# Supplementary material for: Polyadenylation of insulin mRNA by Tent5a regulates pancreatic beta cells
Source: Nat Commun. 2026 May 20;17:7295. doi: 10.1038/s41467-026-72905-8 (PMC13402609; doi:10.1038/s41467-026-72905-8)
Supplement: Supplementary file 3 — Supplementary Tables 1–6 [file 41467_2026_72905_MOESM3_ESM.xlsx]

## Sheet: Suppl. Data 1
Supplementary Data 1
The following table provides the gene names and four siRNA sequences used in the smart pool
Gene	siRNA 1	siRNA 2	siRNA 3	siRNA 4	classification
Control	TAAGGCTATGAAGAGATAC	ATGTATTGGCCTGTATTAG	ATGAACGTGAATTGCTCAA	TGGTTTACATGTCGACTAA	not RBP
Eif5a2	TGTTAAATCTCCAGCTATA	GTGTGTAAATTGTGTCTAA	CATTTAAGCTGTCTGGTAA	GCGCCATGAGTGAAGAATA	mRNA
Sf3b5	CGTTTCAACCTGATGGAGA	GTGAACCAGCATCGGGATT	GTGATGACGCATTCCGAGT	CGTTGGGTGTATCGCCTGA	mRNA
Sympk	GCTGAGAGTCATTGAGCAA	GCTCTTGGATTCTGACAAT	GTAAGAACCTCAAGCTGCA	GCTGAGGAGGTTATGGAAT	mRNA
Smad5	GGTTTGAGGCTGTGTATGA	TCGTGTTCATTGTGATTAA	TGTCCAACGTTAATCGCAA	GGTGTTCGATTGTGTACTA	ncRNA
Smndc1	GTGAGAAACTGTTGGATTT	GGGCAAAGTCGGAGTAGGA	GAGCCCGAGTATAGGTTAA	GTTATGAGGCGGAGATCGA	mRNA
Mrps16	TCACCAATGCTGAGAGACT	TCGAGTTCGTGCTGGGTTT	GCCGATTTGTGGAGCAGTT	TGGAGAAACTTTTAGGTCT	ribosome
Eif2s2	GGGTACAAGTGGTTCTATA	TGGATGTACCATTGAGTTA	GCGAGTGATTGTTCTGAAA	GTGCCAAAGCTAACTAATT	tRNA
Msi1	GTATTGGCATGTTAGGTTA	AGGAAGGGCTGCGCGAATA	ATAAAGTGCTGGCGCAATC	GAGTCATGCCCTACGGGAT	mRNA
Thrap3	ATACCTAAAGAGAGGGAAT	CGGTTCATGTTCAGGAAAT	CATTCTAGGAACTCGGATA	TGGACGAAACCGAGGCTTT	mRNA
Celf6	GTTCGGAAGTCAAGGGGAA	GGACAGAGGTGGATCGGAC	GCACAGAAATGCTGGATCG	TTGTGGGAATGTTGGGCAA	mRNA
Sarnp	TTTAGAGACCAAGGGAATA	TTTAGAGACCAAGGGAATA	TTTAGAGACCAAGGGAATA	TTTAGAGACCAAGGGAATA	mRNA
Ddx3x	GCATGTTATTACAGGGAAA	CAACAAACGTCTTGAAGCA	GGTCTGATAACTTGAAATA	GAACACCACTATAAGGGTA	mRNA
Sart1	GCTACAAGCCCGATGTTAA	GCGACAGCGTGAAGAACTA	GGTTGAAGCCCTTGGAAGT	GCATCGAGGAGACCAATAA	snRNA
Caprin1	AGGAAATTGTCGAGCGTGT	TGGCATTAAGTCAGGATAT	GTACTGATGAAGATCGCTA	GGAGTTTGCAAAGGAATTA	mRNA
Paip2	TAGGATTAGTTGACACTTT	CCATACGTGTTCAGTGTGA	TGTTAGTCTTGCATGCTTA	AGTGTTAAGCTTGAGGAAA	mRNA
Rbm6	GAGTTATGTTTGCTCGATA	TTGAAGTGCTGGAGCCCTA	CGTTTAGCATTGATGGGAA	GGTGGTAAATCCATTAATT	mRNA
Rps3	GCGGAGACCCTGTTAACTA	GGAGTTGAAGTCCGAGTTA	CTTCGGTTCATTATGGAAA	CCAAGGGCTGTGAGGTTGT	ribosome
Gltscr2	GGGCTTTCCGCGAGATTCA	CCGGTGGCTTGTTGGCAGA	GGGCCTGCTCGAAGAGTCT	CTTCAGGCTACGTGGGATC	rRNA
Tsnax	CATGATAACTTCCCACATA	GGTATTGAGAATTCACTTA	GTGAAACTAAGCCGGGATA	GGTGGAAGGAAGTCTCTTA	tRNA
Gtpbp1	CCACAATTAGTCCACGATA	TCAGGAAACGAGTCGGAGA	GCGCTCATCCATCCGGAAA	CCGTGTGCGTGATTACTTA	mRNA
Ipo13	ACATCAAGATCTCTCGCTA	CGACCAGTATGAAAGCCTA	GCCCAAAGGTATGTGAACA	GGTACTGCCTGAGGAGTTT	mRNA
Mrpl15	TGATTTAGGTCGAGTTGAT	ACGGGAAAGACGTCCAAGA	CATCCGAATCCCAAAATAT	TTAATATTGAGGTGCAGAT	ribosome
Mphosph6	GAGCATTGGTACCTGGATT	GAGCGGAAGACTAAGTTAT	GGACTGTTGTAGACTGATT	GCGTTAAATATGTGGGCAC	rRNA
Celf1	GAGCAGAGGTTGTGCATTT	GATTGAAGAGTGCCGGATA	TCAAGTACATCGTCCAAAT	TGTTCATCGTTGTGCCTAA	mRNA
Pcf11	GAGCAGAGATCGCCATTTA	GAGTAGACGGAAAGATTTA	CTAACAGACTGGATAGAAT	GATTAAGTGTAGATGCCAA	mRNA
Dap3	CGAACAGGGCCTAACGCGA	CTGTTGGGGTTGTGCTGAA	AAACTACCAACGAGCGCTT	CTTGTCTGATGGTTAGGAA	ribosome
Luc7l2	CGGCACAGTTCAAGAGATA	AGAGCGTGTTCATGAGTTA	AGAGGAAGTTTATCGGAAT	TGATAATGACCGACGACTT	mRNA
Qtrtd1	GGACATTACTGAACATCGT	GGAGTGGACTTGTTTGAGA	GTCATAGAATGCAGACGTA	AGACCAAACCTATTATTGA	tRNA
Nip7	GCGTAATGTTTGAGAAGAT	GCACAGTGGACTTTCTAAT	CGCCATGAAGAGACGTTAA	GCAAATTGAGTGTTTCTAT	rRNA
Thoc6	CCACAATGGGCGCTGGATT	GGCCAGGGCTGTTGTGTCA	GCTTTGGGATCTCCGTATA	GCAACTGAGTGGGGAGCTT	mRNA
Dcp2	GTGAAGACCCACTGGTAGA	GTACATCATTCCAGGAGTT	GTATCAAGATTCACCTAAT	CGAACGAAATTCCGCCACA	mRNA
Nsun4	AACATTGCCTGGAGAGTTA	GGTCAGGGTCTGTTGAAGT	CTGAGTTGATAGAGTTCTT	CTCACAATATGGATGGTTT	rRNA
Sidt2	GAACGAGTGCATTCAATAA	GGTCTTGGCTGATTCGTTT	CCTAAGAGCCTTGACGTTT	TCATTCGAACCAAGCAATA	ncRNA
Ifit2	CTATATGGAGGGTGTGAAA	GCTTAGGTGGAGAGACTTA	AGTAAGGAATCATTGGAGA	GGTACATGACACAGACAGA	ncRNA
Tnrc6b	GGGAGATGTGTGCGGGTAA	GGTAAGGAATAAAGTCGTA	GTATTTCCCTAGAGCGTTA	CCAAATCTCCACCGACTAA	mRNA
Lsm4	CCATCAAGTACCTGCGTAT	GGTGACAAGTTCTGGAGGA	TCATTGACATGGTGAGGGA	CGTCTGATCCAGTGAAATC	snRNA
Sart3	GTACTCAGTTGGTGGCATT	ACTGCTATGTGGAGTTTAA	GAGGAGCGTTTCAGCGAGA	GCGCTTGGCTCGTGTGAAC	snRNA
Dhx38	GGGCCCAGCTCAAGGATAT	GAGAATCGTCGTCGGGCTA	ACACAGAGCGCTTACAAGA	CGGCCAAGGTGCATCTGAT	mRNA
Dhx15	GGGAATACAAGGATAGATT	GATGAGAGCGCTAGAACTT	GCAAAGGGCTGGTCGAGCT	CATTTGTACTGGTTGGTGA	mRNA
Psma6	GTGCCTATGTGTTTAGTAA	AGAAATCGAAGTTGGAGTA	GGTTAGGACTCTGTATAAA	GCGCAGTTATTGTCACACA	unknown
Srsf11	GAGTAGAAGGAGATCCAAA	GCGAAGTAGGAGTGGTACA	GGGATGATCACCACGAAGA	GTGCGTTCACTTAGAGTAT	mRNA
Cnot3	GTTTGAAGATATTTGGCAA	AGACATGGGTAGCATCCAA	GAGTGTGGCTTCAGGCTCA	TCAAGGATGATGTAGAGTA	mRNA
Luc7l	CAGGATCGATTGAGGAGAA	CGTCGAAGGAGGCGGTCTA	TGACAATGACCGTCGTCTT	GATCGGAGGAGGTCACGTT	mRNA
Srp68	TCTCAAATATGCAAGTGAA	AGTCCTACGTGCTGGTGAA	CTTGTGTGTTTGTGACTTA	GCTTACAGGTGTTTCTTCA	ncRNA
Mbnl2	CTTCAAGGTAATAGCGATA	GGGCGTTGCATGAGGGAGA	GAAACTAACTCCACTCGTA	GATTAAAGGGTTGTAACTA	mRNA
Srp9	CAGGCATGTTGATGGGAAT	AGTAGGAATGTCAGGGTTT	GAAACTGAATAAGGGATAT	TGAGTGAAGTATTAGCACA	ncRNA
Tnpo2	GGGCATGATTATTTCCAAA	GCATGGAGACAGTAGAATT	AGCGCATAGTGCAGGATAA	CGTCATCGTCGGAGGGTGT	mRNA
Eif3a	TGAAGAGCGTTTAGCAGAA	GTTTGGACCTTCTTCGAAA	GGACAGAGATGATCGTCGT	GCGAACTGATATTGCACGA	mRNA
Srsf2	GGAACAAGCAACTGGCTAT	ACAAATGGCTGTCCAGTTT	GGGCCTTGCATATAAATAA	GGTGTAATTTGCTCATATA	mRNA
Dazap1	CAACGTGGCAACAAGGATA	GGACTGAGGTTTTAAATAT	CACCCTAGATGGCCGGAAT	GCAGCGGCCTCGAGGTTTT	mRNA
Htatsf1	GGATGGGACTACAGATTAT	CCTCAGTAGTAGTGATGAT	ACTAATGTCTCGAAGGTTT	CTAATTGGAGTTTGTGATA	mRNA
Nsun3	GATATTAGTGGGATAGCAA	GAAAGCTACCTATAGGATT	CTTTTAAGGTCTGCAATTA	GTCCAATGTATATAGCCAA	unknown
Mettl3	CAGATGAAATATATGGCAT	CGTCAGTATCTTGGGCAAA	GCGATGTGATTGTAGCTGA	CCAACCTTCCGTAGTGATA	mRNA
Rc3h1	GCGAATTTGAACCGACTAA	TCATTTGAGTAGCGAGTAT	CAAATGATGGGTCGAACTT	CTGAGTCCAGAGAGCGATA	mRNA
Fcf1	GATACAACATCGAGCGGAT	GTGTAATGGCTGAAATTGA	GTCTAAGAGATGAGCGACT	GAAGTATCGTGTGGCACTA	rRNA
Rpl7a	CCACTAAGCTGGGTTAAAT	CTATAAGCGGCTCAAAGTA	GAAGCTATTAGGACCAATT	GAGCAGGGGTCAATACAGT	ribosome
Eed	GCTTTACGATTATGGAATA	GCAAAATGGAGGATGATAT	GAATGATGAATGCGATTAA	CTATGTTGGCCATGGGAAT	ncRNA
Purb	GGTAAGAGCTAGTGAATTA	GGATAAGCTTTACGAGCGA	GTATGGAGGTCATTACCAA	GGCAAATGGTGGATGAATG	mRNA
Aars	GCTACTTGGTGAAGGTCGA	GGAACACATCTACGGAATT	TGTAGACAGATCTGGCAAA	ATCCAATATAACAGGGAAT	tRNA
Spats2l	GGTTGTCTTTAGAGAGTTA	GGTAATGTTGGTAGGGTTT	CAGAGATGGATAAAGTTAA	CAGTATCACAACAGGCTAA	mRNA
Cnot4	GCATGGAGCCCTTGGAAAT	GGGTAAGCACCAAGAGTAT	CATCAATAATAGCACATCA	CGGGTTCAGTTGATAAGAA	mRNA
Slbp	GTGGTTACTCTGAGAAATA	GGGCAAGCGCAGTTGAAGA	TAGCATTAGTGTGAGGTAA	CTGTTATATTAATGGGCTT	mRNA
Mrpl54	GAGAATTATTTATCCGGGA	CGACATGGCTGTTCCAGGT	CGTCACAACAGGCTGAGCA	CGACTGCTTCGCAAACAGA	ribosome
Papd7	GCAGTTACATCCAAGAATT	GGATTAAGATAAAGGAGAG	TCTTCCAACAAGTGACATA	TGGGAATGCTTCTTGTAGA	diverse
Fip1l1	GAATGGGACTGGAAGTTAT	CTGTTAGAATGAAACGTTA	GTGCTGATCTTTCCGATTA	CCACAGAGCTAGTCGGGAG	mRNA
Drosha	GGACAAGTTGATAGGGTAT	CGACGGACCACTTTGCAAA	AAGCGTGCCCATCGAAATA	GCTCGGACTCGGAGGTGTT	ncRNA
Polr2a	CGGATGAGTTGAAGCGGAT	AGACAACGGTGATCGAATT	CGGACTGGCCGTTGTCAAA	GCTCTGGCCTGGAGTTGTA	mRNA
Abt1	AGAGGTTGCCCAAGCGAAA	GCGCCAGGTACGAAGGCAA	GTAGTGGAGGGCTGAATTA	GAAGGTAGTTCCGGGTATT	mRNA
Khdrbs1	CATACAGTGTTGAGAGATA	CGGTTGAATCTTAAGGTTA	GTTAAAGTCCTAATGGATT	TAGCTTAACCTATGTCAAA	mRNA
Poldip3	GCAAGTTGGTTGAGCCTTT	CATTGTTAGTGTAGGACTT	ACACAGTGCAGGAGCATGT	CCACACGACTGGAATGAGT	mRNA
Fam120b	GGAATGTATTTGACGGCAA	GAGATAGAGTGTAGTAACA	TGTAGGAGCTCTTGGGTTT	CCTTGAGATTCTTGTGTTT	unknown
Srfbp1	GAGGAAAGTTGATGCGCTA	GGATTAACTCTGAACGCCA	AGAGAGCGATTGCCAGATT	GTGCGAAGCAGCCGTCGTA	rRNA
Arl6ip4	CGACAGAGCGTTATTCGAA	GCAGAGGGTCACTATTAAA	TCATCAAGGGAGACGGTGA	GGTCGGCGAGGGTCAGAAA	mRNA
Tdrd7	GAGTATTTGCAGATAGAAA	GGAGAGAGACCAAGTGTAT	CTTCAATGGTGTTTCGAAA	CCAACGCTGTTAAGAGAAA	mRNA
Fam120a	GGGTCAAGCGGCAGGGTAA	ACGTAGACCATTAGTGCTA	TTAAGAGAGCAGTTGGATA	GCCAATATCTGATGCACGA	mRNA
Rngtt	AATTATAAGTCCACGACAT	GAACCAGGGTCCAGTGCTT	GGTGATTATTTGAAGGAAC	GGGGAAATGATCATCGATA	mRNA
Eef2k	AGGGAGTGCTTCAGGACGA	CCAAGCAGGTAGATATCAT	GGTTAAATGCTCTGGACCT	GGCTGAAAGACGAGGTTCT	mRNA
Pnpt1	GAATGAGGCTTTCCCGTAA	GGGCAGTACGAATAGGAAT	TGCCATTGGTGGTAGACTA	GCGAGGTAGATATGTTTAA	diverse
Raly	GTTCTGTGCACAAAGGTTA	AGGGAGGGCTGACAATAAA	GTTTGATTATCGAGGCCGA	GGAGAGCCCAAGCCTAATA	mRNA
Hars	ACTCAAAGCTTATCTATGA	GGTATCTAGCAATGAATAA	GAGAAAAGGTGTTTGATGT	CCACATAGCAAAGGTGTAT	tRNA
Tsfm	CGGATCAGCTCTCCACGTA	GAACCATGGCACACTGTCA	CTAAAGAAGGCTTGATTGG	TCTTATGTGCACGGAGAGA	mRNA
Gatc	ATCACGTTGTGGAGGAGTA	ATCACGTTGTGGAGGAGTA	TGGAGTCGGTTCTGGAGGA	CGGTAGTCGAGCATCTGGA	tRNA
Mrpl42	CGTCTGATGGCAGGACAAT	CGTCTGATGGCAGGACAAT	CGTCTGATGGCAGGACAAT	CGTCTGATGGCAGGACAAT	ribosome
Pwp2	CGTGATGGAAATTCTGTTA	GGGTACAGTTTATCGGTGT	CGGGAAAGTGAAATACTCA	GTGAATCCTACGTGCTCAA	snoRNA
Prpf4	CCAAATACCGTGTGTAGGA	AGTCTGGGATTTTGGGAAA	GGGCAAAGTGATGGGCCTA	CTAAAGCACCTGACGATTT	snRNA
Dbr1	GGGGAAATCTGGTGAAACT	GCTTAGTAATGAACACGAA	GGATTATAGTGCAACCGAA	CGGCACACCTACACGTGAA	mRNA
Fastkd2	GCGTGTAAAGCTCGTATTA	CAAACGGTGATGAGATGTA	CGTTTTGCATGATGAATTA	CCATGTGGATAATTGCCAA	mRNA
Mrps28	GACCAGACGTGGATGGCGA	TAGTAATGGTCTACAAAGT	GCAGATTGGTTTTGAGTCT	GCTTACAAACAACCGTTAA	ribosome
Jakmip1	GGGCCAAGCTGACGAACAT	GCTTATGGGTGGCCAGGAT	AGGATGAGGTGCACCGCAT	TCCAAGAGGCATCGAGGGA	mRNA
Xpo1	GTTCGTTTATTGATGGTTA	TCAAGGACCTCTTAGGATT	GAGGAATGTCGCAGATACA	ACGGTGAGATGGTTACAAA	mRNA
Ubap2l	CGCCACAAGTATATGGTTA	GGATATGGGTCTCATGGAT	GAGCCATAGTGAGGAGATT	GAGTCTTCATCTACAGTTT	mRNA
Slu7	GAGATAACTTTGTTCGATA	CGATTTGGAAGGAGAGTTT	ACAGTTATGATTAGGGTTA	GTGTAAAGGAGAACTCTAT	mRNA
Zfc3h1	TGAAACGGCTGTTGAGTAT	GCGTGTTACCATTAAGAAA	GGTAGAATTGCAATGGTTA	GTACAATCGATTCATGAAA	unknown
Mrps25	TTGTAGACGTGGAGACGAA	GTAGCGGAGACGTGGTATT	GGGTGCAGATCATGCTGTT	GCGCTTTCATCCAGGCAAC	ribosome
Eprs	GCAAACTGATCATGAGATT	ACTTATGAGCACTTGATTA	GGTCCAGGGTGATGCGGTT	TGGGAATACAGTCGCTTAA	tRNA
Srsf6	GATAAGATTTGCTGGTTAA	GAATTTGATTTGTGGCCAA	GGATACAGCAGTCGGAGAA	CGATCTAGGTCTCGGAGCA	mRNA
Smn1	GGTTTATACTGGATATGGA	CGACCTGTGAAGTAGCTAA	GTGCTCACATACAAATTAA	TGACATTTGGGATGATACA	snRNA
Nudt21	GGGTCAACCAATTCGGTAA	ACGACAATGCTCCGGGATA	CGGCCAGATTTCAGCGCAT	TTGCGGTCCCTAAGAATTA	mRNA
Pum2	GCACTAACCTGCAGTCTAA	GCAAAGTACCGGAGCGCTT	AGCCCATGGTTTCGGGTTA	CTGAAGTAGTTGAGCGCCT	mRNA
Gnl1	GGGCATACACTTCGGAGAA	GCAGAGAAACGTGGCTATA	GGAATACCTTGGGAAGATA	GGACTTGAGCAGTTGGCGA	rRNA
Raver1	CCAGTAACCTAGCAGGCAA	GGTGCAGAGACCAGTATTT	AGTTCCTGGTGGAGGCAAT	TGACACAGGCGCAATTTGA	mRNA
Rps20	GAGAATCACTACCAGAAAA	GCCTAAGTCAACTGTTTAA	GCATTTAAAGATACCGGGA	CCAAGACGTGGGATCGTTT	ribosome
Dicer1	TCGAAAGTGTTGAGTGGTA	GTTCTTACGTTCAGTCTAA	CAGAAAGATTGACGGCAGA	CAGATATTGTGCTCGATTA	ncRNA
Pcbp2	GATTTGATTGGCTGCATAA	GCATTAGTCTGGCTCAGTA	GCGCAGATCAAAATTGCAA	AATCACTATTGCTGGCATT	mRNA
Gfm2	GTTGAAAGCATCAGGGAGA	TGTAGGAAATGAAGTCAAA	GTTCTGAGTAGTAGTGCAA	TTTACCAACTGGAGGATTT	mRNA
Ascc1	GCACATAGTTGGAAAGAGA	GGTCGGAATTATAGAAAGA	GCCCACAGCTTGTAACATT	GGTTCACGGTGGACAGCTT	unknown
Dynll1	CTTCGGTAGCTACGTGACA	CTTCGGTAGCTACGTGACA	GGGCACCATTCTCTGTACA	GGGCACCATTCTCTGTACA	mRNA
Ddx47	GGAGTAGAGTTGAGATTCT	TGAGCGAAGCCCAGAGATT	TGGATGTAGTAGTCAATTT	AGTCACTAGCGTTGGCCAA	rRNA
Rexo2	GGATAATTGATGTGAGCAC	GCTTATAGGCCATTCCTTT	TCAAACAGCCGGATGAGTT	GACATTAGCGAAAGCATCA	rRNA
Snrpa	ACGACAAGCCCATGCGTAT	GGTTGTGATTAAAGTGAGT	CGTCCCAACCACACTATTT	AGATCGCAAACGTGAGAAG	snRNA
Pcbp4	GCAAATGGTGGCAGTGTCT	GGGCAGCATCATTGGGAAG	CGCCAGATCTGTGCTGTTA	GGGAGCGGCATGTGACCAT	mRNA
Denr	AGAAATACGTGACGAGAGT	GTTGCTAAATGTAGACAAT	GGTAGATGATGACAGCATT	CAGTAACAGGGGAGGATGA	mRNA
Mrpl11	CGACAGAACATTTGAGCTC	CATCGTGCGAGCAGGCCAA	CATGGCAACCCGATTTATA	GAAGCACGTATACGAGATT	ribosome
Zcrb1	GTTATTCGGTAGAGTGATA	CCAAGTAAGAGCACAGTTT	CCAACGGGATGATGTTTAA	GAATAAAGAAGAGCGCATA	snRNA
Hars2	GGTCATTATTGGTGAGCAA	TGGAGAATCGTGTGAGTTA	GGTAAATGACCGTCGGGTT	GTGGTTATATGATAGGTTA	tRNA
Lrpprc	GGTTGAAACTCTTGAGAAG	TGTACAAGGATGACCGTTA	GCGCAAGTTAGGCGGGATT	GGATAATTCTGTCCGGAGA	mRNA
Utp14a	GCAAGTTGTTTCAGAGAGT	CAGTGGAGGAGTTGGATGA	TCTGAAAGTGTCTGAGTTT	AGCCAAAGGACGTGGATCT	snoRNA
Srrm2	CGGTCTAGGTCACGGGTTA	AGGAAACGGTCTCGAAGTA	GGAACTAGTCCTCCGAATT	ACGGCTACGTTCAGCGCAA	mRNA
Eif6	GGTGATTGCTGCCGGGATG	TCGGAGGGTCAGAGAACTT	CTTCAGTAATCAAGGAGGT	GAGAGTGTCTTCAAGCTGA	mRNA
Nynrin	GGGCATTGTCAGATTGTAA	GGGTAGGTATCACGGCTTT	GGGCGAACATCGAAGGGCT	CCACTTACGATTACAGGTT	unknown
Ranbp6	CGAGGAGGTCTATGAGAAT	CGAGGAGGTCTATGAGAAT	GATCCTCATCCAAGGGTAA	GATCCTCATCCAAGGGTAA	mRNA
Nat10	GGGTAAATGTGTTCCGAGA	GGACATTGCATGAGGTTTC	CCGTCAGCTTGTTGGAAGA	GTTTCAGGATCCAGACTTT	rRNA
Mov10	CGGCAAGACTGTCACATTA	GGGTTATGAACTAGAGCTA	ACAAGGGTTTCGTGCACAA	GGGCCCAGGTGAAAGCTAT	mRNA
Dis3	CCACGAATTCGGATAGAAA	CATAATTGTTCATCGGCTA	GGAGAATTATTGTCGCTAT	CTGTGGAACTATTGCCCAA	diverse
Rpusd4	CGGCAGGAGTTGTGGATAT	GAGTTCGCGTACCGGGAAA	CCACAGGTGTAATGGTTTT	GCAGCTAACATAAGTGAGT	mRNA
Psma1	CGCCAGGAGTGTTTGGATT	GTTATGAGGACATGAGGAT	GGGCATACACTGGTGACAA	CGATATGGCCGGAGACCGT	unknown
Ankrd17	GCAGATAACCGCAAGATAA	GTTGATAGAAGCAGCGAAA	CAAGCAATGGAGCGAGATA	TGGCGGACTTTCTGATTAA	unknown
Hint3	ACCCGAAACTGAACTCTTA	GAGCATGGTCACTGTTGGA	TCAGAGCAGCCGTTGGTTT	GCTTAGCTGGAGAGCCGAA	tRNA
Mrpl22	AGATGTGGTACCTGGCAAA	CCGCAGTGTATATACCTTA	TGTCCATTGATCAGGCTTT	CTTGACATTTCTCGAAGAT	ribosome
G3bp2	CAGAGAATCTTAATTGCAA	GCACCTAACTCATCGTGTT	TCGAGGAGAAGTACGTTTA	GACCTTGAGTGATGGTGTA	mRNA
Ddx18	GGATGTTGGGTTTGAAGAA	CTTCGGTACTTGAAACAAT	CCAAGGTTCCGTTGAATCA	GATCATGGGTGGCAGTAAC	rRNA
Prkdc	CCATGAAGTCTGACGAATT	GGATTTGACGAGCGGGTAA	GAGAAAATGTTGAGAGCGT	GCTAAACTCTATCGATCAA	mRNA
Snrpd2	GCTCATTAACTGTCGAAAC	GCTCATTAACTGTCGAAAC	CTGTCAACAAGGACCGCTA	CTGTCAACAAGGACCGCTA	snRNA
Rbm18	AATAAATGCAAGACGGTAT	GAGTGAATGTTGTAGCAAT	ATATGGTAGTATAGAGACA	GGTCAAGAGATACGATCAT	mRNA
Tial1	GATCAACTTATGAGACAAA	CCAATTGGGCCACACGTAA	CAACAGTACGGACAGTATA	GCAGTTGAGATTTGAAGAT	mRNA
Gpatch4	ATATGTATGGGTTGGGTTA	GTGAAGAGTCGTGGGATGA	GTGAGGAGGACTTGGATAC	CCTCATGGGTGCTTAGATC	unknown
Mrrf	GCTCAGGGCTTGGGAGGTA	CCATTAGGCTCATCGAGAA	GGATTAACGTGGACCTTCA	CAGAGTGAGAGGCGAATGA	ribosome
Ints4	TGTCAGAACAGCAGCGATA	CAGACAATGCTGCGGCAAA	GCTTGCAATTGGCAGTAAA	CTGGGTAGTTCGTGTTCAA	snRNA
Rpl36	ACCAAGTTCGTGCGAGATA	ACCAAGTTCGTGCGAGATA	AAGCGAGCACTCAAGTTTA	ACGTCAGCAAGCCGAGACA	ribosome
Top3b	GGTAGATCCTGCAGAGTTA	GGGAAGTGCCATCGATTTA	GTGTAGAAAGACATGATAA	GGACTGGGACCGAGTTAGA	mRNA
Prpf4b	CGGAGATCATTATAGGTAA	GCGGGTAGCTGCTGACGTA	GATAAGCGCTATAATGTAT	GCAAGGGAGCTGTCGAAAT	snRNA
Srp72	GGAGTGAGGTGAACCGTTA	GCTCAAATATGGACGGAAG	GGTAATATTTCCAAAGCGT	GAGAAGGCATATTGCGAGT	ncRNA
Ewsr1	CCACAACGCAGGCCTCTTA	CAGGAGAGAACCGGAGCTT	CAGTAGCATGGGTGTTTAT	GTTACGATCAGAGCAGTTA	mRNA
Upf1	CATCAAGGTTCCCGATAAT	GGGCAAAATGCAAGGAAGT	GGAGATTGCAAGCGTGGAT	GTAACATTGCCGTGGACCA	mRNA
Rpl7	AGGTATTGCCCGTGGTATT	TTTATAATCTGGTCGGTTA	TGAGGATCGTGGAGCCCTA	CATCTACAAACGAGGCTAT	ribosome
Lsm10	GAGGATTACTTGAGAGTGT	GGTCAAGGTCGTCGAGAGT	TCGACAACGTTGATGCTTT	TCCCAGACGGTGTGAACAT	snRNA
Tnpo3	TGAATGTCTTAGTGAGTTA	GCATTGAGTTGGTTGGTGA	GGACCGAAATCCTCAGTTT	GTATGAGGTAGTAGAAATT	mRNA
Hnrnpa2b1	TGGAAGTGGACGTGGATTT	CGTTGGTGGAATTAAGGAA	GAAACTACTACGAGCAATG	GAGGTGGTTATGACAACTA	mRNA
Rbmxl1	TGGCAAGTATGGACGGATA	GGTTATTCCATGAACTTTA	AGATGTAGCTAGAGATATG	CGTCAAGAGGCTATGGTGA	mRNA
Dync1h1	GGTCCAAGAAATACGAATT	GTTGATGCATGTAGCGTAT	CCACCCAATGTGCGAATAA	CCATCATGCTAAAGCGGTT	mRNA
Rps6	ACACAAACGCCGACGTATT	GGATATTCCAGGACTGACA	CAGCGGTGGGAATGACAAA	AGAAGTAGCTGCTGATGCT	ribosome
Srsf7	TCAAAATGGATCTGGATTA	TCGAGTGAGGGTTGAATTA	GGTCTGGAAATGTAGGTTT	CGGAGATCTCGGTTTGATA	mRNA
Myef2	GATCTGGGCTGGTGAATTT	GGACCGTAATGCATAATTT	TAAAGGAAGTGTTCAGCAT	GTGGAATGAGAGACAGATT	mRNA
Alyref	GGTATGACATTTAGGTTAT	ACTGAGTTATTTTGGGATA	GATTGATACACAACGAAGA	CTAGAGGGAGGGTTGGCAA	mRNA
Gtpbp10	GGAGCAAACAGTCGGGTTA	GCTATAGAATTCCAGCATA	GTTGCGCGTTGTTGAGAAA	GTTCAAGGAAGCCAGGCAA	unknown
Pdcd4	CGAACGAAGTCGCGGAGAT	GTCTTAAACCTGAGAGCTA	ACACCTACATCGATAGCTA	TGTGAAAGATCCAAACTAT	mRNA
Rpl27	CGATACAAGACAGGGAAGA	ACGCAAAGCCGTCATCGTA	TGGCTGGAATTGACCGCTA	GTTTATAACTACAACCACC	ribosome
Zc3h7b	AGATCTGCTTCGACAGTAA	GGGTAAGCGATGGAGGTTA	GCGGAAGGCGTATAAGAGA	CAGCAGTACTCAGGAATGA	unknown
Stau1	CATGATAGCCCGAGAATTG	GAGATGACACTATGTAATT	GTCACTACTTCTAGATCAA	AGGTGAAGGTTGGGCATCA	mRNA
Thumpd3	TGATGTAATTGTAGATCCA	TTACATGGATCATCTCAAA	GTTAGCAAGGTGATTGTAA	GAAGTGAGTCTGAGCATCT	tRNA
Akap8l	GCTTAGATATGATGCCACA	GCGTGGAGGAGATACATTT	GCAAATACCGGACCTTCTA	GGCCTATGAGGGTCAATAT	mRNA
Nudt16	CTGATAAACGGGAGGGGTT	GACCTTGTCTGGTGGCATT	CTGAGGGATTGCAGATGTT	AACCCAAGTTGAAGGCCAT	snoRNA
Dimt1	CAGTATAGCCGATAAAATA	CGATAAGGCCGCTTTAAGA	TCAGGTTGCTACACGGATT	AGTCCAGCGTGGTAAGGAT	rRNA
Gnl3	TGGCTAACTTACTTGAATA	CCAAATAGTGCTCCCTTTA	AGACATTGTGTTAGAAGTT	AGGTTGGAGTGGTTGGTTT	rRNA
R3hdm1	GCAAGAAGCACTACGACTT	ACGTAGACAAGCTAAGAAA	GACGATAGCCAGATGAGAA	CAGAAACGTTACATCCTTA	unknown
Gnl2	ACAAAGGTCTGGCAATATA	GAATATATCAGCAAGACAT	GAAGAGTGTTCCCGAGACA	TCGCCAGAACTTTGGTAAA	rRNA
Pde12	CTTATAGACTAATGGACAT	GCTCTCAGCCGGATCGCTA	CTTATGGATTAATGGACAT	AGGCGGTAGCTGAGGATGT	mRNA
Rtf1	CATAATAGCAAGCCAGTTT	ACGGACGGCTTTAAAGAAA	ATACGGTTCTGGAGCGTTA	GTGAGTTCATGAAGTGGAA	mRNA
Paip1	GTTTAGGTATGGTGATTTA	CCGCCATCCTACAGTATTA	TGGTATACCGTGAGGGTCA	GTTTGGAATCAGAGCGCAA	mRNA
Ddx19a	TTAGCAAACTTATGGGTTA	TGATTGAGCAGATGGGCAA	TAGAAAGATTGGACACAGA	CGTGTGTGCCCGTGGTATT	mRNA
Upf3a	ACTCCAGAGCGTACATTAA	TCGAAGACGACCCAGAGTA	ACGATTACTTCGAGGTGGT	GGATACATCTTCATTGGCA	mRNA
Aarsd1	GCACTTGCTTGGATAGTAA	GCTGCAAAGTAGACCCATA	TCACATGGGTTATCAGAAT	CATCATGGGAATTAGGGAA	tRNA
Mterfd2	TGAAGAGGCGTTCCAGTTA	CTACTGGAGATTCAGGTAA	GCTGAGGAGTTTGAAGTTT	GCAGGACATTGATAATATT	rRNA
Yars	GGTATTGATCAGAGGAAGA	GTCAGGAAATTGTGGGATT	AGGAGAAGCTACACCTTAT	CTGACTAGACGCAGGACTT	tRNA
Rpl12	GTCTTTGGCCAGAGAACTT	TCGCCAAGGCTACCGGTGA	CGCCCAAGTTCGACCCCAA	CGAGATCAAAGTCGTGTAC	ribosome
Dhx37	GGTAAGGTCACAAACGCAA	ATGCGGAGGTTTAAGAAGT	CATTAGAGCCTGTGGATGC	GGACGAGGCTGTGCGTTAT	snoRNA
Lsm7	CGGCATCCTGAAAGGGTTT	CGGCATCCTGAAAGGGTTT	CCATTCGAGTCAAGTTCCA	CCATTCGAGTCAAGTTCCA	snRNA
Zc3h8	CGTCAAACGGAAAGTAAAA	GAGAGTTACGATTGAGCAA	AGGAGATGTGTAAGTATTA	GCACACGGTGGAACGCAAA	unknown
Srrm1	TCGGAAAACTCGTAGGTTA	GTAATAATTGCTAGGTTGA	GGAAGTAGCTCGTCGTCCT	AGACCCAGACGGCGACATA	mRNA
Dhx29	CCTTTATCGTCTAGTGAAA	GGTAGATACTGGAAATGTA	CGGATGGAATCTCGAGCTA	GCTTAAATCTTTCAGACGA	mRNA
Polr2f	ACGAAGGGCTTGACGACTT	AGACAATTTCGATGGCGAT	CATACATGACCAAGTACGA	CCATCATCATTCGCCGTTA	mRNA
Sf3a1	GGCTAATAGAGTATGGTTA	GTGTAGTCCTTGTGATTAT	GGTATTAGGGACATGGCAT	TCAGGAATATCGTCGACAA	snRNA
Rsl24d1	GCATGATGTTCGTCCGCAA	CGTCTGTTTGTTAGGGTTA	GTTATTGATTGGTTCCATA	CGTAATGGCAGGATACAGT	rRNA
U2af2	TGAGGAAATTGTAGAGGAT	GCTAATACGAATTTGCTCA	CTGAATGATGACCAGGTAA	CCATGCAAGCTGCGGGTCA	mRNA
Ifit3	GCTCAGTTCTATAGGAAAA	GCACAAAGCGACAATGTAT	GTGATCGAGCAGAGATTAA	ACTCAGACCTCATCGATTT	ncRNA
Mcts1	GGAATGTGCTTGGGCTAAC	GGAATGTGCTTGGGCTAAC	TTGTTGCAATCATGGCAGA	GCAGGTTGATAAAGGAGCC	unknown
Srek1	GGAAGAGATCGCAGTCAAA	CGTAGTGCCAGCAGGGAAA	CATAACAGGTCACGTTCAA	CGGGAGGCTCAGTCATTTA	mRNA
Bzw2	AGGCGATACTGAAGTGGTA	CGTCATGAACGCTGTGGAA	CTGGGATCCTGTTGGGCAA	AGGAACACGCATAGATGAT	mRNA
Gpkow	CCACGAATATGATGGGTTA	GCTCAAGACTGTACTACTA	GCACAAGGGTGGCCGCTAT	GCCACATGGTAAAGGATTT	unknown
Rnase1	GGGAATCATCGGCGGATAA	GGGAATCATCGGCGGATAA	GGGAATCATCGGCGGATAA	GGGAATCATCGGCGGATAA	diverse
Ddx56	GGGCATAGACTTCCACCAT	AGGAGCTAGTGCTACATAA	TAAACCACTTGCAGCAGAA	CGACAGGTCCCGTAATGGA	rRNA
Eif4b	GTGTCAACAACTTGGCATA	GGAAGTGAGTCATCGCAGA	ACAAGTATCGAGATCGTTA	AGGCTATGACTCCAGGATA	mRNA
Ddx41	AGGCATTACCTACGACGAT	GAGCCTTGATGTCAGTGAA	CGCGCTATGTCCTGAGCAT	GTTCGGAAGAAGTACCACA	mRNA
Angel2	AGAAGATCATTACGGGACA	AGTTGGGAGTATTTATGTA	GACAACATTGGATTGGTTT	GCGGTGATATTAAGCTGAC	mRNA
Eif3m	TGGAATTGCTTGGGAGTTA	GTGCTAAATTGGCATCATA	GTGAAAAGTTGGTCAAGTT	GATTGGAGCTGATGATGTT	mRNA
Polr2d	GGAGGTAGACCGATGTTAA	TTATATGGGAGGAATGTTT	GCCAACACTTACAGCTTGA	CGCTTTACTGAGATAGAAT	mRNA
Larp1	GTATACAACATTTGGGCTA	GCAAGAATACCTCGGCAAA	AGGGACAGGCCTCGAGTTA	GCGTAAGGGCAGCAAGGTT	mRNA
Mrps14	CGGGATAGCTGTCCTGTTA	GGATCAATTCGCTCAGAAA	AGGTCAAGCTCGAGGTTAC	CGAGCAATATGGTGACAGT	ribosome
Sfswap	GGAGAGCACTTTCGGAGTT	ACGCCTACTACGAGTTTAA	CGCCAGAAACGGCCTTAAA	TCTGCTGGTTGGAGGTAGA	mRNA
Eef2	CCAATAGCCCAGACGGGAA	CATCGATAAGGGTGAGGTA	CCGAGGAGGTGGTCAGATC	ATTACAAGGCAGCGTGAAT	tRNA
Yrdc	GCAGAATTAGAATGCATTA	TGGCCGACGTCTACAGGTA	TCTACTACAGGTTGGCAAA	GAGAGTGGTCATTTGGAGA	tRNA
Stau2	GAAATATGCCCGTCAGTTT	TGCTGAAGCCATAGGTTTA	GGTGAGCAGACATGGGAAT	TAGCAAGGATTCAAGGCTT	mRNA
Trmu	GCTTCATTGGTAAGAGAAA	CAACCGAGTGCACTGGATA	TCTACAAGGGTGAGGAATG	GGGAAAATCCTGCGGTTAG	tRNA
Fastkd1	GCGCAACAACAGATCTATA	GAGACTCACACTTGATTAA	GCTTTATGGATGAGATCGA	GATATTTGGAGCAGGCAGA	mRNA
Zfr	TGATTATGTTGAAGAGGTA	GAAGAGTATTTGAGTGCAT	GGGAATTTCTCACATATAA	GGTTTAACACGTAGATCTT	unknown
Hnrnpa1	GAATAACGGTCTCAGATAA	AAACCTTGGTGTTGCTAAA	GTGTAAAGCATTCCAACGA	CTACAGGTTACAACAGATT	mRNA
Rps24	GGTCATTGATGTCCTTCAT	GGTCATTGATGTCCTTCAT	GGTCATTGATGTCCTTCAT	GGTCATTGATGTCCTTCAT	ribosome
Zc3h12c	GTTCTCATGCCGAGGAATA	GCATAAGGACTCACGTCTA	TGATATATTGGGAGAACTT	AATGATAACTACAGAGATC	unknown
Nol7	TACTAGGTGTGGAGAGGAT	TACTAGGTGTGGAGAGGAT	CACAGTTGTTTGTACGGTT	GAACCTGTATTTGTATGTA	unknown
Carhsp1	GGGTAATGGGTTTGTCAGA	GGCTTATGTATGTGGTTTA	GGCATTAAGGCTATCATTA	CAATCAATGTCTCAGAACA	mRNA
Eif2ak3	GGATGTCGCCGATGGGATA	GGTAATGCGGGAAGTCAAA	CAGGATACGTGTCCCGATA	GTGATAATGCGTCCAGTAA	mRNA
Snrpd3	GTGCATATGTCCTGGGTTT	TCATTGAGGCAGAGGACAA	GTACATACGTGGCAGCAAG	GTATTGGAGAAACTGTTAA	snRNA
Thg1l	GGGGTTGGGTGGAGACAGA	GTGTTTTACTGGCGTGATT	CAACAATGAACCACATATG	GGACTGATCTTGCGTGGTG	tRNA
Pabpc1l	CTGAAGCACTAGCGAGTTT	GGGCAGACGTCACCATAAT	AAGTCAAGTTTGTGGCTCA	GGGCAATGGAGTCAGCAGA	mRNA
Nol9	GAAACTGGGTAGTGCGGTA	CGTGGTTTCTGTTTAGATA	ATACCGAGGTTTTGAAATT	CTTCTGGATTAGTCGGATT	rRNA
Rbm43	ATCCAAAGGAGTTGCGTAT	GAGGCAGGCTTTTGAACAA	AGAAAGTTGCACAGACCAT	ACCAGTTAGTGAAGCGCTA	mRNA
Syncrip	CAGGCAAGGCGTAGGCTAA	GTTTAGTCAGTTTGGGAAA	TGGTAAAGACTTGGAGGGA	TGGATCAGCAAGAGGCGTT	mRNA
Hnrnpa3	GCATAATTGTGAAGTGAAA	CAGTAGTAGAGGAGGTTAT	ACAGAGAGGTCGTGGAGGT	GGGCACACTTACAGATTGT	mRNA
Cstf3	GGATAAAATTGGAATGGAA	AAGCAACATTGGTGATTTA	GCACTGGGCTACAAGGTAT	GCACATTGATTTATGGAAG	mRNA
Rbms1	GTGCAAAGGTTATGGATTT	CAATTGTGCTTTAGGAAAT	CTACAAGGGTCCTGCGTGA	GATGGGATCAGCTGAGTAA	mRNA
Exog	GGAGATACCTCGTGGGTTT	GGGTGGAACCTGACGATTA	CCTGAGTCGCTATGGGAAA	GGTCATTGTGAGACAGAGA	diverse
Mkrn2	GGGTAGAAGATCAGAATAA	GAGAAGATGTGTATGTCGA	TGTAATTCCAAGTGTGTAT	CATCAGAACCCTAGTCAGT	mRNA
Upf3b	GCGCATGATCCGAGAAAGA	GGACCGATTTGATGGCTAT	TCAGGAATATCATGCTATA	GGATTTAAATAGTCTCGTT	mRNA
Rbbp6	TGTTATAAGTCGAACTGAA	AAACAGAGCGTGAGTATTT	GGACAAGAGTGCATCATCA	CTGCAGAAGATGTTATAAT	mRNA
Exosc7	GGACATTGGTTGCTGCATT	GGAATTTGTTCGATGCTAT	CAGCAAAGGAGTCGTGACA	CATCTTGGTGGGAGTGAAA	diverse
Imp3	GCGATGACTTTGATCTTGA	CCGACCACGTTGTTTAAAT	TACCTTAAACTGTGGTGTA	TTGCTTTATCATCGTGAAA	snoRNA
Alkbh8	GCGATAAAGGTGAACTAAA	CGTCGGAGTTTGCTGGTAA	GCATCAACAAGGAGTTATA	GTGGAATAATCAACAGTGA	tRNA
Rpl23a	TGAAAGGTGTCCACAGTCA	TGAAAGGTGTCCACAGTCA	ATGATATAGATGTGGCCAA	GCATATGTTCGCTTGGCTC	ribosome
Rbm10	CCACACAGCACTATGGATT	GAGGACTGGCTGTGTAATA	AGAAGGTATCCATGCATTA	GATGGAAGCCAATCAGCAT	mRNA
Akap1	GGAGTGTGTTTCAGAAGTA	GATGAAGTGGTGTTGATAA	GCAAGTAACCCGAGAGGTG	GGGCTTACGAAACCTGATA	mRNA
Ddx6	CGAAATGGCTTATGCCGCA	TCACATATGATGATCGCTT	TGGAGGAGTTGATTCACAA	TGTCTACAGTTCTCCGATA	mRNA
Mrpl9	GGCCTAAGGAGGATTGACA	AAGTGAAGCTGGGATTAAA	GCAGACGGTAGATTTAATA	GAATATAACCAATTAGTGC	ribosome
Eif2s1	GGTCGAAGATGTAGTGATG	CGACGTATCCGTTCTATAA	TCGAGCAGATATTGAGGTA	CAGTCCAATTTAAGGAGTA	tRNA
Nhp2l1	GTTCAGCAGTCGTGTAACT	GGTCATCGCCTGTTCTGTA	TTGTGTATCATGTCTGTTA	CAATCCATTCAGCAGTCTA	snRNA
Gtf2f1	GCGAGCAGACAGTGAATGT	ACTCCGTGTCAATGGCAAA	CAGCCAAGCGCCTTCGGAT	AGGCTCGCCGGAAGAAGTA	mRNA
Cnot1	TAATAAGGTTCTCGGTATA	CCATAAACACAACGAATAT	GCGACAAGCAATTGAACGA	GGACAACAGTCTCGAGATC	mRNA
Srp19	GGATGTATGTTCAGCAGTT	GAATCGTGATGTTCAGTAT	GGAGAGACGTGGCATCTTT	GTAAGTCGGTGATGCTGTA	ncRNA
Snrnp35	AGGAATATGACCCGCTTAA	AGAATGAGCCGCATAGAGA	GTAAGTAGAGCCAGCAGCA	GGCCATTCCTTTTGCAGTA	snRNA
Ythdc2	GAAGCTAAATCGAGCGTTT	GAATTGGGCTGTTGTTAAA	AGATAGAACTACCGCCAAT	AGTGTTGATTATAGGCATA	mRNA
Dhx8	GCGAAGAGATGCTAACTAT	CTGGACAGATGGCGGGATA	AGATACAGGTCTAGGAGCA	CGATACTGCTTGTGAGATC	mRNA
Eri1	AGTCAAAGGAGTTGGGAAC	GGCCATAGGATCTAGTTTA	GCCGCATAGTAGAAAGTAA	GCTTAGAGATCGAAGACAC	rRNA
Ppie	GGTCAAATCCTCAAGTGTA	CCTTAAACACACAGGGCCA	GGTCTGACGTTGTGCCCAT	GGGCTTTGGCTTCAAGGGA	mRNA
Pan2	GGACCAAGTTCTCGACACA	GCGCAAGGAGGGAGTGACT	TCAAAGTCGGCGAGACCTA	GCATGATCCAGGTGCTCTA	mRNA
Mrps18a	GGGCAGGGATGTTGGAACT	GCTTCCAGCTCGCGGTTTA	GGGTATGGCCGTGGGATCA	TGGAGGAGTGCGTGAAGAT	ribosome
Xpo6	AGGAGTACTTATTGCGAAT	TGGTAAATGATCTACGTTA	GGGCTGATCATGTTGAAGA	ATGACTACGTAATGATGTA	mRNA
Rpusd3	TCGAAAGGACATCCAGGAA	TAGTGGAGGACCAGCCTTT	CATTGATCTTGCAGTCCCA	CGAGCTTTACGTAGTGTCT	mRNA
Snrpn	GTGGGTAAGAGTAGCAAGA	GCATATTGACTATAGAATG	GGGCCCACCAATTGGACTT	GATAATAAATACATAGCGC	snRNA
Hnrnpm	GCGCATGGGCTCTGGTGTA	GCATGGGCCTTGAGCGCAT	TGGAATAGGCACTGTGACT	GCGCATGGGTCCTGTGATG	mRNA
Rpl8	GCGCAAAGTGGGTCTCATT	ACGGCTACGTGGAACCAAA	GGGCAGAATTGACAAGCCT	CGTGAAGCACCGTAAGGGA	ribosome
Sbds	GAAGATGTGTTCTGCGTAA	CGAAATCGCCTGCTATAAA	GGACCGACGACCAGACTGA	CGAATAGGTGTGTAATGAA	rRNA
Cstf2t	CCTCAATGGGCGAGAATTT	GGTCTGTACCTTTGTGCTA	GTATACAAGGAGCAGGAAT	GCTCTTTGGTCATAACGTA	mRNA
Rnpc3	AAGCACAATCCTTGCGAAT	GCTATGTTCTATTCGGGAA	TCAAGAATTTAGCTAGACA	CAAAAGAGCAAGATCGAGT	snRNA
Nom1	AGACATTCTTGGAGAGTGA	GGAAGTACATGAACGATAC	GTACGGTTTATGTTGGAAA	GTTGTAGAAAAGAGCGAAA	rRNA
Fto	TCAAGGAAATCGATACAAA	ACAACGAGGTCGAGTTTGA	CATATTGGGAGAAGGATGA	TCGAGGAGCTTGAAGACAC	mRNA
Rrp8	GCTGAGAGTTGATGGATCT	AGGCGAATCGAGTGCTAAA	CCTTAGTGGTAGCTGACTT	GAACCAACATCAGGGACTT	rRNA
Tnrc6c	CTATTAACCTCGCCAATTA	GAGGTAAGCTGTCCGATAT	GTGCCATAGGTCAGAGTAT	CGATGTTGAACCAGCTCTA	mRNA
Rps11	CGTCCAGATTGGCGACATT	GAGCAAGACTGTTCGATTC	TGTCTGGTGTTGTGACGAA	CGGGACTATCTCCATTATA	ribosome
Trmt1	GCACGGACATGGCGGTATT	CTGAGACAATAAAGAGCTA	CCGATTTGCCCTAGAGGTT	GGAGGACTTCTGTGTGTTA	tRNA
Trnau1ap	CCGAGAAGTGTTTGCATAA	GGGATGATGCACTGGAAGA	CCCAAAGCGAGCCGTGTAA	CGTGATGAGTGTCAAAATT	tRNA
Rbm39	GCTTAATGGATTCGAGTTA	GATGTAACAGATTGAGTAA	TGGATTAACTGGTCAACGA	ACTGATGCATCTAGCGCTA	mRNA
Rpl4	GGAAGTTGGATGAGTTGTA	GGATCATGTTGAAGCTGAA	ACACAACTCAGAAACGATA	CTATGCTGTCAGTGAATTA	ribosome
Mrps30	AAATTTCGCCTGAGGAATA	ATAGGGAACGGCTGATAAA	ACGCATTCTTGCTGGTCAT	AGTTTGTGCCATTGGATCA	ribosome
Eral1	GCAGGGAGGGAGTGGGTTT	CACTGAAGGTGTCGTAAAT	CGGCAGTCTTCTAGGTAAC	TGTTGTAGTTCTTGTGGAT	rRNA
Cwc22	GGTCAGACTATGAGCGATC	GAGGATACTCTTACGATGA	GTATATTCAAGGAACAGTA	GCTTAGCATACCAGAGGAT	mRNA
Ctif	CGGACGAAGTAGCAGTAGA	GCGCGAGATAAGATGCTGT	GAGAGATCGTGCGGACCAT	CATCGAGCTCCACGCCAAT	mRNA
Thumpd2	AGATGCAAGTGGTTGACAA	CAGATTTGCCCTCGATGAA	AGGCCACGCAGGTTGAATA	GGGAAACTCTCGCTAGAAC	tRNA
Smad7	GTGGATGGCGTGTGGGTTT	GAGAAAATATGATGCGGAT	GGATATCTTCTATGATCTA	CTGCTAATCTTTCATGCAA	ncRNA
Cnot6l	AATCGGAGGTAGTGGAGTA	ATTGAAGGATCGTGGATAT	GAACTAAGGTACAATGAGT	CGTTCACGGTCATGTGTTA	mRNA
Snrnp48	GGTAATTCGGGATGTGATA	GAGCTAAGAATGTCCATAT	GCATAGAAGGGCTCGGAGT	TGATTTCGTCATTGAGGAA	snRNA
Rpl31	GAGTACGTTTGTCCAGAAA	GAGTACGTTTGTCCAGAAA	CCAAAGGAATAAGGAATGT	CCAAAGGAATAAGGAATGT	ribosome
Rplp2	CGGATGACGACATGGGATT	TCGCTCAGGGTGTTGGCAA	TACTAGACAGCGTGGGCAT	AGGCGGACGATGAACGACT	ribosome
Cnot2	CATGAGCAGTTCAGGGTTA	GAACAGTATGTCTGGATTT	GGAATCAGGCATTTGGAAT	GAGGAGCGGGTATGGATTA	mRNA
Sars2	GGTGAATCATTGTCAGTGA	GGACATCATTCGACAGAAG	GTTTGAAGGCTGTGGAATG	CATCCCAGATTTACAATAT	tRNA
Utp18	TCAGATAGTAAGAGGATAT	GTTTCAGGTTGATGGCAAA	GTTAATTCCTGTACATCAA	AGGCAGTTTATATGGATTA	snoRNA
Gfm1	CCGCAATTATCAAGGCGAA	TTAACAAACTGGACCGAAT	TTACAGGGCAAGACGGAAT	GAGCTTAGGTCTTGCACAG	mRNA
Hdlbp	GGATCTAATCATTGAGCAA	ACAGGTATTACGAGAGATT	TGATTAATCGGATGGACTA	CAATAGACTTGTGGGTGAA	mRNA
Mrpl10	GCTCCTGCGTCGAGATATA	GTTAGGAAGACTTGTGAAT	GCCTCAAATTCTCAAAGTA	AGGAAATGGTGCGGATCTT	ribosome
Ddx21	TCGCAGAACACGTGCATAA	CTGGATAAATGGCGTGTAA	GGATGAAGTTGATCAGATG	CGTTTGGAAGATTGATTTA	rRNA
Nxf1	ACGAATTATTTGTGCGGAA	CCTAACCGTCGGAGAGATA	CCGACACAACTTAGCCAAA	GAAACGAATTGAAGTCCGA	mRNA
Rpl3	GGGTATTGTGGGATATGTA	GTGACCAGTCGTTGGCATA	AGGCACACTTGATGGAGAT	GATGGTAAGCTGATCAAGA	ribosome
Ybx1	CTGAGTAAATGCCGGCTTA	CAATACACCTTTAACGGTT	GCGGAGGCAGCTAATGTTA	GTAAGGAACGGATACGGTT	mRNA
Utp3	TGGCTAAAGTCTCGGTAAA	ACATGGACATCCTGTTATA	CATTCGCGCTGGAGTTAAA	TCGCTTGGGTGGAGGCCTT	snoRNA
Ddx42	CCATAATAGTCCTGACAAT	CGTAAAGGGTATTCGAGAT	CTAATAGACCTGCGGCATA	GGTAGAGACATGATCGGTA	mRNA
Iars2	CCGCGATGTTGGAAGCATA	CAAGTACGCTGTTGTGAAA	GGTCGGTGTATGTGAGATT	CGGCCGTACTGGTGCATAT	tRNA
Bud13	TGGCCGAGTTTGTGGATGA	GGGATGGAGTGGACAGATC	CCACCACGGAATAGACCAA	AGGAAGGCCCGTCATGATA	mRNA
Nol6	GCAGAGCTGTCCAGATTAT	GGGACTGACCAGCGTTATT	GGGTGGATTTAATGGATTC	CGTCCTCAAGGGTGGGTTT	rRNA
Eif4g3	CCGCCGTGTATCAGGCCAA	CTAGCGACCAGAAGCAAGA	GAGGTAAAGACATAACCGA	GAGAGTTGTCGACGAGGGA	mRNA
Sra1	CGAAGAAGCAGGTATGTGA	GGTGGGAGTTAAAAGATTA	GGAGGGAAGTTGTCAGTAC	GGGATACAGCAGATGACAT	ncRNA
Eif3h	GTTACTTGGTTGTGCAAAA	GCTCATTGCAGGCCAGATT	TATTATGGCTCCTTCGTTA	AGGTGCAGATTGACGGCCT	mRNA
Fyttd1	TGACATAAATAGTGTGGGA	CGTTCGAGGCTTATGGAAA	GCTGACATGTTGTATATAA	GGGTTTGACATGAGTTATT	mRNA
Tra2a	AGTTGAACATCTCGAGTAA	GGAAAGAGCAAATGGGATG	TAGAAGAATTCGTGTGGAT	GTTGAATAGTTGAGTGTAG	mRNA
Zc3h14	CAGTAACGGTAGACACAAT	TCACATGAGTAGAAGAGGT	GCCCAACTGAAGTGTCTAA	GGTTTAATACCCAGTGTAC	mRNA
Wdr46	GGGAGTGGGCATTAAACAA	GCTACGATCCTGACGCTAA	TGGCGAAGATTCTGTGTCA	CGGACACAGTAATGGCACA	snoRNA
Adat1	GGTCATAGCCAGAAGGAGT	GGACATATACAGAACGGGA	GAGCGAGACTCTAGAAGGT	TCAGCAAGGTGGAACTCTT	tRNA
Rps15a	GAACAAGTGTGGAGTTATA	TCAAAGACCTAGAGAAGTG	CCAAAGTCATCGTTCGGTT	TTGGTGAATTCGAGATCAT	ribosome
Rbm26	GGAATAAACCCGTAGCTAA	TGGCCGAGGTAGAGGAATT	GGCAATAACACTACCGAAA	GAATTAAAGGCGTTATGTA	mRNA
Rsrc1	ACAAAGAGGCGCACACCAT	AGACGTAAAGTTCGGGACA	GGGATTGTGGAAACATCAA	AGAAGAACTCGTAGTAGGT	mRNA
Mbnl3	GGATTGATGTAGAATGTAA	GGTAATATGCCCTCTTTAA	AGTCGCAGCTAGAAATTAA	GTGTTACCTTATTGGATTA	mRNA
Aimp1	GTTGATTCAGGCAGAAATT	ACGCCTGGATCTTCGAATT	GCCAACAGCGGAATTAAAT	ATAACAATAAAGAGGAGTG	tRNA
Slc4a1ap	GGATGTTAGTAGCGAGTTT	GCCAGAAACTTTTGAGTCA	GGGTGAGGTTACCGGTAGA	GCATCTTAATGACAAGTAT	unknown
Rps16	GAGATTTGCTGGTGTGGAT	GAGATTTGCTGGTGTGGAT	AGATCAAAGATATCCTCAT	GTTCAAGTCTTCGGACGCA	ribosome
Ddx51	GAAATAAGCTCAGGCGAAA	AGGCCGAGCTCGAGTGCTT	CCTAGTGACCTCTGCGTTT	GCATCGTCAAGGAGTCTTA	rRNA
Fxr1	GTACAAGGTTCTAGGTCTT	AGTTAATGAGAATGGGCTA	CTGACGAAATCATATGTTA	AGGAAGGTCCCTGGAGTTA	mRNA
Eif4e2	ATAGTTGGTCCCAGACAAA	GCAAGTGGATCATTCGACT	AGTTCTTATTAGTGAGGCT	ACACCGACAGCATCAAGTA	mRNA
Exosc9	GCAGACAAACCTATGATTA	GTGCATAGACACTGAATCT	CCAGATTGGAGAGGGAATA	GGAGGAGGAAGGTGGCATT	diverse
Lcmt2	GGCCATTAATGTTGCACAA	GAGACAATGGCTTGGGTCA	CCTTAGGTTTAGGGCAATA	GGTTGAGCTCCGAGTATCA	tRNA
Paip2b	CGTCCAATGTTGTGAGGAA	GGTGTGTGCTGTTGGGTAT	GTAACTAATGTGCGAGGTA	GTACTGTAGCTCAGGGTCA	mRNA
Matr3	TAACAGAGGCATTGACTTA	CAGCATTAGTGTTTGGCAA	AGAACTTGGACGTGTGATA	TCAGGGAAGATGTGTTAAA	mRNA
Fxr2	GGTCCTAACGTGACAGAGA	CGGATGATGAAGGGAGATT	GATGAGAAGGCGTATTTAT	GGTCTATTCGAGAGCCAAT	mRNA
Larp6	AGGCAGAGCTTGTATATAA	GTGCAGACCTCTTAATTTA	GCACACGCCTTGAAGTATT	AAGCATGTGCGGAGGAACA	mRNA
Tgs1	GGGAATCAAGTTAAGGTCA	GCACCTGGCTTGTCAGTGT	TAGATGAAATTGTGCGGGA	GGTTAATGAGCCTGTAGAT	snRNA
Gar1	CGGGAAAGTGGATGAAATA	CTTTAATCGCGGTGGTGGA	TCTTATTAGGAGAGTTCAT	GCTACAGAAGTTTTACATA	snoRNA
Mrpl21	CGGAAAGGATCTCGTACGA	GGAGAAGGTCCTATTGGTT	GGACAGACAACTTCACACT	AGGCGTAGCATCTTGGCAT	ribosome
Dnajc21	AGACTGAGCTTTACGGTGA	CGTAGAAATAGATAGGAAT	TCTAAAGGCTACTGGTCAT	AAGACGCAGTAGATGGTAA	unknown
Tia1	ACGATGAGGTTGTGAGTCA	GGGCGGAAGATAATGGGTA	GTATCGAGTGGCAGGGTAT	GGCATGTGGTGAAATGTTA	mRNA
Ears2	CAGCATATATGGAGAGGAT	TTTAGAAAGACCTGGTTTA	GAAAGGATGCATAGGACGA	AGGAAGTACGGGAACGAAT	tRNA
Dgcr8	TGTTATGGCATGCGGCAAA	CTAAAGTTGAGGTGTGCAA	GCTCAAAAGTCGTGGCCGT	GAGTGTTGGTAATGGGGTA	ncRNA
Zmat2	TGGATCACATTAATGGAAA	GGTGCATGTAACAGGATAT	CATTGAGGATTTCTGGTTT	GAATTTCTATAGAGCCTTT	snRNA
Caprin2	AGACCAACCTATTGTGTTT	CAGCAAATATGTATCGCTT	GATTGAGAGGTAAGAATTT	ACTTGTACAGCCAGAGATA	mRNA
Drg2	TCGATGTGATTGTGGGCAA	TGGCAAGTCAGTTCAAGTA	GCAATGTTGGGATAGGCAA	GGTGGTGGCATCTCCTTTA	mRNA
Gapdh	TGGGTGTGAACCACGAGAA	TGGGTGTGAACCACGAGAA	TGGGTGTGAACCACGAGAA	TGGGTGTGAACCACGAGAA	mRNA
Rpsa	GCTCTTTGTAACACAGATT	GGGAGAAGCTGTTGTTAGC	GAGCTATTGTTGCCATTGA	AAGGAAAAGTGACGGTATC	ribosome
Ifih1	GCAAAGAGTTCAACCCGTT	GAGAAAACATCCACGTAAT	GGGTCGAGCTAGAGCCGAT	ACCCAAAGTACGAGAACGA	ncRNA
Lsm12	GGAAATAATTAACGATCGA	GGAAGAAGTTGTTATCACA	GGCTAGAGCTTTGGGAGTA	CGACGATTAACTTGACTTA	mRNA
Taf9	TCATCGACCTTTATGCATA	GAATAACGGTTCCAAGGTT	GATGATGTCCGATTGGCAA	GCCGAAAGACGCACAGATG	snoRNA
Spen	GAGTATAGGTATGGCGACA	TGAACAAGACATTCGGGAA	TTAAGAAGGTGAACGGAGT	GAAACTTACCGGAGAACGT	mRNA
Mrpl16	GGTCAGTGTCAGTTGCTTA	GCAAATTCTACATGCCCAA	ACTCAGAAAGGGCGATATT	GATTAAGGACAGTTCGACA	ribosome
Cwc15	CAACCTTGATGCTGACGAT	GGGTATAGATGATCAAAAG	GGGACGATGATGTTGTTTT	AAGCGATGACGATGACACT	mRNA
Trmt112	CTAGATGTGTCGTGCGTGA	CATCTTTGGTGTTTCGTGA	CCTTAAACTTGGCCGAGGT	TCTGTTGTATGGTCTGTTA	tRNA
Celf3	GGAATAGGCTTGAAGGTTC	GGGTTTATTACCTGATCAT	GTTTGAACCGTTTGGGACT	TATGAACGGTTTCCAGATT	mRNA
Nop56	GCCAGAGCCTACACAATTA	GTGCTTAACCTTGGCAAAT	CTGCTATACAGGAAGAGTT	TGGCTCAGTTCATCGGGAA	snoRNA
Qars	GCGGAAGATTCTCCAGCTT	CCGTAGGGGTCAAGCTTAT	GGCCATAACCCTTTACCTT	GCTAGAGCCACTACAAGTT	tRNA
Lars	CTCAAGAACTTACGGTTTA	GTGTTGGACCTCAGGAATA	GTGAGTTTGCAGTAGGATA	CGAGGGATGTTTGGGATTA	tRNA
Calr	GCAAATTCGTCCTCAGTTC	GGAGGATGATTGGGACTTT	AAGCCAAGATGCCCGATTT	GCGAATGGAAGCCACGTCA	mRNA
Mrpl2	TCAACAATGTAGAGAGCGA	AATCATAACCAGCGGGTCA	GCAGAATTATCGAATGATT	GGAAGAGTCGTATCAAGTA	ribosome
Tsr2	GGTATAGGTTGTTCAGTTA	CCATGGATCTGGACGATAA	GGGATTGAAATTAGCATAA	GGGATGAGTGGGTGCCTAA	rRNA
Mif4gd	CAGTGAGGTGTCTGACTAA	AATTATAGCCATCGGTGGA	AGATGAATGGGCAGCGCAT	ATATTAAGGGCAAGTTACA	mRNA
Cwc25	GATGGTGCTTACTGGGATA	CCAGATGCACTGTGGGCTT	TTGAGGAGTTGCAGCGAGA	GTGTTAGGTTGCATTTATA	mRNA
Dus1l	GCAATAGATGTGTGTTTAA	AGTCATGGGTAGTGCCCTA	GCTAACTATCGGAAAGAGA	GAATAGTAGTGGTCGAAGC	tRNA
Snrpb	CATGAAGCTGGTTTATAAT	AGGCATGCGAGGTCTGCTT	GGTGTTGCTTCGAGGAGAG	GTTATGCTGTTTATGGAGT	snRNA
Rpl37	CGCAAGAGAAAGTATAACT	CGCAAGAGAAAGTATAACT	CGCAAGAGAAAGTATAACT	CGCAAGAGAAAGTATAACT	ribosome
Mrps7	GAACAAGCCTCGACGGATG	TTCTGACCGTTGTGGTATA	GAACATTACCGCAAGCAGG	GAACAGGCAACCATTGAAC	ribosome
Zc3h4	GTACGAGGACTATGAGAAT	AGGGTTAAGTCGAGGCCGA	CTACATGCACGGTGACTTT	AGATCAGGTTGGTTGGTTT	unknown
Imp4	ACAGGAAGGATCTAAGTAA	TCACGGACAGATTGAGTAA	GACGACAGCCATCGGGTTA	GCATGAGGTTGGAGCGCTG	snoRNA
Mrpl32	GAGGATTGTTGAACGAAAC	CCTCACGGAGCTAGCATAT	ACAGATATGGGCTCAAGAA	ACACGTCCTTTGTGGCTAT	ribosome
Fam98a	AGGCATATGTATTGCTCTA	GTATAGTCATTCTGGATTT	CTTCAGCGGGATTGAGAAA	AGACGGAGGTAGTGCAAGT	mRNA
Cdc40	GACGAATGATAATGAGTTA	TCATCAAGCTGTGGGATTA	GCTATGTGATTTCGGGAGA	CGATTGTCTTTGTGGATGA	mRNA
Eif5b	GGCCATTATTGTAGAATTT	CAAACTATGTTGAGCAAGA	CCTATAAGGACGACGAAAT	GGGCGTACGACAAAGCAAA	tRNA
Pspc1	CCAATGATGGGTATGAATA	GTTTGGTCCAGTAGAGAAA	AAGCAGAGTTGGATGGTAC	CCGAATTCGCTTTGCTACA	ncRNA
Cnbp	CGGTAGAGGTGGCCACATT	TGGTAGAGGTGTTATGTAT	TCAGTTGAGTTGGGAGTAA	CTGATTGATGGTTGTATTA	mRNA
Sub1	GTATATTTGGATTGCAGAA	GATGAGATATGTCAGTGTT	GAGATGATAACATGTTCCA	ACATAGATGACGCAGTAAG	mRNA
Fam46a	GCGAGAGTGTCTACGGTGA	AAGAAGAGTTTCAGACTGT	GCTAATGTCACTTGCTATT	TGGAAGACCGCAAGTATGA	unknown
Ints9	CAACAGTTCACTCGAGTTT	TGGAGTGCTTATATCAATA	GACACTGAGGGTACGATTA	TCAAGGATGCAGTAGAAGT	snRNA
Ppwd1	GGTCTTTGATGAATCGTTA	ACGAATGGCTGTAGAACGT	TTATGATGGTCGAGGAGAT	CTTCATAACGGTAGTGCCA	mRNA
Mrps10	CCAGGAAAATAGAGCGCTT	GAGCCAGACACGTTGTACA	ACATTTGACCGGATGCACA	TGACAAGGCTGTATTAGAC	ribosome
Gtpbp2	GCTCCGTGTTCGAGGCAGA	GGGCAACGTACGTCAGACA	GGGATTTGTTGAAGATTCT	TGTTGATCCTGATGCATAT	mRNA
Mrpl48	TGAAAGTGCTAGAGCCCAA	GCATGGAGGTTTATAATGA	AGAAGGAGTCAGATTGTCA	CTGGAAGAATTGTTGGCCA	ribosome
Mrpl50	CTTCAGAGGGTAAAGGTTA	TGGCAGAGTGTAATGATAA	GGCTAAAGTAGTTTCAATA	GAACAGAAGTGGTAGCATG	ribosome
Eif3i	AGGTATTGGTGAACGTTAA	GCAACGAGCCCTACATGAA	GAGCGGTCCATCACGCAAA	GGTATTCTGTCAATGGCGA	mRNA
Eif2ak4	GGATGTAGTTCCCGAAATA	GGACAGTCGCCATGAGATT	GCGACGAAATCTATAACAT	CTAGGAAGTTAGACCGATT	tRNA
Zcchc2	GAGTAATGAGACTGGTTTA	GAGAAGGGCTGACAAGTAC	CAATATCATCGGAGTCTCA	GCTCGCGCCTCATCGTTTA	unknown
Shq1	GATCCTATGATGCAGATAA	ACGCCAAGCCGTACTTTCT	GAGGTTAACACTTCCTGGA	GGATTGTAGAAAATGGATC	snoRNA
Lsm14a	CGACAGAGAGTTTCATAAT	ACCAACAGATCGTCCAATA	GTAGGGAGTTTGCAGATTT	AAGTACATTAGTTGGGCAA	mRNA
Parp12	AGATAAGTGCCATCGGGTA	CTACTTACCGGAATGCATA	TTCAGAAGATCGAGCGGAT	GTAAGAGGTCCCACGAGTT	unknown
Zcchc17	GGCAAGAAGGCGAGGCACA	GCTTATTGGCCGAGAGATG	CGTCTTGTCGAGTGGATAA	GTGACTGACTGGTTCCATT	unknown
Ubtf	GGAGATTTCTAACGAGGTA	GGAGATATGTGCAAGCTCA	GCGCAGCATACAAAGAATA	ACAGTGGACCGGAGAGTTT	rRNA
Pnn	CAGAAGAAGTTATGGATGT	GAGTAGTCGATCAGGCAAA	CGAGGTAGTTTATTGCTAA	AGCATCAGGTGGTGCGTAA	mRNA
Cwf19l1	AGTTTAAGGGTGTTGATAT	AGGCTTATCTGATGACCAT	GGAAGGAAACGGTCATCCA	TGTCAATTCTTCTTCGATT	mRNA
Larp4b	AGTGATACTGCGTGAGATA	GCAAACTAGAACACGAATA	CAAAGGCGATAGCGATAAA	GGGAGAATCTTGCTAGCGA	mRNA
Kin	GCAGAGAGGGCTTGTGTAA	AGAGTTAAGTCGAGAAAAT	GAGAAGACGCTTTGGCACT	AGAAACTATACGTCGGCAA	snRNA
Dkc1	GAGCCGTGTTGTCGAGTAT	GCATCGAGGTCAACCAGGA	TAGCGAAGATCAAGCGCGT	TCGCAGCAGTGAAGCGGCA	snoRNA
Aff4	CGTACAAAGTTACTAGCAA	GGTTTATGCTTGATATTGA	AGTAATAGGGATAGTGCTT	AGATTGTGATGCTCAGATA	mRNA
Mvp	CTGTGGAGAGCACGGGTAA	CCTACATCCGGCAGGACAA	GGGGAGGAATGGTTAGTGA	GTTCTGTGTTATTTGACAT	ncRNA
Baz2a	CCTCAAGGTCCGTGGTTTA	AGCAATAGTTCTAGTGAAT	TGTGAATGTTAATGGCTTA	CGAAGAGAAGTGCGCATTA	ncRNA
Lsm3	GGGAGATGGTGTTGTTCTA	GGACGACGTAGATCAGCAA	TCAGAAATGACCCGAGGAT	CTTGAGATGTACAGGACAC	snRNA
Brix1	CTAGATAGCAGTAGCAATA	AGAATTAGCTGTCTGATTA	CGTTCACCATTCTGGATAA	ACTAATTCACGAAGCCTTA	rRNA
Mthfsd	GTGAGATGCTTACGAAAAT	GGGAGAAGGCTACGCTGAT	CCGACAAGCTCTACGGGAG	GCACATGTGATGGCGTCTA	mRNA
Mrpl20	TTTCCAGAGTGGTACAATA	CAGTAAGTCTGATTTGTAT	TGACCAGAGCCTTCGTTAA	GGAAGGAAGAATCGCTGCT	ribosome
Edc3	GTATAGGTTACTAGACATA	GCACGCAGGTCGAGTCTAT	CGGCACAACTCCTGGTCAT	GAGTATCAGCAGTGGATCA	mRNA
Nop10	CGACGTATATCTAAGCATA	AGAGTTAGACAGTGAGTGA	TTGATTTACTGCCCGGTTA	TCAAGGTGCTCATGACCCA	snoRNA
Cdk5rap1	ATGCCGAGGTGGAGGATAT	ACAGCTGATTCGTGAGAGA	GCGACAATATGTGCAGTTA	GAGATAGCCTGGTCCATTT	tRNA
Exosc2	GCACATCAGATCAAAGATA	GAAACACGCCAGAGGCTTT	AGAGAATGATGCTGTACGA	CCTTAGTGATCGAGAGGTG	diverse
Rexo4	CCGCAATGATTTAAAGGTT	AGGTACACCCAGAGGTCTA	AGAGAGCACTTGTTCAATA	GGCTAAGGGCGTTCAGTTT	rRNA
Nutf2	GCAATAAAGAGGTGTTTGT	TGACAAGTTGCTCTAGTAA	GGTTACACCAGCATAGTCA	CATCAATGACGCTTGGGTT	mRNA
Rbmx	GAGATTCGTATGAGAGTTA	TCGAGATACACGAGATTAT	GCTCCTGTGTCACGTGGAA	GAGCGTGACTATTCGGATC	mRNA
Nhp2	GAGAAAGGGATCATGGTCT	GGAGATACGTTGCCGATTG	AGAACTTGCCCTACGTCTA	CCGATTTCTTGACGTGTGA	snoRNA
Zc3h11a	TATTAAGACGCTAGAGGAA	GATGGGAGTTAGTGAGACT	GGGAATGTCCAGTGTTTTA	CAACAACGGACGCCCATAA	unknown
Pnrc2	GTATCCATCCTAAGGGAAA	GGAGAGAGGTATAACATTC	ACACATAGCCAAAAGGTTT	GTATGAATTTGCTGAATGT	mRNA
Ptcd3	GCTTAATGCCCGAGTACTT	GGAATGATATATTGGATCT	GAACAGATATAACAGGGAT	GTGTTACTATGGTGATCAA	mRNA
Etf1	GAAAGGATTTGGTGGAATT	GAACATGAGCTGATAGAGA	AATGGGAGCTGTAGAGATT	AACATTAAGTCACGAGTAA	mRNA
Eif5a	GTAAGATCGTCGAGATGTC	AGGTCCATCTGGTTGGTAT	GATTCTGGCAAATGGTCTT	TGGCAAGGAGATTGAGCAG	mRNA
Nanos1	GATTAGAACTTGTCAGATA	GCTTGAAAGGCATGAATTA	GTTTAAGAGACGTGTATTT	GGTCTCTGACGTTGAAATA	mRNA
Hbs1l	CGGTCTGAGTGGCGAGAAT	GCGTTGTCACTGAGATAAA	GTACAAAGGGCTCTGCTTA	GCTCCAGGCCATAAGGATT	mRNA
Lsg1	GGACTACGTCAGAGGTAAA	CGATGACGACAGTGAGTAT	GTGAACTCAATGATGGTTA	TGATATTGTGGTCCAGATA	rRNA
Cnot8	GAGCAGTCCTGATGATACA	GAGCAGAGACTTTGGGGTT	CCATAGATTACCAGTATCA	GAGCAGGACAGTAGGGGAT	mRNA
Cars2	TAGATGAACTAGTGCGCTT	TTTCGAGACTGTTGGGATT	GGAGGATGCACGAGCCTAT	GGGTCATTTGCATGTGAAA	tRNA
Pqbp1	AGATTATTGCTGAGGATTA	GATCCCAACTTTGTGGTTA	GTACAAGGTGTTTGACCCT	GGATAGGGAACGAGAACGG	mRNA
Sf3a3	GTTTACAGATGAAGAGGGA	AAGAACGGCTTATGGATGT	CGACAGCTCACTCATGAAA	ATAAGGATGGATTACGAAA	snRNA
Upf2	GATTGGGAATGGAGGTTAA	CGGAGTACTTGAAGATATT	CGTTATGTTTGGTGGAAGA	CGCCTAGATTCGAGCTTAA	mRNA
Ints5	GCACATTAATGGACATCTA	GACATTAACCGGAGGCATA	GGGTAATATGCATGAGGTA	AGTTATCGGCCGTGGCTTA	snRNA
Ccdc59	GTTGCGGACCGGAGGATTT	GTGAGATGTTTCAGTGATG	GAATTTACAGATGGAGTAT	GCTGCTAAGAAATTCGAAT	unknown
Mak16	GCAAATAGTCAGTATGCTA	GGACGATGTTATCTGGAAT	CCGCTTTATCCGACACAAA	TTTCTTACGTGGACAAATT	rRNA
Dnttip2	CGGCATACAGATAGTCCTA	CCAAAGGGATGTCGCTCTT	TCTCAGTTGTCATCGGCAA	GGAAACGTCAGGTTGTAAT	rRNA
Khnyn	TAGGATAGGCTGAGCTGTA	GGTCAAGTGTTTCAAGTGT	GAAGGGCAGTGGTGGCATT	GGTCAGATAGAGGTATAAA	mRNA
Eif3e	GCGGAGTACGACTTGACTA	CACAGTAACCATTATGTAT	TGATTAGAAATGCGAGGTT	CATCCAAAAGGCCGTGATA	mRNA
Trmt12	GGTAGAGCATGTAGATAAT	GTATAAGTTTGATGTGACA	CACAATAGAGCCAGATAAT	GTGGAATCTTTCTCGGGAA	tRNA
Znhit6	GGTCAAGAAGATTGTGTAT	GCTTGGCAATGGAGATTAA	GACCGGGTGTCAAGAGATA	GGTCGGATTTAGACGGTGA	snoRNA
Hnrnph2	GCATACAGGTCCAAATAGT	CATTATAGGAACTGGATAG	TATGATTGGTAAATGGGAA	TAGCAGAGCTGAAGTCCGA	mRNA
Snip1	GTATTGAGCCACAGAGATA	CGACCGTAGTAGTGAAGCA	AGTACCGGCTTGTGGAGTA	GCGCTTGTTTTCAGAAGAA	ncRNA
Nupl2	GTAAATCAGTGGAGGAGTA	AGTCAATAAGCAAGGGAAA	TGTAATTATGAGTGGAACT	CCAGGCAAGGCGAGTACTA	mRNA
Acin1	AGGATGAGACAGAGCGTAA	AGGAAAGGGCTGTACGGGA	GGTCTGAGCGAGAATGGGA	GAGTCGAAGCACACCTGTA	mRNA
Mrpl23	GGATCAAGAAACCGGACTA	GTTCTGACAAGCCCAAATA	CTCCGTGTGTTTCGAACTA	GCACACGGGTACAGCATGG	ribosome
Phrf1	GGATGAAACTATTGAGGCT	CAGCAAGAGTGGCGAAATC	TCGCATTGCACGAACACTA	GTGCTGATGTTGTCATACA	mRNA
Apex1	AGAAATAGACCTTCGTAAC	TGGCTGAATTTGAGTCCTT	TTATGGCATTGGTGAGGAA	ATATAGTGGTGTGGGCCTA	mRNA
Cirbp	GAGTCAGGGTGGCAGCTAT	TGGCAAGTCTTCTGATAAC	GTCCCGGAGTGGTGGTTAT	AGGCGCTGGAGCAGGTCTT	mRNA
Nova2	CGGGACTGATCATCGGTAA	CGGCTCAATCATCGGCAAA	CTACAGAACGGGTATGCCT	GTGAAGGCGGTGATGGAAC	mRNA
Edc4	GATTCTTAGTGATGTGCAA	GGAGATGGTAACTCGACAA	GGTCAGGTATCTTCTGGTA	GCGCGAGCATCGACATTGA	mRNA
Uba1	GGGCTTAGGTGTCGAGATT	ATACATTGCATCTGGATTA	AGACAAGTTACCTGGATTT	GAATCTGAACCGACAGTTT	mRNA
Mrpl49	GCAAATGTATTCCGAGTCA	TGACAGGTACTCTTCGAAT	GCTCTCGGATGCACAACAT	AGGGCTACTTTGATGAGCA	ribosome
Cars	GCTCAGAAACCGACAAGTA	CATTCATGGTGGAGGCTTT	GTTTGGTGGTATTGGAGTA	AGTCAAGTTAAGTGAGACA	tRNA
Rbpms	AGGCCAACCTTCAGGAGGA	CCCGCAAACACTACGACTA	GCCCGTAGGCTTTGTCAGT	CTAAGGCAAACACGAAGAT	mRNA
Riok1	AGGAATTTGTCCAGGTTAA	GCAGAATCGTATCGCATTA	GACATAATGATGAGGTTAA	TTGACAAGTCTTTGCGAAA	rRNA
Zcchc7	GCAAAGGGATCGGAGAATA	ACAGAGAGACGGATGTTTA	AATGTCACGTGTAGAAATT	GGTTCAGTGTTCTGGAAGT	diverse
Snupn	GCTACTGCGTCAATAGGTT	ACCAAAACGCTATGCTAAT	GGGCAGGAATGGATTGTGG	CAATTGATGCTTTCTGAGT	snRNA
Sfpq	GCACATTTGAGTATGAATA	GTTCAGGAGGCCAGAAATT	GCAAAGGGTTCGGGTTCAT	GAAATGCAGTTGAGGCAAG	mRNA
Rpl34	GTGAAAGTGTTGAAGGCAC	GGTCGGGAAAGCACCTAAA	CGTTTGACATACCGTCGTA	CTGGCAACAGGATCGTTTA	ribosome
Prpf8	GATTATTGTCACTCGGAAA	TGACAGGCATGTATCGATA	TGTGTTACGTGAACGGATA	GTAGATACATTGATCGCAT	snRNA
Eif3b	GAACGAGCGTCTAGAGCTA	GCATAAGAAGAGAGGTTTT	CCTCACAGCTGTTCAGGTT	GGAAAGACGAAAGGGTACA	mRNA
Pura	TGGTGTATGTAAAGGATTT	GATATCAGGTAGTGAGTCT	CAAAGTGTAGGGTATGAAA	GGTTGAGTGTGTTGTCTTT	mRNA
Mtif2	GGACTGTGGTCTTAGTTTA	CCGCAACGGCCAAGTTATT	GTTGTTGACTGGAGGAAGT	TATTAAAGGTGACGTTGAT	tRNA
Cpsf3	GAATCAAGTTCTGGTGTTA	GTATTATTCTGGAGTTCAA	CTAGATGAGTACTGGCAGA	TGAAAATGTCGGTTGATTA	mRNA
Polr2e	CGGAACTGCTGGCGCGATA	AGTACGTGCTAGAACAGTT	AGGTGTACTGCCAGCGCAT	CGATGATCCCACAGACCAG	mRNA
Enox2	GATAATAAGATCTGCACCA	CGGGATGACTTATACGAAT	AAACAACTGATGTGAGTAT	CTGTAGTAAAGGAGATCAT	mRNA
Ints3	GGGAAACCTTTGAGCAGTA	AGGAGGATCTTAATAGCAA	GCAGATTGCAGGTGGTGAT	CGAGAGAAGTTTCCTGAGT	snRNA
Dis3l	GAGGAATTATGCAGACACA	GCTGCGTAGTGGATGGAAT	GTGTCAGTCATGTGGGAAT	GAACCTTGAATAACGGCAA	diverse
Dhx40	CCACCTAATGAGAGACTTA	AGGAACAACTCCAACGTTT	CTTAACAAATTCAGTGTCA	ACAGCTAAAGGATGGAATA	mRNA
Rps19	ACGTTAACCAGCAGGAGTT	ACGTTAACCAGCAGGAGTT	GAATGGGTGGACACAGTCA	CCATATGATGAGAACTGGT	ribosome
Tpr	GGCGAAGAGTAATGAACTA	GCTTCTAAACGTTACGAAA	GCAATACAACGAAGGGTGA	GCACCTTATCCACGACAAA	mRNA
Ddx46	CGTTGAAGTTCCAGAATTA	ACGGCGAGGTGGAAAGTTA	GGCGAGAAGAGCAGCGTAA	CAGAAGACCAAGCTCGATA	snRNA
Rbm42	GTGCCATGCGTGAGATGAA	CCTGTTTGAGCAAGAAGTA	GCGCTAGCTTCTTCCAACA	GGATGTGGTCCGTAAGAAG	mRNA
Fastk	GCCAACAGGACCAGGCTAA	CCTTTGACGTTCACACCAT	GGACCGGCCTTTTGGAGGA	GCGGTACCCTCGTCAGCAT	mRNA
Nfx1	CGGCATAAATGTAACGAGA	CAGGAGAGTCAGCGGCATA	GCACAAGTGTCCTTTGATT	GATACATCCAGTTTAGAAA	mRNA
Cnot7	GATAACAAGTCTTTAGGTA	GCGTTTAAGATGTGGAACT	GGTTATGACTTTGGCTATT	GTTGGAAGATTTTGGTGAA	mRNA
Clk2	GATAACAAGTTGACACATA	GTATCATCTTCGAGTACTA	GCGCTACGTCCGTGAGAAC	GAACTTGTACCTATCGATT	mRNA
Lars2	CCAGAGTGGTATGGAATAA	TCATTAAGGGACAGACATT	AGACAACTGCATACGCAAA	CCGTCGTTATCATGGCTAA	tRNA
Ddx25	GGATTTATGCAATGGGATT	CGAAGACGATGTAGTGGAT	CTTCGTGGTATTAGGAGTA	GCACCGACGTCACCAAACA	mRNA
Rpf2	GCCCAATAATCTCGTGATA	GCTGGATATGATTGAACTA	CAAGACCATTTGAGGATCA	GTTGATATTTGCTGGTGAT	rRNA
Eif2b1	CCAGATAAGTTTAAGTACA	GATCGAGAGAGGAGAGCTT	CTGTAAAAGATGCGAGTTT	GGACTTAGGTGTGTTGACA	mRNA
Ipo8	GGTCTGTGCTACACGACAA	GGTGCTGTGTGGAGAGTCA	GCTTGTATCAGCTGGTGAA	GGTCAAGACGAGTGAGCTG	ncRNA
Ftsj1	TTGCTGTGTGTCAGGGTTA	TTGCTGTGTGTCAGGGTTA	GTTATTGTGCCCTTTGTGA	GTTATTGTGCCCTTTGTGA	tRNA
Prpf38b	TATCAGAGCCCTTGGATTT	GGATAGAGGCAATGACCGA	TCGCAGTCGTGATAGGAAA	GGTCATGGATCTTCTAGTT	snRNA
Pabpn1	TGTATTAGGAGGAGAGAGA	CGGGACTGGTTGAGACCGA	CCCAGCGGCTCCAGTGTAA	GGGTTTGCATATATAGAGT	mRNA
Ccnt1	GGGCAGCAGTATTTGATCA	CAACTCAGTCAATAGATTA	GCTTAGTGCCCAAGGTGTT	TCTCAGGGTCATCGGACTA	ncRNA
Eif1ad	CCTGGTGGGTAGTGACTTA	GCTTATATTCAGCAGCTAT	CAGACAGTATCATGAGAGT	GGGACTACCCCTTGGCTTT	mRNA
Thumpd1	CAACTGTGGAATTGTGATA	GAAATAGGTTTGTGCTTGA	GAATACAGGTTTCAGATAT	GGACATTTCAGATTGTATA	tRNA
Srsf1	GATGGGAGCAATAGATTTA	GGCAAGGAGTTGTAGAATT	AGATTTAGGTGGGTAGTAA	GGAAGTCTTAAGAGCGTAA	mRNA
Mrpl47	CATGGATGCCTTAGATAAA	GGTACCTAAATAAGAGATA	GAAGAATCGTCTGGCACAA	GGAAGATGCTTTAAGGCTG	ribosome
Wdr5	CTAAGTGTTTCGAGAGGAA	TGTAATAAAAGGTGGGTAT	GGGTAGATGTGCCTGGGTT	GTAATAGGGTGGCTTGTCA	ncRNA
Eif4a2	ATATTAATGTTGAGCGAGA	AATGTTGAGCCGAGGGTTT	GTGACTTGTATGAGACTTT	GGAATTCCGATCAGGGTCA	mRNA
Zcchc6	GCGTTTAGATACTGGGCAA	TGGCACGGGTCCTCAGAAA	GCACTGATGACCAAGGTTT	AGATCAGGCTCGCGAACAT	ncRNA
Park7	GGCTTTGGATGCAAGGTTA	TAGCCGTGATGTAGTGATT	CATCGCACCCATTGGCTAA	CCAAAAGAGCTCTGGTCAT	mRNA
Ran	CTGCAGTCGCATCACAATA	TAGCTAAGCAGATCGTGTA	TCTTCAGTACTATGACATT	ACTTGACGGGCGAGTTTGA	mRNA
Cpsf6	CATAGTAGATCACGGGAAA	GCGTATGAACTCTTGGTTA	AAAGAGAACTTCACGGTCA	ACAAGGGAGATTAAGATTA	mRNA
Parp1	GTGACGAGGTGGATGGAAT	GGGCAAGCACAGTGTCAAA	GGGTAACTCCAAAGGAATT	CGACTTTGCGGCAGAGTAT	mRNA
Rbms2	GGAACGACCAGCTGAGCAA	GTAGTGAGGTCCGGACTTA	CCGTATGGCAAGATTGTCT	CAGCAGAGGGGTCGGCTTT	mRNA
Xpot	ACTAACAAGTTGAACGTAA	TTGAAGTAGCAGTGAGATT	GGAATGGGACAGTCGTTAA	GGTTTAAGGTTCTGTTGGA	tRNA
Psip1	TGTGGGAGATAGATAACAA	GTGACATGGTTATTGATGA	GGTATCAACCAAACAGTCA	AACTAGTGTTTCAAAGGAA	mRNA
Srbd1	GCTCAAGGATATCGAAACA	GAGAAGATCAAGAGGCTTT	GGGACATAGTGCAGGTTTT	GCCGAAAGGTTGCAGACGA	unknown
Gtf3a	GAAACACATTGAACGCAAA	CCTGGAAGCTAGACGCGCA	GCAGATAATGGCTGTAATC	CCACTAGTTGGGAGGGACT	rRNA
Gpatch8	GTGGTAATCTTGATGGAAA	GCACAAACGTAGACACAAG	TGGGTTGGCTAGAAACTAA	GGGTGTAGAGCCATTTATA	unknown
Aptx	CTAACGTAACACAGAGGAA	CAGAGTGACTGTTAAAGAT	GTGACCGAGTGCAGTGCTA	TGGTGGAGTTTGAGGAGGT	diverse
Strap	GGTCATTACTTATGGGCGA	CGGCATCGGCCTTCAGTTA	GGTCACACGTCCGGTATTA	GCATCACGCCTTACGGCTA	mRNA
Rpl13a	GCAAAGATCCATTACCGGA	GCAAAGATCCATTACCGGA	GCGTCTGGCTCATGAGGTC	GCGTCTGGCTCATGAGGTC	ribosome
Tfam	CGGCAGAAACGCCTAAAGA	GGTTAAGTCTCAAAGCCTT	AGGTGTATGAAGCGGATTT	GATAGAATTCGTTATGACA	mRNA
Ptrh2	TTTAAGATCTTGTGGCATT	ATGCAAAAGCCTTGGGATT	GGGAATTGGGCCAGGACCA	CTATGGAGCCTCTCAGTAA	tRNA
Rps14	GAGAGAATGTATTTGGTGT	TGTCCATGTTACTGATCTT	GGGATGAAGATTGGGCGGA	TCGAAGGAAGGGTGGTCGT	ribosome
Ilf3	TAATGGAGCTTAATGAGAA	GGTTTGTTATGGAGGTTGA	CGGAGGAGGCTACATGAAT	GGCAAAGCATTCTTCAGTA	mRNA
Rps27	CTACTTTATGGATGTGAAA	CTACTTTATGGATGTGAAA	GCCTACAGGTGGAAAAGCA	GCCTACAGGTGGAAAAGCA	ribosome
Nova1	GGATAAGTACGTTGCATTT	CCGCAGGGCTATTAGGACA	GCACAGCAGGTCTGATAAT	GTGCTTAGTTCATCATGTA	mRNA
Rbm33	CTGCTAATGTTCAGCCCAA	GGTTATATCGCTTAAAGAT	AAACAGTAATCTTCGTGAA	CATGTCAAACCTATGGATA	mRNA
Rrp1b	GGCAATTGCTCTTGTTAAA	GGATGGAGGTAACGCCTTA	CTATAAGGCTGTTGCTGAT	GTGAAGGAGTGCTTTAGAA	rRNA
Phax	GTATATGCATGGCGACAAA	GCGATAGGCCTCTGCAAAT	AGGTCATCTCAAACGGAAA	GCGCACCAGTGTCAAACTA	snRNA
Eif2b3	GCAACAACGCCGTGGTCGA	GTTCAGAGCTTACGATGCA	CGACAGCCTTATCGGGTCA	GGGAAGATTTGTCTAGATC	mRNA
Ftsj2	CAAGCTGAGTTGTGGATAT	CCTTAAGGTTCGGAGGTTA	GCATGTGAGTCTTGATTAC	GTATATTGGCCATTTGACA	rRNA
Prpf6	TCTTAAATCTGTTCGAGAA	ACGATGAGTTTAATGGCTA	CCGAATGGAACGTCCCAAA	TTACATTAGAGCAGCAGAA	snRNA
Rbm14	CATCGAGTGTGACGTGGTA	CATCGAGTGTGACGTGGTA	GCGCCGTCATGAAACAGTT	GCGCCGTCATGAAACAGTT	mRNA
Scaf4	AAGGAATAAAGGCGGATTT	GAAGTAGGGTGGAAAATGA	CAGACAGGGCAGGTGGTAA	GGCTATCACAGCTCAGTTA	mRNA
Dhx16	GGTTACACCAAGAAGGGTA	TGAGACAGGTATTGGAGAT	TAAGAAGTCTCGTCGGGAA	GTGCAGCGCTTGCGTGACA	snRNA
Rpl32	GTGAAAATTAAGCGAAACT	ATAGATGGCTTGTGTGCCT	CGACAACAGGGTGCGGAGA	AACATTGGTTACGGGAGTA	ribosome
Rpl22l1	GAAGAATAATCTCCGTGAT	TGACAAGGAGACTTACGAA	CTGAGGACTAATTGGCCTT	GTTACTTCCAAATTAGTCA	ribosome
Serbp1	ACTTCAGGGTGATGGGAAA	CGTGAATTTGATAGGCATA	TGACTTTGGATGAGTGGAA	ATAAGGAGAACGAAGTTGA	mRNA
Polr2i	GGTTCTGCCAGGAATGTAA	CTGTACGCGTGCCGGAATT	ACAAAATCACGCACGAAGT	CTGAGGATGCCATGCGCCT	mRNA
Ddx50	GGGTATACAAAGTTGCAAA	CCAAAGAAGGACTTAGATT	GCAAAGAAGTTGGTCGTAT	CCAGATATGAACAGGTTGA	rRNA
Rbm19	GCAGTGTGGCTGTGCGTAT	GCAGTGTGGCTGTGCGTAT	GTTCGAAGCTTCCTTATTG	GTTCGAAGCTTCCTTATTG	rRNA
Eif1ax	ACTAGTGTGTATAGGAAAT	GAATAGTAGCCAGGGTATA	GGATATTACACTCTGATTT	TTGCATAGCTGTTGACTGT	mRNA
Ncbp1	GGTTTGAGGTGTTCGAAAT	TGGGAAGATTGGTCAGATT	CGGCAGAGTTAGATCCTCA	TATAAGAACTGCATCGAGA	mRNA
Rrp7a	AGGGTTAGGTGGAGACAAT	GGGAAATTATGTAGTAAGT	TGTAGGAAGGAGCGGATGA	GGTTCTAAGTGGTAAAGAC	rRNA
Eif3c	GGTTTGAGGAGCTGACCAA	CGAAAATACAACCGAGATT	AATGAAGAATTGATGGCTT	CCGTAATGCCATGAAGATT	mRNA
Tcerg1	GGAAACTCATCGTGGCATA	CTAAAGAAATTGATCGAGA	GGATGAGACTTCCGCGATT	CTATAGTACCCATGATACA	mRNA
Eif2ak2	CCAAATTAGCTGTCGAAAT	CGTTAGTGGAATATGGAAA	GAGTAGTAGGCTTAAGTTA	CGACAGAAGGTTTACATTT	ncRNA
Ddx26b	CTATAGAACTCATAAGCAT	GAGCCAATGGTTATAGATA	GTTTATTGTTGGACAGGAT	CGTACGACCTAATTCTAAA	mRNA
Papd5	GTTACCACATACAGAGATT	TAATTAGAGTGACGGATGA	CAATACAAACTATGGTGTT	GGATAAAGGATGGTGGTTC	diverse
Dgcr14	AAGAGTACATCGAGGGACT	ATGGAGATTTGGAGCGCAT	GTGGATATTTTGTAGGACA	CCTGCGAGTTGAAGGATCT	mRNA
Eif2b5	GGTCAAGGAGCGAGTCATA	AGAACGAGGTCTTAGGAAC	GTACCGATCACTAGGAGAT	GAAACAATCTTGAGCTGGT	mRNA
Mrpl51	GGAAAGTACAGATAGGACA	GGACTGAACCACGGAGCTA	AGAAGTGAGTCTTGGTCAT	GGAAATGAATTGCAGCGTT	ribosome
Tep1	CAGCATGGATGGCGCAACA	GCGTGATCCAGAAGCGTTA	CAGCTTAACCTCCGGGACA	AGTACCAGCTAGCGAAGTA	ncRNA
Xpo5	GGATATTCAGCAAACGTTA	CTAGAATTGTGGTGGAGAT	TGTTGTGTGCTCTGGGAAA	TCTCAGAAGTGGCATGTCA	ncRNA
Prkra	GGTCAGACACATAGGTTGA	GCAAGATGATAACAGCTAA	AGTAACCGTTGGTGACATA	CAGGGAACATGGTCGGTTT	ncRNA
Ddx23	ACGCATGGGTTGTGAGATT	CCTGAAAGAGATCGCGATA	CGAATTGGCCGCACAGGAA	GAGAATTCGCATTGTCCAA	snRNA
Clp1	GTGGCTGGGTCAAGGGTTA	TGGTTGTGGTTCTGGATCA	GTAGAACGCTCCAAGGACT	GGACCGAGGTGGCTTATGT	mRNA
Sugp2	GGACGTAGCTGTATTGTAA	GGATGTGCGTCGTGCAAGT	GGACCAGAGTTTTGGCCAT	GGTTCGGCATAGAGATCAT	mRNA
Setx	GCAGAATGTAGTTGCGTAA	GGACAGGCATAGCGTGCAA	GTTCATAAGTTTCGCCGCA	ACTTCGAGATCCACGACTA	mRNA
Uhmk1	GCTTTAATCAGTAACCTAA	GACCAGGGTTCCACGCAAT	CCTCTTCCGTAGTGGCGTA	GTCATTTGTCATAGTGAAT	mRNA
Eri2	GTCTAGAGTATGAGTGTAA	CAGAATTGACAGGGATAAA	GGCCAGAAATTTGGGTTTA	GGATGGTTGCCTAATGAAA	unknown
Mrps15	TGAACAAGATTGCGGAAAA	TAATATTGCTTGACACCTA	GGTATGTTTCCGAGAGGTA	CGTTAGGGCTTCAGTCTAT	ribosome
Rps8	GGTGTTTGCTGTTCTGTAT	GGTGTTTGCTGTTCTGTAT	GAGTTCTATCTGCGGAAGA	GAGTTCTATCTGCGGAAGA	ribosome
Xab2	GATGCCACGTCTATGGTTA	TGGTGAATGACGAGCGCTT	GGCATGAGAATTACGATGA	CTTCAAGGCATATGAGCGT	mRNA
Ngdn	AGTTCGAGCTGGAGCATAT	GAGCATGATGGTTCGCTTA	GCGCTGGTGACGAGCTTAT	CGACATCAGCGCTTTGACA	mRNA
Fbxo17	TGAGAGGAGCTGCCGACAA	CGACCTAGTAGATGGCCCA	GGTCAAGTTCTCTGCCTCA	CCTACTGGACGAACATGAA	unknown
Rars	GGTTAGTCCTAGAGAAATT	GGCCAAAGGCTTCGATATA	GCATATGGCTGCATCAAAT	GGTGGATGATGGCAGGAAA	tRNA
Rplp1	ACGACGACGAGGTGACGGT	ACGACGACGAGGTGACGGT	ACGACGACGAGGTGACGGT	ACGACGACGAGGTGACGGT	ribosome
Rrp1	CAGAAATTCATTCCGAACA	AGAGCATCTTTGAGGCGAT	GGTCAGACGAGGACGATGG	CTAAGGACTCCCTGGTTTT	rRNA
Nob1	ACAAATAACCACACGATAA	TACAAGAAACGGTGGATCA	GCTGGGAGGAGACGCTTAA	TGGAGCACGTTGTGGCTGA	rRNA
Snrpd1	TAGAGTATGTTCCGCATGA	GATTGCTGTTTCAGATTGA	AGATACACTACTTGTGGAT	ATTGAGTCATGAAACCGTA	snRNA
Srp14	GGAAGGGTCTATTAAGAGA	GCACTGTATGGCTGGATAT	ACAGTTACTCAGTGGTTTT	GGTCTCTAGTCATCTTTGA	ncRNA
Txnl4b	AGTCCTGGGTGAACGATAA	GCGAGTGACAGGTGGCATT	GTATCAGATTGTTAAGGGA	GGGACTTGTTGACAGCAGA	snRNA
Ireb2	GGTTTGAAATAGTTGGCTA	AGTTGGAGGCATTGAGACA	CTGGAAAGTTTGTTGAGTT	TGTCGAGAGTAGTGTTTGA	mRNA
Alkbh5	AGAGTAGCCAGTAGAGATA	GTTGCAAGTTCCAGTTCAA	CAGAATTGGTGAAAGACCT	AGTTTGGGCTTTAAATGTA	mRNA
Ddx17	CCGTAAAGGTATTAGGCTT	GCTACACAGCCCAGGAGTA	CATGGTGGGTTTTGAGTTA	ACGTGGAGGATGTGAAGTT	mRNA
Tsr1	CCCAATGGAAGGCGAGCAA	AGACGGCAGTAGTGCGCTA	CAGGATGGTCATAAAGAGA	GCTGCATATTGTTGGACAT	rRNA
Drg1	CCATTGAGGAGTTGGATAT	GTTGGAAGGCTTTGGGATT	TAACTTAGCAGGAGTGTAT	GCCAAGGATGGGAAAGGTA	mRNA
Rpl19	GTACATAGTGGCCAGGCTA	ACATGGATCAGTCATTAAA	GAAATGAAGCGTCCCTCGT	GGGCTCGATGCCGGAAGAA	ribosome
Lsm5	GGACAAGTGTATAGGATCA	GGATTCTGGCTTTGTGTTT	CTAAGCTAATCATGGTTAT	AGTGGATTTCCTTGACTTA	snRNA
Smad3	TGTAGAAAGACCAGGCATT	TTGTTTAGTGACAGAGATA	TGTCATGGGCAGTTGGCTA	CAAGGGCAGTCGTGGAGTA	ncRNA
Trub2	GTTAGAATCTCGACAGTTC	GCAAACAGGCTTTCAATAG	CAGACTTGTTCGTGGTCCA	GATGGGCAGTTGATAGAGA	tRNA
Prpf40a	AGACCTAAGTGGCGATATA	AAGCAAAGCAGTTACGAAA	GGACGATGATCAATAAATT	AGGATTTGTAGTTGAAGTA	snRNA
Tyw1	GCGGGAGGCCCTAACTAAA	TCAAAGACGTTCAGCTCGA	GGAGAAAGTTGTCGTGCAC	CGGAGAGCGCAGAGTGGTT	tRNA
Tyw3	CTTCTAGACGGGAGCACGA	GTTTGGTCCTCTACGGCCA	GCTCCTGAATTCGCGGGAA	CATTCAGTGGCCATTGATT	tRNA
Mrps34	GGGAAATCGAGCAAGTCAT	GTGAGTCATTTGATGGACA	CCTAAAGCCTTGACACATC	TGGCCTGGGTCGTCTGGTT	ribosome
Cpeb2	TGATCAAGTTGGTGTGTTA	GGGTAATGTTATAGCACCA	CTTTGATAGTTCATGGTTA	GGCAAAGCTCATTGGTCTA	mRNA
Isy1	CGTCACAGCAGGAGATTGA	GTACTATGATTTTGGGAAT	TGACTGCCCTAGCGAGATT	ATCAATTAGTAGCCAGTTT	mRNA
Gemin4	GCACATGACTATTGACACT	CCGCAAATTAGACCAGCTA	CTTGAGAGCTTTCCAGTTT	AGGTCAGATTGTTTAGCAA	snRNA
G3bp1	GGGCAGTACCTACAGTATT	GAGTGAGTCGCCTGTGTTA	GTACTAAGACATGCATTTA	GAAGGATTTGGTTGAATAT	mRNA
Ddx39b	CCGCCAAGAAAGACGTCAA	ACATTGAGCGCGTGAACAT	AGAAGCAGGTCATGATGTT	GGTCAACATCAGTGAGCTG	mRNA
Zcchc24	GGACACTACATTAAGGATT	ACATAATTCTAACGAGGAA	CGAAGTGGCAATAAGGCTT	CAAGTCGGGAATAGGTAAA	unknown
Zc3hc1	GCAAAATACGGTTGGGTTA	GCAAATTAGGCTCAGACAT	GTGTGACAGTATTTGTTAA	CCAGATAGATTTGGGATGT	unknown
Eif5	TGTGAGTGGTCTATAATTA	GAGAATAGTGACATTGGTA	CCAAAGAGATTCGTGTCAA	GAAGAGGGCATTATTGATT	mRNA
Hnrnph1	GGTTAAAGCAGTTGAATTA	TGTCAAACCAGTCCAGTTA	GAGCTGGCTTTGAGAGGAT	TTATGTAGGATGTACGTAA	mRNA
Mrp63	CGACCAGTATCTTATTAAA	GCAGGCAGTGGATCGGGAA	TAGTTGTCTCATATGGAAT	CTACCTAGGCGTTTGTTTC	ribosome
Cpsf7	GCACTAATAGGCAGGTAAA	GCGTGTTGCCCTACTTTAA	GGGTAATGTTCCTTCAGCA	GGTAGTGAACGAGGGCATA	mRNA
Ssu72	TGACCAGGTTGTAGAAGAT	CGGTGGTGTGCTCGAGTAA	CCTGACAAGCCCAATGTTT	CAGTGCATGTGGTCAATGT	mRNA
Fam98b	CGGCATGCGCCATTAATAA	CGACGAAGGATGACTGCTT	CAACATAGCAAGAATTTAC	CGGCGGATGTTAATGAAAC	tRNA
Abce1	GGAAAACGGTACAGGTAAA	CGACAAATGCAAACCTAAA	CAATCAAGGATGTAGAACA	AATTGTAGCTGGAGAGTTC	ncRNA
Mto1	CCGTTGACTTAGAGAGTAT	CCTGAATAGCCATGTTAAA	TCGTATTCCTGGAGTGACA	GGTCAGATGTCCTGTAATC	tRNA
Rps28	CGTCAAAGGCCCTGTTCGA	TGGCTAGGGTAACTAAAGT	TGGAATGACCTGCAACTGT	GCAGGTGCGAGTGGAATTT	ribosome
Auh	GAAACGAAGTTGGCGATTA	AGGGTTAGCCATAGAAGAA	AGGCATGGAGGTTGACTTA	AGGGAATAATCGATTGTAT	mRNA
Lrrc47	GATCATAGTCTTAGAGCTT	TCTCAGGGCTGCACAGATA	CGTTATAGCTCTGGTATGA	GTGACTGTGTGATGTGAAT	unknown
Aqr	GGTAATGTCGCGTTGGGAA	GGGCATGCTGGACGACAAA	CCGATTGAAACGATGGATT	CTCATGAAGTACAGGTAAT	mRNA
Trit1	GGAAAGCGGTTGATCGGAA	TCAGTATAGTCCAGAGTTT	TCAAGGAATTTCACGAGTA	TCGTCAACACGCAGAGGAA	tRNA
Ruvbl2	TGCTGGACATTGAGAGTTT	GATCATTGAAGGTGAGGTG	GATCAAGTCAGAAGTCCGA	AGATGAGTGAGGACGCCTA	mRNA
Hnrnpf	GTAGTATACTTAAGAGTGA	TTAAGTATGTTGAGTGGAT	GGGTGGATATGATTAGTAT	GCACAGGTATATTGAAGTG	mRNA
Ints12	GCGCAAAACAGTAGTGGAA	TGGCAGTAGTAACGGCAAA	CAGCCAATTGAGTGGGAAT	GTCAAGGATCCATTAGTTA	snRNA
Dzip1	GCTCAATGATGAAAGATTT	GAGGCGGGTAGAAGAGTTA	GCAAGTGGTCAGATCGATT	CAACATAGGCACCTTAAGA	mRNA
Clk3	GGTTCAACTTCCATGGTCA	GGAGGATGTTAGAGTTCGA	GAGAACACTTGGTTATGAT	TGTCATGCCCTTAGATTTC	mRNA
Rpl27a	TTTAAGAGGACCTTGGAAT	AGGTTAGCATGGAGAACGT	TTGTCTGCGCGTTGAGAAT	ATAGTGGACAGGTGGCTCA	ribosome
Rbm27	AATCATAGCTCTTCCAATT	ATTCAAAGACCGTCGGCTA	CTACAAACCAATCGTCTAA	CTTTAAAGCTTCAGCGTAG	mRNA
Mrps33	TGGTAAACCTGTTCAGCGA	GCATCAGGACTTTAAGGAT	GCGCATGTCCCGTCTGAGT	TATTGGAGGAACATGATTT	ribosome
Nop2	AACATTGCCTGGAGAGTTA	GGTCAGGGTCTGTTGAAGT	CTGAGTTGATAGAGTTCTT	CTCACAATATGGATGGTTT	rRNA
Guf1	CCTGATAAGTCCAAAGTAA	ACAGAGTTATGCTGAAATA	TTACAAGTGGAGCGAGAAA	GTTGGGAAGCAGATTGAAA	mRNA
Cpsf1	GGGATGGATTTGTGCAGAA	AGGTATACAGCGTGGACTT	CCAGTCAGGCACACAGTTA	TGGTCAAGGAGGTGTTATT	mRNA
Rrp12	TGGAAGAGGGCCTAACATA	GAGCAAGGTCCATGGGGTA	GCGTAGAATAAATGCACAT	TCAGCAAAGTGCAGCGCTT	rRNA
Tra2b	GCTGTTACAAGGAGATAAT	CAATACATTCCACCACAAA	GAAACTTGCCATATTCGAT	AGATAGATACATGCCTTTA	mRNA
Fbl	TTGCAATGGTGGATGTCAT	GTCTTTATCTGTCGCGGAA	CTTTGGCGGTGGAGGTCGA	AGGCGGCTTTGGTGACAGA	snoRNA
Zrsr2	GTGATTCAGTTTAAGGTTA	AGATAGGTGTTCACGTAAA	CGTAAGAAGTACATGGCTC	GTGCAGGAGGGATGACTAT	mRNA
Nol3	CGACTAGACTTAAGAGTAT	GGGTCTAACCAGTCACAGA	AGAACTGGACCAAGTCAAT	AGCTGTATTTCTAGAGATC	mRNA
Mrpl44	TCAGGAAGCTTTACGGATT	TGTACTTGTTGCAGAGGAA	GCATTGAGAGTCTAGTTAA	GGGATTACCATGCGGAGAT	ribosome
Xpo7	TCACAGACGTCACGAGGTT	GCAAACAGTTGTATGAAAC	GGCCGAAATTGGCGACTTT	TGGTTGGCCTAGTGAGAGA	mRNA
Rpl18a	AGCTGAAGAAGATGAAGAA	GCGCGGTCACACAGTGCTA	GCACGCTTCGGGAGTACAA	GCGCTATGATTCCCGAAGT	ribosome
Noa1	GCAGAAGTATGTCGAAGTA	GCGCAAAAGCACCAAACAA	CCATATATCGTTAATGTCA	CTACTTGAGACTATGCTTA	rRNA
Dars2	GCTTCAGGCTTTAGACTAT	GGATAGGCAGCCAGAGTTT	GCACGGATTTGTGGATATA	GATCTGAAGCCTTACCATA	tRNA
Trmt6	GGAAATGTGTAGAGTTATG	CTCTGATGCAGGAGGATTA	AGAGAGGAGGAGTCATTAA	GGCACTGATAATCGAAATA	tRNA
Zc3h7a	GCCCTAAGTTAATGGATTT	TGACTTATGTCGACACGAA	GCTCTGTATCGGAAGGCTA	ACTTAAGGCGCTACAGAGA	unknown
Thoc1	TGATGTTCGGCGAGATAAA	AGGTGAAATGGGAGATGAT	GTGAGAACGTTTTAGCTAT	TCTTAACAAGCGAGAAGTT	mRNA
Smg5	GGAGATTGGTTGAGACTGT	AGGACATGGCACTGCGTAA	GCTTTAACTTCGATGCAGA	GGATATGGAGAAACCTTTA	mRNA
Pum1	GCACAAATTCGCAAGCAAT	CGAAACAACCGGTACCCTA	GGCTTTGGCTGAACGGATT	GATCCGAGGCAATGTACTT	mRNA
Tsen34	GATCAGAGCACTTTGGCAG	TGGGAAGTTTGGTGGTGAC	GCCCTAGCGTCGTTCAAAC	TGGTCAGGCTTCTGCGGAG	tRNA
Ppp1r10	GTGCATTGATGTACATATT	CGGAGGTGCTAGTCAAGTT	GAACAGTTGGTTAACGTAT	TGGATGAAACTGAGCGAGT	unknown
Mrpl38	AGGACAAGCCAATCAACTT	GGGCTTCGGTTATATGTGA	CTTCTAGACATGCGGGAAC	GCTTCGTGCCAATTCGGAA	ribosome
Exosc8	CGTAGTAATGGACGAGGAA	GAGTCGAGCAGTAACGAGA	CTGCTTTAGCGGAAGTCAA	GCACAGGCCTTTTATACTA	diverse
Trmt11	CCATATGGTATCAGGGAAT	CGTACTGGGTGGAAGACTA	CATTCGGACTCGACATATA	CGGTTCATGGCTTGGGAAA	tRNA
Pabpc4	GAGGAAGTCTGGTGTGGGA	TATGAAGCACCTAGAATTT	GGAGAGGATTAGTCGGTAC	GTGGGAAGTCCAAAGGCTT	mRNA
Ythdf1	GGTTAATGGTTGACTTTGA	TAGGAGAATACAAGCCTTA	TCAAGGATGTGCCCAATAA	TCAGAAGGATGCAGTTCAT	mRNA
Magoh	CGAAATTGTCATTGGAGAT	GTCATGAGTTCCTGGAGTT	CTGACGGTAAATTGCGATA	GAGGATTATTGACGACAGT	mRNA
Atxn2	GTACAAAGCTCGTGTGGCC	GATCGATGATTTAAAGAAG	GATACAGACTCGAGTTATG	GGCGAAAGATTCCAGGCTT	mRNA
Sap18	GCGGTGGAATCGCGCGTTA	GGAACGTGCCTTCGAGCGA	CCACCGAATGGACGAGTTC	AAGCCGATCGACCGCGAGA	mRNA
Ifit1	TTGCATGGTTTCTTGGTTA	GCCGGAAAGGTGACATAAA	CTGATTTGGAAGTGAGGAT	CGTTTGGCTTACTGGAGAA	ncRNA
Nars	GCCCAATGTCGGTGAGATT	GCTCCTTATTACTGGTATA	GCTTGGGCTTGGAACGATT	CGTTCTACGAGTTCGGAGA	tRNA
Sepsecs	GGACCGAGGCCCTGCTTTA	ATGCCGACGTTGAGGAAAT	GTAGTTGAATGTAGCTATA	TCAACAACGCTTACGGATT	tRNA
Rpl23	TGAAGGGAATCAAGGGACG	TGAAGGGAATCAAGGGACG	ACAACGAAAGTCATATCGA	ACAACGAAAGTCATATCGA	ribosome
Prdx1	CTGATGTCAATAAGAGTAA	CCACGGAGATCATTGCTTT	GGATTATGGAGTCTTAAAA	TGAGACTAGTCCAGGCCTT	mRNA
Pdx1	GAAGATAAGAAACGTAGTA	CACCAAAGCTCACGCGTGG	GAGCAGGATTGTGCCGTAA	CAGAACCGGAGGAGAATAA	not RBP
Spats2	GTACCGAGTTGTCGTCAAA	GGGAAATACGTGTTAGTTC	GCGGGTCGCTACAGGAACA	GCAAAGCTGTTTAATGGAT	mRNA
Frg1	CCGAATATTCTTACGTAAA	GGACGACATCGCAGAGGAA	GCTGTTAAATTGTCTGATT	GGACATTGTGTGTTGCTTT	mRNA
Zmat3	GTTTATAAGTAACGGCTAT	GGCAAGAAACTCCGAAATT	CAATATAATTCTTCGGTAG	TCTCATAAGTCACGACGAT	ncRNA
Mrpl33	GTGGATTGGAAATGAACTT	GTGGATTGGAAATGAACTT	CAAGAGAAGCCGACTCCGA	CAAGAGAAGCCGACTCCGA	ribosome
Cherp	GCTAAGTTCTGGTGGGTCA	GAGGCGAGTTCTACAGTTA	AATAAAATGCAGAGTCCTA	GGTGGTGATGTCCGAGATA	mRNA
Ddx1	CCTAGGAGGAGGTGATGTA	TCTCATAATTGGTGGCGTT	GTACATCGATAATCCTAAA	CGATAAAGGGCACGTGAAG	mRNA
Msl3	GAAAGTACCACGACAACTA	GACTGTATACTTAGGTTAA	GGTGAAGTGTTAATGAGAT	CTGTGTGCCGGCAGGATAA	ncRNA
Nmd3	GTTCCAATATGCAAGGATA	AAGTGTTTGTGGTGGATTA	GGATATTCATAGTAACACA	CAACATTTACAGAGATTCA	mRNA
Rbm8a	CCGATGAGATACTTAATAA	GAGCAGGTGTAATGGGTTT	CGGGATACTTGAAGGGGTA	TGACAAGTTCGCTGAATAT	mRNA
Trim25	GGGACGAGTTTGAGTTTCT	GGAGATTGGGCTCAGAAAT	CAACGAAACCAGTCTACAT	CCGTCAAGGCTAAGGTGTT	mRNA
Ins2	GAGCGTGGATTCTTCTACA	GAAGCTCTCTACCTGGTGT	GGAGAACTACTGCAACTAG	CCTTTGTGGTTCTCACTTG	not RBP
Mbnl1	GCTGCTGCACAGAAGTTAA	CGAGAGTACCAGCGTGGCA	GCTCTCGGGAAAAGTGCAA	TGACTGTCGATTTGCTCAT	mRNA
Ncl	GGGTATGCATTTATAGAAT	CAAAGAAGGTGGTTGTTTC	GGAAATTTGGTTATGTTGA	GGGCAGAAATTGATGGACG	snoRNA
Mrpl3	ACAAGACTGTCATGTGTTA	GGCTTAGGGAGTAGAAAGA	AATATCTGGTTGTGAAACA	AGTAATAGAACCAGGAGTG	ribosome
Rbm25	CAGAAACGGTTGCGTGATA	GGATAATTATGGTGTGTTT	GGAAATCAGGCAACGTTTA	CCTAGAAGATTATGACGAT	mRNA
Mrto4	GGTATGAGATGGCCGAATT	ATGAGTGGTTCACAAAGTA	TCGAAGCCCGTCTGATGAA	TAGAGGGAGCGGCTGGTTT	mRNA
Ints7	CGAAATGATTCAAGGCTTA	CGGCACAGTCAAAGGATTT	CATTAAAGGTAGAAGGCGT	TGCCATGACCTTAGGGAAT	snRNA
Mrps18b	GGATAAAGTGGCTGGGAAT	CCACGTTGTTGTCGGGTGA	AAGAATACCAGAACCGCTA	GGACAAGCACATTTGAAGT	ribosome
Abcf1	GCAAGGAGCTGTTTGTCAA	GGATTGAGTTCTTCTGGAA	TGAGCAGGGTTCAGAGGAA	GCAAAGGGCGGAAATGTTT	mRNA
Patl1	CAAAGTAGGTTGTAGTCTA	TGTTAGAGCTGTTCCTATA	GCTACGAGTCTTTGGAGGA	CATCGAAATCTCAATGGTA	mRNA
Thoc7	GGGCAAAGAATTAGAGCAT	CAACTTCGGCAGTGAAATA	TTCAACAGACATTGGAGAA	CGCTGCTGGTGTATGATAT	mRNA
Rnasel	ATAAATCCCGAAAGGGTTA	TGGCGATCTTGTTTGGATA	ACACAGGTTTGGTGCAGAT	CAGGAGGGCATAAAGGTGA	ncRNA
Dalrd3	GGACCGAGACCTTTGATAT	GAAAGTAGCTGGTGTGCCT	CCATTAAATTTGAGATGCT	GGGCAGTACGTGAGGTGTT	tRNA
Ythdf2	CATGAATACTATAGACCAA	CGTCAAGGCCGTGGGAAAT	CTGTAAGGGTGGTTCATTT	CTAAGCAGGTGTTGAAAAT	mRNA
Eif3g	GCCAAGCCTTCAACGAATT	CCCGAATCTACTTGGCCAA	GTCATCAATGGGAACATAA	ACAAGTGTGTCACCAGCGA	mRNA
Rpl30	AGAACAGACTGGTGAGAAG	AGAACAGACTGGTGAGAAG	AGAACAGACTGGTGAGAAG	AGAACAGACTGGTGAGAAG	ribosome
Tars2	GAGATTAGCAAGTATGACA	CGTTCCAGGTGGTGGTCAT	GCACGGAGTTGCCCACTTT	GCCAGAAGGTAGATGCTGT	tRNA
Eif4h	AGACAAATTTAAAGGGTTC	GGTCACTTCGTGTGGACAT	GCTGTTAACAAGTGGTTTC	GATGCTATCTTTAAGGATC	mRNA
Son	TCATTAAGGTCTCGGAGTA	GGTTAGGCCATGATGCTTA	CGTCTAACAGATTTGGATA	TCTCAGAGCTTCCGGCTTT	mRNA
Plrg1	GGAAATCAGTGGTTCGTTA	CCATCTAAGTGCAGTGTAT	GTGTTGGGATCTTGAATAT	GCTGGAAAGACACGAGTCA	mRNA
Rps18	AGGACGAGGTGGAGCGTGT	GGGCCTTTGCTGTTAATAA	ATGCAGAACCCACGACAAT	ACGTGAAGGATGGGAAGTA	ribosome
Rps27a	TTTAAGGGGTTGTGGGATA	CCATCACGCTCGAGGTTGA	GGCATGTGGTGCATAGTTA	AGTAGTTGTGTATGAGTTA	ribosome
Mrpl27	GAAGACAGGTGGCAGTTCT	GGTGGCAAATCACGAGGCA	AGGAGGGGATAGTTCGCTA	CCAGGTCACAGGAGCAAGT	ribosome
Rbm15b	GGTGATAGTCATAGTAAGA	GAGCGTAGCCGAAAGGAGA	GATGCGAATCACCGAGCAA	GACCTTAGGGTGCGGGACA	mRNA
Dis3l2	GCGCAGAGCATGATCGAAA	CCTCTAAGCGTGTGCAGGA	AGTTGTTGCTCGTAATAGA	GATTCTAGTGCTCCAGTTA	diverse
Eif2b4	CCAGGGATCTTGTAAATAA	CCTTAGAAAGCCAGATCGA	GAAGAATCGAGATCCGAGA	TGTTGAATCTGGTCTATGA	mRNA
Tiparp	TGGCAGGGATTGTTTGAAA	TTAATGATGACCAGAGTTA	GGTTGTGAAGTGTGATACA	AGTTAGACATGTTACCATT	unknown
Cnot6	CGAAAGGAATTGATTGAAA	GGCCATTATTCAAGAAATT	ACACATGGTTTCAAGTTAA	CGGAGGATGTACACAATTA	mRNA
Rpl5	GTACAATGTGGAAAGCATA	CGTGTAACGAACAGAGACA	GCACGGAAACGATTGGTGA	CAGCATATGCACATGAACT	ribosome
Ddx55	GGACATTGATACTGACACA	GCACAAGGATCCTACCAGA	ATGAAGTACAAGCGCAATA	GGTTGAAGGATCTTGACTT	rRNA
Puf60	CAACATCGGACAAGCCCAA	GTCATTATCTACCAAGAAA	CCTCAATGGGCGCTGGTTT	GTCGCAAGGTGGTGGCTGA	mRNA
Snrpb2	GAGACATGATATTGCGTTT	GGTAGATATTGTGGCTTTA	CGAATGAGATGATGTTATC	GTTTGAAATGGTTGGAAGT	snRNA
Srsf3	GGTTCAATCTGTAAGCTTA	TGAAAGAGGTAGCCATATT	ACTGAGAGGCACTGCGTTA	GGATCATGGCAGTTAGTGA	mRNA
Ccnt2	GGGAGTGATGCCAGGAATT	GGTAATGCTTGCACTGTCA	CACTTTAAAGCGATGGATA	GGACAGTTAAACAGATAGT	ncRNA
Srsf9	AGATAGAAGTCATGGCTTT	GGAATATGCTCTGCGGAAA	CCCACTGTGTTTAGAAATA	ACGTACAGAAGGACGGAAT	mRNA
Nop14	GATAAAGACGATAGGCGTT	GGGATTCTTTATATAGCAA	GAGATGTGGTAAAGGGCCT	ACACAAGCGGGAATTTAAA	rRNA
Prpf38a	CCTGGGAATTGGAGAGGTT	CACCGTAGTCACAGACATA	CAGCTGAACTTGTAGTCGA	AGTTGAAGTTTGTGGGTGG	snRNA
Dars	GCAGTAGAATTAATGCATT	GAATTTGTTGGTTTGGATA	CCATGTGAGCCGTTCAAAT	AGATCTGAGTACACCAAAT	tRNA
Rps25	AGACTGAAGATTCGAGGTT	AGACTGAAGATTCGAGGTT	TTGAATCAGCTGTACATTT	TTGAATCAGCTGTACATTT	ribosome
Xpo4	GCTAATACCTCCAGAAATA	CAACAGAGCTATATGCTTA	AGTTGAATCTCGAGCAATA	CGTCAGATCTTCATGTTAA	mRNA
Supv3l1	CTATAAGCGGCAAGAAATT	TGGCTGTGATCGATGAAAT	GAGCCGACAGATTGAAATT	AGATCGAGATGTTTGCCTA	mRNA
Npm2	AGGCCGACGAGCATAGCTA	AGGCCGACGAGCATAGCTA	CCAGTAACTTTTCGTCTCA	CCAGTAACTTTTCGTCTCA	rRNA
Bysl	TGTCAGAAGTATCGGGCTT	GGAAATCAGGCGTGAGCTT	CGGTTGAGCAGACGGATTT	CCCAGCTGGTGTAGTTAAA	rRNA
Mrps35	GAGTCTGTGAAGAGATTAT	GACTAAAGAGGTCGAAGAT	GATGAGTATGTGTGGGCGA	GGAGGGGAATGTAGAGCTT	ribosome
Strbp	GGCAAAGGGTGTTGTGAAT	AAGTATTCCTGGTCAGTTA	GAAGATGAAACGAAACTTA	GAAGAGGTCTCAAGTATGA	mRNA
Ddx20	GGGCATGGCAAGAATATTA	TATCACAGCCATTGGAATA	CAGGTAAAGGCAAGGCATA	CAGACAGAGTGCAGATGTT	snRNA
Mex3c	GCTAATGGCTTGTAGGATA	GCCAAGGAATCGACATATA	AGGCATGGGTATAATGGTA	GCTCAAGGCTGGTGTGTTC	mRNA
Grsf1	GGACAAATCTTAAGGCTAT	TCGTCTAAGCAGTGGTTGA	GTTTGAAATCGTAATGTGA	GCCCAGGACATCATAAATT	mRNA
Pin4	CCAATACAGTGAGGATAAA	ACCCACCAGTTAAGACAAA	AGGTGGTGGCAATGCAGTA	GGTGACTTGGGTTGGATGA	rRNA
Smad1	CCAAATGGCTAGTGGGTCT	TGTAAGGGCAAATGAGTAA	CAGGATGACGTCAGGCATA	GAGCAGTTCTTATGGCGTT	ncRNA
Clk4	CACCATAACCAGCTAGATT	GCTAGAATGGTTTGATCAT	GTGTCACGATGAAGAGCAT	CGAGATGAGCGCACGTTGA	mRNA
Nop58	TGTTAGATGACTTGGATAA	GATCACAAATGGATGGCTT	GAGGCCAGATTGAGGATTT	GGGTAGAACCACGGGAGAT	snoRNA
Gnl3l	GGTAAAGGTTCTAAAGGCT	GTAAGAAGCCCGCAAGGCA	GTGCTGAGATTGTTAAGGA	ATTATAAGGAATTCCGGAA	rRNA
Nufip2	GTAGATGGTTCGAAGCCTA	GTTTGTGGGTACATAGTTA	AGTTATGCAAGCAAAGTTA	CAGTAGTCAAGGTGCTTTA	mRNA
Eef1d	GTCTGGAAGTAGAGAACCA	GTTCGGCAGTGATGAGGAA	GCTAGAGACTTGTGTGCGT	TGTTAAACCTTGGGATGAT	tRNA
Polr2g	GATTGTAGGGACACGTGTA	CAACTTGACTGTCGTACCA	TCACTACCATCGACAATAT	TTGTAATTCAGCAGGACGA	mRNA
Trim21	TATTGAAGGAGGTGAGGAT	GAGCCTATGAGTATCGAAT	AGTCGAGGATTCACGAAGA	CCCAATCGGCATATAGCAA	ncRNA
Rpl37a	AGGTCGGGATCGTCGGAAA	AGGTCGGGATCGTCGGAAA	AGGTCGGGATCGTCGGAAA	AGGTCGGGATCGTCGGAAA	ribosome
Surf6	CTGACAGGCAGGAACTATA	GCGATCAGGATGCAGGCAA	GGAGAAGCGTTCGGAGCAT	CCTTGAGGGTTGAGGTGGT	rRNA
Parp4	TCAGAAGGGTTGCGGAACA	TTTCAGAACTTGTTGCCAA	GGATTCTCCTTCTGGTAAA	CCAAAGGTGCAATCGAGTA	ncRNA
Mrpl1	TGAAGTAGAGAAAGCTATT	GCCTAGAAGTGTTGTATTG	TTCCAGAAATAATGGGCGA	GGTAGAGTCTTGATACATC	ribosome
Rbm34	GATCAGTATTTGTGGGAAA	GGACCGTGTTTGTTGGTAA	AGGGAAATGTGATGCTTAA	ACGTAGTGTTTAAGGAAGA	mRNA
Pus7l	ACAGCGAAGTGGTTGTAAA	AGAAAGCGTTGGTTTATTA	CGTACAGACTGGCAGCCTA	GTTCGAAGCAATTGGTTTT	rRNA
Tnpo1	CGTATATAGCACAGGAATT	GCAGAATAAATACCGAATA	TGTGAATCCTAGTGGCGTA	GATTTAATTTCTAGGCCGA	mRNA
Wdr12	ATGGTGAAGCTATGGGATA	GTTGCTGACCTTAGTAATA	GGGTAACATCAGTGAAGTG	GACTGGATCAGCTCAATTA	rRNA
Rps4x	AGATTTGCATGCAGCGATT	GGGGAGAATTGGTGTAATC	GGAACAGACTTAAGTATGC	ACAGGCAAGATAACTGATT	ribosome
Rps27l	GGCTGTTCATTTAGAAGAA	GGCTGTTCATTTAGAAGAA	GGTTGCTACAAGATTACTA	GGTTGCTACAAGATTACTA	ribosome
Ccdc86	GACCGGAAGTCTCGACCTA	CAAACGGGCTCTTGTAGAT	CGAATCACCCTGTCCTAAA	CGAGAGCAGTCATCCAAAT	unknown
Angel1	CGGGAGAGGTAGAGAGCAT	CCACACAGCTTTAACTCAA	GGCGAGAATGGGAGGATTT	ACTCTGATGTCGTATAATA	mRNA
Alkbh1	GGTTAAATACCAACGACTA	GATTAGTGTATCAGGAATT	GCGGAGACCCCGAAGTTTA	GTGCAATGTCGTCTCCATA	mRNA
Smg1	CAACAGTACTGGTCGGGTT	CCTAGGAAATCTCGGTGTA	CCATAGTGGAACTCGTATT	AGAGTAATGAGATGCGTGA	mRNA
Rps7	CGAAGTCGGTGGTGGTCGA	CGAAGTCGGTGGTGGTCGA	CAGAGTTTCAGTTGTAAAG	CAGAGTTTCAGTTGTAAAG	ribosome
Ddx58	GAAAATAACCGGCAACTAA	CACGATATTTCGAAAGATT	GCTTCGAACACGTTTAAAT	ATTCAGAGCCAATGCGGAT	ncRNA
Eif1	CCAAATCACTGGAGGCTAT	TAATTGAGCATCCAGAATA	CTAAGGACGATCAGCTGAA	AAGGGATCGCTGATGATTA	mRNA
Rpf1	AATTAAGCGACGAGGCAAA	ATGAAGAGGTGGCTTATGA	CGTTATTAATGAAGATCGT	CGGCGACACTTGATGTTCA	rRNA
Usp39	GGACCTTTGGGATGGATTA	TCTTGTTGGTCCAGCGTTT	GAGGAGGACAATTATAAGA	TCTCGCACATCAATGCATA	snRNA
Mrpl30	AGAGTGGATTCGTCACAAA	GGTTCTGCGCTCAGTATTT	GCGTCCATACTGGGAGAAA	TGAAGAAAGGTGCAGAATC	ribosome
Ipo7	GGATGTACCTAACGAAACA	GCATGAAGTTTGATGTGTT	TCGTAATCCTGTATGGTAT	GTGCCAAGTTCTTTCAATT	mRNA
Eif2ak1	TAGCGGAATCTGATGTTAA	GCACAGACTTCACGCTACT	CTGCATGGATAGAGCACGT	CAACTAAAACGGATTGTAT	mRNA
Utp23	AGAAATGCCAGGTTCGAAA	TGTCAGAGTGAAAGCGAAT	GTAAACTAATACTGGCACA	ATTAAAGAATGGTTGGGTT	snoRNA
Noc2l	GGGAGTGCAAAGTGGCTAA	GGGATGGTCTGCTGGAACA	ATGAAGTTGTACAGGCATT	CCTTCATTCTCGAGATTTT	rRNA
Rnasek	TGTCCATTCTGCTGTGTTA	GAATACATGGTGCGCTAGA	CTGTCCTGAACTACAATAA	TTGATAATGCTCGGGATAT	diverse
Rps17	CCTACGGTTGGGATGAATT	CCTACGGTTGGGATGAATT	CCTACGGTTGGGATGAATT	CCTACGGTTGGGATGAATT	ribosome
Utp15	AATGGAATACTGAGCGTTA	GCTTTAAGGACACAGCATA	GCAGGAGGCCGCTACGTTA	CGATGACTATACTGTTAAA	snoRNA
Tut1	ACCAAGACTTAGTGGGCAA	GGGCACAGATGGTGAAGCT	TGGTAATAGAATTGCGAGA	TCGGAAGGTGCCAGATCTA	snRNA
Trmt5	GGGCATAAAGCGAGTGATT	GCGTGTAAGATACCGTAAA	GTCATGAACTTGCCAGCTA	CCTTAAGATTTGCTCCTAT	tRNA
Dhx33	TGACAGTGGTCTTGAGGTA	CTTTATGAGTACTGCTGAA	CCAGAGAGGGATAAGACTT	GAATAAGGACTGGTGCAAA	mRNA
Safb	GGTAGGAATTTCTGGGTTA	GAGCTAAGGTTGTGACGAA	GCGCAGGCCCTATGAAGTA	GACATAGGCTGGAGCGTGA	mRNA
Sf3b1	TCGGAAAGTCAGAGATGTA	AGAAATTAGGCAACAACTA	CAATCTAGGTGCAGCGGAT	GATCCTACACCTAGTCATA	mRNA
Lonp1	TCAAGATCGTGGAGGTTAA	CGTGAATACTTCCGCTTTA	GAAAGAGAGTGCCCGCATA	GATCAATGTGTCAGGCTAT	diverse
Snrnp40	GGGCATACTTCCTTTGTGA	CAGTTAAGCTTTGGGACAT	AGTGTGGGATAGTGAAACA	AGGATTTGACCGACTCATA	snRNA
Tars	AGGCAGAGGAGGAGTTTTA	CGACACACTGGCAAGATTA	TCAGATTGCATGTGGCATT	GCAGGATGACGCACACATA	tRNA
Cpeb4	GGAGAGAGTGGAACGGTAT	GGGCTGAACGGTGGAATAA	TGGAGGAAGTTAGCAGTTA	TAACTGGTCAGCAGCGATA	mRNA
Baz2b	GGTATAAATGGGTCAGTTA	GGGAAGGAGAAGCGCGTCA	GGTAAACTCCGCAAGCTTA	GTAATACAGTCGACGGGAT	ncRNA
Rc3h2	GGACTTGGCTCATAAATCA	AAGTAATCTAGGTGAGAAT	GGAAAGATACAACTCATTA	CGGGACAGATTCATTGTTA	mRNA
Nol11	AGGCGCTGCTCGTGGGTTA	ATACAAGTGCGAAGCATCA	CCAGATCATGGATTGGATA	GTTGTCTACTGGAGTCTTA	rRNA
Eif1b	CAACTAAGGGCGACGACTT	GGGCATTGCGGACGATTAT	GTAATGGGACTGTGATTGA	GGAGATGATTCTTTACAGT	mRNA
Dhx30	AGCCAAATATCGAGTGCTA	GGTGGACAGTTCATGGATT	CCATTGATGTGACGGAGTT	GAACATACGGCCAGCGGGT	mRNA
Mrps5	GGCAAAGAACCGAGCGATT	CCTCATTGCTTATTGGGTA	ACAGTTGGGTTCTGGGATT	AGGCCAGATTATTGGTGAA	ribosome
Rars2	GAATGAAACTTCTTGGAAT	CGAAGCACATCGTTAGTTA	AGGAAATTTCATAGCGAAT	CTTCAATGTTGCTTGTTTA	tRNA
Srsf12	GGACTTACGCCGTGAGTTT	GTCTAAATCTCGTTCCAAA	TCGCTTATGTTCAGTTTGA	CGGCAAATTGAGATACAGT	mRNA
Pop4	GCGTTTAGGTTCTGTCTTT	CGCCTCTAGTCCAGGGAAA	GGGAACAATTGACCTATGA	TAGCTAAGTCAGTTATTCA	ncRNA
Snrpe	CGTATTAGATGATGCAGAA	CAAAATAGATCTCGAATTC	GTACATTCTCATTGGGGTA	ACAAGTGAATATGCGGATA	snRNA
Rps15	AGCCGGAGGTCGTGAAGAC	TCGGCAGCATGGTGGGTGT	TCAAGTAGTGGGGACAATA	TGATCATTCTGCCCGAGAT	ribosome
Dhx9	GCGAGTTGCTTATGAGAGA	GCAATATTGTTGTGACTCA	GGGTTATGGAGGTGGTTAT	GATTGGGAGTGTAAGGTAT	ncRNA
Znfx1	CGAAGGGCCTATATGAATA	AAGGCGAGGTTGAGAGCTA	CAATAAGTCTGTTTGGCAA	GAGAATTGTGTGCGGCTAT	unknown
Rpl6	GTTGATATCAGCAAGGTTA	GGAGAAATACGAAATTACA	CAACCTAATTAAACTGCTT	GGGTGGTGAAGCTTCGAAA	ribosome
Akap8	GCTCAAACCGTTAAGTAAA	TGATGGAGCTGGTGACTTA	GTCAGGAGATGAAGAATTT	GTCAGGAGTTGTTGGAGAA	mRNA
Eif4a1	GGAATGAGATTGTGGATAG	CAGAATTGGTCGAGGTGGT	GTATTTATGCCTATGGTTT	CGATATGCTTAACCGGAGA	mRNA
Cpsf4	CGTCTGAAGCTGTGCCTAT	CAAGTTCAGTTATGAGAAT	TTAAATAGCTGACCCAGTT	AGTGTGAGTTCTTGCACGA	mRNA
Nup153	GTGCATTGATAAAGCGTTA	GAAGTAAGTTGGATGTATT	CTACAAGCTCAATAGTTTA	GGATTGTGATACCTGTTTA	diverse
Esrp2	CGGGAGAGGAATTTGTAAA	CCACATGGGTGTCCGCTAT	AGACTATGGTAGCGGTCAT	GTATAGCCCTCACCATAAA	mRNA
Tlr3	TATTCGAACTCAAGAGCAT	AGGGTGAGCAGTTCGAATA	TAGATGAAATCCCGGTCAA	CGATAATACTATACCGGGT	ncRNA
Nsun6	CGACCAGGGAGAAGTAATA	TGGACAAAATACTGACTAA	GCACTAACTCATCAGTATT	CCAAAATGTTGTCAAGCCA	unknown
Snrnp70	CGGGAAGAACGCATGGAGA	GCACCATATATCCGAGAGT	CGAGTATGAGCATGAACGA	GGTCTACAGTAAACGCTCT	snRNA
Cpeb3	CAATGATAATGGACCGTTT	GGATGGAGGATAACGCTTT	CGGTGCAAGCGTTGATAGA	AGTGTTTGTTGGAGGTCTT	mRNA
Wdr43	GTATCAGCCCAGATGGAAA	CGGCACGTCTCGTTTGATA	GTATAGTTGTTCAGATGAT	GCAAGTTACAGCATCAGAA	rRNA
Fubp3	TGGGATTGTCATAGGAAGA	CGACGGGATTAGTCCAGAA	GCGAGAACATCAAAAGCAT	AGAAACGGCCCTTGGACGA	mRNA
Ptbp2	GACCGAAGTAATTGCGTTA	ACAAATGGCCGATGGGAAC	TAATATGAGTGGCATGGTA	ACAACCAGTTTCAGGCTTT	mRNA
Repin1	GCTCAGAGGTCTCAGCGCA	GCTTCCGGCTGGAGCGTTT	GCGGGAAGCGTTTCACCAA	CGGCCAGACCTTTGACGAT	unknown
Ptges3	GTTGATAGCTCTAAAGGCA	ACTAAGGGTTGATTATGTA	GCTAAGGCAATATCCGTAT	GGTACGACCGAAGGGACTA	ncRNA
Rpp25	GGGTCAAGGAGGGCAGCAA	AAACCGTCCTTGTTGTTAA	TAGTGGGACTCTTGAGCTT	GCATGGAGGCTGACAGTTG	ncRNA
Aff1	GTGAAGGGCTTTATGATTT	GAACACAAGTTGCGGAGGA	GTACGAATTGGTCCAGAAA	GTGATGAAGTATTCCCGTA	mRNA
Txnl4a	ACAAGATGTATGAGCTCTA	GGAGCCTTGAGATGAGTTA	TCTTGTGGATATTACAGAA	GGTTGACATCATAGAGACC	snRNA
Sf3b2	CAAACGAGGCATTGAGAAA	AGATTTGTCTGATGAGCTA	GGAGAACATCTGTATCTAA	GTTGCAAGGTGTGGAAGTA	mRNA
Nars2	TGGAAAGTCTTCAGGTTGT	GGGTGGATCCGGTCAGTCA	GATTGAAGTTGTTGGAACC	GATTCAAGCTTCGACAGTA	tRNA
Mepce	GGACATGCGCCTTAGGGTA	GCATCTGGAGGGAATGATA	TCGTCTTCGTCACGGGTAA	GGACTGCGACTCCGTGTTA	ncRNA
Rbm7	CTAAGTTGTTGCAGAAATA	CTAAGTTGGTAGTCTGAAA	TGTCATATGTTGGGAAATT	ATGCAGATCAGTTGGGATT	mRNA
Papola	CCTAGATATAAGATGCATA	GGGAAGAATTTCGCACAAT	TATCCTGGTTGGAAGTTTA	AGTACAGACCTTTCCGATA	mRNA
Atxn1	GTTTACAAGGAATGGGTTT	GATCTAACGTGGGCAAGTA	GGACAGGGCTGGTCATCCT	TCTTTAGGTTCGTGTTCTA	mRNA
Pus3	TAGCATGGCTGTTGAATTT	CCAAGTGGATTTATGATCA	GGGCTAATCATGCTGTTAA	GGAGCAACAACGAATTAAA	tRNA
Samhd1	GGGAAGAAGTTTCGAATTT	CCGAAGCGTGAGAAGATTA	CGGCAACCTCATCGATATA	CATTATAGCGCCTCTCATA	diverse
Krr1	TGAACAGGCAATACGGATA	GGATCGACATTGAAGGCTT	GTGCATTCATTGTGCCCAA	CATCAATGTTTGTTGCCAT	snoRNA
Eif2b2	CGAAGCAGGTATCGAGACA	CTAGGACAGTCGAGGCTTT	CAACATCATTGAGGCGATT	ACTCCAACGAGGTGATCAT	mRNA
Cnot10	GGTTAGACGACGTTGAGAA	CAGCAAAGACGGATCCAAT	GGAATAATCTTGGTTGTAT	GTGACAACCTCATGGCGTT	mRNA
Mrpl39	GATGATGGGCTGTGTACTA	GGGCATTCAAAGATGACTA	CCGCGGAACTGACAGAAAT	TAGTCAAGTTACACAGAAT	ribosome
Srsf5	GCACATCGACCTAAACTAA	GTGAAAGGGTTACTATTGA	GTTCATTGGGAGACTAAAT	TCGACTTATAGTTGAGAAT	mRNA
Dcp1a	GCAGTAAGGACCACACCTA	GCAAGTTTGTCAATATACA	TAGCAAAACTTATGGCCGA	TGACGGTGGAAGAATTATT	mRNA
Lsm1	TTTCGTGGTCAGAGGAGAA	GGATGAGTACTGAGTCCTT	GCGAATTCACGTGGGCAGA	GGATTTCAGGTGGGCTCTA	snRNA
Mecp2	GCGCAAAGACATTGTTTCA	GGTTGGACGCGAAAGCTTA	CCCGTGACCGAGAGAGTTA	CTGGGAAACTTCTCGTCAA	mRNA
A1cf	GGTCCAGCGCACAGGATAT	GGGACATCCTATCGCAGTA	CACAATGTCTTCCGTGAAA	GACAAGGACAGTTACGTTA	mRNA
Ftsj3	GAACAAAGCTTCGGCGATA	GCGCAAGGAACTTAGGTCT	CAGAGTGGTTTGTGCAGGA	AGAAAGGTGTAGGCCGTAA	rRNA
Cpsf3l	CAAGATCCTTAGTGGGCAA	CGTCAGATGCTGGAGGTAA	TAGGCTGGCTAAAGTAATA	GCACCCTAATTATGAAAGA	mRNA
Ythdc1	GCAAGGAGTGTTATATTAA	GTGAATTACCCTTTACTAA	CGTAGTGAGGCCAGTGATT	CCTTCAGGATGCAAGATTT	mRNA
Unk	GTGTATATCTGGACATAGA	GGTCTGAACGGGATGAACA	GGACACTGAACGCAGGTAT	CGAGAGGGCTTCGAAGAAT	unknown
Helz	GGACTTAGATTACGGGTTT	GCGAATGCCTAGAGGGAGT	AAGCATAAGCAGACGCCAA	GCACATTCTGTTAGATGAA	mRNA
Tarbp2	GATCATGGCCGGTAGCAAA	GGAGCGTTTCATTGAGATT	AGGCTTTCCATGTCAGCTA	GTTCCATCTGCTTTACTAA	mRNA
Pno1	CTTGTACGGTAAAGGTAAA	TCAAAGGTGTATGGCAATA	TGTAACTAGTGTCTGTATA	CGAAAGCCCTGCATCCCAA	rRNA
Snrnp200	GGGCACAGCTTACAGATAA	GACTATTTGTGCAGAGTTT	GCGTGCAATCTTTGAAATT	CGTTCTGGCTGCAGCGACA	snRNA
Rqcd1	TGATAAACGTCTCGACTCA	GTTCAAGTCTTCACAGGTA	GGTTATTAATCCAACTCTA	CCAATAGTGTCTTAATTCA	mRNA
Snd1	TGACGATGCTGATGAGTTT	GGCCAGAGCGATTAAGAAT	GAGGTAGAGAGCATGGATA	GATTATGTGACTTCTGATA	mRNA
Polr1e	CCGAAGACGTGTATAGATT	GTACATACCTAGAAGCCAA	CGGCAAGCCCGGAGCATTT	GGAAGTCTATGATGCGGAA	rRNA
Urb1	GTGAAGTGCTGTTAATATT	AGACAATGCTGCTCCGATT	GGCAAGATTCAGACGTGTA	GGCCGAGAGAAGAGGCGTA	rRNA
Rnh1	GAGCTAGTATTGAGCAACA	GGCGATAAGCATTGGGATC	GAGAAGCTTCAGTTGGAAT	CTGCAGAATCCCACTTGTA	diverse
Taf15	GAGTAGTGAAATTGACATT	GGGAGAGTTCTTTAAGCAA	GGAAACATCATTAAAGTGT	AGCTAAATGCGTTGTAAAA	mRNA
Ddx27	GGATGCTGGATGAGTATTT	GACTTGGCCTTAAGAGGAA	TCAAATTCCGGGACAAGAT	ATGACGAGGTGCCGGTTGA	rRNA
Elavl4	GGTATGGATTTGTTAACTA	GATTCAGGCTGGACAATTT	CCGCGTTGCCTAAGTATTA	GAGCATTGGTGAAATCGAA	mRNA
Rrp36	CCACTTACATGGAAACGTA	GCAGGGACTTCATGTAAGA	CAGCGTGTGTCTCCGATAA	GGGATCTGGTCTGTGAATA	rRNA
Tfb2m	GCGAATAATTTCCTCTTAA	GAGCCTTGGTCGTCATTTA	GCAGGTTTATTCAAAGTTA	CCATTAATATACTAAGGCA	rRNA
Ppp1r8	AGGACAGGCTAATGGGTTT	GCATGAGGCCAGTTTGTAA	GGTAGGAACCATTGTATGA	GGAGAGTTCTGGTTATTCA	diverse
Tsn	ACAAACTGCTCGAGAGATT	GAAAAGTTGTGCAGAGTTT	TTACAGAGATTCTTGGCAT	ACTGGAGGTTTGTGCTTCA	tRNA
Wdr61	GCATATAGTCCTGATGGAA	GATCAGGTTTGGGGAGTAA	GAAAATTCATCCTTAGCAT	TAGACGGGATCATCAATAT	mRNA
Mettl10	TGCAAATAGTGCTTAGTAA	GGGAGACTTCCTTGGACAA	GCTGTTAATCAGTTGAAAA	CACAGATTGAATACCGATA	tRNA
Papd4	CATTAGTCCTGGTGATTAA	GTGTGGAATTCGACTTAAA	GCTTAGTTGTTAAAGAAGA	AAGCAGCGATGGCGATTTA	mRNA
Ttf2	GGAAAGAGCTTCTACGTAT	GTTTATTGCATGAGGAGTT	CATTTAGGGTGCTTAACAA	GTGAGTTAGAGGATAGTTT	mRNA
Mrpl34	GCGCCATGCCGCTGTAAAT	CGGTGATCCTGTTGAGTGG	GAAGTTGGGGCAAGTTGAA	GAAACGAGTATCAGCCGAG	ribosome
Ilf2	GCAAATTGAAGAAGTCCGA	TGAAATATCTACCTGGGAT	GGATATGGTCTGCTACACA	GGCACTACGCTGTAATGAA	mRNA
Esf1	GAAGATAGATTCAGAAGTA	GAAACAGCGAGTAAGATTT	AGATATATCCTTCGGAGTT	GGGATGAGACTGATCACGA	rRNA
Mrps17	TCAACAGAGTAAAGAGCTT	CAAAGTGGGCCGAGTTATC	GGGGAAGGTGATTGGTACA	GTGCTGCGTCATTCCGTAA	ribosome
Noc3l	TAGAAGAGCATGTGATTGA	CGATGAAGTTCTATACACA	GCATTGAGATTGTGCTCCA	TTAAAAGGATCGAGAGGGA	rRNA
Ddx5	GCTGATAGGATGCTTGATA	CCTGATAGGCAAACACTAA	CACAAGAGGTAGATACGTA	AGACAGAGGTTCAGGTCGT	mRNA
Rpl15	GGGTAAATTTGTTGGAAGA	ATCAATTCGTCTTGGGTAA	CAGACAGGGAGTTGGATTT	ACATTAAGCTTTAGTAGCA	ribosome
Maz	GCAAGGACCGCATGAGTTA	CGGATCACCTCAACAGTCA	ACACAGTACGACACGAGGA	GGGCCCTACATTTGCGCTT	unknown
Ipo5	CGACAATGTGGTCCGGAAA	GAGGTATACTGAAGGCGAA	CGACGATGGTTGGGAATTT	GAAGCACATTGTTGAGAAT	mRNA
Zfp36	GATCCGACCCTGATGATTA	GGACATTCCAAGTTGCATT	GTAGCATGTTTGAGGGGTA	GAACATAAACTCATCGGAC	mRNA
Pan3	GGGTTGGCATGTAGAGTAA	GCATGGTGTTGGTTGATAT	TAATAATCCTTTGGCGTTA	TGGCAGGAATTCAACGAGA	mRNA
Tcof1	CAAGAAGTCTCGAGTGTCA	GGCTAAACCAGCTCCGATA	GAGTCTTGGCAGAGCGTGA	AGGTCAAGCCTGTGGGGAA	rRNA
Polr2j	GAACATCATTAAATCGCAG	GAACATCATTAAATCGCAG	TCGAGTCGTTCTTGCTCTT	GCACTCACTTCCGACAGTA	mRNA
Syf2	CCGAGGGCCTTCTGAAATA	CCGAAGACGTCCTTACAAT	TGGAAAGCTACGAGCGACA	GCAGAGAGGTTCTACGGGA	mRNA
Rsl1d1	GAGATTAACCGAACTATCA	AAGCGTGGTTCTTGCAGTA	TGAACGAATCCGACGGCAT	CTGGACAGAGAGCAGATAA	unknown
Top1	GGAAGGACTCAATCAGATA	GCACTGTACTTCATTGATA	GCGCTAAGGCTGATGCCAA	ACCCAGAATTGGATGGTCA	unknown
Hnrnpu	CGGCGGAAGTGGTGGAATT	TGGCAAGTTTATTGAGATT	GCCCGAAAGAAGCGAAATT	GTGAAGTTGTGATGATGAT	mRNA
Oas3	GAACGGAGCCGGAGGGTTA	GGATCTTGGATTTGGGTCA	GCACAGACCTCAGGGGCAA	GCAAGGGATACTCAGAATA	ncRNA
Mettl14	GGAGAGTATGTTTGCGAAA	GAGATTGGCAACATAGAAA	GAACGAAATCGATCCAATT	GCAGAGCTTCCTAGATTTA	mRNA
Utp11l	GAACTGAGCCTCTTACATA	GCATCGAGCGGGAGAAGCA	AGTAAACTCCCCAGCGATA	CAACAGAATAAGCACGTGT	snoRNA
Trove2	AGTAATTACATGAGAGCTA	GCTTAAGAAGGCTCGTATA	GCTAGTATGTGTAGGTTAC	TAATTAGACTGATCGAAGA	ncRNA
Mtrf1l	ATTGATACGAAGAGAGCAA	GCAATACGCTGCATTTAAA	GAGATTAAACTGGTGATTA	AGGAGGAGTACATAGAGTA	mRNA
Cwc27	GGCTGGAGATATTGACATA	CCACATAGAATCAAGAGTT	GGAGAGGACTGGTTGCCAT	TGGAAAGGTTACAGGGGAT	mRNA
Hnrnpab	CAGTAATGGAAGTGTTAAT	CCAGCGACGTGGTGGTCAT	GGGCCGAGGAAATCGCAAT	GAACACAATTATGTACCAA	mRNA
Rps29	GTAAATACGGGCTGAACAT	ACGCGAAGGACATAGGCTT	CGACAGTGCTTCCGTCAGT	CTTTGCGCACACAGAATAA	ribosome
Mrps18c	GTGAGAAACGTGTAGATTA	CATACAAGGATCCGGCATA	CGTTAACGGCTGTGGCATT	TCAGAGTGTTTGTTTGAAT	ribosome
Khsrp	ACAGAAGAGTATAGGGTTC	CTACCACCGTGAATAACAA	CGGAGTGGAGAGATGATCA	CCGCAATGAATACGGATCT	mRNA
Mphosph10	GGGATGATGTAGAACGGAA	GAGAATAGTGGTCAACAGA	AGGCAAAGTGTCCTTGTTA	CTAAATTGCAAGATCAAGT	snoRNA
Ddx49	GATTCTTGGTGTTGGACGA	CCATAGGGTCGGTCGCACA	GAGCAGGGTTGCACCGACT	GGTCGGGACTGCTTGGGTT	rRNA
Cebpz	CCACAGAGTTTATAGGTTA	GGAATACAGCGGTGAGTTT	AGTCGTGTGTGGAGAACTA	GGAAAGGATGATATGGATT	rRNA
Pus7	CAGAGTTATGTGTGGAATA	GCTGGGAAGTGGTTGCATA	GAGAAGGGTTACTTGGTGA	AGACACACGATTCGAGATT	rRNA
Nol8	GGAAGTGCGTGGATCATTT	TCTAAGGACTAATCAGGTA	CTACAAAGTCAGTTGAGCA	TGACAGACTTCGTGGTTCT	rRNA
Farsa	GCATGGAAGTGTTCAGCTA	GGACAAGAGTGCAGCCGAT	GTAGTTTGCTTGTGAGGAT	GGTCTAAAGAAGTGGGTTG	tRNA
Rpl35	GCAAATCCATCGCCCGTGT	GCAAATCCATCGCCCGTGT	GCAAATCCATCGCCCGTGT	GCAAATCCATCGCCCGTGT	ribosome
Skiv2l2	ACGGGTGGCTTGTGAGATA	GGAATTAACATGCCAGCTA	GCTCTGAAGTTATGCGAGA	CATGAGAGATTCAGAGCGT	diverse
Eftud2	TGACATTAATTACCAGGAA	CGGTGTATGAGATGGATTT	AGGATGTCGTGCTCAATTA	ACAAAGTACGACTGGGATC	tRNA
Rbmx2	TCTGAAGGGCGGAGTCATA	GATAGGTCCCATAGGCATA	TAACTAAGGTGAAGCTGAT	GAGCATAAGCCCTCAAGCA	mRNA
Nol10	AGAACTGGCACTTAAATTA	CAAGAGGTCTGAACAGCAA	TGTCGATGTTCGTAGGAGA	TCTTACATAACGACAGATA	rRNA
Rbm41	CCTTAGTCCTCGGGTGAAA	GGTGATAGAGTTTGCGAAG	CCTGGTTAAATGAGATTAT	TCTCATTATTCGCTCGATT	mRNA
Sf1	GGCAAATGGTTTAGGCACA	CGGCTTAATACTCGAGAAT	CGTGTGAGCGATAAAGTAA	AGGGAAAGTTGGGCGTAAA	mRNA
Aen	GCATGGATACATTAGGCAA	GGATCAGGGTTCTAAGGCA	TCACACAGGGTGGGAGGTA	TGACTTTAGGGCAGTAGTA	diverse
Tufm	CAAGAGAGGTTGGCAAATA	GCAACGTGATCCTGAGCTA	GGACACAAGCTGCATCCAA	GGTGACAGGCATTGAGATG	mRNA
Sidt1	TCGGAGTGGTATTTGGAAA	GCTACAACTACCAGGAAGT	GTGATAAAGCCTGAAGATT	GCAATAGACGAGTCGAGTT	ncRNA
Xrn2	GAACCTAACTTCACCATAA	GCAATTGATCGTTTGGTTA	GCTAAATGCCTTCGCTATT	GATGAGAAATTCCGACGTA	diverse
Rnaseh2c	CGCCAGGGTTTGCGGGATT	GGGACGATAAACAGCGTAT	CTGCAGCGATTCACGCACA	CAGACGGACTGCAGGTGTC	diverse
Zgpat	GGACCAGTGCGCAGAGATA	TGTCGGAGGAGGAGTAGTA	GATCCAGACTTAAGCTTAC	GCAATGACTCGAAGACGGT	unknown
Eif4a3	GCAGATAATTAAAGGGAGA	GCATCTTGGTGAAGCGTGA	AGTTTAAGGACACGGGCAA	CGGGAGATCAGGTCGATAT	mRNA
Suz12	GCATATTAATGAACACCAA	GGATCAATGCTGCTGTAAA	GTATTTGGGATGAGAAGTT	TCGAAATCTTATAGCACCA	ncRNA
Pop5	GTTGAAGAGCTTTCGGACA	CATTAGAACCTGTCAGAAG	GCACAGGTGACCAGCTTGA	CGGGAAGCCATTAAGAAGT	ncRNA
Ints2	GTTTATACGACAACAGAAA	CATGAGTGTTAGTGGGATT	CTGAGTGAATTGTTGGCAA	GTTAGGAGCTTCACGATGA	snRNA
Ddx52	GCGCCAAGTTCGACGTGAA	GGGACGATACAGTGGACAT	TGGTGAACTCTTAAGGATT	AGATCAACTTCTTTCGGAA	rRNA
Eif3k	GTAACTGTGTGCATTAATA	GTAACTGTGTGCATTAATA	GGAAGGCATAACTGGCTTT	AGTCAGGGCAGGTCTTCAT	mRNA
Ddx10	GCAAAGAGGTGCAGTATCT	CGTTAGAACCTTTGGATAC	AGGTCGAACGTGAGGGTAT	CATTTGAGGTTCTACGCAA	rRNA
Exosc3	CGCTAAGTCTGGCGATATA	AGTTGATGTTGGAGGGAGT	GGGTGGACTCGCAGCAGAA	GGGTGTGATTGGACAGGAT	diverse
Zc3h13	CGAAGTAGCTATCCTGAAA	GGGATAACAGAGAACGAGA	GGACAGAGGACGGGATTTT	AGATACACCACATCGCAAA	unknown
Farsb	GAGTAATGCCTAAGGGAGA	GATAAAAGCTCCAGTATAT	TGAATAAGACCAAGGAGTA	GGTGAGAGCTGATCTGATT	tRNA
Cpeb1	CTAAAGACCCATTCAGCAT	CCAACGTAGTTACCTGAAA	GGAGCTAGCTTTCTGCAGA	TCTAGAACGCGTTGACACA	mRNA
Nono	AGGAAGGATTCAAGGGAAC	GCCATGAGCACCAGGTTAT	GCGCTTTGCTTGTCATAGT	CATACATACGGTTCTGTTA	ncRNA
Ncbp2	GGTTCTGTTTCGTGGAATA	CTTAAATGGTCCTGGGATG	CAGCAAAAGTGGGGACATA	GTACATAAACGGAACGCGT	mRNA
Mrpl13	GAATTTAGTGGAAGAGCTT	GGAAAATTACAGCAAGAGA	GATATAGGAGAATGGAAGT	GACCATGTTGTCATAATAA	ribosome
Ythdf3	GGACGTGTGTTTATAATTA	CAGACAAATCAGAATAACA	TGCAAAACCTCAACCGAAA	GGTATGACTAGCATTGCAA	mRNA
Ppil3	GCACAATGTTCGAGGTGTT	GGATGAATACAGTGAATAT	GGTAATAGATGGTCTGGAG	ATACAGATGTGGGAGATAT	mRNA
Aco1	GGATGTTACTACCCAGATA	TGAATAAATTGGAGGACTC	TGGGCAAATTCGTGGAGTT	GGGAAAGGTACACGATCCA	mRNA
Sf3a2	GATTGACTACCCTGAGATT	GGCCAGTCCTTGGGAGGTT	TGTCCTAAGTCAATTAAAC	ACTCATGAACGGACTACCT	snRNA
Riok2	CGGCAAAGAGTCAGATATT	AGGCATTACATGAGCGGAA	CAGTAGGTCCGGATGATAA	TGATAGTCAAACTGGGAAA	rRNA
Celf4	GGATGGAGCTGTTTAGATA	CAAGGTAATTGTTGTGAAA	GAAACAGCTTAGAGCGATT	AATGAGAACTGTTGGACGA	mRNA
Srpk2	TCTCATAGGAGGTGTATTT	GTGAATTGCCAAACGGACA	GTATAGGTCCATAGAGGTT	CGGCATCCTTGGTTGAATT	mRNA
Parn	GTAAGTATGCTGAAAGTTA	GAGATAATCCGGAGCAATT	CATTAGAGACTGACAAGAA	GGCCAGACTTGCAGCCTAA	mRNA
Utp20	GGGTATTGTTGGAAGCATT	CGGTAGAGGATTTGGATGT	GCACCTATTCAGAGCAAGA	GCTTTAAGGAAGAGATCGT	snoRNA
Rpl18	TTATTTATGAGCCGAACTA	CTGTACAGGTTTCTGGCCA	CGGAAGTTCGAGCGTGCCA	CCCGAATGATCCGGAAGAT	ribosome
Hnrnpr	GGTGAATGGTAATGCGGTA	GGTTATACTTTGGATGTAA	CAGAGGTCTTTGTAGGTAA	CTGCGTATGAAGATTATTA	mRNA
Nudt16l1	GTAGAGAGGACCCATATTA	CGACGGTTCCGGAGCTGAA	CGTCAGCACTGCCAAATAT	GTGTATGAACTGTGGGTTG	snoRNA
Trub1	GCGTGTTCGCCGTGCACAA	GGCCTTAAGCTGTGGGTAC	ATTGAAAGTTGGACACGGA	TGCAAGTCCCACAGAGGTA	tRNA
Zc3h3	CGACGGACAGTCAGTGAAA	AGAGAGTACTGCATGTATT	TGGCAGTAGTTGTAGGACT	TCCAATAAGGTGATCAAGA	mRNA
Smad2	CATCGAACTCGGAGAGGTT	CCTAAGTGATAGTGCGATC	GTAAATAGTTGCACTGATG	ACGCCAGTCTGATAATAAA	ncRNA
Sugp1	GGAAGTTGCCGATGCACAA	GCAAGCACTTCATCGGAGA	GTTTAAGCTGACAGTGGAA	AGTGTTGTGCTGTGTATTA	mRNA
Fmr1	GTCGAAAGTTAGTAGGATA	ACGAAATTTAGTAGGCAAA	AAGTAGACCAGTTGCGTTT	TCAAAGGAAATGACGATCA	mRNA
Elac1	AGACATAGGTACTGAACCA	GTGCAGAGACACAAATTAA	GGCCAAGGTTAATGACGTA	GCACAGTAGTGTAGTCAGT	tRNA
Ebna1bp2	GAGAAAGCGCATATGATGA	GCAAGGTGGCTCATGGCAA	ACGAAGAGGCCCACTGATT	GATCAAGAGTTGCAGGATG	rRNA
Rpp14	GGGAACAAGTATTGGACTG	GGAGGTTGGCGCTGCTTTA	GAAGATGTGGAGTGGGCTT	ACGCCAATCCTTTGCATTT	ncRNA
Luc7l3	CCGCGCAGTTGTTGGATGA	GATTGAAGAGTTAGGATCT	AGATCACGGAGTAGAGACA	AGTAGAGATCGACGAAGAA	mRNA
Pes1	CCAATTATATCACGAGAAA	GGTGTTTGACTGTGTGAAT	ACAAGTTCCGAGAGTACAA	CGAAGGTGACGGTGATGTT	rRNA
Pdcd7	GAACTGAGGTTATTAGCAT	TGATCATCCTAAAGGCAAT	GCTTAAACTCTATGCGGCA	GAGATTGACCGCTGGAGGA	snRNA
Rps10	TCACTCGTGTTGTAGCCTA	TCACTCGTGTTGTAGCCTA	GCTCGGCAACGGAGTTCCA	GCTCGGCAACGGAGTTCCA	ribosome
Prpf39	GGATTAAGTATGCCAAGTA	AGGCAAATCAAGCTGCATA	CGATCGTATTCTTGGTATT	GAAGGGAACACGTAAATTT	snRNA
Gpatch1	CGAGAGAGATCTTCGATAT	ACGTCATGCCTGTGGATTT	GTTTGGAATGCCAGGAGAA	AAGATAATGTACATGGGTT	mRNA
Exosc1	TGTAAGGTCTCTAGCATCA	CGGGCGAACGTCTGTGTAA	CGGCCAGGTGATATAGTTT	GGTGATGCACAGTCCAATT	diverse
Dhx36	CCTTAAGGGTCGCGAGATA	CTACATCGAAAGAGGAATA	GCACATGGATGAACGGCGA	AGGGAGAGCTGGAAGAGTT	mRNA
Tsen54	GCTGGAACTTTGAGCGGAT	AGATCAGCTTCGATGTTTA	GGGAGGATGTTAACGCCGA	GCAAACCCTACGTGCGAAT	tRNA
Ptbp1	CTGCCAACACTATGGTTAA	TATGCAAGAGATAGAGTTT	CCCTTATAATCAAGTGACA	AATTAAATCTAGCCCACTT	mRNA
Rnmt	GAACAGTCAAGTAAGGTTA	ATGAAATGTCGTCGTGATA	ACGTTAAGTAAGTCAGAAT	GGATGATGGAGGTGCTTCA	mRNA
Mrps26	GGTAGAAATTGGTGCATCC	TTGCCTAGGGACTGGATAT	CAAACTCCGGACAGCATTA	ATAACTGGGCGGTCACCAA	ribosome
Csde1	CGAAAGAATGGAAGCGAAT	GTTCACAGTATAATGGCAA	GCTATTAAATTGGTGAAGA	CATTTAACGCAACTGGTAA	mRNA
Rpl41	CGGGAGCAGAAGTAAGGGA	CGGGAGCAGAAGTAAGGGA	CGGAATGTCACCTCGCCGA	GGCCAAGTGTAACTCGTGT	ribosome
Esrp1	GCGCAGAAGTATCATAAAA	GGGAAGCTCTGGTTAGATT	TAAAATTGCCGGAGGGACA	CCCGTTACATCGAGGTTTA	mRNA
Ipo9	GTAAATATGAGGAGGATTA	ATTAAAGTGTGGACGGCTA	GCTCATATGATCTGTAACA	GTTGGTGAGCGGAGACTTA	mRNA
Clasrp	GGGAATACTATGAGAAGAT	CGAACCTGCCGCTGGTAAA	AGTGTAACTACGAGCGCTA	ACGCTACAGTCGAGAGTAC	mRNA
Ppil4	GCAATTAGATAGTGGTCGA	CGTCAGAACCGCAGTCGTA	GTTACGTAGTTGTGTGAAT	GTGAAGTGACAGAAGGCAT	mRNA
Clk1	GGACTTTGGGAGTGCAACA	CATCACAGCACATTGGTAT	TGAACGCACTATAGTAAAT	GCAATGATGGAAAGGATTC	mRNA
Rpl28	GGGTCGTGGTGGTTATGAA	GGGCTAATTCACCGCAAGA	AGAGGAATAAGCAGACGTA	ACGCAGATCCGGTCAGCGA	ribosome
Hexim1	CGGAGGAACGGGTGCCTAA	GGTCATGACTCGGAGGCTA	GCTATAAGGTGGCCAAATC	CGACATTGGAAGCCCTATT	ncRNA
N4bp1	GTTCAAAGATTTCGAGATA	AAACTATGGTGGAAAGATT	GGGTAGTGCTGGATGAGTT	AGTCAGAAATTAAGCGGGA	unknown
Mrpl52	GCTTACAGTTGGCACTCAA	ACTTAGCATGCTTGGGATT	GTCCGGAGGTTGCACAGTA	CGGGAGGAACTTAAAACCA	ribosome
Hnrnpul2	CAGAAGAGTTTGTGTTCAT	AAATAAGCAAAGACCGATA	AGGCAGAGAATGGGCAATT	CGAAGGAAGTTATTGCTGT	mRNA
Npm1	GTCAAAGGGTCAAGAGTCC	GTCAAAGGGTCAAGAGTCC	GTCAAAGGGTCAAGAGTCC	GTCAAAGGGTCAAGAGTCC	rRNA
Pprc1	CTAGTTAAGTGCAGACCAA	GGGCGTGGCTATTGGGGAA	GATCAAGGTTCTACCAACT	GTTGGAGCAGTTTGAGAAA	mRNA
Larp7	AGGAAGAACGCACGGTATA	AAGAAGCGATCACGGGTTA	CTTAATCAACCTCGGGAAA	GATCATGAGCAGAGGTACT	ncRNA
Elac2	CGACAGTGCCCAAGCTTAT	GGGTTTGTGTGGAATGATT	CACACGGGCTTGTTGAATA	GCGGATGAATGCTGAGTTC	tRNA
Samd4b	AAGGAGGGTTGTTGGGTTT	TTACACGGGTGATGGGCAA	CGCCTTGGGTGATGGGACA	GCTCCCAGATGCAGAGGTT	mRNA
Urb2	GTTAAGAACTTTACCAACA	CGAGATATCAGGAGTAAGA	TTGGATAGATGCAGAAGTA	TGCATAGGGTGGTGTGTAA	rRNA
Rpl29	GCCAAGAAGCACAACAAGA	GCCAAGAAGCACAACAAGA	GCCAAGAAGCACAACAAGA	GCCAAGAAGCACAACAAGA	ribosome
Dhx32	CCGACGAGATGGATGTTAA	CCGTATTCATCGCGATATT	TAGAAATTATCAAGCGGAT	TCAGGAAGGATCTAACTTA	mRNA
Snw1	GGAAGAACGCTAAGGGGTA	AGATGGGCCTCTTGAAATT	GTATCTATAGGCCGAGTAA	TCAACCAGTCCAAGGGTAT	mRNA
Hnrnpul1	ATGGATAAGATGCGGGTAA	GGACTTCGAATGTGGGAAT	CGCAAGAAACGGAACTATA	AGACCGGAGTAGTGGCTAT	mRNA
Kars	GGAAATATGCAATGCGTAC	GGGCATGGGTATCGACCGA	TGGGATTCCTAGAGATCGA	TCGCAAAATTCTCGATGAT	tRNA
Eif4g2	CAGGTGAATCAGTGGCTAA	GATACTTGATGTAGTTGTA	GATGGTTGTTGCCGTAATA	CGGAGGCAGTCTATTGCAA	mRNA
Ints1	CCGCATACGAGGAGGACGA	GCTACAAGGAGGTGCGGTT	TGATAGACGCGGTACTGAA	TCGTGAAGGTATACATCGA	snRNA
Larp1b	CGAAGTTGGAGACGGGATA	TGTAAGTCATAGAGCGATT	GTGGGAAAGTTAATTGTTA	CGGAACAGCTCTAGATGTC	mRNA
C1qbp	GGACGAGATCGGACACGAA	GGATAACACTTTTGCAGAT	GCTAAATTATTGCGCAAAG	TGGACTGGGCCTTGTATGA	mRNA
Zc3h18	GGAATGAACTGTAGGTTTA	GCCAGTAGTTGATGAAATT	GCACGAAGGCGTCGCAAGA	GGGAAAGGGCTTCTGATTT	unknown
Srsf10	CGATATAGACGTTCTCGAA	GAAGATTTACGTCGGGAAT	CTTCACGATACGACGATTA	TCCAAGAGGATTTGCATAT	mRNA
Tnrc6a	GGATAAACCCATTCGTTAA	GTAAACGACTTGTTGGAAA	GGACAGGAACAGTGGGTCA	TGAAGTACCTCCACGATTT	mRNA
Cpsf2	GTAGAATGGATGAGTGATA	CGCTATCGGTCTAGAATTA	GCACTTAGCATCCGGAGAA	GGACGAGTATGGAGAGATC	mRNA
Mrpl43	CGAGAATAGTGGCCGAATA	GGGCTGTGCGCGAGGAAAA	GAACCCAGGAGTCGTAATA	ATAATGGGCTAGGTCGCTA	ribosome
Rplp0	CTTCATTGTGGGAGCAGAC	CTTCATTGTGGGAGCAGAC	CTTCATTGTGGGAGCAGAC	CTTCATTGTGGGAGCAGAC	ribosome
Mrpl14	GCATCCACGTCTATAACAA	ATTCCAAGGTGCTGGCCAT	ACTCGAATTAAGATACCTA	TTACTGGGCTCTTTGGCTT	ribosome
Ern1	CGTCATTGCTCGTGAGTTG	CTGATGACTTCGTGCGCTA	GAAGCAAGACATTTGGTAT	GCGATGGACTGGTGGTAAC	mRNA
Prpf40b	CACCAAAGGCCGAAAGCAT	AGTTCTATGTGGAGGAGTT	GGACTTCGCCCACGTCATA	CCAGCGCACTCAAGTCTAA	snRNA
Bicc1	TCACAGACGTACAGCGTTT	CGTCATAGTGCGAGGGTCT	GTATTAAACCGAAGCCCAA	CCAAAGCGATGTTAAAGAA	mRNA
Rbm28	GCGCAAATATGAAAGAGAT	AGCCTAAGGAGTCGAGTAA	GGTTACAGAGTTTGCACAA	CCAGATTAATTATCCGGAA	snRNA
Adar	AGGCAGAGCAGTTGGGTTT	GGAAAGAGTTGTCGCGGGT	GGCTATGGGAATTGGATCA	TGGGAATGCATTTGAGGAT	mRNA
Vars2	GCAACTTGGACCAGGGAGA	GGTGAGGCAGTGAGTCTAA	GCAGTGACCTCCTGACGTT	GAGTGTCATTGCAGAGGAT	tRNA
Lsm2	GCAAGGATGTAGTCGTGGA	GCAAGGATGTAGTCGTGGA	CCCATAACTTGATGTCCAA	CGTCAAGAACTGCTTCATC	snRNA
Mtpap	GCTTATGCTTCACGTAATA	GGTCAGATATGTAGAATTG	GTACATTCATCCAGGACAT	CCAATCAGGTGGAGTTTAT	mRNA
Eif3d	GTTTAAGCCCAATGAGTTT	GAGAGAACGAATTCGCTTA	GGGAAGTCAGTATGCATAT	GCTACAAGTTGGCGCGATG	mRNA
Zc3hav1	TCACAACAGTCTAGAATTT	CCGAGATATGCAAGAGTTA	CGTCGGAAGTACTGCCAGA	TGGGAATCTAGATGACATA	ncRNA
Srsf4	CCGAAGTGGTAGCAGTAAA	TGAAGAACGGGTATGGTTT	ACGCAGTGGATATGGTTAT	GAGGAGAGGAGAAGCAGCA	mRNA
Rbfox2	GAACATAACCTGACACTCT	TGTACGGCCCTGAGTTATA	GGGCATCAACACTTACATT	CGACTACATGTCTCTAATA	mRNA
Eef1a2	CGACAAGCCCCTTCGTCTA	GCAGGATGTATACAAGATT	GCGCAGAAAGCGGGCAAGT	GCGACATGCGGCAGACTGT	tRNA
Las1l	GGGAGCAAGTGACGGTTTA	GGGAGTCGCGGGTATGGTA	TGGCTTGGGCACCGATGAA	GAGCAGGTTAGGCAACGAA	rRNA
Tsen15	GGAATTAGATATAGGAGAC	GCACACACCCTAAGTACTT	AAAGTTGGCATGAAGTAAA	GCGTTAACGTGGCATGGAT	tRNA
Rpl14	CGCCAGAAGTATGTACGGA	CGCCAGAAGTATGTACGGA	GTTCAGGCGTTTCGTGGAG	GTTCAGGCGTTTCGTGGAG	ribosome
Gemin5	TATCATAAGAAGACCGTAT	ACACCAACTCCATTAGATA	GCACAGTCTCTGATAAACA	GATGTAAAATGTTGGGACA	snRNA
Ipo11	AGAGATATGTCGACGATTA	TGTTATGGGTCGAGTCTTA	CGTTAAAAGTGCTGCGGAA	CCACAGATGTTTCAACGAA	mRNA
U2af1	CGCAAGAAGCATAGATCCA	GCTAGACAGTGTTGTAGTT	GGAATGTGTATGTCAAGTT	ACGGGGAGGTCGAGGAGAT	mRNA
Ighmbp2	GCACCGGGTTGTATGGACA	GGATTAGCCGGGAAGGAGT	CGAGCTAGTGTGTCCCTAA	CCTAGTTACCATCAGAGTA	tRNA
Ints10	CGAAGAGTGTTCAGCGAAA	TAACATCAGCGTTGAGGAA	GTGAAATGCTACTGAAGGT	GGGAGAGGTTGTTTAAGAT	snRNA
Msi2	GCAATTCAGTGTCGAACAA	GATGCAAGTCTAAGCGTTT	GCATGGGGATGTTGGGCTA	TGGTAGTCACCTAGCTTAA	mRNA
Prpf3	GGGCATAGCTCCACCGAAA	GAAGATTGCTCAACGATTA	AGTTAAAAGATCAGACGAA	GTATAGAGTTCGAAATTTG	snRNA
Iars	CGTGGAAGGCCATGAATTA	CAGCATATTCGGTGTTAAA	AGAAAGCGGAAGTGGTTTA	GGTTATATCTGATCAATTC	tRNA
Dhx34	GCGCATTGCTCATGAGAAC	CCGAAAGAGTGTCTGAATT	GCTCGCAGATAGTGAGAGT	AGGACAAGGTGTTCGATGT	mRNA
Mrpl18	GTTGAGAGTTGTAAAGACT	CAACCGGAACCCTCGGAAT	GGAAATGTCTGTCAGTTTG	GGTGTAGCCCGGAAAGAAC	ribosome
Eftud1	GCGAGAAGGCCGAGTGCTT	GCACAGGCTTGGAGGATGT	GCTAATTGCCACCATGAAA	GCTCAGTGGTCTTGATAAG	tRNA
Mtg1	CAGAGGAGTCTAAGTTATA	CCTGCAAGGTCACGATGTA	GGATTGTGTTATCGAGGTT	GCATCATGGTGGTCGGTGT	rRNA
Rbm22	GGTCCGTGATGCAGGGTTA	CTACCAGTTCGGAGAGATT	AGTCCTGGGATAAGTATAA	GGGAACACGCACATGGTGA	mRNA
Ddx31	AGATTAAGCTGGAAGGTAT	TGGCAAAGGATGATTGTTT	CTAAGGAAGTTGCTAGTAT	GGTGGCTGGTTGTGGATGA	rRNA
Rpl9	GTTGACAAGTGGTGGGGTA	ACGTCGTTATTCAGGAGAA	AAATACATCCGGAGGGTTC	GGAGGGACTTCAATCACAT	ribosome
Vars	GCAAGATGAGGATGTGTTA	GGACATGGAGTTTGGCACA	CCGACGAAGTGAAGTTACA	CTACAAGGTCCAAGGCTCA	tRNA
Rpl11	GCATCTATGGCCTGGATTT	GGTGCGAGAGTACGAATTA	ACACATTGACCTAGGCATC	AAAGCTAGATACACCGTCA	ribosome
Mrps11	CCGAGTCGCTTCAGCATTT	GAGTCGTAGTGAAAGGCAT	CGGAAGGCTCGAAGACTGT	CCAGCTAAGAGTATCCACA	ribosome
Gspt1	GAGCAATGAGAGATATGAA	GTACATTGGCTTACCATTT	TGGAATACTTTCTGATGAT	TCGTAATGATGCCCAATAA	mRNA
Uba52	GTCAACTGCCGCAAGAAGA	GTCAACTGCCGCAAGAAGA	AAATAGAGCTGGGCCATAC	AAATAGAGCTGGGCCATAC	ribosome
Rpl10a	TCGGGCACCGTCAGGCTTA	TCGGGCACCGTCAGGCTTA	TCGAGGCGCTCAAGAAGCT	TCGAGGCGCTCAAGAAGCT	ribosome
Pih1d1	GCGAAGAGACAGTGCGGTT	ACGTCGCTGTCAATAGCAA	GAGAGAACCGCCTGGTGGT	TCATCGGAAGGAAAGGTTT	snoRNA
Rnps1	ACCTAGGGTTAGAGTGCAA	GTTCTGCCTTGTAGAGGTA	CTTGATAGTCTGTTCAGTA	AGGCGGAGCCCTTCACCTA	mRNA
Eif4enif1	GCCCAAAGTCAGTCGAAAT	GAGCGTAGAAGAAACGATT	GATCACCGTCTTAGCGATA	GGATAGACATAGCTCCTTT	mRNA
Scaf1	ACGAAGCCGTCGAAGACTA	CCCGACTGATCCAGAGATA	TGACAAAGATCGCAGGCGT	CGAAAGTGAGGACGTGCTA	mRNA
Scaf8	GGGCAAATCGAATCCATTA	GAAAGTAGCTGTTCGCTCA	GGATAGAGATTACCGCTTT	CGTTTATCTACCAGAACTA	mRNA
Khdrbs3	TGGACTAACTCAAGACATA	TGGCAAAGGTTCCATGAGA	GTGAAAAGGGAGCCAATTA	TGTAACGACACCAGCAATA	mRNA
Rpl26	TCAGGTTGTTCGAGGACAC	TCAGGTTGTTCGAGGACAC	TCAGGTTGTTCGAGGACAC	TCAGGTTGTTCGAGGACAC	ribosome
Prpf18	TAACAAGGGCTTAAGGAAT	TGGCAGTCCTGTAGAGCGA	TGACAAGAGGGCACTATTA	AGGTGTAATGGTACCGATA	mRNA
Ash1l	CGAAAGCGGAATCGAGAAA	GCTTAAGGTCTTTCGAAAT	CTAAGTGAGATTCGGATTA	CGATAAACCTTCCCAGCGA	ncRNA
Naa38	GAGAATGGCTGTTGCAGTC	TATGACAGACGGAAGGACA	GTGCACCGATCGTGACTGT	GAGGCATTGCTCAACAAGA	snoRNA
Agfg1	GGAGAGAATTTGCATGTAT	GGTAACACCTTTTGGTCAA	GCGCCTCAGTCGACAGCTA	GGAAGTGCTGGATCAGTAA	mRNA
Cnp	GGGCAAACCTGTACCCGTA	GCAACAACTAAGACTGATA	GGAAAACAGTGGTAGCTTT	TAATTAAAGGGCTGGGTCA	mRNA
Skiv2l	CTATCAAAGCCCTGAGCAA	GGGAGGAGGTGCTCATTAT	GCTCAGACGTCATCCGAGA	AAGCATAACAGCCGGCAGA	mRNA
Ptcd1	GCTAAGAGGTCTAAAGGTT	GATCAAACCAAGTAGGCAT	AAGACATGTTGATGGACAA	GCATAGGTGTAAGGACAAA	tRNA
Mrpl28	CGGGAGCTTTACAGTGAAA	ACAGTAAAGTGTTGGTTTG	AGGGCTTGATTTTGGGCTA	GGACCTGTGCTCCAAGTTT	ribosome
Dcaf13	GGAAATGAATCGTCGTAAA	CTACCAAGCTTGATATATA	GGAATATAGTACTGTATGA	TAGTGGCGGTTGTGAAATA	rRNA
Lsm14b	GGACTTGGTCTGAGAGTTA	GGGAAGTACTTGTAGGTGA	GGGTAATGCAAACTAAATA	CAGCCTAATAGTAAGGTTT	mRNA
Hnrnpc	TGACAGAGATAGCGCCAAT	CCTAGGCGCTTGTGAGAGA	GCATTAGAGGCGTGTGTTT	TATGCAGGGAGTACAGTTA	mRNA
Ddx54	GCAAGGATGTGGTGGCTAT	CATTCAGGGTTCAGAGATT	GCAGACAGGCTCTTTGAAA	ATGCATAGGCGTCTAGCTA	rRNA
Thoc5	AGACTATGTACTTGAGTTA	GGGTTCAGTTGGATGATAA	GCAGAGAAGTACCGAGAGT	CTACAGAGGTTGATGGCTG	mRNA
Rpp38	CTAAATAAGCGTTGACACA	CAGCTGAGTTTAAGCAGAA	GAGGACAAGTTTAAGTCGA	CCCGAGTAAGATAAGGAAA	ncRNA
Hnrnpa0	CTACGTGAGATTTGAATAT	ATGCATAGCTTGGGCAGTA	ACATAGAATAGCAACGTTT	TGTCTGTAATGAATGGTTA	mRNA
Tdrkh	GGCCAAAGGTCTATTTATA	TGGATAAACTTGTCAGTGA	CGACAAGGAATCAGAGGGA	GCTCATCATTGGTCGACAA	ncRNA
Ints6	CATCGGATCCGTAGGCAAA	TGTCAATGGCGCATAGGAA	GGGCGCACCTAATCTGATA	CCATTTACCTCTTAATTCA	snRNA
Fubp1	GGTCAAGGAAACTGGAATA	AGTCTTTAGTGTAGATGTA	ACTGATAGGAGGTTAATAT	CAGGACTAGTTATCGGAAA	mRNA
Rrbp1	GGAGACGTCATATGAAGAA	TCAAGGAACCAATGCGCGT	GTTGCTAATCAGGGCACAA	GCTCCAACTTCAGTCCATT	mRNA
R3hcc1	CCACACGCCTTTACGGATA	AGGAGGAGCTCGATCGTTT	GGATGAAGACGAAGACAAG	GTGGAGATCTACGACTTTA	unknown
Mrpl35	CGGACAAACCTGCGGGTAT	GCATATGGGCACACGGCAT	CATCATAAGTCCTAATCCA	CAATATGATGCATGATGTA	ribosome
Qtrt1	AAGAAGTAAACCAGAGAGT	CATCCAGGGCGGACTGAAT	ACGCTGGGGTACAGGGAAT	CCACACGGACAGCGCGTTT	tRNA
Wdr36	GAAGATTGTCAGAGAGTTT	GGACGGCTGTTGAGATTAA	GGACATAGTGCGTCTCTTA	GGTGGTAAACCTTGGGATT	rRNA
Rpl10	AATAAAGTCTCGCGTTCAA	TGTTATCGCTATTGTAAGA	GTCAGATGAATATGAACAA	GCTCCTATGCGCTATCAAA	ribosome
Wbp4	CCATTTGGGTAGAAGGTTT	GTGATGTGCTTTCTAGTAA	GGCTACACCTATTACTATA	GGATTTCAAGGGAACTTAA	mRNA
Rbm47	TGATGGATTTCGATGGCAA	GAAAGAACGTGTCGGGTTG	GCCGATATCACGAAGGCAA	GAGAATGGGCAGCGCAAGT	mRNA
Ssb	GGACAAGATTTGATGATGA	CGAATTAGGTCCACTTCAA	GCTAGAGACAAGTAGTTTA	GTCAATATTTGCTGTGTTT	tRNA
Crnkl1	GGATTAAGTTTGCAGAATT	GTTAACTATGGATGAGAAA	TTTGAAAGGGTACGAGTTA	GGATCAAGTACGCTCGATT	mRNA
Mrpl37	GCTTAGTCTTGTTGATGAT	CTTAGTATTGCATTGGTTA	GGACAGGGTGTACGAGATC	GTCGACTCCTTGAGGGTAT	ribosome
Gle1	GCGAGTGGTTACTGCGCTA	GAATGTATGAATTGGCGCA	TGGCGCAGATCTTAAACAT	ATAGTACGATGCAGTGGTA	mRNA
Mrps23	TCACAAAGCTATTGATCTG	AAATAAAGGGTTCTCCAAT	GCAGAAGGCGTCATTTTAA	TCTTTTACCGAGAGGATCA	ribosome
Smad4	GAGTGCAGTTGGAGTGTAA	GTGAAGGACTGTTGCAGAT	GATGGTGGACTATGAAATA	GCAATTGAGAGTCTGGTAA	ncRNA
Rbm17	AATTAAAGCTGTTGTCGAT	AGATATATGTTGATGGATC	GCAAGATCATTGTTGGTGA	GTGCAGGAGAGGTCGATGA	mRNA
Rps2	GCCGCCTGGTTAAGGACAT	GCCGCCTGGTTAAGGACAT	GCCGCCTGGTTAAGGACAT	GCCGCCTGGTTAAGGACAT	ribosome
Eef1b2	GTGTAGTTGAAGATGATAA	TGACGAAACTTGAGGAGTG	AGAGCTACATTGAGGGGTA	TCCAGGTGCTCAACGATTA	tRNA
Setd7	TGGACCACGTTCAGAGATA	GGAAGTTCATTGATGGAGA	GATCTATGCACTACATTTA	CCTGGACGATGACGGATTA	ncRNA
Hnrnpl	CTAGGTCAGTAGAGGCTTA	AGGCTATGGTGGAGTTTGA	CGGTCAGTCATATGGGCTA	CTGAAGATTGAGTACGCAA	mRNA
Cryz	GATTGAGGTTCATGTATTA	GAGGTTCCATTGAGATAAA	GAAGCCAACTATATTGATA	TGAATTTGGTGGACCGGAA	mRNA
Rpl13	CGGCTGGAGAGTTGTAATA	GTGAGGTGCCCTACAGTTA	CGGAATGGCATGATCCTGA	CGAGTGGACACGTGGTTCA	ribosome
Mrps9	AGGACGAGGTTGAGTGGAT	CAGCACGGGTTGTTGTTTA	ACGTGAACGGAGTAGATTA	CGACGTGTATGGAAAGGTT	ribosome
Tbl3	GGATCAGAGTATACGCATT	AAACTATGCTGTTGAGCGA	AATGACAAGCTGTTAGCAA	CCAACTGTTAGGTGTGTTT	snoRNA
Zcchc9	AAGTAGGCCTTTAGAGATT	GTACAGAGTGATTGATTAT	CCACGAAGATGTTCTGGAT	CAGGTGGGCTAGAGTTACA	unknown
Hrsp12	GATCATACATGTGGAGATT	TTTAATAGTACCAGGAGAA	GCACTGTCAATGAGATCTA	GTAAAGAGCACACCTAATT	unknown
Ruvbl1	GGGCAAGATATTCTGTCTA	GCATTGAGAAGGAGCACGT	CTGGAGTGCTCTTTGTTGA	AGGACAGGGTCTTGCGTTG	mRNA
Rpl39	TTACTTGTGTCTGAACTAA	TTACTTGTGTCTGAACTAA	TTACTTGTGTCTGAACTAA	TTACTTGTGTCTGAACTAA	ribosome
Mrps36	AGTGAGGATCAGTGAGATA	GGTGTAATGATGTAACCAT	CCAGAGTGATCGTCGTTGT	TATAGAAACTCCAGGCGGT	ribosome
Pabpc1	AGACGGAACTTAAGCGCAA	GAGCAAGGGCAAAGGAGTT	GCTCAAAGGTCGATGAAGC	CATGTAAGGTGGTTTGTGA	mRNA
Qrsl1	TGTGAATGATTTCGTGAAT	TTGGAGATTTGGATGGAAT	CGTGTTTGGACCAGTTAAA	GGCGAGATTTGACGGGCTA	tRNA
Eif2a	GGGTATAAGATTTGGCATT	CGAATTTGTTAGCAGGAAA	GCTCCTAGGTTACGTGTTA	GGTAATAGCCAGTACAGAT	tRNA
Phf5a	CTTCAGAGCACGTCAGTAT	TGGTGTAGCTATCGGAAGA	GGTGCTGGGTTCATTGTTA	GGCTAAACATCATCCAGAT	mRNA
Riok3	GTTCAACGGTGACAGCAAA	GGATCTGGTCGGAGTGTCT	GCATGATGAAGTAGTATGT	TTTCATTGGCCACGATCAA	rRNA
Dhx57	CCTAGAGGGTCTCGAATTA	CAATTGTCGTGGAGAATGA	GAACGGAGAGAAACGTAAA	GGACGTTAGGATCGGCAAA	mRNA
Grwd1	CAGTAAAGGACCACAATAA	CCACATGGGTGAGGGCTTT	GCTTTGACATAGTCCGAGA	TGAAGAGGCCTACGTGCTA	rRNA
Fus	CAGCAGAGTTACAGTGGTT	CTGGCAAGTTGAAGGGTGA	GAGTGGAGGCTATGGTCAA	ACAAGCAACTCAAAGCTAT	mRNA
Eef1e1	GCAAATCACGATCAAATTA	TAGTTGAGGCTTTGTAATT	TACTAGAACCTACGACAAA	GTTCAGGATCACTCGAGTA	tRNA
Thoc2	AGTTCGACCTACAGAGATT	TCACATAACTGTCGAGCCT	CCATAGGAAGTGCGTCTAA	GAAATCAGGGAGAGGCGAT	mRNA
Ddx3y	CGTTGAGGCTAAACAAGAA	TGATATACCAGTAGAGGCA	TAATCAGAATGGAGGAGTT	AGATATGCATGTACTAGTA	mRNA
Canx	GATGGAAGCTCAATTTATA	GTGCAAGGTTCCATGGGTT	GGGAGAATGAATTGCAGTT	TATCATTAGTGGTGACCGA	unknown
Tfip11	ACAAGTACTACGAGGAATA	GCTGAGTGGCTGTGGGTTT	CATTGAAGGTGTCGGTGTA	ACGACAGACAGGCGAATAA	mRNA
Ipo4	GGGACTAGGATTATGTATT	GGTTGATGGGAGAGAGCTT	CCAAAGTCGTTACGGCATT	AGTGTTAGCACGAGCTCTA	mRNA
Rbm3	GATTATTGTTGCTGGCCAA	TGAATGTACCTATGAACAA	GAATAACACTTCTGATCCA	TCTGATGTGTTTAGGATGT	mRNA
Rrp15	GCGTTAAAGTGCAGACCCA	ACAAGGAGAGCGAGGGTGA	ATTGATAAGAAGCGGGAGT	CCTTCAGAGGATTGCGACA	rRNA
Aimp2	CTACAAATGCATTGGACTT	CCGACGAGCCCACGACTTT	ACGAGTATCAGCTGGGCTT	CGTGGTTGGTTGGGAATGA	tRNA
Mrps6	GGTATTTCTTGGTGGATTT	GTGCGTACGGAGATAGGAT	GTGGCTATGTTCAATTCTA	CTAGGATGCTTTAGCCCGT	ribosome
Mkrn1	GGTCCTACACCCAATGGAT	GCAAGTGGAGAAGTGCTAA	AGAGTGTCGCTATGGGGAA	CGAGCGTCGTTTTGGGATC	mRNA
Tardbp	GCAGATAACTAACGTACGA	GAGAAGTGGTAGATGTCTT	ACATATGATAGATGGGCGA	GAACCTAAGCATAATAGCA	mRNA
Elavl1	GCCCAAGCTCAGAGGTTAT	AAACCTAAGTAGACTGCAT	CCCACAAATGTTAGACCAA	TGGGATTTCTGGTGTCAAT	mRNA
R3hdm2	GGATATAATTCAACTGCAC	GCTATTCCCTATTGGGTCA	GGCCAGAGCTTACCACATT	GAGGTGTGCCTGTGTACTA	unknown
Api5	GCCAATAGTCTTTAGATTA	TATTTAAGATGGACGCAAA	TGTTAGAGAACGAGCAATT	GGATATACAGTTGGAGGTA	mRNA
Zfp36l1	GAGAATTGTTGCTGGACTT	CAACATAAGGACAAGTCAA	ACAATTTCCTGTAGACGTA	GGTTGAACAAGTTGGACGA	mRNA
Sf3b4	GACTATGCCATTAAGATTA	GCTATGGCTTTGTTGAATT	TAGACGAGAAAGTGAGCGA	ATGCAGCAATTGAGGCCAT	mRNA
Zcchc8	TCGGAATGCTGCTCGAATA	GGAGGCAACCATTTGGACA	AGCCAGGAGTTATTAGTGA	GGCTCAAGGAGGCTGAATT	mRNA
Prpf19	TGGGTGAGCTTGTGGGAAT	CGACATCAAAGTTGCTCAT	GGATTTGGTCCGTCCCGAA	GATGATCAGTACTGGGCGT	mRNA
Rnaseh1	AGTAGGAGTCAGTGAGACA	CTAAAATGCTACAGCGTTT	CATAAGGCTTCCTGGGCGA	GAGAGTCAGTCGTTGTCTA	diverse
Lrrfip2	CGAAATTCTGCGTCAGCAA	GAAGCAGGTTTAATCGTTA	TTATAATCCCAGAGAGTAC	AGACGCCAATAGACAAATT	ncRNA
Mtif3	GTGAGATGGATGAGATATT	CCCAACTAGTGGACAGTAA	GTGATAAGACTCATGGACA	CGACTAAGAATCCGGGAAC	mRNA
Casc3	GGACATTTATTAACAGGAA	CGATTATGAAAGTGCAGAA	TGATAAGTTCCGTGAGGAT	TCTTAAGCATGAAGCTAAT	mRNA
Snrpc	GAACGCTTCTGGAGGGAGA	TTTCCTAGGTGCATGATGA	CGTCAGCTCTTTTAGTTAA	CAAAACAACGGCTGCATTT	snRNA
Pelo	CCACATAAACTTTGAGGTT	GAGAATGCGGGCACCGTAA	CAACGATGTCCAAGCAAAA	CAATGAAGCCTTGGCGATT	mRNA
Mrpl40	TGAAAAGCATGCTGGGTAA	TCACTATGAACGTGGATTA	GTGACTAGTTCCAGCTATT	TTGCAGGTCCAAAGAGATT	ribosome
Wars	GATAAACCGAATCGAGCGA	GCAGTAAAGATGTTGTTGT	GCATTGGGAAGATCAGTTT	ATCAAATTCTGGATGCCTA	tRNA
Mars	GGGAAACATAGTTCGGGAA	GGAAACGGATTAAAGGCGA	TGGACAGACTTGCTGATTA	GCGCAGTATCCTTACCATA	tRNA
Eef1g	CAGATTGGCAGGTGGACTA	GAACATGTCTTGCCAGTCA	TCATATACATGGCGGAAAC	CTGGGATGTTTCAGCGATT	tRNA
Secisbp2l	GGTGAGCACTGGCGTGTTA	GAACTGACGGAGACGAATT	GAAGAATCTGGATGCGTTT	GCATATAAGGACATGGTTG	mRNA
Cwf19l2	CAATCGGTGTGAAGGTTTA	TCATTGAAGATCAGTACAA	GAGTCGATCTGATGGGCGA	GCATTTAAGTGGGCGTTAT	mRNA
Rpl35a	GGATTTAAACTAATGGAGA	GCACACGGCTCTTCTTAAA	AAACAAAACCAGAGTGATC	CTGAGTTCTACTTAGGCAA	ribosome
Habp4	CGGAAAGCTGCCAATGATA	CGATGATGGAGGAGTGCCA	GGAGATTAACTTTGGTAAC	GATGATATTGTGAAGGATG	mRNA
C1d	GGAAAGAATCCGAGTCTAC	GCAAAGGTGGATTTAGTTT	GATGAGAAATGTAATGACT	CCGTAGAAATTCACGATTC	rRNA
Secisbp2	TTGTAGGGATCTTCAGTTA	GGATAAATGTGGTTTCTGT	GAATTTAGCAGGTTGGACT	CCGAAGGCGAGGATAGCAT	mRNA
Mrpl24	CAAAGTAGTCCAAGTTGTT	GTGGAGATTTACTGAGGCA	GGTATTGAGCCTTAAGAGT	AGGGATTGAACACGCATTA	ribosome
Smg7	GAACATTAAGCCACGAGAA	GAATACGGCAGCAGCGTTT	CTACAAGGGTTCCTGGCTT	AGTCAAGGTCCCAGAGTTC	mRNA
Nsun2	CAATATTGGCCTAGTCTAA	GTGGATATCCCGAGATCAT	AGATCGTGCCGGAGGGAGA	TGGCAAAGTTTCATCAGTT	tRNA
Tdrd3	AATGAATAGTGAAGCGTTT	GCAGAGAACTTGATCGAAG	GGGCCAATTAAGCCTGAAA	TATCGAATACTGAGCAAAA	mRNA
Rpl38	CTACGTGAGATTTGAATAT	ATGCATAGCTTGGGCAGTA	ACATAGAATAGCAACGTTT	TGTCTGTAATGAATGGTTA	ribosome
Eif2d	CCCTTGTACTGAAGACTTA	GTACACGAGTGGTGGTAAC	TTGTGAAGTTGTACGCTCA	ACCTTGGTCTGCACGGAAA	tRNA
Rrnad1	GGAAATAAGAGGCTAGTAG	GAGTAGTACCCGTCTGCTA	AAGAAGTGCTGGACGGACT	GGTTACAGCGAGTGGGTCT	unknown
Tarsl2	AGGAATATCACAAACGTAA	GGAAGAGGTTGAAGGATTC	CTGTAGAGCTTCTGATGTT	GGGAGGCCATGGAGCTGTA	tRNA
Urm1	AATAAAGAGACTAGGTTGT	AGATGGATGGACTGTAGTA	ATCAAGACGAATTTGCTAA	CGAGACATCTTCATGGGGA	tRNA
Ubap2	GCATAAGCCTGGTGCCTAT	GCATTGATCTGGTGGCCTT	AATGAAGAATCACGACTTA	GGCAACTGTTTCAGGGTTT	mRNA
Trmt2a	CCTAATAATGGGATAGCTA	ATGCATTCTTCCAGGTAAA	TGAAGAAAGTAATTGGGAT	GCTCCTTAGGGATGACAAA	tRNA
Usp10	GGGCTGATCAATAAAGGAA	ACATCAGGTCTGTGGTTTA	GCCACTTGATAGAGGATGA	TGAGTTTGGTGTAGACGAA	mRNA
Eif4e	CGAAGATAGTGATTGGTTA	GTCACAGACCAAAGGGTAA	GGCTAATTACATTGAACAA	AGGTGATAAGATAGCAATA	mRNA
Srrt	GGGTGAATATCGAGACTAT	AGATCAATGTGGAGAGGGA	GCAAGAAATTCAAGGGTCC	CAGGATGGTTCGAGGAGAC	ncRNA
Magohb	AGATTAAGCCGATTTGAAT	GTTCAGCCTCATTGGTCTA	CAACAGGTTAAATGGTTTT	CCGAAGGCCTCCGTGTATT	mRNA
U2af1l4	GCAAGAACACTATGATAAC	CGAGGTGGCTTCTGCAACT	GGTTCAACGGGCAGGCTGT	TGCTCAACTTGTACCGGAA	mRNA
Snrpf	CTGGCTGGCTTGTGTGTTT	GAGTTTCAGCCCTTGTAAT	ACTGTGTTGTTTAACGTTT	CGGTATCATTCCAGGGGAC	snRNA
Gemin8	GCTACTACATCTTGGTATT	GCAGAGATGAAGCGCTTAT	GCAATATGGAGATCACTGA	GGAATATTCACTTGACATG	snRNA
Mrps21	CAGAGGGAGAGCTATGAAA	CAGAGGGAGAGCTATGAAA	CGGGCTTATTGACGTCATA	CGGGCTTATTGACGTCATA	ribosome
Zcchc14	CCTTCTATGTGGAGCGCAA	GCATTGAGGAGGTGAGCGA	CAACAGGGCGTGAACGTTT	TCACCAGACTTCATCGTTA	unknown
Eif3l	GGGATTACTACCAGGCTAT	TTTAAGACGCTCTCAGTAA	ACGACAACGTGCATCCTAA	CAAAGTTGCCCGACGCTAT	mRNA
Mrps22	ATGTGTTAGCCGAGGATAA	TGGCTTGGTATTTGGTAAA	TAACATACCACACCGGGAA	TATTGTTGTTAGAGAACCA	ribosome
Fastkd3	CGATGTAGTTGCAGAGATT	GATTTGTGAGATAGGGAAA	CGGTCAACTTTATGTCAAA	GGTTATAGATCCTCAAAGT	mRNA
Polrmt	GCTCGAAGTGGGAGGTAGA	GGACAGGTGATAAGATCCA	AAACCTGTGCATAATGTAA	CACACTACCTCGTGCGCCA	mRNA
Celf2	CAAGAAGTGTAACGAGAAT	GAGTCGAGGCTGTGCGTTT	GAACGGAGCTTTGGATCAT	AAAGGTTGTTGTTTCGTAA	mRNA
Lrrfip1	CAGTAAATGATGTTGGGTA	GAGAAGGGCTCCCGTAACA	CAAGCGCCCACGAAGATAA	ACTCTCTGGCCGAAGTTGA	ncRNA
Nolc1	GAGATGAGTTCCACAGATT	ACTCAGTGTTATTAGGAGA	GGCCAAGGGAGTAAATTAT	TGGCCAAGGCACCAGTAAA	snoRNA
Exosc10	GGATGAGAGCTACGGATAT	CAGCTCAGGTTTCGAGAGA	AGTATGAACTCGATCACTT	ACTTAGAGCACCACTCATA	diverse
Mrps2	GGGAGTGACTGTTGTTAAT	CGTCAATTCTCTCACTTAA	CAGACATAGGGCTAAGTAA	CAGGACGAGTTTATTGATA	ribosome
Dcp1b	GCGCGTTCACAATGAGTAA	GGAATGTGATTTGGTGATA	GAAAGTGGGGCCAGAGATA	ATAAAGAGATCCTTGGGTT	mRNA
Cdc5l	AAGCAGCGGTAATGAAATA	GTGAAATGGATGACACGTA	CAGCAAAGATATGCGGATT	GAGAGGAGTTGATTATAAT	mRNA
Prr3	AGAGAGAGCGCTAGAACTA	AGGAAGTGCACTAGGTTTT	CCAAATCAAGTGAGGCTCT	CTGTCGATATGAAGACCAT	unknown
Bzw1	TTTCAGAGTCGGAGAGGAA	CGGAAAGTCAGCATGGACA	GTATAAAGACGCACATGTT	TAATCAGGCGCTACAAATA	mRNA
Wars2	CCGCAAACTTGAACAGTGA	ACGCTGTGATTGAGAAATT	GATAAGGACCATTTAAGAA	GCGCAATAGTGCAGGCGTG	tRNA
Bms1	GGGATTTAGAGGAGGTTAT	CACAATACACGGTCAGAAA	GTGAGGGCACTGTGGGATA	TGACGATAGTGAAGGAGAT	rRNA
Gspt2	GGGAAAGACCATCGCGATT	CCGCGGAGCCTCAAGGTAA	GTGTGGAAGTTCTAGGAAT	GCAGTCAGCTCAACATCAA	mRNA
Mrpl17	GAGAAGGACTTGATCCCAA	GTTTAAAGTGCTAGCGCCT	ACACAGTGCCAGTTTGCTT	CTAAGAAATCCACATGCAT	ribosome
Dusp11	GCAGAAACGTCGTGTCAGA	TAACATATACTCAGCGCTA	GCAGATATTTGATTGATGT	GCATTATGGCCGATACAGT	mRNA
Zranb2	GGTAAGTATATAAGGGACA	GAGGTAAAGTACATTGCAA	ACACATAGGCAAAGCTAGT	TGATGAGTTTGGACGTAAA	mRNA
Gars	CATCGTAGATAGAGCAAAA	GAAGTTGTTCCGAGTGTAA	AGGGAGACTTTGTACGGAA	CAACTCAGTATTAGGCTAT	tRNA
Gtpbp4	GGGCGAATGTGTACGATTA	GCACATGGATTATAAGTAT	ACGGGCAGATTTAGAGAAT	TATGCTGACTTGATGAATA	rRNA
Mrpl19	CGTCCGAACTTCAACATTA	TCATAAAGTCTGTACGTCA	TGTACTGGCTCTAAGGATT	TCTAAGAACACAGTGATTA	ribosome
Eif4e3	TGTCAGAGTTTAAGAGGTA	GGTCTTAACAGGAGGGAGA	GGGGAGAACATGTGGGTTT	GATAAATTGTTGTGACACT	mRNA
Pdcd11	GCGTTAAGCTTTCCGTGAA	CAGAAGAAGGTTCCGTTAA	GAAGATTGTCCGATGTTAT	GTACCAGAGTTGTGCGACT	snoRNA
Cdk9	GCGATGAGGTCACCAAGTA	TCACGTTGTCTGAGATCAA	TGATGGGACGTTTGAGATT	AGACATTCCTGGATGCAGT	ncRNA
Rps23	CCAGAAGTGGCATGATAAA	GGGTAAGTGTCGTGGTCTC	AGTTCTGGTTGCTGGATTT	GTGTCAGGGTGCAGCTCAT	ribosome
Ddx60	AAATCGAGTTCGCAGGTAA	CCGATTGGCGGATATGAAA	ACGCCCTGCTTGAGTACAA	AGAAGTTGCCTGCAGTATT	ncRNA
Nsa2	GCCTATACTCGGTGTGAAA	ATGGATATCGTTTGGATTA	GCAAGGTCATTTGGGGAAA	GACTACAGTGTCAGGAAAA	rRNA
Yars2	GCTACGAGTTTATCCACAA	CCATAGCAGCATAGAGGCA	GTAAATACTTCTGTGCATT	TGAATTAGTTCTTGACCCT	tRNA
Mrpl45	TAAAGGAATTTGACGCTAA	CAGCTGTAGTTCCAGTAAA	GGAAGTGTCTGTCAGGCAT	GGGGAAATGAGAAGCATCA	ribosome
Rnase4	AGATAGACATGTCGGCAGA	CAACGTAACCCATGGTGTT	GGAAGTAAAACATCGGCAA	GGTTTACCCTTCTCCGAAA	diverse
Ddx59	CTTCAAGCCTGGATGAGTA	GGTCAAAATGGAACGGCAA	CATGGACATTATTAGGAAA	CGGTCGTTACGGAGAGTAT	mRNA
Dnmt1	GCTGAGAGATGGCGTCATA	CTTCAAGGGTCCCGCTAAA	GCAAGATTGTGGTCGAGTT	GGATCGTGATGTCGTAAGA	ncRNA
Rps5	GATCAACGATATTTCTCTA	GGTCGTAACAACGGCAAGA	GGTATGCTGCCAAGCGTTT	TCGTGGAGCGCCTTACTAA	ribosome
Fam103a1	AGGGATAACAGACGAGGAT	GGTCATGGGGTAACAACAA	ATTGTTGAGGAATGGAATA	CTGCTAAGTGCTTGTGTGT	mRNA
Kpnb1	GCTTAAACCATTAGTCATA	GAACTTAGGGAATGAGAAT	ACCAGTACATGGAGACATA	GGGTAAGAGTGGCTGCTTT	mRNA
Sars	ACAACAAAGTAGAGCGTAT	GCTCCTATGACGAGAAGTA	TGAGAACCTCCGAGAGATT	CTGGTGAAGCCACGCAATA	tRNA
Mettl5	AGGATGTGGTTGTGGAGTA	TGCAAGAAGTGGATGGATT	CGATATGACCTACCAGCAT	AAGATGCACTGGAAATATT	unknown
Polr2k	AATCAGATGCAGAGAATGT	CTCATACAGTGAAGATTAA	CAGCAGCCAATGATATATA	CGATGAAACAGTGGAGTTG	mRNA
Mrps31	GCGAACAGCCGTTTGGGAA	TGAAGCAGGTCTTGACGAT	GGTTAGCTTCACTCAAATA	GCGTTAGACAGAAGGTCGA	ribosome
Wdr3	GATGAGATCCTTCGGGTAA	CGGAACTGATTCTGTGTTA	CAATATGGCTGGTCTCAAT	AGAAGAAACTCGACTAATC	snoRNA
Mrpl4	TGGCAAGATTCAAGATACA	CAAGTGTGAGCTTCCGATA	GTGCTAGGCAGGCTCCTTA	GGACATTCTGCACCAGGTT	ribosome
Rbm5	GGGCATGCCTTGTGCTGTT	GGTAGAGAGACTTGAGAGT	GAGATGAAATACCGAGATC	GCATATGGGTTGTCAGGTG	mRNA
Eef1a1	GCTAATATGCCGTGGTTCA	CGTCGTAATTGGACACGTA	CTATAAAATTGGCGGCATT	TGATAACAATGCATCGTAA	tRNA
Trpt1	ACATATAGGTCAAGGGTGT	TGGCATTCATCATGTGCTT	CAATTGAGGATGTGCAGCT	GGCCATCTATTCTACTGAA	tRNA
Eif4g1	GTTAAATCGGTGTCAGAAA	CCTAAGAGGGAACGGAAAA	CGGCAGAGCAATTGGGTGC	GCTCTTTAGGGAATATCAA	mRNA
Polr2b	CGATGTTATTATAGGCAAA	GTTCAGAGCATTAGGCTTT	GGAAGATGCACCACCGATT	GGACATCATTGTATCCGAA	mRNA
Xrcc6	GCAAAGACGTAGCACTCAT	ATAAGAGGATCATGCTATT	GTTTGATTCTCATGGGCTT	GTCAGATTGTGCTGGAGAA	mRNA
Cstf1	GTTTATGGTTGTAGGCGTA	CGCAATAAGTGTTAACTGA	GTAATAAAGCTCAGATGCA	CCACAAAGGCCCATGCCGA	mRNA
Ccar1	GATGAGGAGTGGTGTTAAA	GGTTCAAGTGTATGATAAA	GCCAGTACATCGTCAGTTT	GAACATTCGTTTGAGGTTT	mRNA

## Sheet: Suppl. Data 2
Supplementary Data 2
The following table outlines the performance of RBPs for the GSIS Readout.
		SSMD
Gene	LOG2FC	Significant	Not Significant	Down	No change	Up
Msi2	-1.6087	1.50232		Sf3b5	Eif5a2	Khnyn
Mecp2	-1.48535	2.30423		Msi1	Sympk	Sars
Srsf5	-1.46982	2.35349		Celf6	Smad5	Cstf1
Fubp3	-1.42872	2.18348		Pcf11	Smndc1
Ipo11	-1.42189	4.57098		Sart3	Mrps16
Nsun6	-1.35136	1.95212		Rngtt	Eif2s2
Ddx54	-1.3106	1.67202		Eef2k	Thrap3
Dhx34	-1.28795	3.43264		Mrpl42	Sarnp
Rbm28	-1.25371	2.51833		Ubap2l	Ddx3x
Snrnp70	-1.22803	1.20907		Slu7	Sart1
Wdr43	-1.21305	1.78375		Mrps25	Caprin1
Dhx9	-1.20431	4.10024		Smn1	Paip2
Secisbp2	-1.20331	1.3628		Nudt21	Rbm6
Riok3	-1.19379	2.44422		Pum2	Rps3
Mtpap	-1.17822	2.42368		Rps20	Gltscr2
Fus	-1.17308	2.17646		Gfm2	Tsnax
Qtrt1	-1.16544	2.14633		Denr	Gtpbp1
Ddx27	-1.16282	2.63604		Zcrb1	Ipo13
Dcaf13	-1.15685	2.02756		Srrm2	Mrpl15
Hnrnpc	-1.15354	1.71254		Eif6	Mphosph6
Khdrbs3	-1.15339	1.3331		Nynrin	Celf1
Adar	-1.14174	2.28244		Nat10	Dap3
Grwd1	-1.13329	2.13585		Ankrd17	Luc7l2
Rrp15	-1.13273	1.9691		Rbm18	Qtrtd1
R3hcc1	-1.13103	1.76958		Tial1	Nip7
Lsm1	-1.12957	1.97612		Mrrf	Thoc6
Thoc2	-1.12845	1.042		Rpl36	Dcp2
Rpl14	-1.12844	3.25938		Gtpbp10	Nsun4
Gemin5	-1.11568	4.70126		Pdcd4	Sidt2
Srsf10	-1.11382	2.90875		Rpl27	Ifit2
Ddx31	-1.11196	2.7585		Gnl3	Tnrc6b
Elavl1	-1.10904	2.25044		Pde12	Lsm4
Mtg1	-1.10681	3.38093		Dhx29	Dhx38
Ighmbp2	-1.10321	3.00145		Ifit3	Dhx15
Clasrp	-1.09541	1.85414		Snrpd3	Psma6
Zc3h18	-1.09118	1.86523		Thg1l	Srsf11
Ints1	-1.07272	3.56112		Nol9	Cnot3
Eftud1	-1.07255	3.5124		Rbm43	Luc7l
Cpeb3	-1.0694	0.922184		Hnrnpa3	Srp68
Pno1	-1.06872	3.98854		Mkrn2	Mbnl2
Tardbp	-1.06856	2.13193		Akap1	Srp9
Ipo4	-1.06817	1.98788		Ddx6	Tnpo2
Dcp1a	-1.06333	3.07312		Nhp2l1	Eif3a
Scaf8	-1.06204	1.18593		Rpl31	Srsf2
Rnasek	-1.06141	2.56136		Fxr2	Dazap1
Rbm22	-1.05937	2.4962		Dnajc21	Htatsf1
Ptbp1	-1.05882	2.73243		Rpsa	Nsun3
Pum2	-1.05449	1.27643		Celf3	Mettl3
Ipo9	-1.049	2.09718		Rpl37	Rc3h1
Rps4x	-1.04701	2.86934		Cnbp	Fcf1
Mtif3	-1.04639	2.48282		Ptcd3	Rpl7a
Eif1	-1.04529	2.24377		Lsg1	Eed
Dhx57	-1.02879	2.49623		Cnot8	Purb
Noc2l	-1.02699	2.14521		Nupl2	Aars
Hnrnpu	-1.02629	3.08455		Rpl34	Spats2l
Snrpc	-1.02622	1.6486		Enox2	Cnot4
Tsen15	-1.01813	2.75769		Nfx1	Slbp
Hnrnpul1	-1.01367	2.94872		Park7	Mrpl54
Phf5a	-1.00995	1.92107		Srbd1	Papd7
Thoc5	-1.00543	1.54411		Papd5	Fip1l1
Pelo	-1.00096	2.32897		Eif2b5	Drosha
C1d	-1.00018	1.18161		Clp1	Polr2a
Snrpd3	-0.999649	1.94846		Rps8	Abt1
Prpf40b	-0.995038	1.96774		Xab2	Khdrbs1
Smg1	-0.990425	2.75254		Ireb2	Poldip3
Aco1	-0.986064	2.27233		Aqr	Fam120b
Rsl1d1	-0.983951	2.85396		Mrps33	Srfbp1
Mrpl35	-0.982336	2.16939		Fbl	Arl6ip4
Rbm7	-0.982107	2.56273		Zmat3	Tdrd7
Rpl29	-0.982042	2.10995		Gnl3l	Fam120a
Kars	-0.981438	3.34753		Nufip2	Pnpt1
Prpf18	-0.980897	2.083		Polr2g	Raly
Dhx32	-0.980503	2.01732		Trim21	Hars
Exosc10	-0.976236	2.24777		Rpl37a	Tsfm
Krr1	-0.973208	2.13009		Surf6	Gatc
Larp1b	-0.966018	1.97683		Parp4	Pwp2
Smg7	-0.965031	0.902921		Mrpl1	Prpf4
Esrp2	-0.963665	2.97312		Rbm34	Dbr1
Eef1b2	-0.955563	2.04881		Pus7l	Fastkd2
Rpf1	-0.953531	3.92505		Tnpo1	Mrps28
Cwc27	-0.952954	2.29663		Wdr12	Jakmip1
Elac1	-0.952144	1.75742		Rps4x	Xpo1
Zc3hav1	-0.951949	2.30234		Rps27l	Zfc3h1
Papd4	-0.95069	2.63983		Ccdc86	Eprs
Mars	-0.945087	1.87469		Alkbh1	Srsf6
Eif4e	-0.941145	1.48455		Smg1	Gnl1
Wdr3	-0.935014	2.0218		Rps7	Raver1
Eif6	-0.923574	1.3338		Ddx58	Dicer1
Lsm2	-0.922111	2.56561		Eif1	Pcbp2
Parp4	-0.92157	3.53915		Rpf1	Ascc1
Hnrnpa0	-0.904904	1.65183		Usp39	Dynll1
Snw1	-0.90213	1.84315		Mrpl30	Ddx47
Ssb	-0.898508	1.92945		Ipo7	Rexo2
Rrbp1	-0.898018	1.40389		Eif2ak1	Snrpa
Esf1	-0.897005	2.78787		Utp23	Pcbp4
Usp10	-0.891302	1.47684		Noc2l	Mrpl11
Mrps17	-0.884525	4.02341		Rnasek	Hars2
Iars	-0.882695	1.7514		Rps17	Lrpprc
Rps7	-0.882481	2.81234		Trmt5	Utp14a
Gle1	-0.882096	1.6844		Dhx33	Ranbp6
Eif4enif1	-0.880765	0.565801		Sf3b1	Mov10
Mrpl39	-0.877058	2.80657		Lonp1	Dis3
Repin1	-0.876677	1.17884		Snrnp40	Rpusd4
Rbm34	-0.876302	3.03401		Tars	Psma1
Pus7l	-0.87485	3.06539		Rc3h2	Hint3
Unk	-0.873518	2.99805		Nol11	Mrpl22
Rps27l	-0.873046	3.09856		Eif1b	G3bp2
Naa38	-0.872874	1.40749		Dhx30	Ddx18
Tlr3	-0.869173	2.83247		Mrps5	Prkdc
Eef1e1	-0.867956	1.43774		Rars2	Snrpd2
Ebna1bp2	-0.865356	2.17388		Pop4	Gpatch4
Nars2	-0.863343	2.06357		Snrpe	Ints4
Tnpo1	-0.855663	3.712		Rps15	Top3b
Scaf1	-0.853284	1.42585		Dhx9	Prpf4b
Khsrp	-0.849715	0.979321		Znfx1	Srp72
Pop4	-0.847452	2.20059		Rpl6	Ewsr1
Cryz	-0.843771	1.53313		Eif4a1	Upf1
Thg1l	-0.842121	1.29359		Cpsf4	Rpl7
Polr2g	-0.840086	4.09211		Nup153	Lsm10
Wdr12	-0.839389	3.24389		Esrp2	Tnpo3
Rpl26	-0.83289	0.847044		Tlr3	Hnrnpa2b1
Fbl	-0.831539	3.94597		Nsun6	Rbmxl1
Pdcd4	-0.831037	1.69728		Snrnp70	Dync1h1
Crnkl1	-0.823069	2.08905		Cpeb3	Rps6
Rpl41	-0.816886	1.67468		Wdr43	Srsf7
Bms1	-0.811207	3.26288		Fubp3	Myef2
Setd7	-0.810118	1.93982		Ptbp2	Alyref
Csde1	-0.806477	0.726126		Repin1	Zc3h7b
Trmt5	-0.805025	2.60302		Ptges3	Stau1
Vars	-0.804807	1.28068		Rpp25	Thumpd3
Sugp1	-0.804274	4.0193		Aff1	Akap8l
Papola	-0.802032	2.76407		Sf3b2	Nudt16
Ipo7	-0.800257	2.69214		Nars2	Dimt1
Ptges3	-0.796539	4.0338		Mepce	R3hdm1
Usp39	-0.795942	2.5679		Rbm7	Gnl2
Celf6	-0.795822	0.488431		Papola	Rtf1
Mrpl17	-0.795705	1.76663		Atxn1	Paip1
Utp23	-0.792246	2.39998		Pus3	Ddx19a
Yars2	-0.789092	1.8465		Krr1	Upf3a
Nol9	-0.787747	4.31528		Eif2b2	Aarsd1
Polr1e	-0.785018	2.5292		Cnot10	Mterfd2
Eif2ak1	-0.78355	3.58496		Mrpl39	Yars
Fubp1	-0.781268	2.97973		Srsf5	Rpl12
Eif3d	-0.776732	2.26246		Dcp1a	Dhx37
Ythdc1	-0.77656	2.70719		Lsm1	Lsm7
Rbm43	-0.773211	2.69184		Mecp2	Zc3h8
Hexim1	-0.77185	1.96501		A1cf	Srrm1
Rpp25	-0.761752	2.4142		Ftsj3	Polr2f
Cpsf3l	-0.761663	2.36327		Cpsf3l	Sf3a1
Rpl10	-0.761403	3.78445		Ythdc1	Rsl24d1
Farsb	-0.761181	1.49524		Unk	U2af2
Casc3	-0.760335	2.20458		Helz	Mcts1
Eif4g2	-0.758251	3.16238		Tarbp2	Srek1
Rps20	-0.756187	2.58406		Pno1	Bzw2
Pus3	-0.75537	2.60218		Snrnp200	Gpkow
Eif3k	-0.755369	0.789504		Rqcd1	Rnase1
Rpl9	-0.754959	1.69033		Snd1	Ddx56
Trmt2a	-0.753781	2.13325		Polr1e	Eif4b
Rnh1	-0.753667	3.27556		Urb1	Ddx41
A1cf	-0.751957	2.7016		Rnh1	Angel2
Esrp1	-0.751319	1.39954		Taf15	Eif3m
Nudt21	-0.750932	0.727735		Ddx27	Polr2d
Noc3l	-0.749119	2.45804		Elavl4	Larp1
Ftsj3	-0.748519	2.45929		Rrp36	Mrps14
Cpeb1	-0.747524	1.20662		Tfb2m	Sfswap
Hnrnpul2	-0.747379	1.21461		Ppp1r8	Eef2
Eif1b	-0.747192	2.81448		Tsn	Yrdc
Ptbp2	-0.746899	0.721827		Wdr61	Stau2
Eef1a1	-0.742626	0.726217		Papd4	Trmu
Mrpl42	-0.740908	2.01648		Mrpl34	Fastkd1
Hnrnpa3	-0.735395	2.34673		Ilf2	Zfr
Ern1	-0.734714	1.26275		Esf1	Hnrnpa1
Rpl37a	-0.732692	2.08477		Mrps17	Rps24
Urb1	-0.732346	2.25572		Noc3l	Zc3h12c
Rpl39	-0.731407	1.47682		Ddx5	Nol7
Hrsp12	-0.730812	2.26082		Rpl15	Carhsp1
Gnl3l	-0.730122	2.60309		Ipo5	Eif2ak3
Skiv2l2	-0.729041	1.27106		Pan3	Pabpc1l
Nol11	-0.728069	2.2221		Polr2j	Syncrip
Park7	-0.726982	1.88312		Rsl1d1	Cstf3
Rbmx2	-0.725121	1.51687		Hnrnpu	Rbms1
Rbm47	-0.724457	1.39192		Cwc27	Exog
Rbm41	-0.72256	1.45245		Khsrp	Upf3b
R3hdm2	-0.720809	1.23583		Cebpz	Rbbp6
Tufm	-0.714141	1.43921		Skiv2l2	Exosc7
Tarbp2	-0.713865	2.14221		Rbmx2	Imp3
Rngtt	-0.713111	1.66826		Nol10	Alkbh8
Nup153	-0.711112	2.45968		Rbm41	Rpl23a
Exosc3	-0.710831	1.67898		Sf1	Rbm10
Gnl3	-0.709484	1.49892		Tufm	Mrpl9
Rpl31	-0.707676	1.75054		Sidt1	Eif2s1
Snrpe	-0.703275	3.7297		Xrn2	Gtf2f1
Mrps5	-0.699507	2.5262		Rnaseh2c	Cnot1
Gspt1	-0.698683	1.09222		Pop5	Srp19
Rps23	-0.698195	1.72324		Ints2	Snrnp35
Pcf11	-0.697184	0.929959		Eif3k	Ythdc2
Sf3b2	-0.695916	1.73006		Ddx10	Dhx8
Ddx58	-0.69555	2.15746		Exosc3	Eri1
Ubap2	-0.694624	2.41507		Zc3h13	Ppie
U2af1	-0.694144	3.22581		Farsb	Pan2
Alkbh1	-0.693734	1.91804		Cpeb1	Mrps18a
Lonp1	-0.69237	3.05516		Ythdf3	Xpo6
Znfx1	-0.691744	3.02558		Aco1	Rpusd3
Zcchc9	-0.691054	2.09486		Sf3a2	Snrpn
Rpl15	-0.689854	4.20321		Celf4	Hnrnpm
Polrmt	-0.689291	1.99185		Parn	Rpl8
Ddx6	-0.688857	1.1131		Trub1	Sbds
Bicc1	-0.685607	1.07351		Smad2	Cstf2t
Ccdc86	-0.683832	1.76498		Sugp1	Rnpc3
Mrpl1	-0.682851	4.40161		Fmr1	Nom1
Tfb2m	-0.682699	3.30022		Elac1	Fto
Snd1	-0.682277	3.1538		Ebna1bp2	Rrp8
Pan3	-0.679461	2.71951		Tsen54	Tnrc6c
Trim21	-0.67903	3.14589		Ptbp1	Rps11
Gtpbp10	-0.678385	1.30757		Csde1	Trmt1
Nol10	-0.676131	1.60158		Rpl41	Trnau1ap
Taf15	-0.674469	1.64667		Esrp1	Rbm39
Slu7	-0.673557	2.05048		Ipo9	Rpl4
Rpl11	-0.67113	1.95791		Clasrp	Mrps30
Ddx10	-0.67073	1.91222		Hexim1	Eral1
Eef1g	-0.669577	0.746717		Hnrnpul2	Cwc22
Xrn2	-0.666883	1.44251		Samd4b	Ctif
Zcrb1	-0.666753	1.4917		Rpl29	Thumpd2
Nufip2	-0.665771	2.4541		Dhx32	Smad7
Cpsf4	-0.664806	1.86861		Snw1	Cnot6l
Snrnp40	-0.664753	2.88485		Hnrnpul1	Snrnp48
Gfm2	-0.661845	1.70424		Kars	Rplp2
Aff1	-0.660904	1.83185		Eif4g2	Cnot2
Tsn	-0.660479	3.77217		Ints1	Sars2
Dhx30	-0.660026	2.19381		Larp1b	Utp18
Eef2k	-0.658633	1.5344		C1qbp	Gfm1
Vars2	-0.656763	1.12263		Zc3h18	Hdlbp
Rps17	-0.655099	2.24598		Srsf10	Mrpl10
Smn1	-0.654275	2.23519		Ern1	Ddx21
C1qbp	-0.654242	1.85222		Prpf40b	Nxf1
Rps15	-0.654212	2.5299		Bicc1	Rpl3
Mkrn2	-0.654078	2.11571		Rbm28	Ybx1
Tial1	-0.652891	0.898987		Adar	Utp3
Nfx1	-0.65252	2.13408		Vars2	Ddx42
Eif2a	-0.652442	1.46746		Lsm2	Iars2
Mrpl18	-0.652047	1.40338		Mtpap	Bud13
Elavl4	-0.650924	3.04479		Eif3d	Nol6
Mkrn1	-0.650793	1.66808		Zc3hav1	Eif4g3
Fxr2	-0.649899	1.47098		Tsen15	Sra1
Cnbp	-0.649606	2.77081		Rpl14	Eif3h
Sf3b1	-0.649239	2.70178		Gemin5	Fyttd1
Tfip11	-0.649147	1.17467		Ipo11	Tra2a
Ints10	-0.648482	2.57834		U2af1	Zc3h14
Denr	-0.647158	2.56828		Ighmbp2	Wdr46
Zc3h13	-0.646274	0.703724		Ints10	Adat1
Ilf2	-0.644382	3.3883		Msi2	Rps15a
Tbl3	-0.643544	1.53286		Iars	Rbm26
Lrrfip1	-0.639891	1.49455		Dhx34	Rsrc1
Cnot10	-0.634835	2.7395		Mrpl18	Mbnl3
Ruvbl1	-0.634466	1.50886		Eftud1	Aimp1
Tsen54	-0.634323	3.6051		Mtg1	Slc4a1ap
Sf3b5	-0.6335	2.64677		Rbm22	Rps16
Papd5	-0.632556	1.49383		Ddx31	Ddx51
Hnrnpl	-0.632481	1.50051		Rpl9	Fxr1
Samd4b	-0.630201	0.946242		Vars	Eif4e2
Mrps33	-0.629255	1.20118		Rpl11	Exosc9
Trpt1	-0.626802	0.390866		Mrps11	Lcmt2
Ash1l	-0.624943	1.16582		Gspt1	Paip2b
Mrps11	-0.623173	2.11849		Rpl10a	Matr3
Ppp1r8	-0.619261	2.29552		Eif4enif1	Larp6
Ubap2l	-0.617317	1.41652		Scaf1	Tgs1
Rpl27	-0.616793	0.871089		Scaf8	Gar1
Cebpz	-0.612351	1.39384		Khdrbs3	Mrpl21
Rps8	-0.611746	2.93718		Rpl26	Tia1
Rrp36	-0.610568	3.41334		Prpf18	Ears2
Sf3a2	-0.610481	1.15781		Ash1l	Dgcr8
Rpl37	-0.609114	1.87772		Naa38	Zmat2
Xab2	-0.608831	2.12269		Agfg1	Caprin2
Celf2	-0.608244	1.11381		Dcaf13	Drg2
Trub1	-0.604623	1.44814		Lsm14b	Gapdh
Mrpl30	-0.604491	2.47802		Hnrnpc	Ifih1
Celf4	-0.601871	1.30759		Ddx54	Lsm12
Polr2j	-0.597952	1.81356		Thoc5	Taf9
Eif2b5	-0.595587	3.23966		Hnrnpa0	Spen
Rnaseh2c	-0.594482	1.86428		Tdrkh	Mrpl16
Mrrf	-0.594175	0.523412		Fubp1	Cwc15
Smad2	-0.592096	1.13217		Rrbp1	Trmt112
Surf6	-0.591289	1.73059		R3hcc1	Nop56
Rpl10a	-0.591	0.9174		Mrpl35	Qars
Tdrkh	-0.590616	0.846165		Qtrt1	Lars
Lrrfip2	-0.589813	1.01273		Rpl10	Calr
Dnajc21	-0.588215	2.80654		Rbm47	Mrpl2
Dhx29	-0.588152	2.88798		Ssb	Tsr2
Eif4a1	-0.586437	1.93441		Crnkl1	Mif4gd
Wdr61	-0.585953	2.38671		Gle1	Cwc25
Exosc8	-0.584751		-0.247726	Rps2	Dus1l
Mrpl45	-0.575622	0.593544		Eef1b2	Snrpb
Nynrin	-0.573862	0.86142		Setd7	Mrps7
Clp1	-0.5735	1.88853		Hnrnpl	Zc3h4
Sart3	-0.57346	2.05846		Cryz	Imp4
Rpl34	-0.567358	3.15126		Tbl3	Mrpl32
Enox2	-0.56302	2.65174		Zcchc9	Fam98a
Mrps25	-0.562461	1.83731		Hrsp12	Cdc40
Urm1	-0.561498	1.01292		Ruvbl1	Eif5b
Api5	-0.561488	1.28693		Rpl39	Pspc1
Rpl6	-0.560673	2.87573		Eif2a	Sub1
Zmat3	-0.559481	0.375088		Phf5a	Fam46a
Rpl36	-0.556895	1.83472		Riok3	Ints9
Nhp2l1	-0.556761	0.577826		Dhx57	Ppwd1
Tars	-0.554988	2.40235		Grwd1	Mrps10
Fmr1	-0.554426	0.209741		Fus	Gtpbp2
Akap1	-0.554317	0.922195		Eef1e1	Mrpl48
Aimp2	-0.553386	1.58874		Thoc2	Mrpl50
Helz	-0.550863	1.86521		Tfip11	Eif3i
Mrpl34	-0.547965	2.07239		Ipo4	Eif2ak4
Snrnp200	-0.544995	1.87373		Rrp15	Zcchc2
Sf1	-0.544662	0.582288		Aimp2	Shq1
Rbm18	-0.544404	0.944657		Mkrn1	Lsm14a
Celf3	-0.544239	1.85623		Tardbp	Parp12
Parn	-0.543946	1.34616		Elavl1	Zcchc17
Fam103a1	-0.543758		-0.811091	R3hdm2	Ubtf
Sidt1	-0.543528	1.22949		Api5	Pnn
Rpsa	-0.543083	1.58828		Zfp36l1	Cwf19l1
Pop5	-0.542907	1.17669		Lrrfip2	Larp4b
Rqcd1	-0.541377	1.88118		Mtif3	Kin
Nat10	-0.540057	1.66357		Casc3	Dkc1
Msi1	-0.539759	0.399576		Snrpc	Aff4
Lsg1	-0.538569	1.57463		Pelo	Mvp
Polr2k	-0.536926	0.367813		Mars	Baz2a
Rps2	-0.532516	0.999123		Eef1g	Lsm3
Srrm2	-0.531469	0.791445		C1d	Brix1
Ipo5	-0.531378	2.60654		Secisbp2	Mthfsd
Dhx33	-0.530691	2.75521		Smg7	Mrpl20
Lsm14b	-0.529029	0.767921		Tdrd3	Edc3
Mrps36	-0.52603		-0.149125	Urm1	Nop10
Ifit3	-0.522631	3.75624		Ubap2	Cdk5rap1
Agfg1	-0.521953	1.29717		Trmt2a	Exosc2
Tdrd3	-0.520551	0.0955034		Usp10	Rexo4
Ireb2	-0.520416	0.412469		Eif4e	Nutf2
Zfp36l1	-0.520084	1.06207		Polrmt	Rbmx
Atxn1	-0.518301	2.29778		Celf2	Nhp2
Ankrd17	-0.51733	1.53848		Lrrfip1	Zc3h11a
Nupl2	-0.514878	3.32737		Exosc10	Pnrc2
Mepce	-0.513977	1.36425		Mrps2	Etf1
Srbd1	-0.512935	2.60775		Bms1	Eif5a
Cnot8	-0.511506	2.68964		Mrpl17	Nanos1
Eif2b2	-0.510063	2.27387		Rps23	Hbs1l
Rc3h2	-0.509139	2.58294		Yars2	Cars2
Mrps2	-0.50805	1.54424		Mrpl45	Pqbp1
Ythdf3	-0.507033	0.971669		Polr2k	Sf3a3
Pde12	-0.506595	2.04494		Wdr3	Upf2
Ints2	-0.504642	0.554197		Eef1a1	Ints5
Ddx5	-0.502741	1.0087		Trpt1	Ccdc59
Ptcd3	-0.502076	1.40869			Mak16
Rars2	-0.501101	2.52291			Dnttip2
Aqr	-0.500966	1.42288			Eif3e
Polr2d	-0.498181		1.9435		Trmt12
Cnot6	-0.497875		1.53081		Znhit6
Luc7l	-0.496686		2.70744		Hnrnph2
Gpatch4	-0.4965		0.00246389		Snip1
Rpl30	-0.494579		1.94468		Acin1
Strap	-0.489679		3.41356		Mrpl23
Mrps26	-0.48929		0.311405		Phrf1
Tcof1	-0.48871		2.06287		Apex1
Dhx37	-0.487747		1.97551		Cirbp
Gtf3a	-0.487639		1.42416		Nova2
Fastkd1	-0.486858		1.51225		Edc4
Srsf4	-0.486344		1.05091		Uba1
Gnl1	-0.485278		3.04368		Mrpl49
Eif4e3	-0.48398		1.05173		Cars
Tnrc6a	-0.482857		2.08532		Rbpms
Top1	-0.482412		1.69192		Riok1
Nars	-0.473407		-0.774954		Zcchc7
Dhx36	-0.472912		1.1459		Snupn
Setx	-0.471604		1.738		Sfpq
Lsm5	-0.471491		0.852652		Prpf8
Pprc1	-0.471473		2.20735		Eif3b
Mrpl9	-0.470343		0.675528		Pura
Ints3	-0.469694		2.58701		Mtif2
Rpp38	-0.467492		0.818066		Cpsf3
Gar1	-0.467155		2.28656		Polr2e
Fam98a	-0.466217		1.81531		Ints3
Paip2	-0.465993		1.48804		Dis3l
Smad4	-0.464456		1.11752		Dhx40
Zfp36	-0.46433		1.99042		Rps19
Dhx15	-0.463664		1.87906		Tpr
Txnl4a	-0.461853		2.25107		Ddx46
Gatc	-0.460486		2.11316		Rbm42
Smndc1	-0.460469		-0.244052		Fastk
Mrpl43	-0.4588		0.393023		Cnot7
Rbmx	-0.458444		0.253925		Clk2
Ppil3	-0.457917		0.512412		Lars2
Ttf2	-0.456293		2.78493		Ddx25
Mrpl13	-0.456156		0.79477		Rpf2
Gnl2	-0.453605		1.55013		Eif2b1
Dhx16	-0.451421		2.07781		Ipo8
Thumpd3	-0.451238		2.00986		Ftsj1
Ddx52	-0.450836		1.44127		Prpf38b
Utp14a	-0.450162		0.344151		Pabpn1
Utp11l	-0.448292		1.09637		Ccnt1
Sart1	-0.444469		1.12738		Eif1ad
Plrg1	-0.444343		1.92169		Thumpd1
R3hdm1	-0.443723		1.97266		Srsf1
Spen	-0.443057		2.17765		Mrpl47
Syf2	-0.441664		1.81515		Wdr5
Nol7	-0.439546		2.79873		Eif4a2
Parp1	-0.439247		0.746166		Zcchc6
Rps29	-0.431664		1.88698		Ran
Ddx60	-0.430999		1.16964		Cpsf6
Ythdf1	-0.429582		3.008		Parp1
Ipo8	-0.429511		-0.117671		Rbms2
Bzw2	-0.42929		2.23734		Xpot
Sfpq	-0.428464		3.78883		Psip1
Mrpl16	-0.426895		1.6797		Gtf3a
Lars2	-0.425329		1.69461		Gpatch8
Prpf3	-0.424616		0.634057		Aptx
Zgpat	-0.424512		0.365026		Strap
Rbm19	-0.424411		2.16508		Rpl13a
Drg1	-0.423002		0.806817		Tfam
Nip7	-0.421162		0.971852		Ptrh2
Zc3h7b	-0.420177		2.20458		Rps14
Ncbp1	-0.419011		2.75847		Ilf3
Fam120a	-0.416101		1.12071		Rps27
Yars	-0.413468		2.04501		Nova1
Tdrd7	-0.410288		1.4111		Rbm33
Rps15a	-0.409363		2.06899		Rrp1b
Angel1	-0.407		1.8803		Phax
Cdk9	-0.406498		0.716103		Eif2b3
Samhd1	-0.405479		1.54996		Ftsj2
Cwc25	-0.405343		1.6931		Prpf6
Wars	-0.404845		0.4281		Rbm14
Aars	-0.404695		1.91767		Scaf4
Txnl4b	-0.404385		-0.487024		Dhx16
Zfc3h1	-0.404372		0.642581		Rpl32
Pus7	-0.4028		-1.63406		Rpl22l1
Oas3	-0.400213		0.665612		Serbp1
Caprin1	-0.399119		1.25822		Polr2i
Ddx26b	-0.398884		2.6543		Ddx50
Polr2f	-0.398787		1.68772		Rbm19
Akap8	-0.398584		1.48896		Eif1ax
Mrpl33	-0.398419		1.44983		Ncbp1
Mphosph6	-0.398254		0.515082		Rrp7a
Uba1	-0.395692		2.00625		Eif3c
Eif1ax	-0.395041		1.96891		Tcerg1
Zcchc6	-0.39452		-0.0261707		Eif2ak2
Luc7l3	-0.393254		1.17036		Ddx26b
Pcbp4	-0.392784		1.30778		Dgcr14
Cpsf2	-0.392435		2.34689		Mrpl51
Mettl10	-0.392326		1.45173		Tep1
Snrpd2	-0.391818		-0.090152		Xpo5
Ddx49	-0.389785		-0.341243		Prkra
Raver1	-0.389659		1.59529		Ddx23
Rbms1	-0.387987		0.930892		Sugp2
Puf60	-0.386982		0.0232125		Setx
Exosc9	-0.386099		1.83785		Uhmk1
Mrpl22	-0.385896		0.757769		Eri2
Calr	-0.384855		0.641482		Mrps15
Gspt2	-0.384501		-0.381882		Ngdn
Tars2	-0.383794		0.688965		Fbxo17
Ifit1	-0.383415		0.79913		Rars
Mrpl11	-0.382587		1.1661		Rplp1
Etf1	-0.381068		0.190413		Rrp1
Mif4gd	-0.378907		1.2294		Nob1
Mettl5	-0.378636		-0.352425		Snrpd1
Rpusd4	-0.378043		1.98598		Srp14
Rpp14	-0.377705		0.264995		Txnl4b
Dhx8	-0.377326		1.6937		Alkbh5
Zfr	-0.376753		2.22357		Ddx17
Dnttip2	-0.374862		1.1766		Tsr1
Ascc1	-0.372208		0.589154		Drg1
Adat1	-0.371376		2.4225		Rpl19
Mettl14	-0.37131		0.727192		Lsm5
Pcbp2	-0.370275		2.02339		Smad3
Srp14	-0.369958		0.776713		Trub2
Clk4	-0.36762		3.02195		Prpf40a
Mrps31	-0.367509		-0.0453328		Tyw1
Pura	-0.366817		1.66827		Tyw3
Pes1	-0.366812		-0.401965		Mrps34
Mrpl4	-0.365171		-0.575296		Cpeb2
Mrpl37	-0.364413		0.8964		Isy1
Mtrf1l	-0.364267		1.60661		Gemin4
Apex1	-0.36149		0.320582		G3bp1
Nob1	-0.360418		1.76598		Ddx39b
Mrps9	-0.360317		0.728546		Zcchc24
Zranb2	-0.360197		-0.0460997		Zc3hc1
Elac2	-0.359618		0.4234		Eif5
Rps24	-0.358478		2.27988		Hnrnph1
Mrpl52	-0.358368		-0.403436		Mrp63
Abcf1	-0.358263		0.915598		Cpsf7
Ythdf2	-0.356915		2.35129		Ssu72
Trub2	-0.356903		0.741584		Fam98b
Mrps7	-0.356777		1.3281		Abce1
Taf9	-0.356048		0.590373		Mto1
Pspc1	-0.35582		2.65021		Rps28
Rbm14	-0.355798		1.26107		Auh
Mrpl44	-0.35573		1.00732		Lrrc47
Rbmxl1	-0.354024		0.214513		Trit1
Zc3h11a	-0.353997		0.234785		Ruvbl2
Lrpprc	-0.353815		1.11457		Hnrnpf
Mphosph10	-0.353414		-0.0651618		Ints12
Wdr36	-0.352598		0.99864		Dzip1
Srrm1	-0.351863		1.23332		Clk3
Mrps23	-0.350574		2.2574		Rpl27a
Fastk	-0.350308		1.03767		Rbm27
Cnot1	-0.350067		1.43472		Nop2
Jakmip1	-0.347474		1.5992		Guf1
Ifih1	-0.347335		1.36098		Cpsf1
Eif5b	-0.344975		1.18594		Rrp12
Hars	-0.344805		1.36019		Tra2b
Pdx1	-0.344567		1.10163		Zrsr2
Hnrnph1	-0.343974		1.46101		Nol3
Alkbh8	-0.34251		0.19145		Mrpl44
Dcp2	-0.341272		0.939544		Xpo7
Nop2	-0.34052		2.86024		Rpl18a
Srpk2	-0.338455		0.166851		Noa1
Stau1	-0.338189		-0.101141		Dars2
Sub1	-0.337921		2.40873		Trmt6
Eef1d	-0.337786		0.891703		Zc3h7a
Ncbp2	-0.337132		0.995464		Thoc1
Rbm33	-0.337113		1.70015		Smg5
Tep1	-0.337058		1.0258		Pum1
Dcp1b	-0.336434		0.555312		Tsen34
Sf3a3	-0.334904		-0.219305		Ppp1r10
Urb2	-0.332964		0.642951		Mrpl38
Dbr1	-0.332287		0.726872		Trmt11
Mrpl47	-0.331013		1.01335		Pabpc4
Spats2l	-0.330575		0.804313		Ythdf1
Exosc2	-0.32949		0.948394		Magoh
Tnrc6c	-0.328051		0.768871		Atxn2
Htatsf1	-0.325697		1.86544		Sap18
Isy1	-0.324767		0.344323		Ifit1
Uhmk1	-0.323037		1.639		Nars
Ssu72	-0.322983		0.938076		Sepsecs
Rps18	-0.32242		0.571099		Rpl23
Cpeb2	-0.322057		0.105584		Prdx1
Rps14	-0.32157		0.654718		Pdx1
Cpeb4	-0.319601		1.91441		Spats2
Ilf3	-0.318733		0.3719		Frg1
Larp6	-0.31855		1.0019		Mrpl33
Psma1	-0.318263		0.382456		Cherp
Yrdc	-0.317774		2.15481		Ddx1
Cwc22	-0.317671		1.0849		Msl3
Skiv2l	-0.315718		-0.311995		Nmd3
Mvp	-0.314906		2.06143		Rbm8a
Ints12	-0.31458		1.11862		Trim25
Pabpc1l	-0.314438		-0.0901314		Ins2
G3bp1	-0.312964		0.709074		Mbnl1
Eif4a3	-0.312442		-0.126282		Ncl
Thumpd1	-0.310181		0.920022		Mrpl3
Dzip1	-0.310082		1.58905		Rbm25
Secisbp2l	-0.309942		-0.560716		Mrto4
Eif2ak2	-0.309291		2.32172		Ints7
Akap8l	-0.309178		0.203395		Mrps18b
Mrps6	-0.308549		0.972101		Abcf1
Rpl5	-0.30851		-0.551331		Patl1
Ccdc59	-0.308445		1.11967		Thoc7
Pabpc4	-0.307139		1.33323		Rnasel
Trim25	-0.306835		1.04119		Dalrd3
Mak16	-0.305989		0.131955		Ythdf2
Srp72	-0.304177		-0.145991		Eif3g
Zc3h12c	-0.303792		1.72016		Rpl30
Eri1	-0.303161		2.17014		Tars2
Nhp2	-0.302913		0.254887		Eif4h
Rbpms	-0.30173		0.255471		Son
Gpatch8	-0.299249		2.29702		Plrg1
Rplp0	-0.298527		0.914345		Rps18
Eif3c	-0.298505		1.114		Rps27a
Trmt12	-0.298391		0.543482		Mrpl27
Sympk	-0.298072		0.237061		Rbm15b
Ddx3x	-0.297104		1.719		Dis3l2
Mrps28	-0.297095		0.625941		Eif2b4
Zmat2	-0.296604		-0.226345		Tiparp
Pdcd11	-0.295049		0.816554		Cnot6
Eif2s2	-0.294991		1.54529		Rpl5
Cpsf3	-0.294825		1.92142		Ddx55
Matr3	-0.293104		1.34058		Puf60
Xpo1	-0.293102		0.610655		Snrpb2
Las1l	-0.292608		0.750111		Srsf3
Aarsd1	-0.292247		0.232655		Ccnt2
Hbs1l	-0.291966		1.56907		Srsf9
Acin1	-0.291889		0.873708		Nop14
Prkdc	-0.290812		0.769881		Prpf38a
Rpl23a	-0.290279		-0.18647		Dars
Mrps15	-0.290054		2.50231		Rps25
Mrpl32	-0.288878		2.32621		Xpo4
Srsf6	-0.288037		0.508305		Supv3l1
Srsf9	-0.286099		0.270351		Npm2
Rbm3	-0.284257		0.895436		Bysl
Zc3h4	-0.282525		0.924493		Mrps35
Patl1	-0.280184		0.645129		Strbp
Ints5	-0.277903		0.840292		Ddx20
Trnau1ap	-0.276374		2.94987		Mex3c
U2af2	-0.275354		0.832234		Grsf1
Lars	-0.274999		0.581687		Pin4
Dis3l2	-0.273962		0.452113		Smad1
Maz	-0.272658		2.3186		Clk4
Gtpbp2	-0.272432		1.78143		Nop58
Rps27	-0.271882		0.796261		Eef1d
Tsr2	-0.271809		0.610163		Angel1
Hnrnpa1	-0.27106		1.82396		Utp15
G3bp2	-0.270538		1.65581		Tut1
Mrpl24	-0.269837		-1.45237		Safb
Eif4g3	-0.2697		2.26151		Cpeb4
Eef2	-0.269267		1.8544		Baz2b
Nanos1	-0.269062		1.03685		Srsf12
Ran	-0.266928		-0.414094		Akap8
Dimt1	-0.266051		1.68026		Txnl4a
Tcerg1	-0.265899		0.429971		Samhd1
Zcchc7	-0.265358		0.602243		Mettl10
Ranbp6	-0.261273		0.57943		Ttf2
Dgcr8	-0.260798		-0.148646		Maz
Rps19	-0.260323		1.48795		Zfp36
Luc7l2	-0.258788		1.12937		Tcof1
Dus1l	-0.258297		2.28809		Syf2
Sidt2	-0.257891		0.798419		Top1
Utp15	-0.256732		-0.422394		Oas3
Znhit6	-0.256633		1.17595		Mettl14
Thoc1	-0.256513		1.10089		Utp11l
Fcf1	-0.255229		0.45203		Trove2
Snip1	-0.255097		1.44118		Mtrf1l
Trmt11	-0.254927		2.31022		Hnrnpab
Purb	-0.254566		0.351265		Rps29
Rars	-0.254338		2.80644		Mrps18c
Ppwd1	-0.253012		0.712939		Mphosph10
Nol3	-0.251907		1.07413		Ddx49
Nono	-0.251176		-0.012287		Pus7
Rpl12	-0.248711		1.00232		Nol8
Mrpl40	-0.247933		-0.489499		Farsa
Rrp1	-0.2461		1.61712		Rpl35
Prpf4	-0.246077		-0.0484637		Eftud2
Prpf6	-0.24553		0.419064		Aen
Ddx23	-0.245435		1.28218		Zgpat
Dynll1	-0.24471		-0.0950931		Eif4a3
Zc3h3	-0.244576		0.794408		Suz12
Rnmt	-0.244272		-1.05368		Ddx52
Prkra	-0.244196		0.201604		Nono
Rbm17	-0.244094		2.22		Ncbp2
Sf3a1	-0.242682		0.586018		Mrpl13
Ints6	-0.242551		0.972415		Ppil3
Auh	-0.239289		1.34363		Riok2
Prpf39	-0.238447		-0.681845		Srpk2
Caprin2	-0.238423		1.50376		Utp20
Rpl4	-0.237895		0.321679		Rpl18
Rpl18a	-0.237508		0.768413		Hnrnpr
Imp4	-0.236581		2.14459		Nudt16l1
Magoh	-0.236495		0.71073		Zc3h3
Rbbp6	-0.234559		0.800064		Rpp14
Nudt16	-0.234143		0.392763		Luc7l3
Rps5	-0.233385		-0.555805		Pes1
Scaf4	-0.233113		1.05823		Pdcd7
Exosc1	-0.231262		-0.14257		Rps10
Rsl24d1	-0.231125		0.598256		Prpf39
Alkbh5	-0.230934		0.083859		Gpatch1
Ngdn	-0.230383		0.873128		Exosc1
Thoc6	-0.230193		0.414687		Dhx36
Fbxo17	-0.228811		0.451445		Rnmt
Eif3l	-0.228574		-0.11913		Mrps26
Lsm4	-0.228071		0.990586		Ppil4
Npm1	-0.228063		-0.432096		Clk1
Snrpa	-0.227966		0.616491		Rpl28
Rbm25	-0.227868		1.21156		N4bp1
Nmd3	-0.225716		0.967565		Mrpl52
Dgcr14	-0.225235		0.993289		Npm1
Uba52	-0.225113		-0.691704		Pprc1
Xpot	-0.224493		0.518824		Larp7
Riok2	-0.223673		-0.608746		Elac2
Lrrc47	-0.223284		-0.0547926		Urb2
Gltscr2	-0.223167		1.10172		Tnrc6a
Ewsr1	-0.222733		0.827389		Cpsf2
Eif3g	-0.220721		3.00417		Mrpl43
Snrpb2	-0.218952		0.215926		Rplp0
Sbds	-0.217838		1.05189		Mrpl14
Nudt16l1	-0.217808		-0.377095		Srsf4
Srp68	-0.216488		1.77266		Rbfox2
Srsf12	-0.215887		1.88657		Eef1a2
Zrsr2	-0.21511		1.57049		Las1l
Pih1d1	-0.214946		-1.59969		Prpf3
Zcchc8	-0.214667		-0.742631		Uba52
Eed	-0.214227		-0.0948639		Pih1d1
Fip1l1	-0.210682		1.67303		Rnps1
Dars2	-0.210081		1.45675		Cnp
Mrps18b	-0.209969		0.00746272		Skiv2l
Aptx	-0.20972		1.1716		Ptcd1
Rplp2	-0.209572		1.19886		Mrpl28
Nova2	-0.20944		0.974586		Rpp38
Pnn	-0.209001		0.752181		Ints6
Rpl23	-0.208771		-0.176911		Wdr36
Carhsp1	-0.208642		1.73979		Wbp4
Tnpo2	-0.2076		0.827673		Mrpl37
Suz12	-0.207136		0.209039		Mrps23
Upf1	-0.206292		0.464911		Smad4
Dazap1	-0.205417		1.69746		Rbm17
Rpl13	-0.205327		-0.570499		Rpl13
Mrp63	-0.204662		0.565462		Mrps9
Ddx59	-0.204581		-0.498974		Pabpc1
Grsf1	-0.203973		2.53495		Qrsl1
Dis3	-0.202382		0.543659		Ddx3y
Ddx50	-0.202122		0.240736		Canx
Rpl22l1	-0.199722		0.832728		Rbm3
Polr2e	-0.199695		1.13863		Mrps6
Eif3h	-0.198556		0.570678		Sf3b4
Supv3l1	-0.198245		1.09062		Zcchc8
Serbp1	-0.1978		-0.0725721		Prpf19
Pwp2	-0.197596		0.376938		Rnaseh1
Cpsf1	-0.195994		2.00323		Mrpl40
Stau2	-0.195262		0.784257		Wars
Srek1	-0.195036		0.813283		Secisbp2l
Rpl7a	-0.194139		2.56178		Cwf19l2
Eif2d	-0.193264		1.55081		Rpl35a
Nol8	-0.192434		-1.59864		Habp4
Edc4	-0.191998		0.136622		Mrpl24
Tfam	-0.191371		0.313426		Nsun2
Tarsl2	-0.191248		-0.153937		Rpl38
Cwc15	-0.191077		0.0589885		Eif2d
Mrps18c	-0.190762		-1.15375		Rrnad1
Zcchc14	-0.190249		0.451743		Tarsl2
Mbnl1	-0.189536		-0.250786		Srrt
Nsa2	-0.189166		-1.57376		Magohb
Rpl27a	-0.188911		0.018208		U2af1l4
Nsun3	-0.188825		0.764958		Snrpf
Ins2	-0.188688		0.594627		Gemin8
Tsr1	-0.187364		-0.464267		Mrps21
Tsfm	-0.186596		0.323012		Zcchc14
Atxn2	-0.184754		0.437566		Eif3l
Fxr1	-0.184222		0.118177		Mrps22
Farsa	-0.183937		-1.63998		Fastkd3
Arl6ip4	-0.181745		0.441406		Nolc1
Mrto4	-0.180524		-0.0191652		Dcp1b
Safb	-0.180207		0.624235		Cdc5l
Gemin8	-0.180007		-1.35639		Prr3
Ddx41	-0.179156		1.12359		Bzw1
Hnrnpab	-0.177409		0.160641		Wars2
Mterfd2	-0.177066		1.17956		Gspt2
Spats2	-0.176824		-0.28451		Dusp11
Magohb	-0.176664		0.838334		Zranb2
Ddx46	-0.176366		0.424296		Gars
Tnrc6b	-0.175312		-0.190726		Gtpbp4
Rbm8a	-0.174599		-0.0365667		Mrpl19
Riok1	-0.171659		0.324021		Eif4e3
Rpl19	-0.170976		0.287776		Pdcd11
Rbm10	-0.170091		-1.22971		Cdk9
Hnrnph2	-0.170046		-0.15414		Ddx60
Hars2	-0.169883		-0.00901511		Nsa2
Ythdc2	-0.169316		-0.580165		Rnase4
Aen	-0.166928		0.254269		Ddx59
Rpl18	-0.166372		-1.12011		Dnmt1
Shq1	-0.165524		0.0286776		Rps5
Trmt6	-0.163853		1.10429		Kpnb1
Kin	-0.163229		0.977552		Mettl5
Fam46a	-0.162901		0.935775		Mrps31
Eif3b	-0.162688		1.66235		Mrpl4
Clk1	-0.162552		-1.94004		Rbm5
Mthfsd	-0.162209		0.649398		Eif4g1
Ints7	-0.161682		-0.326446		Polr2b
Mtif2	-0.161237		0.51705		Xrcc6
Rpl38	-0.160858		-1.77575		Exosc8
Eif4a2	-0.160399		-0.827402		Fam103a1
N4bp1	-0.159795		-0.959797		Mrps36
Srsf2	-0.158693		-0.0160887		Ccar1
Mov10	-0.158594		1.07954
Eri2	-0.157172		0.552546
Mettl3	-0.156908		-0.300738
Xpo4	-0.156465		-0.0137201
Ears2	-0.155141		-0.41041
Ppie	-0.153164		0.404836
Cdc40	-0.152347		1.08082
Cnot4	-0.152334		0.473806
Lcmt2	-0.152035		-0.577018
Cirbp	-0.151911		-0.921865
U2af1l4	-0.151843		0.653746
Pum1	-0.151549		0.973566
Mcts1	-0.151374		0.198957
Mrps16	-0.150053		-1.25947
Upf2	-0.149565		-0.19258
Dap3	-0.145282		-0.835826
Trmu	-0.142998		0.271838
Mrpl50	-0.141417		-0.0309186
Baz2b	-0.140767		0.86594
Lsm12	-0.140444		-0.0519796
Rtf1	-0.138742		0.258643
Mrpl54	-0.138382		0.0930116
Rbm5	-0.138031		-2.35297
Poldip3	-0.137772		-0.371302
Drosha	-0.136447		-0.257528
Rbm42	-0.136098		2.20025
Zc3h8	-0.135809		-0.473528
Trit1	-0.135046		-1.17961
Sarnp	-0.134898		-0.924563
Mrpl3	-0.134793		-0.0913058
Larp1	-0.134714		1.09348
Prpf4b	-0.133072		-1.09469
Cwf19l1	-0.131827		0.161691
Dalrd3	-0.13029		0.31881
Paip2b	-0.129638		-1.0053
Eif3a	-0.12916		0.510112
Sugp2	-0.129115		-0.623371
Cwf19l2	-0.128887		-2.31017
Eif2b1	-0.128695		0.806529
Mrpl51	-0.125585		0.374384
Ddx56	-0.12513		-0.086517
Polr2i	-0.123568		-0.343434
Gpkow	-0.123122		-0.366897
Mrpl20	-0.122179		-0.695932
Slc4a1ap	-0.121879		-0.998704
Abt1	-0.120895		1.07526
Eftud2	-0.118286		0.785201
Tsen34	-0.115767		-0.296422
Zc3h7a	-0.115288		0.804891
Paip1	-0.115013		-0.631606
Eif4b	-0.113144		0.0343574
Rpl7	-0.112329		-0.534398
Tpr	-0.112231		0.206317
Dicer1	-0.11221		-0.811595
Dnmt1	-0.112187		-1.64628
Eif4h	-0.112147		-0.145506
Tiparp	-0.112015		0.18902
Sf3b4	-0.111714		-2.47795
Nop56	-0.11099		-0.143635
Larp4b	-0.110628		-0.81412
Nova1	-0.106921		-0.919291
Psip1	-0.105987		-0.999037
Rnase4	-0.105663		-2.80217
Rpl8	-0.104725		-1.01417
Mrpl2	-0.103975		0.894681
Mrpl14	-0.103208		-2.72504
Utp20	-0.101511		-1.71257
Rpl3	-0.100383		-0.48269
Rplp1	-0.100078		-1.15643
Dync1h1	-0.0989568		-0.822838
Fto	-0.0985266		0.3272
Rnase1	-0.0983209		-0.627461
Prpf40a	-0.0982815		-1.73379
Fam98b	-0.0979035		-1.42865
Mrpl28	-0.0977143		-2.9927
Msl3	-0.096474		-1.44339
Nutf2	-0.0956912		-2.05362
Eif2b3	-0.095422		-0.639217
Cpsf6	-0.0945368		-1.57688
Rnasel	-0.0940275		-0.802177
Tia1	-0.0922137		-1.2046
Upf3a	-0.0918063		-0.616581
Ints4	-0.0912094		-0.766833
Gemin4	-0.0909547		-0.819603
Sars2	-0.0907424		1.37467
Tgs1	-0.0900507		-1.23959
Snrpb	-0.0899967		-0.376842
Srp19	-0.0894948		-1.14809
Frg1	-0.0894584		-1.46028
Qars	-0.0890587		-0.348536
Aimp1	-0.0889623		-1.74241
Eif3i	-0.0888028		-0.603664
Mrps35	-0.0875136		1.7545
Mrpl21	-0.0866712		0.0926889
Ddx17	-0.086247		-0.68937
Xpo5	-0.0857445		-0.731144
Fam120b	-0.0849517		-0.307715
Srfbp1	-0.0845563		1.06201
Rps16	-0.0839781		-0.304563
Mrps22	-0.0833258		-2.8773
Papd7	-0.0833018		0.526816
Mto1	-0.0822563		-0.134283
Ddx19a	-0.0817718		-0.598549
Mrps10	-0.0812493		-0.494039
Rrp7a	-0.0794132		-0.14636
Qrsl1	-0.0791637		-3.02791
Rrnad1	-0.0790066		-2.90487
Tyw3	-0.0789994		-1.92851
Rbfox2	-0.0781793		-2.54608
Ipo13	-0.0774635		-1.00368
Imp3	-0.07739		-1.9252
Zc3h14	-0.0770865		-0.998592
Snupn	-0.0748293		-1.56272
Pabpn1	-0.0746628		-1.19918
Abce1	-0.0743613		-0.706397
Mrpl15	-0.0729904		-1.77409
Srsf3	-0.0726564		-0.133279
Mrpl38	-0.071789		-0.647987
Nop14	-0.0715527		-0.295397
Syncrip	-0.0713873		-2.12135
Trmt112	-0.0709104		-1.61754
Gars	-0.0704524		-3.58455
Srsf11	-0.0701205		-0.949763
Pnrc2	-0.0695217		-2.83504
Ftsj2	-0.0688175		-0.960758
Wdr5	-0.0685993		-1.81657
Rps10	-0.0683533		-3.79359
Ddx25	-0.0658432		-0.732797
Fastkd3	-0.0648611		-2.81592
Pin4	-0.0645444		-0.0663691
Srsf1	-0.0636161		-1.91336
Mbnl2	-0.0623037		-1.37111
Polr2a	-0.0604797		-0.415353
Gtpbp4	-0.0554084		-5.52872
Fyttd1	-0.0532058		-1.38898
Noa1	-0.0528298		-1.64264
Rps6	-0.0516827		-2.24771
Sfswap	-0.0508729		-0.600018
Hnrnpf	-0.0507186		-1.67447
Lsm14a	-0.0497868		-0.255491
Eif1ad	-0.0455925		-2.61671
Ddx55	-0.0433885		-3.36035
Top3b	-0.0432719		-1.89887
Rnaseh1	-0.0423954		-5.87281
Rrp12	-0.0408086		-2.14823
Drg2	-0.0406579		-2.6195
Nxf1	-0.0390865		-2.0051
Sepsecs	-0.0385015		-2.2749
Larp7	-0.0375721		-4.39869
Ddx20	-0.0359532		-2.14764
Bysl	-0.0350461		-1.38784
Alyref	-0.0347672		-3.27389
Zcchc2	-0.0326442		-1.09763
Parp12	-0.029882		-2.2334
Mrpl19	-0.0284696		-3.62938
Hint3	-0.0261655		-2.14723
Ppil4	-0.0253665		-4.23213
Phax	-0.0236317		-3.53501
Upf3b	-0.0225627		-3.74078
Strbp	-0.0215102		-4.69563
Ubtf	-0.0192109		-4.40336
Cdc5l	-0.0122728		-2.51518
Ints9	-0.0119237		-5.68884
Pdcd7	-0.0107807		-1.04533
Cnp	-0.0102027		-3.62015
Prdx1	-0.00804797		-7.76616
Rbm6	-0.00789754		-3.4245
Rpl28	-0.00743193		-3.11769
Ppp1r10	-0.00648487		-6.00458
Rps25	-0.00332988		-4.94632
Baz2a	-0.00299091		-2.88744
Mrpl48	-0.00221799		-3.39212
Mrps30	-0.00142988		-2.93383
Snrpd1	-0.000992517		-2.95857
Gapdh	-0.000899161		-4.23868
Eif2s1	-0.000612702		-5.10506
Zcchc24	0.00071749		-3.84703
Tut1	0.0018338		-3.40731
Rc3h1	0.00418824		-6.02859
Habp4	0.00478254		-2.85952
Eif2ak3	0.00700128		-4.45366
Ccnt1	0.00781295		-2.57592
Nsun4	0.00805842		-4.17113
Rbm39	0.0112786		-1.91047
Rpl13a	0.0117883		-2.56742
Rps27a	0.0130082		-2.66544
Xpo7	0.0135561		-2.9814
Trove2	0.0150791		-3.13896
Smg5	0.0155651		-2.90377
Aff4	0.017578		-1.79406
Brix1	0.0183805		-2.66565
Dkc1	0.0222397		-1.39486
Son	0.0243139		-2.17462
Rbm15b	0.024329		-2.23074
Snrnp35	0.0265817		-1.49959
Qtrtd1	0.0269342		-2.36767
Rpf2	0.0289196		-1.46088
Sra1	0.0326428		-1.91391
Tsnax	0.0330522		-1.78486
Iars2	0.0344855		-1.4771
Rps11	0.0346026		-1.54481
Prpf38a	0.0347393		-2.08813
Rbm27	0.0349011		-1.92237
Smad5	0.0368747		-3.19348
Celf1	0.0389868		-2.99628
Ptrh2	0.0403213		-1.02169
Nom1	0.0418863		-0.572202
Cpsf7	0.0423934		-1.94557
Fastkd2	0.0452579		-1.46543
Ddx39b	0.0488849		-2.24253
Eif5a2	0.0496863		-2.02744
Mrps14	0.0503482		-0.407385
Tyw1	0.0510271		-2.4373
Snrpf	0.052105		-1.69161
Clk3	0.0536082		-0.474752
Rpl32	0.0543713		-0.747703
Thrap3	0.0555357		-2.10744
Hnrnpm	0.0576674		-0.631337
Eef1a2	0.0596503		1.10943
Cdk5rap1	0.0600764		-0.0697546
Myef2	0.0623893		-2.4508
Edc3	0.0687079		-0.86076
Snrnp48	0.068743		0.419389
Lsm7	0.0695077		-0.0675319
Guf1	0.0702126		-1.20596
Cnot3	0.0718848		2.33961
Srrt	0.0735647		-1.12723
Rsrc1	0.0743519		-0.663277
Tra2a	0.0762948		-1.57359
Tnpo3	0.0762999		-1.96046
Bzw1	0.0767914		-0.503615
Cstf3	0.0825623		-2.02058
Eif3m	0.083926		0.470229
Pnpt1	0.08413		-1.92199
Rbms2	0.0861556		-0.1767
Gtpbp1	0.0862369		-0.260057
Eif2ak4	0.0882143		-0.169831
Cherp	0.0891907		-0.841419
Dhx40	0.0894354		0.273764
Tra2b	0.0916851		0.733768
Thumpd2	0.0932019		-0.352517
Gtf2f1	0.101091		0.491141
Smad1	0.101972		0.0511941
Dusp11	0.104851		-0.0936696
Zc3hc1	0.105406		-0.328794
Ddx3y	0.106346		-1.07983
Rbm26	0.109818		-0.884789
Ifit2	0.110465		-0.000986285
Ddx42	0.110828		0.600825
Ruvbl2	0.113118		0.556226
Utp18	0.113929		0.644754
Ddx1	0.114379		-0.442416
Rnps1	0.115565		-1.16696
Snrpn	0.117215		-0.43138
Hnrnpa2b1	0.117491		-1.72756
Rps3	0.118257		-0.359564
Gfm1	0.118665		0.347755
Eif4e2	0.118738		-0.598898
Prr3	0.119931		-0.118148
Eprs	0.121744		-0.56023
Rexo2	0.122236		-0.38834
Eif4g1	0.123697		-0.651411
Thoc7	0.124632		-0.180091
Mrpl27	0.125018		-0.740573
Bud13	0.141029		1.12836
Pan2	0.14262		-0.240445
Mrpl10	0.145457		-0.0225546
Angel2	0.146263		-0.486129
Wdr46	0.150032		-0.00224872
Cnot6l	0.152875		-0.72451
Lsm3	0.153951		0.973328
Pabpc1	0.154583		1.65716
Ddx47	0.15509		-0.331943
Cnot2	0.170196		-0.454531
Eif3e	0.177501		0.303533
Canx	0.177946		0.147865
Wars2	0.180791		1.76655
Eif2b4	0.181395		0.693865
Sap18	0.187627		0.634396
Dars	0.188015		0.15101
Ybx1	0.188186		-0.24126
Clk2	0.18984		1.85439
Rpusd3	0.190274		0.522509
Zcchc17	0.193046		0.739928
Ddx21	0.196982		-0.0161539
Mex3c	0.19867		1.20932
Rps28	0.198775		0.368877
Prpf19	0.203125		1.63426
Xpo6	0.20799		0.387599
Phrf1	0.211611		0.55655
Hdlbp	0.212245		1.16688
Gpatch1	0.21298		-0.14877
Smad3	0.224769		-0.402588
Nop10	0.22675		1.30151
Cstf2t	0.232522		0.878842
Srsf7	0.233182		0.458547
Prpf38b	0.233296		0.89142
Eif5a	0.250371		1.77178
Rrp1b	0.253902		0.837186
Ddx18	0.258347		0.97562
Nop58	0.262645		0.59411
Mrps34	0.263965		-0.100559
Nsun2	0.264915		0.454602
Rpl35a	0.272982		-0.585775
Trmt1	0.274227		0.408985
Ccnt2	0.275943		0.581697
Eif5	0.277015		1.80092
Npm2	0.281043		0.550135
Ncl	0.281814		1.55157
Hnrnpr	0.283618		0.513991
Cars	0.284379		0.591513
Mrps18a	0.291945		0.722012
Polr2b	0.292927		-0.0277492
Exog	0.296495		-1.05044
Pqbp1	0.297249		1.17254
Rnpc3	0.298774		1.56282
Dis3l	0.303417		1.10761
Lsm10	0.30503		0.606572
Rexo4	0.313632		-0.0197575
Mbnl3	0.317686		1.73551
Khdrbs1	0.322276		0.735077
Nol6	0.328124		1.08811
Srp9	0.336013		3.00529
Mrpl49	0.336183		1.84278
Ptcd1	0.336292		-0.0509409
Mrps21	0.34407		0.75757
Slbp	0.344071		2.5933
Psma6	0.345303		1.40213
Xrcc6	0.347887		-0.313232
Prpf8	0.355534		0.494912
Smad7	0.360722		1.85723
Nolc1	0.364305		1.23916
Kpnb1	0.386034		0.413609
Rrp8	0.386427		1.28121
Eral1	0.393854		2.94624
Ctif	0.3958		1.8201
Utp3	0.409179		2.90781
Wbp4	0.409649		3.5154
Mrpl23	0.415616		1.81493
Dhx38	0.417201		2.1647
Rpl35	0.424697		1.41294
Cars2	0.429382		1.80029
Exosc7	0.436256		0.767774
Ddx51	0.440347		2.99905
Cnot7	0.457789		2.41831
Raly	0.459859		1.70556
Ftsj1	0.499522		1.50995
Ccar1	0.508214		-0.0237007
Khnyn	0.554377	1.83669
Sars	0.564487	0.634063
Cstf1	0.809611	0.971404

## Sheet: Suppl. Data 3
Supplementary Data 3
The following table outlines the performance of RBPs for the Insulin Content Readout.
		SSMD
Gene	LOG2FC	Significant	Not Significant	Down	No change	Up
Slbp	-2.4823	2.35601		Eif5a2	Sf3b5	Mrpl15
Wdr61	-2.12442	0.489974		Smad5	Sympk	Zfc3h1
Cnot3	-2.10008	3.28892		Smndc1	Mrps16	Smn1
Eif3l	-2.0477	0.238393		Msi1	Eif2s2	Gnl1
Dhx38	-1.96375	3.76879		Thrap3	Sarnp	Dynll1
Lsm4	-1.88135	2.86793		Celf6	Rbm6	Cnot1
Polr2j	-1.85981	2.59417		Ddx3x	Rps3	Fyttd1
Tnpo2	-1.85436	2.48923		Sart1	Gltscr2	Lars2
Ccar1	-1.84906	1.66823		Caprin1	Tsnax	Trub2
Eif4e	-1.83887	2.74061		Paip2	Ipo13	Gemin4
Eif2ak3	-1.83275	2.07574		Gtpbp1	Mettl3	Cpsf7
C1d	-1.82106	2.50438		Mphosph6	Rc3h1	Fam98b
Zc3h12c	-1.81763	3.36937		Celf1	Fcf1	Mto1
Celf1	-1.74974	1.23264		Pcf11	Rpl7a	Aqr
Srp68	-1.72066	1.68293		Dap3	Aars	Trit1
Drosha	-1.70765	2.93252		Luc7l2	Papd7	Ruvbl2
Mrpl19	-1.67858	2.07397		Qtrtd1	Khdrbs1	Clk3
Srp9	-1.63149	1.27578		Nip7	Poldip3	Rbm27
Eif3m	-1.62395	1.66811		Thoc6	Fam120b	Mrps33
Luc7l	-1.59598	0.814122		Dcp2	Srfbp1	Guf1
Qtrtd1	-1.59171	0.698589		Nsun4	Arl6ip4	Nol3
Cstf1	-1.59133	2.17186		Sidt2	Tdrd7	Xpo7
Habp4	-1.57704	1.84517		Ifit2	Fam120a	Zc3h7a
Srrm1	-1.57417	2.65509		Tnrc6b	Rngtt	Smg5
Dimt1	-1.57327	1.86835		Lsm4	Eef2k	Tsen34
Rtf1	-1.55973	3.41094		Sart3	Pnpt1	Exosc8
Sart1	-1.55918	2.59763		Dhx38	Raly	Trmt11
Eef2	-1.53981	1.99101		Dhx15	Hars	Ythdf1
Eif4e3	-1.53591	2.21436		Psma6	Tsfm	Atxn2
Sidt2	-1.53442	2.41398		Srsf11	Gatc	Mrpl3
Exosc10	-1.53397	2.36552		Cnot3	Mrpl42	Plrg1
Dazap1	-1.53313	2.44251		Luc7l	Prpf4	Bysl
Zcchc14	-1.51483	4.50414		Srp68	Fastkd2	Grsf1
Fam103a1	-1.50187	2.25538		Mbnl2	Mrps28	Rpl37a
Gspt2	-1.49475	2.01289		Srp9	Jakmip1	Surf6
Eif2d	-1.4936	3.22798		Tnpo2	Xpo1	Parp4
Pabpc1l	-1.48962	1.76377		Eif3a	Eprs	Mrpl1
Gars	-1.48805	3.81915		Srsf2	Srsf6	Rbm34
Mrpl45	-1.46082	2.11927		Dazap1	Nudt21	Pus7l
Eif4g1	-1.45425	1.46022		Htatsf1	Raver1	Tnpo1
Srsf2	-1.4456	2.21877		Nsun3	Rps20	Wdr12
Aarsd1	-1.44206	1.81791		Eed	Pcbp2	Rps27l
Ddx3x	-1.43595	3.26893		Purb	Gfm2	Ccdc86
Pcf11	-1.42663	0.703539		Spats2l	Ascc1	Smg1
Mrpl54	-1.42476	1.88011		Slbp	Ddx47	Rps7
Mrps2	-1.41372	2.28916		Mrpl54	Snrpa	Ddx58
Mrpl4	-1.41226	1.9466		Fip1l1	Pcbp4	Eif1
Upf3a	-1.40169	1.83229		Drosha	Denr	Rpf1
U2af2	-1.39956	2.03008		Polr2a	Mrpl11	Usp39
Nsun3	-1.39809	0.774402		Abt1	Srrm2	Mrpl30
Usp10	-1.38988	2.63068		Pwp2	Mov10	Ipo7
Trpt1	-1.38593	1.42064		Dbr1	Rpusd4	Eif2ak1
Sars	-1.38442	1.98761		Ubap2l	Psma1	Utp23
Kpnb1	-1.38407	2.17932		Slu7	Mrpl22	Noc2l
Caprin1	-1.37627	1.74035		Mrps25	Ddx18	Rnasek
Dhx29	-1.37543	2.65306		Pum2	Prkdc	Rps17
Dusp11	-1.37375	1.87466		Dicer1	Snrpd2	Tut1
Tbl3	-1.37181	1.89246		Rexo2	Rbm18	Trmt5
Larp1	-1.37019	2.1411		Zcrb1	Ints4	Dhx33
Mrpl24	-1.36642	1.33156		Hars2	Rpl36	Safb
Gnl3	-1.34716	1.77723		Lrpprc	Top3b	Sf3b1
Mbnl2	-1.34329	2.53968		Utp14a	Prpf4b	Lonp1
Lrrfip1	-1.32788	2.99638		Eif6	Srp72	Snrnp40
Prpf19	-1.32689	2.42955		Nynrin	Ewsr1	Tars
Ddx3y	-1.32346	2.33623		Ranbp6	Rpl7	Baz2b
Wbp4	-1.31709	2.24108		Nat10	Tnpo3	Rc3h2
Celf6	-1.30841	2.93322		Dis3	Myef2	Nol11
Fastkd1	-1.30822	2.43589		Ankrd17	Zc3h7b	Eif1b
Dcp1b	-1.30272	2.94752		Hint3	Stau1	Dhx30
Rnase4	-1.30255	1.54185		G3bp2	Pde12	Pop4
Thrap3	-1.29133	2.48513		Tial1	Yars	Dhx9
Mrpl14	-1.29039	0.0208147		Gpatch4	Rpl12	Esrp2
Mettl5	-1.2884	2.14963		Mrrf	Rsl24d1	Tlr3
Yars2	-1.28604	1.80133		Lsm10	Rnase1	Nsun6
Prr3	-1.26939	2.27406		Hnrnpa2b1	Ddx56	Snrnp70
Zcchc8	-1.26087	2.31156		Rbmxl1	Ddx41	Cpeb3
Xrcc6	-1.25048	1.58121		Dync1h1	Sfswap	Wdr43
Srsf11	-1.24713	1.08719		Rps6	Rps24	Fubp3
Rpl35a	-1.24381	1.34621		Srsf7	Nol9	Repin1
Polr2a	-1.24229	1.4579		Alyref	Mkrn2	Ptges3
Trmt112	-1.23778	2.01698		Gtpbp10	Upf3b	Rpp25
Polr2f	-1.23721	3.93112		Pdcd4	Rbbp6	Aff1
Mcts1	-1.22436	2.6021		Rpl27	Imp3	Txnl4a
Rbm43	-1.21684	1.46561		Thumpd3	Rpl23a	Sf3b2
Zfr	-1.21156	3.49606		Akap8l	Rbm10	Mepce
Mrps31	-1.21104	2.12281		Nudt16	Akap1	Rbm7
Wars2	-1.21029	2.38767		Dimt1	Ddx6	Papola
Abt1	-1.20949	2.34504		Gnl3	Mrpl9	Mrpl39
Qrsl1	-1.20482	1.86959		R3hdm1	Eif2s1	Dcp1a
Thg1l	-1.2041	2.30385		Gnl2	Nhp2l1	Cpsf3l
Ubap2	-1.2033	2.95893		Rtf1	Srp19	Unk
Stau2	-1.20325	1.66274		Paip1	Ythdc2	Tarbp2
Hnrnpa2b1	-1.2021	1.64557		Ddx19a	Dhx8	Taf15
Pdcd11	-1.20205	1.36923		Upf3a	Eri1	Mrps17
Dcaf13	-1.19065	1.91335		Aarsd1	Pan2	Ddx5
Eif3e	-1.18937	0.22886		Mterfd2	Xpo6	Maz
Ddx60	-1.1882	2.149		Dhx37	Rpusd3	Ipo5
Htatsf1	-1.18668	1.07396		Lsm7	Hnrnpm	Oas3
Nsa2	-1.18318	2.35933		Zc3h8	Rpl8	Utp11l
Mrps14	-1.18265	1.37571		Srrm1	Sbds	Mtrf1l
Sf3b4	-1.17862	1.91359		Dhx29	Cstf2t	Rps29
U2af1l4	-1.17526	1.74396		Polr2f	Tnrc6c	Skiv2l2
Bms1	-1.17352	1.68464		Sf3a1	Trnau1ap	Rnaseh2c
Mrps9	-1.16462	2.24476		U2af2	Rbm39	Eif4a3
Rbm5	-1.16393	1.73705		Ifit3	Rpl4	Elac1
Gemin8	-1.16352	2.85658		Mcts1	Mrps30	Ebna1bp2
Rbmxl1	-1.16076	2.21635		Srek1	Cwc22	Pes1
Thoc6	-1.15428	0.712756		Bzw2	Smad7	Vars
Pus3	-1.1525	0.15653		Gpkow	Snrnp48
Eif2a	-1.15095	1.46402		Eif4b	Rpl31
Gapdh	-1.14974	1.61584		Angel2	Rplp2
Trmu	-1.14911	1.30747		Eif3m	Cnot2
Secisbp2	-1.14431	1.27957		Polr2d	Sars2
Zranb2	-1.13788	1.17865		Larp1	Utp18
Ints6	-1.13647	2.63349		Mrps14	Gfm1
Polr2d	-1.13374	0.952448		Eef2	Hdlbp
Sart3	-1.12798	1.50304		Yrdc	Mrpl10
Srrt	-1.12634	1.7933		Stau2	Nxf1
Eif5a2	-1.12281	1.01308		Trmu	Rpl3
Purb	-1.11765	2.93801		Fastkd1	Ybx1
Bzw2	-1.11653	2.76742		Zfr	Utp3
Nop56	-1.11354	1.57614		Hnrnpa1	Ddx42
Aff4	-1.11253	2.60881		Zc3h12c	Iars2
Mterfd2	-1.10666	1.06482		Nol7	Bud13
Polr2b	-1.09946	1.20184		Carhsp1	Nol6
Wdr3	-1.09828	1.77546		Eif2ak3	Eif4g3
Nsun4	-1.0978	1.75003		Snrpd3	Sra1
Nolc1	-1.09431	1.52835		Thg1l	Eif3h
Tia1	-1.09067	2.55546		Pabpc1l	Tra2a
Rrnad1	-1.08416	2.02832		Rbm43	Zc3h14
Nip7	-1.0778	0.819298		Syncrip	Wdr46
Rsl1d1	-1.07481		-0.109507	Hnrnpa3	Adat1
Urm1	-1.07296	1.41417		Cstf3	Rps15a
Tarsl2	-1.07034	2.63498		Rbms1	Rbm26
Ddx19a	-1.06882	1.93279		Exog	Rsrc1
Nsun2	-1.06825	2.27463		Exosc7	Mbnl3
Mrps21	-1.06559	2.26343		Alkbh8	Aimp1
Nynrin	-1.06453	2.87479		Gtf2f1	Slc4a1ap
Thoc2	-1.05884	1.94996		Snrnp35	Rps16
Bzw1	-1.05442	2.4588		Ppie	Ddx51
Mrpl48	-1.05046	2.50458		Mrps18a	Fxr1
Rpsa	-1.04798	2.33528		Snrpn	Exosc9
Trmt2a	-1.04369	2.72722		Rnpc3	Paip2b
N4bp1	-1.04045	1.00294		Nom1	Matr3
Dync1h1	-1.0393	2.18418		Fto	Fxr2
Rps23	-1.03927	1.47766		Rrp8	Larp6
Dhx15	-1.03913	1.88777		Rps11	Tgs1
Eef1a1	-1.03321	0.911096		Trmt1	Gar1
Pdcd4	-1.02985	1.88221		Eral1	Mrpl16
Dhx37	-1.02068	0.661868		Ctif	Snrpb
Sf3a1	-1.02054	2.61751		Thumpd2	Fam98a
Ints9	-1.01744	1.89319		Cnot6l	Eif5b
Ranbp6	-1.01645	2.32639		Ddx21	Gtpbp2
Mkrn1	-1.01401	2.10724		Lcmt2	Shq1
Mrpl40	-1.01281	2.04026		Mrpl21	Lsm14a
Rpl38	-1.01141	1.65738		Dnajc21	Parp12
Magohb	-1.01105	1.61191		Tia1	Pnn
Dgcr8	-1.01072	2.56704		Ears2	Larp4b
Carhsp1	-1.00732	5.1786		Dgcr8	Kin
Thumpd3	-1.00631	1.89986		Zmat2	Dkc1
Dnmt1	-1.00474	1.42269		Caprin2	Baz2a
Mrpl32	-0.996849	1.81308		Drg2	Lsm3
Srsf7	-0.995715	1.78963		Gapdh	Mrpl20
Farsb	-0.995193	0.814894		Rpsa	Edc3
Zc3h8	-0.987358	0.848839		Ifih1	Cdk5rap1
Mphosph6	-0.982856	0.406812		Lsm12	Exosc2
Cdc5l	-0.98107	2.39224		Taf9	Rexo4
Snrpf	-0.977517	1.88568		Spen	Nutf2
Cwc25	-0.975122	0.427803		Cwc15	Rbmx
Mrpl21	-0.974297	2.19098		Trmt112	Nhp2
Angel2	-0.973057	1.82083		Celf3	Zc3h11a
Taf9	-0.971414	1.21934		Nop56	Pnrc2
Snrpd3	-0.970279	1.65751		Qars	Ptcd3
Mrps6	-0.969948	1.84332		Lars	Etf1
Hnrnpa1	-0.967166	2.9229		Calr	Eif5a
Ddx59	-0.964734	1.78015		Mrpl2	Nanos1
Lsm14b	-0.964272	1.98108		Tsr2	Hbs1l
Rps5	-0.962013	2.57765		Mif4gd	Lsg1
Krr1	-0.961293	0.904573		Cwc25	Cnot8
Ptcd1	-0.960181	0.850024		Dus1l	Cars2
Zcchc17	-0.944825	2.03949		Rpl37	Pqbp1
Rpl27	-0.937989	3.4677		Mrps7	Upf2
Wdr36	-0.937171	1.92581		Zc3h4	Ints5
Trmt1	-0.936278	2.66832		Imp4	Ccdc59
Strap	-0.933449	1.89518		Mrpl32	Dnttip2
Fip1l1	-0.933341	0.81352		Cdc40	Khnyn
Celf3	-0.93279	1.30471		Pspc1	Trmt12
Cnbp	-0.932046	1.12973		Cnbp	Znhit6
Mrpl50	-0.928534	1.27197		Sub1	Snip1
Prpf3	-0.927063	1.96506		Fam46a	Nupl2
Rrbp1	-0.92455	2.14804		Ints9	Acin1
Larp1b	-0.923481	2.01844		Ppwd1	Mrpl23
Polr2k	-0.915092	1.81788		Mrps10	Phrf1
Ankrd17	-0.912656	1.40338		Mrpl48	Apex1
Cstf3	-0.911445	2.07547		Mrpl50	Cirbp
Mrps22	-0.908499	1.23166		Eif3i	Nova2
Paip2	-0.905436	1.04544		Eif2ak4	Edc4
Cdk9	-0.889586	1.05272		Zcchc2	Mrpl49
Rnaseh1	-0.889483	1.97861		Zcchc17	Rbpms
Eif4enif1	-0.889238		-0.520542	Ubtf	Riok1
Zcchc2	-0.885807	1.34739		Cwf19l1	Zcchc7
Rbm17	-0.885245	1.67043		Aff4	Snupn
Clk1	-0.873404	0.396577		Mvp	Rpl34
Luc7l2	-0.870684	0.553624		Brix1	Prpf8
Canx	-0.867327	1.40584		Mthfsd	Eif3b
Smad5	-0.86195	0.531665		Nop10	Pura
Gtpbp4	-0.86139	1.17814		Sf3a3	Mtif2
Dis3	-0.860292	2.19431		Mak16	Polr2e
Mrps18c	-0.859591	0.975392		Eif3e	Enox2
Hint3	-0.859413	2.29494		Hnrnph2	Ints3
Ncbp1	-0.858816	1.90536		Uba1	Dis3l
Nova1	-0.858022	1.39947		Cars	Rps19
Rbm33	-0.855343	1.30988		Sfpq	Tpr
Pwp2	-0.854849	3.38894		Cpsf3	Ddx46
Pelo	-0.85268	2.00556		Dhx40	Rbm42
Lars	-0.852457	1.89075		Ran	Fastk
Parp1	-0.852047	3.00728		Cpsf6	Nfx1
Gtf2f1	-0.843594	2.204		Parp1	Cnot7
Wars	-0.843327	1.27014		Rbms2	Clk2
Mif4gd	-0.839807	1.57356		Aptx	Ddx25
Eif3i	-0.831754	1.00688		Strap	Rpf2
Thumpd2	-0.829042	1.78965		Ptrh2	Eif2b1
Adar	-0.829026	1.29353		Rps14	Ipo8
Smg7	-0.826796	0.878063		Rps27	Ftsj1
Psma6	-0.823364	1.50126		Nova1	Prpf38b
Rbm47	-0.822341	1.60079		Rbm33	Pabpn1
Lrrfip2	-0.81495	1.68427		Rrp1b	Ccnt1
Clp1	-0.81478	1.86166		Rbm14	Eif1ad
Syncrip	-0.812335	1.91861		Scaf4	Thumpd1
Rrp1b	-0.810782	0.597447		Dhx16	Srsf1
Nudt16	-0.809459	1.34999		Rpl22l1	Mrpl47
Exosc7	-0.802957	1.76743		Polr2i	Wdr5
R3hdm2	-0.802751	1.66392		Rbm19	Eif4a2
Calr	-0.800487	0.73743		Ncbp1	Zcchc6
Pdx1	-0.800055	1.85085		Eif2b5	Park7
Drg2	-0.799952	1.37212		Clp1	Xpot
Celf2	-0.795207	0.771028		Uhmk1	Psip1
Rpl13	-0.79412	1.61328		Xab2	Srbd1
Nop10	-0.789253	0.570287		Rars	Gtf3a
Fastkd3	-0.782104	1.6689		Rplp1	Gpatch8
Mtg1	-0.780266	1.44177		Pdx1	Rpl13a
Snrpc	-0.778444	1.62333		Ins2	Tfam
Nat10	-0.776737	2.08603		Pus3	Ilf3
Lsm10	-0.774068	1.24692		Krr1	Phax
Lrpprc	-0.769649	1.6089		Polr1e	Eif2b3
Ins2	-0.767807	2.48886		Wdr61	Ftsj2
Gnl2	-0.765414	2.50686		Papd4	Prpf6
Mrpl28	-0.76373	0.439867		Ttf2	Rpl32
Ctif	-0.760392	1.10522		Polr2j	Serbp1
Mak16	-0.760381	1.25084		Syf2	Ddx50
Ppwd1	-0.75846	2.50585		Top1	Eif1ax
Exog	-0.757438	3.13737		Mrps18c	Rrp7a
Mrps7	-0.754219	0.570505		Khsrp	Eif3c
Rbfox2	-0.752294	1.01561		Nol8	Tcerg1
Tnrc6b	-0.750958	0.329075		Ddx52	Eif2ak2
Pspc1	-0.749981	1.09791		Farsb	Ddx26b
R3hdm1	-0.749737	1.70247		Nono	Papd5
Ssb	-0.748084	1.40622		Riok2	Dgcr14
Eef1g	-0.747256	1.10162		Smad2	Mrpl51
Top1	-0.745132	1.98357		Exosc1	Tep1
Tdrd3	-0.743352	1.50261		Clk1	Xpo5
Gtpbp1	-0.74313	1.61125		Hexim1	Prkra
Mrrf	-0.741728	1.30399		N4bp1	Ddx23
Pan3	-0.740865		-0.346432	Mrpl52	Sugp2
Nom1	-0.740368	0.58169		Urb2	Setx
Eif2ak4	-0.739535	1.47682		Dhx32	Eri2
Rexo2	-0.73601	1.5641		Snw1	Mrps15
Cwf19l2	-0.736005	0.91701		Hnrnpul1	Rps8
Ubap2l	-0.735947	1.58241		Kars	Ngdn
Eif6	-0.732164	1.24497		Larp1b	Fbxo17
Ifih1	-0.731242	1.39181		Tnrc6a	Rrp1
Cpsf6	-0.726639	2.10489		Mrpl14	Nob1
Ubtf	-0.726518	1.25091		Adar	Snrpd1
Kars	-0.726344	2.01836		Mtpap	Srp14
Dhx40	-0.726316	1.39813		Srsf4	Txnl4b
Eif4b	-0.726217	2.73242		Rbfox2	Ireb2
Mrps25	-0.72602	1.66116		Eef1a2	Alkbh5
Smad2	-0.724449	0.918941		Prpf3	Ddx17
Dnajc21	-0.722286	1.78871		Dhx34	Tsr1
Nol8	-0.722249	2.8619		Eftud1	Drg1
Uba52	-0.7186	1.47865		Mtg1	Rpl19
Msi1	-0.717561	1.15458		Uba52	Lsm5
Eif2b5	-0.715808	1.17464		Ptcd1	Smad3
Smad4	-0.715522	1.49004		Mrpl28	Prpf40a
Ruvbl1	-0.71548	1.60645		Dcaf13	Tyw1
Lsm7	-0.713296	3.44411		Lsm14b	Tyw3
Riok2	-0.711509	1.14114		Hnrnpc	Mrps34
Urb2	-0.707974	2.55852		Tdrkh	Cpeb2
Polrmt	-0.704828	0.799916		Ints6	Isy1
Eef1a2	-0.704699	1.56027		Fubp1	G3bp1
Zmat2	-0.703096	2.90035		Rrbp1	Ddx39b
Rps11	-0.699786	1.60162		R3hcc1	Zcchc24
Cwf19l1	-0.699001	1.37811		Mrpl35	Zc3hc1
Ddx21	-0.694054	0.621881		Qtrt1	Eif5
Rpl37	-0.692848	2.44846		Wdr36	Hnrnph1
Sf3a3	-0.690508	0.838157		Rpl10	Mrp63
Snw1	-0.689924	2.08162		Wbp4	Ssu72
Pabpc1	-0.687427	1.33172		Rbm47	Abce1
Qars	-0.686789	0.932315		Ssb	Rps28
Paip1	-0.68523	2.27948		Crnkl1	Auh
Hexim1	-0.68275	0.85843		Mrps23	Lrrc47
G3bp2	-0.680322	1.95137		Smad4	Hnrnpf
Rpl10	-0.679335	1.96906		Rbm17	Ints12
Aimp2	-0.677267	0.693193		Rps2	Dzip1
Ifit2	-0.676953	2.17151		Setd7	Rpl27a
Khsrp	-0.67514	0.724906		Rpl13	Nop2
Eftud1	-0.675007	1.14617		Mrps9	Cpsf1
Mrpl35	-0.673459	1.60918		Tbl3	Rrp12
Ttf2	-0.672015	0.48329		Hrsp12	Tra2b
Tsr2	-0.671492	1.40871		Ruvbl1	Fbl
Yrdc	-0.67061	1.11127		Mrps36	Zrsr2
Zc3h4	-0.666884	1.28855		Pabpc1	Mrpl44
Rbms2	-0.666626	2.36854		Qrsl1	Rpl18a
Hnrnpul1	-0.661452	2.55281		Eif2a	Noa1
Spen	-0.659174	1.00196		Eef1e1	Dars2
Rps2	-0.654869	0.924316		Thoc2	Trmt6
Cpsf3	-0.653042	1.22012		Ddx3y	Thoc1
Api5	-0.651485	1.42451		Canx	Pum1
Rps27	-0.650104	0.858246		Tfip11	Ppp1r10
Crnkl1	-0.646245	1.82353		Ipo4	Mrpl38
Mrpl17	-0.645406	0.827642		Rbm3	Pabpc4
Utp14a	-0.645181	1.87326		Rrp15	Magoh
Smndc1	-0.636619	0.491537		Aimp2	Sap18
Eif3a	-0.635537	1.14346		Mrps6	Ifit1
Fam46a	-0.635471	0.597224		Mkrn1	Nars
Dhx16	-0.635008	1.54928		R3hdm2	Sepsecs
Hars2	-0.632044	1.45633		Api5	Rpl23
Sub1	-0.630455	1.1661		Zfp36l1	Prdx1
Snrpn	-0.627282	2.01278		Sf3b4	Spats2
Gpkow	-0.627014	3.84853		Zcchc8	Frg1
Mars	-0.626993	0.508521		Prpf19	Zmat3
Caprin2	-0.624435	2.21194		Rnaseh1	Mrpl33
Mrpl2	-0.624054	1.56381		Lrrfip2	Cherp
Tial1	-0.623886	0.749162		Casc3	Ddx1
Gtpbp10	-0.620185	1.83335		Snrpc	Msl3
Mtpap	-0.617748	2.90349		Pelo	Nmd3
Cnot4	-0.617579		-0.162598	Mrpl40	Rbm8a
Eral1	-0.613333	1.65812		Wars	Trim25
Ifit3	-0.610849	2.04649		Mars	Mbnl1
Uba1	-0.609086	1.69297		Eef1g	Ncl
Tfip11	-0.608583	0.833861		Cwf19l2	Rbm25
Rpl22l1	-0.608284	0.899342		Rpl35a	Mrto4
Dus1l	-0.607103	0.311031		Habp4	Ints7
Mvp	-0.605695	1.3182		C1d	Mrps18b
Rbm14	-0.604855	1.03924		Secisbp2	Abcf1
Rnpc3	-0.604156	0.44174		Mrpl24	Patl1
Ears2	-0.601718	2.31664		Smg7	Thoc7
Ppp1r8	-0.599906		-0.61381	Nsun2	Rnasel
R3hcc1	-0.596721	2.40357		Tdrd3	Dalrd3
Mthfsd	-0.595669	0.77979		Rpl38	Ythdf2
Dcp2	-0.594905	0.812323		Eif2d	Eif3g
Nono	-0.593888	0.725268		Rrnad1	Rpl30
Polr1e	-0.593578	0.560405		Tarsl2	Tars2
Mrps18a	-0.592826	2.28343		Urm1	Eif4h
Zcrb1	-0.59163	1.0546		Ubap2	Son
Eif4e2	-0.591496		-0.357291	Trmt2a	Rps18
Imp4	-0.590994	0.535037		Usp10	Rps27a
Brix1	-0.587585	0.656861		Eif4e	Mrpl27
Alkbh8	-0.581017	2.00678		Srrt	Rbm15b
Dicer1	-0.58088	1.96853		Magohb	Dis3l2
Rrp8	-0.580116	1.55562		U2af1l4	Eif2b4
Hnrnpa3	-0.578062	1.31069		Snrpf	Tiparp
Casc3	-0.574458	1.87365		Gemin8	Cnot6
Papd4	-0.573874	1.17773		Mrps21	Rpl5
Cdc40	-0.571026	1.0245		Zcchc14	Ddx55
Slu7	-0.569977	1.28357		Eif3l	Puf60
Polr2i	-0.569121	1.41483		Mrps22	Snrpb2
Spats2l	-0.567978	0.52299		Fastkd3	Srsf3
Exosc1	-0.566474	1.05082		Polrmt	Ccnt2
Cnot6l	-0.566472	1.02285		Celf2	Srsf9
Mrps23	-0.563466	1.60779		Lrrfip1	Nop14
Akap8l	-0.562829	1.67927		Nolc1	Prpf38a
Tdrkh	-0.560417	1.32334		Exosc10	Dars
Mrps10	-0.5594	1.27709		Mrps2	Rps25
Zfp36l1	-0.559256	1.35779		Dcp1b	Xpo4
Rrp15	-0.558553	0.946872		Cdc5l	Supv3l1
Qtrt1	-0.556534	1.6128		Prr3	Npm2
Rbm3	-0.555789	0.737453		Bzw1	Mrps35
Lsm12	-0.554564	1.13279		Wars2	Strbp
Ran	-0.554431	1.50533		Bms1	Ddx20
Alyref	-0.554143	0.806143		Gspt2	Mex3c
Ipo4	-0.552763	0.990025		Mrpl17	Pin4
Fubp1	-0.551519	1.92187		Dusp11	Smad1
Xab2	-0.550495	0.783453		Zranb2	Clk4
Srek1	-0.547954	1.18256		Gars	Nop58
Aptx	-0.54774	1.04676		Gtpbp4	Gnl3l
Cars	-0.547502	1.67656		Mrpl19	Nufip2
Rbms1	-0.547292	2.78634		Eif4e3	Eef1d
Cwc15	-0.544955	1.11781		Pdcd11	Polr2g
Eed	-0.544079	2.79961		Cdk9	Trim21
Dap3	-0.53888	0.856375		Rps23	Rps4x
Mrpl52	-0.537484	0.220997		Ddx60	Angel1
Syf2	-0.536523	0.0128014		Nsa2	Alkbh1
Hnrnpc	-0.536272	1.08383		Yars2	Utp15
Pum2	-0.535617	0.850373		Mrpl45	Cpeb4
Eef1e1	-0.535275	0.184801		Rnase4	Mrps5
Rps6	-0.534808	0.686821		Ddx59	Rars2
Srsf4	-0.531656	0.70071		Dnmt1	Srsf12
Snrnp35	-0.530652	2.9227		Rps5	Snrpe
Ddx52	-0.530494	0.66661		Fam103a1	Rps15
Ptrh2	-0.530434	0.546718		Kpnb1	Znfx1
Rps14	-0.522393	1.54212		Sars	Rpl6
Gpatch4	-0.521634	1.2759		Mettl5	Akap8
Sfpq	-0.519511	1.43832		Polr2k	Eif4a1
Mrps36	-0.519233	1.53315		Mrps31	Cpsf4
Uhmk1	-0.516415	1.03782		Wdr3	Nup153
Ppie	-0.51465	1.46991		Mrpl4	Ptbp2
Dhx32	-0.512795	1.68343		Rbm5	Nars2
Rplp1	-0.512715	0.558352		Eef1a1	Atxn1
Hnrnph2	-0.512124	0.259628		Trpt1	Samhd1
Nol7	-0.510239	1.75165		Eif4g1	Eif2b2
Dbr1	-0.510034	1.83421		Polr2b	Cnot10
Setd7	-0.507109	0.85523		Xrcc6	Srsf5
Rars	-0.505895	1.10073		Cstf1	Lsm1
Tnrc6a	-0.505524	0.828935		Ccar1	Mecp2
Fto	-0.505427	0.783098			A1cf
Dhx34	-0.505276	0.959272			Ftsj3
Lcmt2	-0.505223	1.66124			Ythdc1
Scaf4	-0.504425	0.802268			Helz
Hrsp12	-0.501439	0.657685			Pno1
Rbm19	-0.5001	1.28331			Snrnp200
Secisbp2l	-0.494889		0.161318		Rqcd1
Gfm1	-0.493279		1.51633		Snd1
Cpeb1	-0.492427		0.654378		Urb1
Pqbp1	-0.487374		-0.0472595		Rnh1
Cars2	-0.485536		0.982614		Ddx27
Fam98a	-0.484393		0.626965		Elavl4
Larp4b	-0.482537		0.138792		Rrp36
Paip2b	-0.479725		1.28718		Tfb2m
Exosc9	-0.47956		0.695574		Tsn
Dnttip2	-0.475357		1.35096		Mettl10
Lsm14a	-0.474192		1.2504		Mrpl34
Xpo5	-0.473236		0.891619		Ilf2
Cnot2	-0.468748		0.289309		Esf1
Tnrc6c	-0.46723		1.15146		Noc3l
Mrpl11	-0.46695		1.44557		Rpl15
Snrpb	-0.465236		0.55504		Zfp36
Myef2	-0.463247		1.84333		Tcof1
Cnot7	-0.460702		0.916413		Hnrnpu
Farsa	-0.45817		0.382728		Mettl14
Eif3d	-0.457896		1.72334		Trove2
Rpl39	-0.455713		1.87179		Cwc27
Trmt12	-0.454757		0.247358		Hnrnpab
Iars	-0.454705		0.354585		Mphosph10
Zc3h18	-0.452776		0.385394		Ddx49
Skiv2l	-0.452525		-0.0539155		Cebpz
Pnn	-0.449537		0.79271		Pus7
Ddx47	-0.449151		1.70478		Farsa
Etf1	-0.448663		1.28097		Rpl35
Mrpl16	-0.446716		0.606745		Eftud2
Hdlbp	-0.446009		0.160779		Rbmx2
Cpsf2	-0.445868		1.1328		Nol10
Apex1	-0.444592		0.182163		Rbm41
Mrpl37	-0.444516		1.3951		Sf1
Ddx49	-0.440929		0.54195		Aen
Eef1b2	-0.438722		0.602513		Tufm
Cdk5rap1	-0.438463		0.441537		Sidt1
Rpl28	-0.438054		0.22815		Xrn2
Gle1	-0.43696		1.27213		Zgpat
Sugp1	-0.436848		0.412766		Suz12
Mtif3	-0.436537		0.12479		Pop5
Mphosph10	-0.435815		1.04866		Ints2
Rbm22	-0.431566		0.812949		Eif3k
Ddx46	-0.431418		0.134349		Ddx10
Baz2a	-0.431287		0.387633		Exosc3
Rbm39	-0.430631		1.44063		Zc3h13
Psip1	-0.42758		0.980876		Cpeb1
Eif4g2	-0.427393		0.936953		Ncbp2
Clk2	-0.427096		0.422907		Mrpl13
Rnmt	-0.426615		0.719132		Ythdf3
Ints10	-0.426531		1.06654		Ppil3
Larp7	-0.424979		0.642825		Aco1
Zc3h3	-0.424521		0.724995		Sf3a2
Eif3h	-0.424441		0.000877424		Celf4
Nupl2	-0.420519		0.491857		Srpk2
Ftsj2	-0.420319		0.0232334		Parn
Pan2	-0.419471		1.60986		Utp20
Cnp	-0.419244		0.0113094		Rpl18
Ptcd3	-0.41889		0.400526		Hnrnpr
Snrpa	-0.417711		0.134764		Nudt16l1
Lsm2	-0.414256		0.759439		Trub1
Gpatch8	-0.407437		1.24721		Zc3h3
Msi2	-0.407268		0.390473		Sugp1
Rnps1	-0.406819		-0.188333		Fmr1
Mrps30	-0.406816		0.914263		Rpp14
Rsl24d1	-0.404672		2.47493		Luc7l3
Gar1	-0.404593		1.18471		Pdcd7
Rpf2	-0.403744		0.294921		Rps10
Tgs1	-0.403718		0.596631		Prpf39
Elavl4	-0.403643		-0.549278		Gpatch1
Zc3h13	-0.403324		0.493534		Dhx36
Utp20	-0.403072		0.239678		Tsen54
Rpl10a	-0.402259		1.1831		Ptbp1
Rpl36	-0.400213		2.1464		Rnmt
Ddx51	-0.398657		0.27663		Mrps26
Sarnp	-0.398532		0.593111		Csde1
Mrps28	-0.395323		1.4236		Rpl41
Rpusd3	-0.394471		0.744117		Esrp1
Srpk2	-0.393156		0.395489		Ipo9
Denr	-0.39289		1.58376		Clasrp
Ash1l	-0.392391		-0.0475189		Ppil4
Larp6	-0.391316		0.475919		Rpl28
Tfam	-0.389918		1.34611		Hnrnpul2
Esrp1	-0.38953		-0.133789		Npm1
Ipo13	-0.389072		1.06868		Pprc1
Rbpms	-0.388818		-0.245515		Larp7
Rpl9	-0.388459		0.517234		Elac2
Pura	-0.387681		2.25764		Samd4b
Mrpl10	-0.386459		-0.231953		Rpl29
Tep1	-0.384172		0.415535		Eif4g2
Srrm2	-0.380899		1.20727		Ints1
Fcf1	-0.380744		1.9764		C1qbp
Aco1	-0.379111		0.664611		Zc3h18
Ybx1	-0.375789		0.583723		Srsf10
Sfswap	-0.375622		1.08099		Cpsf2
Las1l	-0.371928		0.291086		Mrpl43
Imp3	-0.361471		1.11287		Rplp0
Eef2k	-0.356012		1.24895		Ern1
Eif1ax	-0.355492		0.363798		Prpf40b
Zc3hav1	-0.353004		0.401086		Bicc1
Gspt1	-0.352432		1.40253		Rbm28
Acin1	-0.349238		0.388171		Vars2
Dgcr14	-0.348185		1.41718		Lsm2
Lsm3	-0.34728		-0.456364		Eif3d
Shq1	-0.343482		3.20787		Zc3hav1
Ints5	-0.343274		0.23766		Las1l
Aars	-0.343155		1.19028		Tsen15
Samd4b	-0.343136		1.13559		Rpl14
Lsg1	-0.342582		1.61962		Gemin5
Wdr46	-0.339332		0.259606		Ipo11
Eif2s1	-0.334371		1.89867		U2af1
Parp12	-0.334209		0.149171		Ighmbp2
Ythdf3	-0.333307		0.499583		Ints10
Srfbp1	-0.332381		-0.0579929		Msi2
Dkc1	-0.331361		-0.183242		Iars
Eif5a	-0.33048		0.837969		Mrpl18
Ddx18	-0.328643		1.47452		Rbm22
Rexo4	-0.328634		2.64707		Ddx31
Fastk	-0.328107		0.306368		Rpl9
Xpot	-0.324515		0.801796		Rpl11
Pprc1	-0.323753		0.531393		Mrps11
Snupn	-0.322462		1.40211		Gspt1
Mrpl18	-0.321926		0.175195		Rpl10a
Tsn	-0.321633		0.712		Pih1d1
Hnrnpul2	-0.320739		0.38631		Rnps1
Ddx23	-0.314622		0.298716		Scaf1
Mov10	-0.314094		1.26735		Scaf8
Tcof1	-0.313368		-0.549002		Khdrbs3
Ddx27	-0.31218		-0.137273		Rpl26
Ythdc2	-0.311765		0.727274		Prpf18
Ppil4	-0.310808		-0.139273		Ash1l
Fmr1	-0.310212		0.0116917		Naa38
Mrpl42	-0.309224		0.497598		Agfg1
Ncbp2	-0.307501		0.447632		Cnp
Snrnp48	-0.305404		-0.191314		Skiv2l
Rpl7	-0.305183		0.543419		Ddx54
Utp18	-0.302894		0.465932		Thoc5
Edc3	-0.30262		-0.702405		Rpp38
Zcchc9	-0.301803		0.234419		Hnrnpa0
Ints4	-0.301537		0.336948		Mrpl37
Prpf8	-0.300486		0.433592		Gle1
Eri1	-0.300112		0.628455		Eef1b2
Elac2	-0.299785		1.00179		Hnrnpl
Mrpl23	-0.299173		-0.162586		Cryz
Fxr2	-0.298287		0.767952		Zcchc9
Mrps26	-0.296604		-0.0264829		Rpl39
Prkra	-0.294321		0.179393		Phf5a
Frg1	-0.292285		0.669318		Riok3
Phf5a	-0.287069		-0.0383699		Dhx57
Dars	-0.285504		2.73567		Grwd1
Mecp2	-0.284678		-1.12516		Fus
Rbm8a	-0.283847		1.27874		Tardbp
Sf3b5	-0.282969		-0.824686		Elavl1
Tardbp	-0.282927		0.269321		Mtif3
Yars	-0.282121		1.64134		Secisbp2l
Upf3b	-0.280721		1.00785		Rsl1d1
Nudt16l1	-0.280559		-0.0632337		Eif4enif1
Cstf2t	-0.279602		-0.571913		Pan3
Smad7	-0.278007		0.161638		Cnot4
Mrpl49	-0.276422		-0.465203		Ppp1r8
Khnyn	-0.27577		0.54257		Eif4e2
Srsf1	-0.272914		-0.33883		Upf1
Ddx55	-0.27262		2.14985
Upf2	-0.270399		0.42545
Srp14	-0.269834		0.0494425
Rpl5	-0.265585		1.46583
Pabpn1	-0.265516		0.0781213
Khdrbs3	-0.265349		-0.107625
Nol9	-0.264435		0.510259
Nxf1	-0.263657		-0.156566
Ighmbp2	-0.263591		0.72001
Ddx41	-0.263215		1.10437
Edc4	-0.263179		0.699059
Noc3l	-0.263088		0.100395
Ints3	-0.263068		0.402409
Npm2	-0.260922		2.1405
Vars2	-0.25874		-0.000726079
Srsf12	-0.258508		1.72358
Rpl7a	-0.25809		0.8941
Atxn1	-0.257645		-1.44289
Mtif2	-0.257544		-0.502329
Rpl14	-0.256495		0.334035
Gtpbp2	-0.25574		0.0124772
Ddx17	-0.253247		0.149179
Eif1ad	-0.252504		-0.736394
Parn	-0.25172		-0.496654
Cherp	-0.249853		-1.43076
Tpr	-0.249756		0.297581
Xpo6	-0.249276		0.452381
Cebpz	-0.248128		2.61954
Prpf4	-0.246925		1.05897
Rplp2	-0.246025		0.976307
Hnrnpa0	-0.244955		0.162274
Hbs1l	-0.244291		0.407167
Mrpl34	-0.243203		-0.990948
Rbbp6	-0.240855		0.611003
Nanos1	-0.240529		0.0285742
Snip1	-0.239987		-1.12336
Rbm41	-0.239526		-0.114649
Riok1	-0.238821		-0.0741773
Prpf6	-0.238613		-0.0832482
Tnpo3	-0.23793		-0.932877
Ftsj1	-0.235392		-0.586818
Mrpl51	-0.235095		-0.446606
Hnrnpl	-0.230254		-0.133111
Cryz	-0.22991		-0.604158
Enox2	-0.228759		0.110426
Mrps16	-0.226859		-1.28223
Eif4a1	-0.226215		0.172202
Cwc22	-0.222812		0.0220581
Papd7	-0.221238		-0.120015
Srbd1	-0.218511		-0.0243688
Polr2e	-0.218006		0.338539
Pcbp2	-0.216145		1.71077
Ncl	-0.214713		-0.0858146
Poldip3	-0.213639		-0.0807231
Riok3	-0.212425		-0.696124
Mettl10	-0.211281		0.223503
Kin	-0.210914		0.234971
Rplp0	-0.210777		-0.522617
Eif2b4	-0.21074		0.628729
Srp19	-0.21032		0.866027
Sugp2	-0.207639		-0.755111
Ascc1	-0.206267		1.22959
Rpl18	-0.205449		-0.412669
Eif2s2	-0.204658		-1.42494
Srsf10	-0.203702		0.711479
Ppil3	-0.200526		-0.40435
Hnrnpr	-0.200395		-1.00233
Rps27a	-0.198809		-0.322536
Snrpd2	-0.197178		0.868175
Rpl41	-0.196758		-1.15849
Fus	-0.196013		-0.368037
Pnpt1	-0.191207		-0.00407939
Bicc1	-0.190914		-0.58411
Rps8	-0.190183		-0.569466
Rpl4	-0.189936		-0.78863
Ipo9	-0.188367		-0.753225
Xpo1	-0.1861		1.47912
Exosc2	-0.184967		-0.484784
Rps19	-0.184371		-0.513035
Bud13	-0.184171		-0.405865
Rnase1	-0.183339		1.09418
Dhx57	-0.183131		-0.491793
Sars2	-0.180701		-0.521951
Ints2	-0.178502		0.466096
Naa38	-0.176472		-1.06461
Sf3a2	-0.176106		0.0149091
Suz12	-0.175767		-0.541955
Zcchc7	-0.174893		-0.296482
Hnrnpm	-0.173671		-0.758621
Setx	-0.169068		-0.193818
Ddx25	-0.167746		-0.433289
Snrpd1	-0.165874		-0.693839
Rrp36	-0.165784		-0.277585
Eif5b	-0.165147		-0.774656
Ilf3	-0.164013		-0.873307
Srsf6	-0.160843		-0.0838912
Npm1	-0.158936		-0.514708
Mrpl43	-0.15595		-0.398306
Arl6ip4	-0.155085		1.33382
Ddx42	-0.153537		0.957318
Cirbp	-0.148913		0.866173
Rpl23a	-0.146139		1.33734
Rpl15	-0.14425		-0.662507
Prpf18	-0.143032		-1.23305
Rpl8	-0.142748		-0.611054
Prpf4b	-0.139989		0.766829
Nol6	-0.138464		-0.443987
Eri2	-0.137976		-0.284013
Rbm28	-0.132695		-1.20991
Eftud2	-0.13253		-0.512018
Sidt1	-0.13229		-1.82934
Mrps18b	-0.132155		0.638916
Phax	-0.13162		-0.610673
Pnrc2	-0.131014		0.350191
Ints7	-0.129664		-0.962074
Ccnt1	-0.129548		-1.55223
Zc3h7b	-0.128435		2.3197
Eif2b1	-0.124674		-1.0164
Hars	-0.123035		0.786844
Ddx54	-0.12141		-0.63361
Nob1	-0.121202		-1.24045
Eif4g3	-0.120995		-0.605561
Rpl11	-0.113515		-0.415281
Iars2	-0.112916		-0.322824
Rps16	-0.110776		-1.05141
Rbm26	-0.109346		-1.25612
Raver1	-0.10835		0.555269
Mettl3	-0.1028		-0.64065
Psma1	-0.102622		1.42651
Rps28	-0.0976026		-0.365283
Gtf3a	-0.0971666		-0.715606
Rpl32	-0.0963875		-1.43732
Rpl3	-0.0956273		-0.773187
Exosc3	-0.094343		-1.82767
Prkdc	-0.0941386		1.32598
Mrpl20	-0.0920052		-1.28385
Rnh1	-0.0916944		-1.01001
Ddx20	-0.0896968		-1.66077
Dhx36	-0.0853341		-1.47687
Mrpl27	-0.0852386		0.371353
Ddx10	-0.0851862		-2.49975
Eif2b2	-0.0810026		-3.06573
Eif3b	-0.0806133		-2.1698
Nop14	-0.0794822		-0.992553
Dhx8	-0.0793696		-0.417444
Agfg1	-0.074297		-2.31237
Rbm42	-0.0731703		-0.878781
Jakmip1	-0.0725361		0.0808509
Dis3l	-0.0719698		-1.44606
Mrps11	-0.0716101		-1.95579
Ewsr1	-0.0707167		-0.625932
Rbmx	-0.0684196		0.150406
Sra1	-0.0683781		-1.34004
Rsrc1	-0.0674283		-0.836686
Elavl1	-0.0668592		-1.57739
Tra2a	-0.0663944		0.496938
Xpo4	-0.0634721		-0.971894
Mbnl3	-0.0627372		-1.78347
Eif2ak2	-0.0626617		-1.41563
Ern1	-0.0612828		-2.01993
Eif2b3	-0.0603325		-1.39041
Mrps15	-0.0556745		-0.945086
Rps3	-0.0552574		-0.457706
Smad1	-0.0545989		-1.47757
Mrpl33	-0.0524359		-2.72351
Gpatch1	-0.0504758		-1.8112
Rbm6	-0.050391		-0.519119
Rpl29	-0.0493567		-0.939888
Scaf8	-0.0484943		-1.86085
Mex3c	-0.0466366		-1.82072
Rps25	-0.0454559		-1.87096
Pde12	-0.0437675		0.290082
Rngtt	-0.0430807		-0.934201
Ccnt2	-0.0427401		-0.955834
Nmd3	-0.0420947		-2.17023
Nova2	-0.041694		-2.44833
Hnrnpu	-0.0411641		-3.74028
Pcbp4	-0.0407803		0.00755161
Spats2	-0.0374978		-2.52931
Mrpl9	-0.0364677		-1.5556
Akap8	-0.0310501		-4.47586
Eprs	-0.0285538		0.500162
Zc3h14	-0.0280146		-2.86392
Strbp	-0.0265537		-2.23743
Ythdf2	-0.0193004		-2.71234
Rpl34	-0.0171668		-1.62952
Akap1	-0.0159568		-1.82846
Rps18	-0.0136786		-2.26075
Rbm18	-0.0130594		-1.37111
Sbds	-0.0118337		-1.95456
Rrp7a	-0.0110189		-2.06073
Slc4a1ap	-0.00981354		-2.78664
Snrpb2	-0.00706549		-1.67172
Rpp14	-0.00439196		-3.29867
Cnot6	-0.00106684		-1.40766
Park7	0.000434667		-2.80652
Khdrbs1	0.000503825		-1.18013
Nop58	0.00204787		-2.16557
Pus7	0.00369619		-3.19631
Wdr5	0.00386231		-2.97653
A1cf	0.00482068		-5.38355
Nup153	0.00641211		-3.7597
Trim25	0.00678099		-2.93242
Nol10	0.00741883		-2.45274
Mrpl13	0.0128715		-2.9451
Rbm15b	0.0159508		-3.86461
Adat1	0.0182711		-3.00354
Cpeb2	0.0194784		-4.69787
Stau1	0.0195885		-0.519613
Tsr1	0.0228676		-3.75354
Top3b	0.0234128		0.289759
Clasrp	0.0279502		-5.14096
Ddx1	0.0342183		-10.8628
Msl3	0.0344572		-9.79164
Abce1	0.0381917		-4.72218
Cnot8	0.0404036		-5.49711
Aen	0.0414693		-8.22612
Pin4	0.0421797		-5.67083
Eif3g	0.0425587		-4.79608
Csde1	0.0446201		-7.56109
Rars2	0.0458738		-2.88235
Prpf39	0.0465109		-6.04951
Dalrd3	0.046779		-3.25545
Ipo11	0.0479111		-6.06611
Srsf3	0.0480095		-4.4709
Snrpe	0.0508037		-2.39203
Tcerg1	0.0537057		-5.25957
Trub1	0.0539872		-5.31343
Tfb2m	0.0593825		-2.10925
Papd5	0.0601169		-4.32605
Rpp38	0.0602802		-3.67987
Srsf5	0.0605613		-3.37773
Eif3k	0.0614594		-5.17964
Mrpl47	0.0622098		-4.86667
Nhp2	0.0689017		-4.12705
Rbm25	0.0716868		-2.33169
Fam120a	0.0723856		0.525356
Thoc7	0.0756637		-2.68592
Cwc27	0.0758793		-1.9508
Aimp1	0.0793446		-2.52932
Rc3h1	0.0795049		-0.2172
Dis3l2	0.0809787		-2.10907
Thoc5	0.0855172		-1.86518
Pih1d1	0.085931		-3.33324
Rps10	0.0883976		-2.55481
Smad3	0.0981366		-2.17865
Xrn2	0.0988727		-3.00959
Tars2	0.0990832		-2.00967
Gfm2	0.100836		-1.81443
Lsm5	0.101693		-2.58002
Serbp1	0.104963		-1.99593
Rpl31	0.10721		-0.32112
Trnau1ap	0.107337		-1.68857
Ipo8	0.108119		-1.78731
Eif3c	0.109266		-2.43956
Pop5	0.111841		-2.42451
Utp3	0.117488		-2.19571
Thoc1	0.119436		-0.780809
Ints1	0.122674		-1.91929
Puf60	0.124951		-1.88451
Snrnp200	0.126722		-0.234515
Drg1	0.127177		-2.10105
Zrsr2	0.128222		-0.458047
Rpl26	0.128662		-2.62578
Nudt21	0.130019		-2.13297
Tsnax	0.130917		-0.826847
Mkrn2	0.132477		-1.75227
Gltscr2	0.135879		-1.96173
Patl1	0.13689		-1.61216
Prpf40b	0.141882		-2.34881
Nufip2	0.142509		-1.5425
Lsm1	0.143595		-0.938839
Rpl19	0.144124		-1.90858
Tsfm	0.144163		-1.68805
Fam120b	0.14459		-3.37579
Rps20	0.146107		-0.934814
Zmat3	0.15282		-1.46974
C1qbp	0.156267		-1.52331
Nhp2l1	0.15678		0.0160038
Tra2b	0.158516		0.789564
Fastkd2	0.161716		-2.45815
Pno1	0.162231		1.5052
Prpf38a	0.163095		-1.08321
Srp72	0.164734		-4.00855
Samhd1	0.165039		-0.498372
Abcf1	0.165956		-0.823194
Celf4	0.166711		-1.349
Mbnl1	0.168992		-0.549921
Nfx1	0.169782		-1.27638
Alkbh5	0.170838		-1.70106
Matr3	0.171557		-1.66846
Dars2	0.172759		-1.06827
Znfx1	0.174008		-0.0158686
Ddx26b	0.1754		-1.35918
Snd1	0.178132		-0.427096
Prpf38b	0.17896		-1.8354
Ddx31	0.183184		-0.133691
Rps15a	0.183261		-1.61181
Pdcd7	0.185481		-1.88596
Eif4a2	0.190364		-1.00757
Hnrnph1	0.191125		0.769673
Mrpl38	0.191266		-0.721482
Mettl14	0.191799		-0.874133
Trmt6	0.19573		0.273745
Sympk	0.199828		-5.22941
Utp15	0.20477		-1.84505
Mrto4	0.206223		-1.12108
Ngdn	0.207033		-0.78575
Znhit6	0.211317		-0.988484
Gatc	0.211337		-0.360833
Sap18	0.21302		0.629486
Alkbh1	0.216076		1.04396
Phrf1	0.218422		-0.00623391
Gnl3l	0.218666		-0.474641
Eef1d	0.221645		-0.484065
Zfp36	0.224754		-1.64558
Rbm10	0.225107		0.483046
Thumpd1	0.225301		-1.42347
Fxr1	0.225713		1.4506
Pum1	0.227599		-0.303028
Supv3l1	0.22785		-0.439387
Tufm	0.228381		-0.621999
Eif4h	0.232741		-0.00644345
Trove2	0.235902		-1.0604
Isy1	0.236605		-0.154442
Tyw1	0.244887		-0.211221
Auh	0.245698		1.23781
Mrps35	0.249255		0.191424
Eif5	0.256016		0.525973
Rpusd4	0.267032		-0.0432435
Txnl4b	0.267172		-0.85926
Ptbp1	0.268217		-0.391361
Tdrd7	0.268518		-1.30705
Rpl23	0.268799		0.649451
Rpl12	0.271361		-1.9036
Noa1	0.271814		-0.394736
Ireb2	0.27222		-0.354454
Ddx39b	0.273844		1.51848
Ddx56	0.281334		-1.15434
Rpl13a	0.28172		-0.348801
Cpsf1	0.290057		0.45799
Rbmx2	0.290502		0.659339
Rqcd1	0.2972		1.77154
Pabpc4	0.305957		0.958088
Lrrc47	0.308155		0.867007
Mrpl22	0.309964		-0.60349
Nop2	0.310339		0.544527
Luc7l3	0.310459		0.0140461
Ifit1	0.313456		0.107877
Zcchc24	0.31612		3.47386
Mrps34	0.316805		0.292118
Mrp63	0.316978		1.84764
Nars	0.319775		0.785962
Rpl30	0.321189		-0.813939
Son	0.322288		-0.429356
Rrp1	0.325075		-0.39305
Tsen15	0.326377		0.844547
Ppp1r10	0.330224		0.349745
Mrpl44	0.335604		1.10846
Rps24	0.338945		0.383396
Sf1	0.340221		-0.912207
Rrp12	0.34179		-0.137994
Zc3h11a	0.342019		0.738459
Urb1	0.345364		-0.725485
Gemin5	0.345986		0.579736
Ythdc1	0.346566		1.26295
Srsf9	0.347834		-0.314257
Zgpat	0.350184		0.870106
Raly	0.353402		-0.822186
Helz	0.357072		0.903986
Fbxo17	0.36187		0.353862
Rpl18a	0.36465		1.60003
Mrps5	0.370748		0.898168
Cnot10	0.377736		0.270087
U2af1	0.382116		0.558579
Hnrnpab	0.386601		0.26454
Fbl	0.387397		-0.0216465
Grwd1	0.387729		-0.370621
Scaf1	0.391484		0.0861497
Tsen54	0.394699		0.796494
Trim21	0.394802		0.107614
Dzip1	0.395936		0.781252
Prdx1	0.397235		-0.0959999
Ilf2	0.397829		-0.111869
Rpl6	0.398456		1.74514
Angel1	0.399121		2.27603
Clk4	0.399188		-0.08407
Cpeb4	0.407461		0.969886
Ints12	0.408219		0.462546
Ptbp2	0.408722		-0.276907
Ccdc59	0.410971		0.373155
Tyw3	0.414211		0.36774
Hnrnpf	0.418417		1.52892
G3bp1	0.419772		1.9198
Cpsf4	0.433959		0.790667
Esf1	0.437955		1.75506
Rnasel	0.440446		1.66322
Ssu72	0.458008		1.13922
Rpl35	0.459402		1.42118
Zc3hc1	0.46062		0.701753
Ddx50	0.462362		0.791959
Prpf40a	0.463718		1.20487
Ddx6	0.464455		1.80379
Rps4x	0.467995		0.511773
Sepsecs	0.47279		0.143376
Rps15	0.476274		1.13355
Magoh	0.477073		1.9041
Nars2	0.479329		1.02471
Rpl27a	0.48216		2.08938
Tiparp	0.483942		0.651567
Nutf2	0.485035		0.74297
Zcchc6	0.486765		-0.02534
Ftsj3	0.491078		0.233027
Polr2g	0.492391		-0.19672
Ebna1bp2	0.500063	1.29789
Grsf1	0.502803	1.22997
Smn1	0.508827	1.7756
Dhx33	0.509127	1.38774
Txnl4a	0.511522	2.92455
Lars2	0.518299	0.660695
Clk3	0.521109	0.687853
Atxn2	0.521221	0.883395
Smg1	0.537838	0.835749
Mrpl3	0.539232	1.14495
Tsen34	0.556613	0.674556
Mrps33	0.561072	0.456478
Exosc8	0.565937	2.06215
Skiv2l2	0.567312	0.00719451
Ccdc86	0.574172	3.25291
Bysl	0.575538	1.57693
Mrpl30	0.58008	1.57522
Dhx9	0.583924	2.72795
Trub2	0.585382	1.14602
Xpo7	0.585674	1.03544
Eif4a3	0.588307	1.11542
Rnaseh2c	0.594394	0.830473
Rps27l	0.608604	2.01059
Rbm34	0.612902	1.23454
Plrg1	0.613792	1.52003
Maz	0.621227	2.62032
Ruvbl2	0.621973	1.92061
Rpp25	0.63358	2.87223
Eif1b	0.636754	2.05428
Cpeb3	0.64457	0.734708
Guf1	0.645361	2.04662
Trmt11	0.651146	1.04344
Upf1	0.654248		-0.118106
Safb	0.65927	2.03794
Rpf1	0.65941	2.88161
Fyttd1	0.668366	0.831373
Elac1	0.671766	1.77973
Taf15	0.672014	2.46969
Gemin4	0.675334	0.990264
Mepce	0.676563	2.75215
Rc3h2	0.67664	2.13946
Nol3	0.685044	1.04731
Smg5	0.696173	2.06578
Rps7	0.696229	1.98862
Mrpl15	0.696389	0.0940101
Rps17	0.699751	2.97758
Rpl37a	0.709571	0.551054
Repin1	0.716523	2.20129
Utp23	0.72345	2.97306
Parp4	0.743241	3.04884
Fubp3	0.757806	1.68988
Tnpo1	0.761075	2.08422
Trmt5	0.763002	1.86639
Zc3h7a	0.765898	1.08305
Mtrf1l	0.770044	1.47079
Utp11l	0.773648	2.94398
Tut1	0.773801	2.01099
Tlr3	0.776385	1.2842
Aqr	0.784133	2.36287
Mrpl39	0.787675	1.93836
Usp39	0.788664	3.70575
Nsun6	0.79516	1.52733
Eif1	0.804774	2.56341
Oas3	0.807946	1.72484
Ipo7	0.811516	1.96606
Pus7l	0.81215	0.773251
Tarbp2	0.822965	1.53217
Mrpl1	0.823082	2.91812
Papola	0.831969	1.99891
Pes1	0.834877	0.832507
Trit1	0.835566	2.29372
Cpsf7	0.854736	1.62226
Rnasek	0.881465	4.26301
Wdr43	0.885925	0.648681
Snrnp40	0.905704	2.54397
Fam98b	0.910128	3.68386
Baz2b	0.915901	3.37606
Rbm27	0.932768	2.79826
Pop4	0.934048	4.91322
Ythdf1	0.934278	1.0286
Zfc3h1	0.934308	1.77977
Sf3b1	0.952989	3.56737
Dcp1a	0.953465	0.191736
Cnot1	0.965174	2.71072
Surf6	0.976456	1.15225
Mrps17	0.985195	2.26655
Tars	0.999322	2.82585
Ddx58	1.02959	2.2308
Vars	1.05423	1.74735
Rbm7	1.06443	3.35351
Nol11	1.06727	2.47437
Rps29	1.08834	2.19822
Cpsf3l	1.09703	3.93042
Mto1	1.1373	2.26311
Ipo5	1.1438	3.3611
Dhx30	1.14492	4.26427
Ptges3	1.1566	2.68233
Eif2ak1	1.23034	2.06867
Wdr12	1.23053	2.58719
Sf3b2	1.23479	2.64088
Lonp1	1.26877	1.97645
Dynll1	1.30409	2.69348
Unk	1.31622	3.99441
Gnl1	1.32967	1.20249
Ddx5	1.43641	4.16746
Aff1	1.4478	3.04416
Snrnp70	1.46272	2.08502
Esrp2	1.55565	2.42161
Noc2l	1.73461	2.14336

## Sheet: Suppl. Data 4
Supplementary Data 4
The following table outlines the performance of RBPs for the Viability readout with RBP Classification.
Gene	Viability (%)	Classification
Ddx27	82.7699	rRNA		RBPs with Viability <50%		22.0721
Dcp1a	81.7522	mRNA
Srsf10	79.964	mRNA
Nars2	79.1169	tRNA
Eef1e1	79.076	tRNA
U2af1	78.7723	mRNA
Krr1	78.5857	snoRNA
Fubp3	78.0265	mRNA
Rsl1d1	77.9764	unknown
Rpl15	77.4966	ribosome
Papd4	77.4343	mRNA
Mecp2	77.1642	mRNA
Urb1	76.8618	rRNA
Cwc27	76.6384	mRNA
Gspt1	76.2514	mRNA
Cnot1	76.1748	mRNA
Pno1	76.1654	rRNA
Mrps17	74.6958	ribosome
Rpl26	74.1745	ribosome
Rbbp6	73.5155	mRNA
Ints10	72.7702	snRNA
Rbm28	72.5487	snRNA
Mtif3	72.4883	mRNA
Scaf8	72.0994	mRNA
Dhx37	71.9049	snoRNA
Vars2	71.8254	tRNA
G3bp2	71.4401	mRNA
Raver1	71.3522	mRNA
Bicc1	70.9567	mRNA
Cpsf2	70.6443	mRNA
Utp23	70.0393	snoRNA
Ighmbp2	69.7146	tRNA
Nup153	68.7993	diverse
Noc3l	68.7208	rRNA
Ddx5	68.3326	mRNA
Khdrbs3	68.2859	mRNA
Polr2d	68.2802	mRNA
Lsm1	67.7057	snRNA
Grwd1	67.5661	rRNA
Dhx9	67.3935	ncRNA
Mrrf	67.3795	ribosome
Dhx57	67.3521	mRNA
Mrpl45	67.2032	ribosome
Unk	67.1948	unknown
Mettl5	67.1475	unknown
Polr2j	66.9929	mRNA
Rnh1	66.9373	diverse
Ipo11	66.9149	mRNA
Scaf1	66.8005	mRNA
Nsun6	66.6929	unknown
Pus3	66.5984	tRNA
Snrnp70	66.2676	snRNA
Atxn1	66.2617	mRNA
Las1l	65.9247	rRNA
Mrps2	65.874	ribosome
Slu7	65.8156	mRNA
Mrps11	65.7103	ribosome
Ipo4	65.6253	mRNA
Rpl10a	65.552	ribosome
Eif2b2	65.5342	mRNA
Tnpo1	65.5021	mRNA
Adar	65.4502	mRNA
Hnrnpu	65.2423	mRNA
Eif4e3	65.1769	mRNA
Repin1	64.9737	unknown
Nol7	64.945	unknown
Ifit3	64.8275	ncRNA
Uba52	64.5725	ribosome
Cpeb3	64.4952	mRNA
Mrpl18	64.463	ribosome
Aff1	64.4307	mRNA
Agfg1	64.0693	mRNA
Sf3b1	64.0539	mRNA
Srsf5	64.0128	mRNA
Hnrnpa0	63.7662	mRNA
Rpl6	63.6921	ribosome
Gtpbp4	63.4862	rRNA
Rbm43	63.4551	mRNA
Eif4enif1	63.4148	mRNA
Snrpd3	63.3592	snRNA
Mrpl28	63.1393	ribosome
Skiv2l	63.1302	mRNA
Noc2l	63.1138	rRNA
Nat10	63.1097	rRNA
Dnmt1	62.9915	ncRNA
Tarbp2	62.8989	mRNA
Mrpl43	62.8886	ribosome
Helz	62.8172	mRNA
A1cf	62.2641	mRNA
Msi2	62.0021	mRNA
Snrpe	61.9023	snRNA
Zcrb1	61.6698	snRNA
Gnl3	61.6627	rRNA
Cnot10	61.6546	mRNA
Yrdc	61.6505	tRNA
Hint3	61.5938	tRNA
Alyref	61.4226	mRNA
Pih1d1	61.3845	snoRNA
Rbm18	61.3452	mRNA
Rpl11	61.2736	ribosome
Srsf4	61.1512	mRNA
Eif1b	61.1183	mRNA
Srsf9	61.0902	mRNA
Cstf1	61.0711	mRNA
Polrmt	61.0154	mRNA
Elavl1	60.9923	mRNA
Ipo5	60.9084	mRNA
Srbd1	60.7495	unknown
Kars	60.6738	tRNA
Eftud1	60.6436	tRNA
Mrpl39	60.5224	ribosome
Eif4b	60.4622	mRNA
Top1	60.3843	unknown
Esrp2	60.3049	mRNA
Bms1	60.1928	rRNA
Rps7	60.133	ribosome
Ddx54	60.0829	rRNA
Zc3h18	60.0513	unknown
Wdr61	60.0031	mRNA
Maz	59.9385	unknown
Cnp	59.9254	mRNA
Snrnp40	59.8777	snRNA
Tnrc6a	59.6577	mRNA
Eef2	59.4569	tRNA
Trpt1	59.3872	tRNA
Srp72	59.387	ncRNA
Plrg1	59.1356	mRNA
Zc3h12c	59.0428	unknown
Myef2	58.9756	mRNA
Rpf1	58.9706	rRNA
Vars	58.7266	tRNA
Ddx41	58.7061	mRNA
Taf15	58.548	mRNA
Ints4	58.5019	snRNA
Mepce	58.4028	ncRNA
Cwf19l2	58.3052	mRNA
Mrpl11	58.2963	ribosome
Fubp1	58.2405	mRNA
Rbm7	58.1217	mRNA
Xrcc6	58.0777	mRNA
Rtf1	57.9821	mRNA
Tsn	57.9237	tRNA
Fus	57.8842	mRNA
Rnasek	57.8422	diverse
Aimp2	57.8386	tRNA
Thoc2	57.791	mRNA
Mtg1	57.6229	rRNA
Polr1e	57.6084	rRNA
Elavl4	57.5888	mRNA
Sf3b4	57.5879	mRNA
Mrpl4	57.3082	ribosome
Mrps25	57.0211	ribosome
Eef1a1	56.5753	tRNA
Rpl35a	56.3096	ribosome
Rps14	56.1936	ribosome
Serbp1	56.1916	mRNA
Snw1	56.093	mRNA
Gars	55.8686	tRNA
Rbm22	55.866	mRNA
Samhd1	55.5245	diverse
Park7	55.5191	mRNA
Rps24	55.3523	ribosome
Prr3	55.3357	unknown
Prpf40b	55.2493	snRNA
Akap8l	55.1902	mRNA
Tial1	55.1537	mRNA
Snrpc	54.8427	snRNA
Npm1	54.7966	rRNA
Rbfox2	54.7667	mRNA
Exosc10	54.6643	diverse
Rps20	54.6364	ribosome
Rpl7	54.6047	ribosome
Gemin8	54.5616	snRNA
Papola	54.4762	mRNA
Ftsj3	54.4746	rRNA
Dhx34	54.4576	mRNA
Zfp36l1	54.4181	mRNA
Eif4a1	54.3995	mRNA
Rrp15	54.3398	rRNA
Mrpl30	54.2761	ribosome
Pabpc1	54.2247	mRNA
Fastkd1	54.1431	mRNA
Eif3l	53.9837	mRNA
Rpl12	53.642	ribosome
Rpl19	53.5099	ribosome
Clk4	53.4625	mRNA
Usp10	53.4576	mRNA
Tardbp	53.4461	mRNA
Thumpd3	53.4079	tRNA
Rbm34	53.2796	mRNA
Zfp36	53.1484	mRNA
Ttf2	53.0935	mRNA
Rps17	53.0392	ribosome
Elac2	52.9121	tRNA
Ilf2	52.8127	mRNA
Zcchc9	52.7943	unknown
Nudt21	52.7844	mRNA
Secisbp2l	52.7403	mRNA
Esf1	52.7005	rRNA
Rrp36	52.6571	rRNA
Ddx18	52.5415	rRNA
Eif2ak2	52.5344	ncRNA
Ipo7	52.4432	mRNA
Wars2	52.4388	tRNA
Paip1	52.4028	mRNA
Eif3c	52.3593	mRNA
Rnase1	52.3336	diverse
Larp7	52.286	ncRNA
Fam103a1	52.2699	mRNA
Gfm2	52.2412	mRNA
Eef1a2	52.158	tRNA
Rc3h2	52.1315	mRNA
Tcof1	52.0657	rRNA
Tsen15	52.0323	tRNA
Dhx32	52.0259	mRNA
Trmt2a	51.9999	tRNA
Rps29	51.8282	ribosome
Ptges3	51.7152	ncRNA
Eef1g	51.6058	tRNA
Eif4a3	51.5907	mRNA
Srsf7	51.5862	mRNA
Sfswap	51.5806	mRNA
R3hcc1	51.5186	unknown
U2af2	51.4681	mRNA
Rps4x	51.4654	ribosome
Rpl35	51.1429	ribosome
Mrps36	51.101	ribosome
Ptbp2	50.9516	mRNA
Lrrfip1	50.9321	ncRNA
Eif4g2	50.8457	mRNA
Gnl1	50.7627	rRNA
Mrpl42	50.6658	ribosome
Mrpl22	50.6532	ribosome
Gemin5	50.6263	snRNA
Ascc1	50.5804	unknown
Nynrin	50.3296	unknown
Snrnp200	50.3166	snRNA
Rbms1	50.2939	mRNA
Zcchc6	50.2672	ncRNA
Rpl37	50.1282	ribosome
Luc7l3	50.1135	mRNA
Rngtt	50.0646	mRNA
Txnl4a	50.0645	snRNA
Mrpl1	50.0394	ribosome
Secisbp2	50.0094	mRNA
Hnrnpc	49.8489	mRNA
Mrps31	49.7046	ribosome
Mkrn1	49.6552	mRNA
Usp39	49.5436	snRNA
Phf5a	49.5212	mRNA
Hnrnpul1	49.5123	mRNA
Zc3hav1	49.4546	ncRNA
Wdr5	49.323	ncRNA
Ewsr1	49.2647	mRNA
Mrpl17	49.2469	ribosome
Rpl18	49.0571	ribosome
Rpl31	49.0413	ribosome
Rpl36	48.9695	ribosome
Utp11l	48.9362	snoRNA
Polr2g	48.9162	mRNA
Denr	48.7663	mRNA
Mrps5	48.7608	ribosome
Celf2	48.6959	mRNA
Eef1b2	48.6292	tRNA
Eprs	48.5561	tRNA
Pprc1	48.5301	mRNA
Hnrnpab	48.515	mRNA
Kpnb1	48.5018	mRNA
Rars2	48.4351	tRNA
Nolc1	48.4093	snoRNA
Zcchc8	48.2627	mRNA
Dhx29	48.1701	mRNA
Ftsj2	48.1659	rRNA
Pan3	48.1643	mRNA
Eif1ax	48.1584	mRNA
Dbr1	48.1361	mRNA
Hars2	48.0443	tRNA
Fbl	47.9834	snoRNA
Rpl13a	47.8358	ribosome
Grsf1	47.8329	mRNA
Rpp25	47.7787	ncRNA
Riok3	47.7454	rRNA
Prkdc	47.6747	mRNA
Cryz	47.6532	mRNA
Tut1	47.6233	snRNA
Mrpl34	47.5865	ribosome
Angel1	47.5016	mRNA
Lsm7	47.4641	snRNA
Safb	47.418	mRNA
Rpl10	47.401	ribosome
Cnbp	47.3276	mRNA
Nhp2l1	47.2529	snRNA
Rpp38	47.2399	ncRNA
Rpl28	47.2215	ribosome
Ccar1	47.1287	mRNA
Mrpl40	47.0937	ribosome
Ddx60	47.0685	ncRNA
Rpl13	47.0181	ribosome
Prpf39	46.9494	snRNA
Eif6	46.9013	mRNA
Baz2b	46.8678	ncRNA
Son	46.8143	mRNA
Pelo	46.7652	mRNA
Prpf18	46.7628	mRNA
Mettl14	46.6388	mRNA
Cpsf3l	46.6012	mRNA
Sf3b2	46.4769	mRNA
Stau1	46.2547	mRNA
Rpl37a	46.1934	ribosome
Hnrnpa3	46.1721	mRNA
R3hdm1	46.1702	unknown
Ruvbl1	46.153	mRNA
Mkrn2	45.9608	mRNA
Ptcd1	45.7967	tRNA
Pum2	45.7373	mRNA
Skiv2l2	45.7227	diverse
Rbm47	45.5384	mRNA
Wdr43	45.5152	rRNA
Rrp7a	45.5079	rRNA
Zfc3h1	45.4291	unknown
R3hdm2	45.3125	unknown
Mrpl19	45.3067	ribosome
Oas3	45.2599	ncRNA
Dhx33	45.2524	mRNA
Ddx31	45.1056	rRNA
Tdrd3	45.0162	mRNA
Naa38	45.0148	snoRNA
U2af1l4	45.0062	mRNA
Tfb2m	44.856	rRNA
Tiparp	44.8374	unknown
Mars	44.8058	tRNA
Rnps1	44.7897	mRNA
Fbxo17	44.7701	unknown
Ddx47	44.7125	rRNA
Nol9	44.6863	rRNA
Raly	44.5771	mRNA
Mov10	44.5684	mRNA
Tufm	44.4888	mRNA
Ints1	44.4358	snRNA
Ubap2l	44.3167	mRNA
Akap8	44.263	mRNA
Rps6	44.177	ribosome
Psma1	44.1474	unknown
Exosc8	44.1141	diverse
Ccdc86	44.0893	unknown
Smg7	43.9086	mRNA
Znfx1	43.9062	unknown
Sf1	43.8202	mRNA
Lsm10	43.8051	snRNA
Qtrt1	43.7764	tRNA
Eif1	43.767	mRNA
Zcchc14	43.7597	unknown
Srsf12	43.527	mRNA
Ddx50	43.5059	rRNA
Dynll1	43.4913	mRNA
Mrps23	43.4853	ribosome
Ebna1bp2	43.4744	rRNA
Magohb	43.4165	mRNA
Supv3l1	43.3823	mRNA
Larp1	43.2958	mRNA
Pcbp4	43.2036	mRNA
Nars	43.1464	tRNA
Wdr36	43.084	rRNA
Ppil3	43.0165	mRNA
Trmt5	42.8716	tRNA
Rbmx2	42.8438	mRNA
Nol10	42.8152	rRNA
Mto1	42.7725	tRNA
Mvp	42.6092	ncRNA
Qrsl1	42.6027	tRNA
Rrnad1	42.5466	unknown
Gnl2	42.5031	rRNA
Alkbh1	42.4512	mRNA
Srsf6	42.4167	mRNA
Exosc7	42.2028	diverse
Dusp11	42.149	mRNA
Yars2	42.072	tRNA
Pspc1	41.9639	ncRNA
Lsm5	41.8317	snRNA
Tlr3	41.8135	ncRNA
Zc3h7b	41.7888	unknown
Gle1	41.7062	mRNA
Wbp4	41.6824	mRNA
Phax	41.6222	snRNA
Pes1	41.5109	rRNA
Dcp1b	41.4783	mRNA
Srpk2	41.4482	mRNA
Rpl14	41.417	ribosome
Bysl	41.4043	rRNA
Nsa2	41.3175	rRNA
Ddx59	41.3133	mRNA
Tars	41.2727	tRNA
Rps10	41.1696	ribosome
Rbmxl1	41.1311	mRNA
Mrps6	40.9718	ribosome
Mrps14	40.8823	ribosome
Ythdc1	40.808	mRNA
Elac1	40.7302	tRNA
Rqcd1	40.6763	mRNA
Ppp1r8	40.6712	diverse
Ddx17	40.621	mRNA
Ubap2	40.5989	mRNA
Clasrp	40.533	mRNA
Dcaf13	40.5018	rRNA
Gatc	40.4873	tRNA
Smad4	40.4105	ncRNA
Yars	40.3634	tRNA
Sars	40.3528	tRNA
Rbm3	40.286	mRNA
Rpl38	40.2147	ribosome
Zfr	40.205	unknown
Fmr1	40.1939	mRNA
Smn1	40.1669	snRNA
Ccnt2	40.1208	ncRNA
Nudt16	40.1039	snoRNA
Dzip1	40.0626	mRNA
Eif4a2	40.0181	mRNA
Mettl10	39.9714	tRNA
Snrpf	39.9685	snRNA
Pde12	39.9411	mRNA
C1qbp	39.8569	mRNA
Ern1	39.8348	mRNA
Xrn2	39.7667	diverse
Habp4	39.751	mRNA
Rnaseh1	39.6391	diverse
Wars	39.6225	tRNA
Mrpl24	39.5765	ribosome
Syncrip	39.4722	mRNA
Nop2	39.4539	rRNA
Cdc5l	39.4229	mRNA
Ifit1	39.4143	ncRNA
Ddx6	39.3391	mRNA
Rbm5	39.0953	mRNA
Polr2f	38.9598	mRNA
Imp3	38.9561	snoRNA
Zranb2	38.9475	mRNA
Xpot	38.9212	tRNA
Aqr	38.8762	mRNA
Trove2	38.822	ncRNA
Fxr2	38.8156	mRNA
Thoc5	38.8014	mRNA
Eif5b	38.7737	tRNA
Tdrkh	38.7065	ncRNA
Eif2a	38.6903	tRNA
Snd1	38.681	mRNA
Rbm17	38.6492	mRNA
Thoc7	38.6467	mRNA
Sidt1	38.6283	ncRNA
Cpsf1	38.6159	mRNA
Zgpat	38.5877	unknown
Crnkl1	38.5674	mRNA
Dhx30	38.4586	mRNA
Srp14	38.4435	ncRNA
Tarsl2	38.413	tRNA
Trmt6	38.3938	tRNA
Rpl39	38.3522	ribosome
Rps15	38.3165	ribosome
Sart1	38.285	snRNA
Casc3	38.2064	mRNA
Eif3a	38.2044	mRNA
Ankrd17	38.1709	unknown
Rpusd4	38.1533	mRNA
Cpeb4	38.0968	mRNA
Rsl24d1	37.9762	rRNA
Ddx56	37.9614	rRNA
Dync1h1	37.9381	mRNA
Pdcd7	37.8874	snRNA
Iars	37.8681	tRNA
Gpkow	37.8587	unknown
Rps23	37.8359	ribosome
Purb	37.8033	mRNA
Thg1l	37.714	tRNA
Exosc3	37.7103	diverse
Tcerg1	37.6993	mRNA
Mrps7	37.6438	ribosome
Setd7	37.643	ncRNA
Utp15	37.5529	snoRNA
Eed	37.5032	ncRNA
Pdcd4	37.4967	mRNA
Eif2b3	37.4721	mRNA
Hars	37.4572	tRNA
Rnase4	37.4396	diverse
Eri2	37.4344	unknown
Fastkd3	37.3796	mRNA
Pop4	37.3707	ncRNA
Ints12	37.36	snRNA
Eftud2	37.2916	tRNA
Esrp1	37.1478	mRNA
Mrpl3	37.1146	ribosome
Rpp14	37.1003	ncRNA
Rpl29	37.0989	ribosome
Npm2	37.0633	rRNA
Ddx3y	36.9661	mRNA
Mtrf1l	36.8686	mRNA
Pabpc4	36.8667	mRNA
Mrpl37	36.8456	ribosome
Papd7	36.802	diverse
Nufip2	36.7789	mRNA
Sart3	36.6609	snRNA
Hnrnpul2	36.5329	mRNA
Trub1	36.5219	tRNA
Cnot3	36.509	mRNA
Rpl9	36.4466	ribosome
Zrsr2	36.3587	mRNA
Rpl27	36.1836	ribosome
Upf1	36.1252	mRNA
Rnasel	36.0814	ncRNA
Rpl7a	36.0604	ribosome
Scaf4	35.9892	mRNA
Tars2	35.8299	tRNA
Carhsp1	35.7838	mRNA
Eif2b4	35.7714	mRNA
Api5	35.7587	mRNA
Dgcr14	35.746	mRNA
Aen	35.7093	diverse
Syf2	35.7006	mRNA
Mrps21	35.6704	ribosome
Gtpbp2	35.6521	mRNA
Taf9	35.6422	snoRNA
Tsnax	35.608	tRNA
Ints6	35.5376	snRNA
Parp4	35.4515	ncRNA
Srrm2	35.4094	mRNA
Mtpap	35.3136	mRNA
Mif4gd	35.2689	mRNA
Srsf3	35.2259	mRNA
Gpatch4	35.1927	unknown
Paip2	35.1918	mRNA
Pwp2	35.1473	snoRNA
Mrps26	35.0235	ribosome
Ddx58	35.0151	ncRNA
Xpo1	34.9276	mRNA
Eri1	34.9199	rRNA
Hnrnpl	34.9026	mRNA
Cnot6	34.8788	mRNA
Dhx36	34.877	mRNA
Prpf4b	34.8754	snRNA
Eef1d	34.8681	tRNA
Fastkd2	34.8681	mRNA
Dhx16	34.8405	snRNA
Rps8	34.835	ribosome
Mrpl48	34.7906	ribosome
Rpl23a	34.7856	ribosome
Gtpbp1	34.7297	mRNA
Hnrnpa2b1	34.5559	mRNA
Rpl32	34.5511	ribosome
Nob1	34.5447	rRNA
Mrpl35	34.48	ribosome
Tbl3	34.4768	snoRNA
Stau2	34.4351	mRNA
Clk1	34.4221	mRNA
Nudt16l1	34.4187	snoRNA
Rpl30	34.4165	ribosome
Wdr3	34.3703	snoRNA
Sf3a2	34.3702	snRNA
Adat1	34.3662	tRNA
Rpl27a	34.3476	ribosome
Aarsd1	34.2904	tRNA
Rrbp1	34.2491	mRNA
Ddx19a	34.2187	mRNA
Gltscr2	34.1753	rRNA
Ipo9	34.0398	mRNA
Mrpl32	34.0034	ribosome
Urm1	33.9579	tRNA
Bzw2	33.9199	mRNA
Drg1	33.8463	mRNA
Abce1	33.8404	ncRNA
Xab2	33.7606	mRNA
Cwf19l1	33.7552	mRNA
Magoh	33.7506	mRNA
Mrpl15	33.7027	ribosome
Luc7l	33.6997	mRNA
Pdcd11	33.6794	snoRNA
Pcbp2	33.576	mRNA
Exosc9	33.5621	diverse
Ifih1	33.5425	ncRNA
Utp20	33.5164	snoRNA
Smad1	33.5092	ncRNA
Dhx15	33.4629	mRNA
Spen	33.451	mRNA
Mrps9	33.3955	ribosome
Eif3g	33.3639	mRNA
Ipo8	33.294	ncRNA
Snrpd1	33.2864	snRNA
Rplp0	33.278	ribosome
Eef2k	33.2708	mRNA
Ptbp1	33.2394	mRNA
Auh	33.2264	mRNA
Isy1	33.2242	mRNA
Ythdf1	33.2102	mRNA
Nop14	33.0399	rRNA
Sarnp	33.0059	mRNA
Cdk9	32.986	ncRNA
Eif2ak1	32.9464	mRNA
Dazap1	32.9305	mRNA
Pnpt1	32.8686	diverse
Hnrnpa1	32.7068	mRNA
Eif2d	32.6747	tRNA
Angel2	32.662	mRNA
Eif2b5	32.6239	mRNA
Mrpl52	32.5608	ribosome
Nupl2	32.5554	mRNA
Lrrc47	32.5356	unknown
Hrsp12	32.5225	unknown
Ddx23	32.4447	snRNA
Eif3d	32.4335	mRNA
Akap1	32.351	mRNA
Rpl22l1	32.2113	ribosome
Polr2k	32.1987	mRNA
Lsm14b	32.1399	mRNA
Wdr12	32.1361	rRNA
Rbm27	32.1104	mRNA
Enox2	32.099	mRNA
Ssb	31.9912	tRNA
Tep1	31.9419	ncRNA
Bzw1	31.912	mRNA
Rbm41	31.8579	mRNA
Dus1l	31.8463	tRNA
Aff4	31.8406	mRNA
Rbm33	31.7933	mRNA
Mrpl13	31.7776	ribosome
C1d	31.732	rRNA
Eif3k	31.7191	mRNA
Sub1	31.7111	mRNA
Ddx26b	31.6974	mRNA
Polr2i	31.6799	mRNA
Lonp1	31.6581	diverse
Spats2l	31.6078	mRNA
Khsrp	31.5929	mRNA
Ifit2	31.588	ncRNA
Ncbp1	31.4869	mRNA
Rps5	31.4298	ribosome
Canx	31.424	unknown
Dcp2	31.1652	mRNA
Rplp1	31.1036	ribosome
Psip1	31.0918	mRNA
Tnrc6b	31.0381	mRNA
Sf3a1	31.0237	snRNA
Setx	31.0129	mRNA
Cpsf6	30.942	mRNA
Gspt2	30.9142	mRNA
Rps2	30.884	ribosome
Mrpl16	30.8715	ribosome
Exosc1	30.8666	diverse
Mterfd2	30.8142	rRNA
Srsf11	30.7963	mRNA
Aimp1	30.7594	tRNA
Snrpb2	30.7437	snRNA
Patl1	30.6922	mRNA
Lrrfip2	30.6911	ncRNA
Calr	30.6773	mRNA
Hexim1	30.6002	ncRNA
Srrt	30.5973	ncRNA
Gpatch1	30.5552	mRNA
Tsen54	30.5267	tRNA
Rpl23	30.5169	ribosome
Tfam	30.4967	mRNA
Nol11	30.4467	rRNA
Prpf3	30.386	snRNA
Papd5	30.3827	diverse
Ints2	30.378	snRNA
Mrpl14	30.3489	ribosome
Qtrtd1	30.3413	tRNA
Pop5	30.3239	ncRNA
Fam120b	30.2635	unknown
Lrpprc	30.2402	mRNA
Sympk	30.1781	mRNA
Cdc40	30.1611	mRNA
Rpl18a	30.1276	ribosome
Psma6	30.124	unknown
Lsm4	30.095	snRNA
Fam98a	30.0038	mRNA
Eif3m	29.9695	mRNA
Lars	29.9667	tRNA
Alkbh5	29.9514	mRNA
Rc3h1	29.9041	mRNA
Upf3b	29.8991	mRNA
Tfip11	29.8517	mRNA
Pum1	29.7673	mRNA
Pnn	29.7616	mRNA
Matr3	29.7113	mRNA
Mrpl50	29.6293	ribosome
Ruvbl2	29.6097	mRNA
Celf4	29.5912	mRNA
Mrpl44	29.5892	ribosome
Polr2b	29.5849	mRNA
Ubtf	29.5648	rRNA
Lsm2	29.5359	snRNA
Mcts1	29.4958	unknown
Cdk5rap1	29.4928	tRNA
Prkra	29.4609	ncRNA
Brix1	29.4473	rRNA
Cherp	29.4031	mRNA
Xpo4	29.3933	mRNA
Hnrnph1	29.3918	mRNA
Prpf19	29.3778	mRNA
Gtpbp10	29.3463	unknown
Zc3h4	29.2823	unknown
Rnaseh2c	29.21	diverse
Rpl5	29.2061	ribosome
Fam120a	29.2001	mRNA
Exosc2	29.1824	diverse
Zmat2	29.139	snRNA
Zcchc2	29.1283	unknown
Parn	29.1037	mRNA
Cpeb2	29.0158	mRNA
Drosha	28.9876	ncRNA
Pus7l	28.9565	rRNA
Dis3l2	28.895	diverse
Srp68	28.8055	ncRNA
Tnpo3	28.7987	mRNA
Zcchc17	28.784	unknown
Srek1	28.7669	mRNA
Larp1b	28.7524	mRNA
Snrpd2	28.748	snRNA
Ireb2	28.7419	mRNA
Surf6	28.7117	rRNA
Aptx	28.6888	diverse
Rpl8	28.6553	ribosome
Rpl41	28.5527	ribosome
Lars2	28.5238	tRNA
Snrpb	28.5212	snRNA
Clp1	28.4931	mRNA
N4bp1	28.4917	unknown
Farsb	28.4692	tRNA
Abcf1	28.4271	mRNA
Nip7	28.3924	rRNA
Rps27l	28.3771	ribosome
Thoc1	28.3384	mRNA
Sfpq	28.2749	mRNA
Mrpl9	28.231	ribosome
Larp6	28.1576	mRNA
Hnrnpr	28.1562	mRNA
Dhx8	28.125	mRNA
Ash1l	28.1216	ncRNA
Eif4g1	28.0039	mRNA
Puf60	27.9563	mRNA
Rpl4	27.9149	ribosome
Ncl	27.8492	snoRNA
Dimt1	27.8401	rRNA
Csde1	27.8191	mRNA
Nova1	27.8148	mRNA
Parp1	27.7329	mRNA
Zc3h13	27.7053	unknown
Mrps22	27.6437	ribosome
Htatsf1	27.6205	mRNA
Rplp2	27.5629	ribosome
Rps18	27.458	ribosome
Srfbp1	27.4557	rRNA
Eif4h	27.4388	mRNA
Mrps35	27.4238	ribosome
Txnl4b	27.3697	snRNA
Kin	27.328	snRNA
Rpsa	27.2651	ribosome
Guf1	27.2305	mRNA
Dkc1	27.2301	snoRNA
Mrp63	27.0276	ribosome
Fcf1	26.8475	rRNA
Cpeb1	26.812	mRNA
Cpsf4	26.7877	mRNA
Suz12	26.7864	ncRNA
Ngdn	26.7819	mRNA
Dalrd3	26.7499	tRNA
Pabpc1l	26.7253	mRNA
Eif4e	26.7078	mRNA
Larp4b	26.6903	mRNA
Rpl34	26.5164	ribosome
Zc3h8	26.4749	unknown
Ran	26.4613	mRNA
Zcchc24	26.4396	unknown
Hnrnpf	26.4336	mRNA
Mphosph10	26.4271	snoRNA
Rps3	26.3975	ribosome
Rbms2	26.3744	mRNA
Trmu	26.3405	tRNA
Mrpl33	26.2331	ribosome
Baz2a	26.2301	ncRNA
Nop10	26.1822	snoRNA
Nsun2	26.1655	tRNA
Shq1	26.1531	snoRNA
Mbnl1	26.1345	mRNA
Ccdc59	26.1258	unknown
Riok2	26.0575	rRNA
Dars2	25.9969	tRNA
Ppil4	25.9965	mRNA
Mrpl38	25.9491	ribosome
Rps16	25.9308	ribosome
Rps25	25.757	ribosome
Mrps30	25.7322	ribosome
Rbm19	25.7114	rRNA
Aars	25.7106	tRNA
Ddx3x	25.7077	mRNA
Ipo13	25.701	mRNA
Thumpd1	25.6536	tRNA
Mrps28	25.6528	ribosome
Sbds	25.6373	rRNA
Ddx55	25.4587	rRNA
Fip1l1	25.454	mRNA
Nsun4	25.4284	rRNA
Strap	25.3402	mRNA
Dis3	25.2579	diverse
Msl3	25.2362	ncRNA
Qars	25.2334	tRNA
Parp12	25.2294	unknown
Lsm14a	25.2128	mRNA
Ythdf2	25.2033	mRNA
Smndc1	25.1758	mRNA
Dnajc21	25.1638	unknown
Ppp1r10	25.1237	unknown
Ddx20	25.0012	snRNA
Mrpl20	24.9829	ribosome
Xpo5	24.9366	ncRNA
Srrm1	24.9337	mRNA
Dgcr8	24.9266	ncRNA
Lsm12	24.8973	mRNA
Caprin1	24.8503	mRNA
Urb2	24.7869	rRNA
Pin4	24.7797	rRNA
Eif2s2	24.7044	tRNA
Rbm25	24.6713	mRNA
Aco1	24.6074	mRNA
Farsa	24.6003	tRNA
Eif2s1	24.5263	tRNA
Mrpl27	24.5194	ribosome
Luc7l2	24.4329	mRNA
Sidt2	24.3901	ncRNA
Mrps10	24.2541	ribosome
Fyttd1	24.0717	mRNA
Ints9	24.0638	snRNA
Ssu72	24.0411	mRNA
Rbm14	23.9498	mRNA
Rrp1b	23.9204	rRNA
Dap3	23.9201	ribosome
Eif3i	23.8893	mRNA
Gpatch8	23.8847	unknown
Nol8	23.8367	rRNA
Trit1	23.8366	tRNA
Tgs1	23.7989	snRNA
Tut1	23.7177	snRNA
Alkbh8	23.6448	tRNA
Ddx1	23.6327	mRNA
Wdr46	23.6326	snoRNA
Rbm39	23.6172	mRNA
Ptrh2	23.5949	tRNA
Fto	23.5908	mRNA
Rrp1	23.5449	rRNA
Gapdh	23.5192	mRNA
Caprin2	23.5054	mRNA
Cwc25	23.4674	mRNA
Mrpl2	23.3687	ribosome
Jakmip1	23.3633	mRNA
Rps27	23.3066	ribosome
Nop58	23.2817	snoRNA
Ppwd1	23.2613	mRNA
Cebpz	23.0519	rRNA
Exog	23.025	diverse
Strbp	23.0124	mRNA
Trmt112	22.9917	tRNA
Rbm15b	22.9352	mRNA
Ptcd3	22.8908	mRNA
Mrps34	22.7886	ribosome
Edc3	22.7468	mRNA
Sars2	22.628	tRNA
Rps27a	22.5135	ribosome
Rnmt	22.432	mRNA
Gnl3l	22.3835	rRNA
Cwc22	22.3405	mRNA
Upf3a	22.2748	mRNA
Ints7	22.1509	snRNA
Rexo2	22.146	rRNA
Polr2a	22.0957	mRNA
Mrps18c	22.027	ribosome
Cstf3	22.0268	mRNA
Rrp12	21.9598	rRNA
Thoc6	21.9518	mRNA
Mex3c	21.9133	mRNA
Prpf6	21.7743	snRNA
Tsfm	21.7581	mRNA
Rps15a	21.7057	ribosome
Nfx1	21.691	mRNA
Uhmk1	21.6537	mRNA
Sap18	21.5936	mRNA
Mrpl51	21.5828	ribosome
Tra2b	21.5651	mRNA
Smg1	21.5499	mRNA
Tia1	21.5464	mRNA
Snrpa	21.4857	snRNA
Prpf4	21.4262	snRNA
Ythdf3	21.3905	mRNA
Nsun3	21.2949	unknown
Celf3	21.214	mRNA
Gtf3a	21.1466	rRNA
Snip1	21.1364	ncRNA
Nol6	21.1263	rRNA
Atxn2	21.0762	mRNA
Mrps15	21.0297	ribosome
Ddx52	21.0093	rRNA
Sugp2	20.9738	mRNA
Tyw1	20.9566	tRNA
Arl6ip4	20.9494	mRNA
Fam98b	20.9412	tRNA
Rbm42	20.9331	mRNA
Imp4	20.9194	snoRNA
Bud13	20.8917	mRNA
Trnau1ap	20.8814	tRNA
Nop56	20.8669	snoRNA
Pnrc2	20.8499	mRNA
Ears2	20.8495	tRNA
Xpo7	20.8413	mRNA
Sugp1	20.8213	mRNA
Tra2a	20.7821	mRNA
Rbm6	20.7742	mRNA
Mrto4	20.7047	mRNA
Paip2b	20.676	mRNA
Ilf3	20.6581	mRNA
Mettl3	20.6321	mRNA
Pus7	20.5859	rRNA
Mak16	20.5034	rRNA
Samd4b	20.435	mRNA
G3bp1	20.376	mRNA
Snrnp48	20.3621	snRNA
Fxr1	20.3549	mRNA
Eif5	20.3468	mRNA
Lsg1	20.329	rRNA
Mrps33	20.3251	ribosome
Mrpl10	20.2863	ribosome
Eif2b1	20.2802	mRNA
Tsen34	20.2228	tRNA
Rrp8	20.2046	rRNA
Snrnp35	20.1575	snRNA
Dars	20.1447	tRNA
Rps28	20.0527	ribosome
Trmt12	20.0065	tRNA
Znhit6	19.9873	snoRNA
Srsf2	19.9767	mRNA
Eif4g3	19.9663	mRNA
Tsr1	19.9214	rRNA
Tdrd7	19.8664	mRNA
Polr2e	19.8578	mRNA
Mrpl21	19.837	ribosome
Trmt11	19.8303	tRNA
Smg5	19.7551	mRNA
Top3b	19.7496	mRNA
Hnrnpm	19.7465	mRNA
Celf6	19.6842	mRNA
Cnot6l	19.679	mRNA
Ins2	19.6569	not RBP
Snupn	19.5647	snRNA
Ddx21	19.4651	rRNA
Ddx51	19.2292	rRNA
Eif4e2	19.1516	mRNA
Mthfsd	19.1288	mRNA
Tnrc6c	19.0643	mRNA
Gar1	19.0305	snoRNA
Control	19.0151	not RBP
Zc3h3	18.8183	mRNA
Edc4	18.7606	mRNA
Nono	18.6313	ncRNA
Trim25	18.6237	mRNA
Noa1	18.5678	rRNA
Lcmt2	18.5663	tRNA
Fastk	18.5302	mRNA
Control	18.4655	not RBP
Rpusd3	18.3695	mRNA
Mrpl47	18.3327	ribosome
Dhx38	18.2872	mRNA
Rars	18.2622	tRNA
Nol3	18.0726	mRNA
Utp14a	18.0536	snoRNA
Ythdc2	17.9744	mRNA
Zc3h7a	17.9715	unknown
Mrps18b	17.9559	ribosome
Smad2	17.9132	ncRNA
Zc3h14	17.7984	mRNA
Etf1	17.7723	mRNA
Abt1	17.735	mRNA
Ppie	17.618	mRNA
Ranbp6	17.4914	mRNA
Rbmx	17.4519	mRNA
Eif2ak3	17.4489	mRNA
Zmat3	17.4249	ncRNA
Nom1	17.41	rRNA
Ddx49	17.368	rRNA
Cpsf7	17.3665	mRNA
Tsr2	17.3629	rRNA
Trub2	17.3617	tRNA
Zc3hc1	17.1752	unknown
Nutf2	17.0553	mRNA
Zc3h11a	17.0519	unknown
Rpl3	17.0391	ribosome
Msi1	17.0292	mRNA
Mrpl54	16.8694	ribosome
Nhp2	16.7977	snoRNA
Fam46a	16.7404	unknown
Sf3a3	16.6194	snRNA
Ddx42	16.6004	mRNA
Tnpo2	16.5358	mRNA
Apex1	16.5108	mRNA
Smad5	16.5027	ncRNA
Ctif	16.4714	mRNA
Srsf1	16.3938	mRNA
Ncbp2	16.3139	mRNA
Slc4a1ap	16.308	unknown
Cwc15	16.1928	mRNA
Spats2	16.1642	mRNA
Mrpl23	16.1458	ribosome
Nxf1	16.118	mRNA
Dicer1	16.0715	ncRNA
Tyw3	16.069	tRNA
Clk3	15.9733	mRNA
Mbnl2	15.9536	mRNA
Nmd3	15.8928	mRNA
Ints3	15.7986	snRNA
Zcchc7	15.7353	diverse
Acin1	15.619	mRNA
Eif2ak4	15.5777	tRNA
Pura	15.5146	mRNA
Gfm1	15.481	mRNA
Rps19	15.4749	ribosome
Rexo4	15.4411	rRNA
Phrf1	15.3905	mRNA
Gtf2f1	15.3524	mRNA
Celf1	15.3305	mRNA
Rnpc3	15.1214	snRNA
Poldip3	15.1036	mRNA
Lsm3	15.0239	snRNA
Cnot8	15.0084	mRNA
Rbpms	15.0029	mRNA
Dnttip2	14.973	rRNA
Cirbp	14.8298	mRNA
Control	14.8199	not RBP
Thrap3	14.791	mRNA
Hdlbp	14.7618	mRNA
Rps11	14.6695	ribosome
Control	14.5122	not RBP
Drg2	14.4974	mRNA
Mphosph6	14.3279	rRNA
Eif5a	14.2944	mRNA
Cnot2	14.2576	mRNA
Iars2	14.2514	tRNA
Prpf40a	14.2209	snRNA
Sf3b5	14.0785	mRNA
Riok1	14.0721	rRNA
Utp3	14.0185	snoRNA
Uba1	13.9757	mRNA
Khnyn	13.9503	mRNA
Gemin4	13.9445	snRNA
Pan2	13.9227	mRNA
Srp9	13.9082	ncRNA
Mrpl49	13.8969	ribosome
Pcf11	13.8608	mRNA
Dis3l	13.8579	diverse
Nova2	13.8543	mRNA
Cpsf3	13.8364	mRNA
Rbm8a	13.7515	mRNA
Ddx10	13.5849	rRNA
Prpf38b	13.4637	snRNA
Cnot4	13.423	mRNA
Rsrc1	13.3728	mRNA
Pqbp1	13.324	mRNA
Ddx46	13.2375	snRNA
Rrp1b	13.1234	rRNA
Ddx39b	13.0978	mRNA
Cars2	13.0217	tRNA
Eif3b	12.9434	mRNA
Sra1	12.7688	ncRNA
Thumpd2	12.7688	tRNA
Tpr	12.7249	mRNA
Mtif2	12.6578	tRNA
Sepsecs	12.6577	tRNA
Ccnt1	12.6574	ncRNA
Nanos1	12.6166	mRNA
Rbm26	12.4982	mRNA
Ybx1	12.4625	mRNA
Xpo6	12.3187	mRNA
Ints5	12.2798	snRNA
Smad7	12.0947	ncRNA
Mrps16	12.0728	ribosome
Mrps18a	12.056	ribosome
Dhx40	12.0336	mRNA
Hnrnph2	12.016	mRNA
Prdx1	11.8885	mRNA
Smad3	11.8758	ncRNA
Eif1ad	11.8716	mRNA
Utp18	11.7303	snoRNA
Upf2	11.6801	mRNA
Eif3e	11.6521	mRNA
Pabpn1	11.6233	mRNA
Cnot7	11.614	mRNA
Eif3h	11.4083	mRNA
Rpf2	11.3892	rRNA
Rbm10	11.3203	mRNA
Eif5a2	11.2498	mRNA
Ddx25	11.2472	mRNA
Khdrbs1	11.1607	mRNA
Cars	11.1457	tRNA
Srp19	11.1255	ncRNA
Prpf8	11.0897	snRNA
Cstf2t	10.9659	mRNA
Hbs1l	10.7793	mRNA
Frg1	10.7693	mRNA
Trmt1	10.6975	tRNA
Ftsj1	10.6763	tRNA
Control	10.6349	not RBP
Mbnl3	10.1877	mRNA
Eral1	9.97948	rRNA
Snrpn	9.87592	snRNA
Pdx1	9.85699	not RBP
Clk2	9.6007	mRNA
Slbp	8.4202	mRNA

## Sheet: Suppl. Data 5
Supplementary Data 5
The following table outlines the performance of RBPs for the Glibenclamide Readout.
		SSMD
Gene	Log2FC	Both	Content only	GSIS only	Other Significant	Not Significant	Significant results
Fam98a	-2.51969				0.29689		Hits only	95
Larp4b	-1.55206					-0.192643	Both	6
Polr2j	-1.22815	1.46149					Insulin Content	44
Aff4	-1.03792		0.00152339				GSIS only	11
Top1	-0.893078		3.91639
Ins2	-0.847145	2.09013
Taf15	-0.811183			1.60594			Positive Glib regulators only
Drg2	-0.786945		0.740529				Hits only	19
Ddx27	-0.781172			2.94529			Both	6
Sub1	-0.717801		2.06625				Insulin Content	27
Fxr2	-0.702721			0.990061			GSIS only	11
Ilf2	-0.695993			1.77			negative gsis	0
Enox2	-0.685017			1.3416
Dhx38	-0.660445		0.596285
Syf2	-0.632734		0.524236				Negative Glib regulators only
Eif3h	-0.592671				1.13021		Hits only	76
Uba1	-0.586446		0.824104				Both	0
Zmat2	-0.576355		1.77675				Insulin Content	17
Gatc	-0.553378				0.701178
Dus1l	-0.548042		2.20231
Ipo5	-0.542788			0.572584
Mvp	-0.539007					-1.38917
Spen	-0.534776		1.82371
Parp12	-0.5198				1.14266
Lsg1	-0.518424			0.532846
Utp18	-0.510356				1.57814
Hnrnpm	-0.489011				0.783934
Fto	-0.46809		1.18683
Pnn	-0.46639				0.989166
Eef2k	-0.463088			0.32248
Brix1	-0.462511		1.1061
Xpot	-0.462024				0.956744
Eif5	-0.436555				0.453518
Ppwd1	-0.424124		0.642452
Nop56	-0.4063		0.262416
Parp1	-0.39902					-0.317504
Rnpc3	-0.392605		1.5795
Uhmk1	-0.380526		0.726344
Ncbp1	-0.378454		1.44218
Rrp1b	-0.372762		1.66028
Denr	-0.372678			0.611379
Cnot7	-0.355421				0.433919
Polr2e	-0.353385				0.296768
Clp1	-0.351838	0.669434
Trmt1	-0.329453		0.277184
Utp3	-0.328438				0.432742
Ddx18	-0.327933				1.85599
Pcbp2	-0.321916				0.516995
Setx	-0.317412				1.44874
Tcof1	-0.316423					-0.44232
Luc7l	-0.316262		0.391899
Nfx1	-0.312957					-0.0665183
Eif2s1	-0.308772				0.61277
Srrm1	-0.308359		0.928785
Trove2	-0.279453				0.0348785
Mto1	-0.273669					-0.0235298
Cdc40	-0.26445					-0.0800316
Ubtf	-0.260996		0.822693
Papd5	-0.25841			0.41616
Xpo6	-0.257324				2.65619
Lsm12	-0.253381		0.155799
Xab2	-0.241628					-0.597407
Zcchc17	-0.241388		1.33821
Cnbp	-0.241307	0.400295
Park7	-0.23932					-0.888373
Ddx25	-0.238389					-0.567787
Ifih1	-0.206167		1.07028
Ubap2l	-0.203726	0.255739
Fastk	-0.186632					-0.19953
Tsr2	-0.18644					-0.328322
Lrrc47	-0.178913					-0.229467
Fam46a	-0.172515		0.254803
Aqr	-0.169912					-1.16128
Snrpd1	-0.167215					-0.702354
Ints9	-0.149456					-0.0596073
Tsn	-0.145498			0.735458
Snrpb	-0.141323				0.230556
Imp4	-0.133231					-0.393611
Rbm33	-0.131295					-1.1325
Mthfsd	-0.122978					-0.348804
Slbp	-0.122476					-0.817836
Sidt2	-0.12048					-1.15265
Trmt6	-0.093892					-0.618345
Lsm14a	-0.0925251					-0.0115456
Celf3	-0.0865252	0.222916
Riok1	-0.0783211					-0.933422
Cwc25	-0.067051		0.452468
Zc3h4	-0.0639871					-0.281171
Cwc15	-0.0634268					-0.157935
Eif2s2	-0.0629695					-2.5547
Slu7	-0.0552558					-0.521018
Ddx51	-0.0491638					-0.968386
Srp19	-0.0215792					-0.443706
Paip2b	-0.012142					-0.674983
Syncrip	-0.00958789					-1.05726
Gtpbp10	0.0127392				0.657069
Zfp36	0.013998					-4.49019
Hbs1l	0.0171817					-6.54362
Txnl4a	0.0179036					-5.4722
Taf9	0.0186248					-1.55393
Angel2	0.0215246					-0.263009
Ints3	0.0233639					-6.40088
Lcmt2	0.0262801					-1.15885
Pura	0.0302014					-3.38972
Pum2	0.0304626					-6.04573
Pspc1	0.0308698				0.28901
Srrm2	0.0315757					-3.94102
Xpo5	0.035991					-3.91258
Eri1	0.0471801					-0.215405
Dnttip2	0.0526526					-1.38087
Isy1	0.0539928					-1.04345
Zc3h7a	0.0582713					-1.58129
Ptrh2	0.0627897					-3.24564
Cnot8	0.063249					-2.13399
Ctif	0.0637754					-2.7731
Mcts1	0.072063					-2.36794
Gfm2	0.0749031					-2.52097
Rexo4	0.0757042					-1.21926
Nop2	0.0818703					-2.2339
Pdx1	0.0831401					-2.82824
Angel1	0.0870783					-2.87215
Mbnl2	0.0872459					-1.73405
Trub2	0.0933482					-1.87533
Dync1h1	0.109484					-3.00612
Zfr	0.119429					-2.02782
Tpr	0.121647					-2.94242
Tsen34	0.122367					-1.37901
Dnajc21	0.122586					-2.75232
Dgcr8	0.126558					-2.94246
Celf1	0.126666					-1.43255
Dis3	0.132238					-6.90561
Tia1	0.135644					-2.39271
Upf3a	0.137799					-4.79348
Gpatch8	0.139774					-1.30053
Calr	0.140692					-3.28681
Zcrb1	0.14168					-1.99153
Pcf11	0.150507					-2.93564
Thumpd3	0.161768					-3.34011
Srp9	0.164368					-1.08867
Dhx8	0.165658					-4.07776
Celf6	0.171657					-3.50202
Smg5	0.17501					-0.57524
Thrap3	0.175409					-0.739998
Mov10	0.180128					-2.53439
Gtf2f1	0.182256					-2.42882
Srbd1	0.193974					-1.10723
Khnyn	0.19575					-1.177
Ptbp1	0.207796					-1.10303
Nob1	0.22247					-0.0313486
Rbm27	0.231836		0.447256
Sart3	0.236671					-0.628679
Dhx16	0.237781				1.75045
Gpkow	0.237874					-0.885227
Nip7	0.241039					-0.287064
Rbmx	0.244173					-1.37049
Gtf3a	0.248964					-0.0393814
Ppp1r10	0.251598				0.669578
Exosc9	0.255367				1.66362
Ankrd17	0.258353					-0.876407
Sfpq	0.258895					-1.84877
Dhx15	0.25896					-0.635426
Cnot10	0.25903					-2.28848
Sepsecs	0.266152					-0.590788
Dcp1a	0.266746					-1.28163
Dhx30	0.268337					-0.417958
Papd4	0.270666					-1.34965
Ptcd3	0.278203					-1.45547
Pno1	0.280671					-1.20515
CLK2	0.280697					-0.458539
Cnot6	0.28319				0.0992687
Nop10	0.287546					-0.146362
Mif4gd	0.28937					-0.0888662
Ddx47	0.29207					-0.51439
Mak16	0.298394					-1.41614
Bzw2	0.309673					-0.173711
Htatsf1	0.310174					-0.694969
Qtrtd1	0.31185					-0.148756
Srsf2	0.320079					-0.914694
Ruvbl2	0.322234		0.0498998
Clk4	0.339851				0.0282616
Nat10	0.349902					-0.194531
Exosc7	0.352382					-0.14385
Tardbp	0.352446					-0.377915
Srsf5	0.370303					-0.315039
Aptx	0.370541				0.0807043
Scaf4	0.371503					-0.127436
U2af2	0.375496					-0.51381
Tnpo2	0.398515				0.118895
Ddx3x	0.398654				0.552779
Snd1	0.401728					-1.69052
Hnrnpa2b1	0.412897					-0.142893
Cpsf7	0.413352		0.437634
Snrpd3	0.415017					-1.18049
Carhsp1	0.418449					-0.126826
Wdr61	0.420251					-0.0275437
Upf3b	0.426956					-0.0159909
Pdcd4	0.428475				1.48269
Hnrnpf	0.434031				0.965715
Hnrnph1	0.449815				1.12353
Prpf4	0.472183				0.226313
Sf3a1	0.485626				0.317099
Paip2	0.486676					-0.889731
Nudt21	0.497199				1.7727
Strap	0.500096				0.487189
Zfc3h1	0.504829					-0.888254
Aff1	0.51694		1.22147
Rbm18	0.523953					-0.352772
Fam98b	0.528486		0.24022
Zcchc2	0.529589				1.04313
Eif4b	0.53599				2.30976
Plrg1	0.541661		0.671665
Zc3h7b	0.547791				1.15345
Ythdf2	0.559048				0.543606
Nynrin	0.569294				0.928303
Srsf7	0.575597				1.56305
Drosha	0.580149				2.02408
Smad7	0.588903				1.46638
Ddx23	0.59536				3.42376
Dazap1	0.601503				0.796245
Xpo7	0.625145		1.00567
Ddx19a	0.630161				0.244241
Ddx26b	0.638287				1.10314
Raly	0.639159				2.66803
Maz	0.647999		2.78568
Caprin1	0.650678				0.829803
Gtpbp2	0.656403				1.04799
Srp68	0.669792				2.59961
Gltscr2	0.682151					-0.0216134
Repin1	0.693166		1.35332
Rbmxl1	0.707093				0.333157
Ddx6	0.714697				0.474617
Dynll1	0.733245		1.66232
Hnrnpa3	0.736314				0.565838
Rbm43	0.750095				1.35534
Larp1	0.756793				1.73045
Yrdc	0.756959				2.02465
Sart1	0.76502				1.44216
Upf1	0.77352				1.00752
Gnl2	0.775912				1.70467
Guf1	0.791118		2.02089
Unk	0.801073		1.31593
Rbms1	0.807691				1.22138
Fbl	0.819205				1.79393
Mkrn2	0.833576				1.2008
Ddx41	0.836913				1.73025
Snrnp70	0.851591		1.63912
Hnrnpa1	0.887524				1.31488
Stau2	0.889083				1.37185
Polr2a	0.89585				1.43791
Dhx29	0.908536				1.54728
Rngtt	0.919806				0.173198
Jakmip1	0.944445				1.91373
Nol7	0.964733				0.545221
R3hdm1	0.972404				0.821113
Nol9	0.992937				1.05266
Zc3h12c	0.998107				1.63114
Ptges3	1.01126		1.10652
Fubp3	1.03225		1.53131
Krr1	1.04656				2.06643
Ftsj3	1.06602				1.22606
Fastkd1	1.07775				2.34177
Ints4	1.08505				2.69376
Rtf1	1.15599				2.12106
Tial1	1.17058				1.94322
Fam120b	1.17287				1.88735
Eef2	1.18095				1.97115
Eprs	1.19403				1.54881
Tdrd7	1.22872				0.852952
Purb	1.25043				1.77929
Cnot1	1.25185		0.724941
Snrpn	1.30485				2.74811
Pde12	1.32416				2.47264
Ythdf1	1.35555		2.1974
Gnl3	1.36096				1.14644
Paip1	1.38467				1.23633
Rbbp6	1.41684				2.09132
Raver1	1.42432				1.80884
Atxn1	1.43617				1.09389
Mecp2	1.61532				2.31815
Urb1	1.79781				1.85781

## Sheet: Suppl. Data 6
Supplementary Data 6
ATP Production
	Z-Score
Gene	Both	Content only	GSIS only	Other Significant	Not Significant		Significant results
Ptges3		1.63233					Hit only	28
Spen					1.22526		both	8
Gtpbp2					1.16017		Content only	27
Srrm2					1.14779		GSIS only	12
Lcmt2					1.06456
Cstf1					0.801611
Ppwd1					0.760641
Ipo9					0.593895
Gtf3a					0.580876
Nolc1					0.576014
Rrp1b					0.513293
Top1					0.316998
Setx					0.278245
Hnrnpm					0.254007
Ftsj3					0.241957
Xab2					0.225977
Utp18					0.208133
Dgcr8					0.0573608
Gpatch8					0.0172773
Polrmt					-0.015386
Nop56					-0.0570519
Zmat2					-0.0781505
Nat10					-0.0811579
Calr					-0.162418
Snrpd1					-0.177508
Zcchc17					-0.202013
Zc3h13					-0.207345
Nsa2					-0.239409
Dus1l					-0.264111
Rnpc3					-0.285424
Paip2b					-0.294842
Syf2					-0.313161
Cnbp					-0.315281
Brix1					-0.35716
Clp1					-0.367891
Mrpl4					-0.371727
Repin1					-0.397705
Zc3h4					-0.404488
Riok1					-0.421824
Drg2					-0.465269
Fto					-0.467779
Fam46a					-0.47738
Celf3					-0.513461
Cdc40					-0.525304
Trmt1					-0.529245
Kpnb1					-0.538816
Xpo6					-0.580812
Taf15					-0.637274
Slu7					-0.707011
Caprin1					-0.713157
Pcbp2					-0.720084
Larp4b					-0.723449
Jakmip1					-0.723692
Ubap2l					-0.739026
Cnot7					-0.742881
Srp19					-0.769364
Ints9					-0.780396
Eef2k					-0.820177
Imp4					-0.823349
Ptcd3					-0.848785
Mif4gd					-0.880986
Zc3h7a					-0.900448
Ddx23					-0.941384
Parp12					-0.961331
Ncbp1					-0.971093
Unk					-0.976177
Eif2a					-0.996701
Nop10					-0.998357
Lsm12					-1.0116
Mak16					-1.07236
Clasrp					-1.08843
Dhx38					-1.10683
Upf3a					-1.11907
Tsen34					-1.13211
Eif5					-1.14328
Pnn					-1.31904
Ptbp1					-1.32521
Uhmk1					-1.39438
Zfp36					-1.40266
Slbp					-1.46407
Zcrb1					-1.47115
Cpeb1					-1.5065
Lsm14a					-1.51792
Sfpq					-1.52598
Rngtt					-1.54946
Stau2					-1.57575
Gatc				-1.60268
Pura				-1.61216
Hbs1l				-1.63086
Ints3				-1.63352
Sidt2		-1.6535
Eri1				-1.6552
Thoc2	-1.6743
Trub2				-1.71172
Celf1		-1.72625
Srsf2		-1.72627
Tardbp			-1.75753
Tardbp			-1.75753
Yrdc		-1.78483
Ankrd17	-1.79691
Polr2j	-1.82432
Sf3a1		-1.83777
Ern1			-1.86723
Dnttip2				-1.9205
Utp3				-1.93345
Uba1		-1.97715
Cpsf7				-1.98593
Drosha		-1.99003
Ddx47				-1.99118
Luc7l		-2.02021
Rbm17		-2.03266
Dhx15		-2.03686
Pdcd4	-2.0372
Srrm1		-2.04534
Srsf5			-2.06356
Plrg1				-2.11187
Nip7		-2.11448
Xpo7				-2.14679
Paip2		-2.17238
Xpot				-2.19435
Ddx3x		-2.23119
Fbl			-2.23177
Nol9			-2.25139
Nob1				-2.2553
Ythdf2				-2.27233
Rbmx				-2.30658
Srbd1			-2.31892
Snd1			-2.34537
Nynrin	-2.41065
Rexo4				-2.45603
Angel2		-2.53647
Zc3h12c		-2.54904
Denr			-2.56243
Dhx30			-2.57917
Rbm18			-2.63672
Sepsecs				-2.75771
Hnrnpf				-2.76834
Hnrnpa1		-2.79076
Gltscr2				-2.89877
Fam98b				-2.9092
Dync1h1		-2.9314
Tnpo2		-2.93684
Thumpd3		-2.94602
Ddx26b				-2.97826
Isy1				-3.01648
Ints4				-3.18352
Carhsp1		-3.20987
Hnrnph1				-3.21042
Upf1				-3.27379
Nol7		-3.33275
Pdx1		-3.37971
Ddx19a		-3.3832
Sart3	-3.3839
Gnl2		-3.5598
Tdrd7				-3.5765
Angel1				-3.61906
Snrpd3	-3.7229
Htatsf1		-3.77499
Tial1	-3.93903
Ddx6			-4.02908
Zfr		-4.12007
