# Supplementary material for: Polyadenylation of insulin mRNA by Tent5a regulates pancreatic beta cells
Source: Nat Commun. 2026 May 20;17:7295. doi: 10.1038/s41467-026-72905-8 (PMC13402609; doi:10.1038/s41467-026-72905-8)
Supplement: Supplementary file 4 — Supplementary Table 7 [file 41467_2026_72905_MOESM4_ESM.xlsx]

## Sheet: Tent5a WT
Supplementary Data 7									FC cut off	2
Tent5a WT IP									BFDR	0.05
protein_Id	description	Gene cut off	Gene	After Gene	IDcolumn	nrPept	fasta.id	prot_length	PreyGene	Intensity	IntensitySum	AvgIntensity	NumReplicates	ctrlIntensity	AvgP	MaxP	SaintScore	OddsScore	FoldChange	BFDR	log2FC
D4A0W7	Fibronectin type III domain containing 3B OS=Rattus norvegicus OX=10116 GN=Fndc3b PE=1 SV=2	Fndc3b PE=1 SV=2	Fndc3b	1 SV=2	D4A0W7	24	tr|D4A0W7|D4A0W7_RAT	1207	D4A0W7	17.426|13.433|12.378|17.879	61.116	15.279	4	0.205|0.528|0.633|0.502	1	1	1	11.891	35.457	0.0001	5.148
D3Z5S8	Terminal nucleotidyltransferase 5A OS=Mus musculus OX=10090 GN=Tent5a PE=1 SV=2	Tent5a PE=1 SV=2	Tent5a	1 SV=2	D3Z5S8	24	sp|D3Z5S8|TET5A_MOUSE	447	D3Z5S8	83.190|61.882|56.923|90.149	292.144	73.036	4	6.338|4.353|4.644|5.315	1	1	1	11.361	14.297	0.0001	3.83764
P59215	Guanine nucleotide-binding protein G(o) subunit alpha OS=Rattus norvegicus OX=10116 GN=Gnao1 PE=1 SV=2	Gnao1 PE=1 SV=2	Gnao1	1 SV=2	P59215	6	sp|P59215|GNAO_RAT	354	P59215	0.961|1.414|1.252|0.986	4.613	1.153	4	.|.|.|0.096	1	1	1	11.753	12.072	0.0001	3.59359
P32551	Cytochrome b-c1 complex subunit 2, mitochondrial OS=Rattus norvegicus OX=10116 GN=Uqcrc2 PE=1 SV=2	Uqcrc2 PE=1 SV=2	Uqcrc2	1 SV=2	P32551	6	sp|P32551|QCR2_RAT	452	P32551	1.472|1.444|1.510|1.578	6.004	1.501	4	.|.|0.127|.	1	1	1	11.746	11.824	0.0001	3.56365
Q6AYT3	RNA-splicing ligase RtcB homolog OS=Rattus norvegicus OX=10116 GN=Rtcb PE=2 SV=1	Rtcb PE=2 SV=1	Rtcb	2 SV=1	Q6AYT3	11	sp|Q6AYT3|RTCB_RAT	505	Q6AYT3	1.568|1.422|1.878|1.622	6.489	1.622	4	.|.|0.136|0.178	1	1	1	11.69	10.456	0.0001	3.38626
P32089	Tricarboxylate transport protein, mitochondrial OS=Rattus norvegicus OX=10116 GN=Slc25a1 PE=1 SV=1	Slc25a1 PE=1 SV=1	Slc25a1	1 SV=1	P32089	5	sp|P32089|TXTP_RAT	311	P32089	3.266|2.784|2.551|3.204	11.805	2.951	4	.|.|0.320|.	1	1	1	11.37	9.234	0.0001	3.20696
P35571	Glycerol-3-phosphate dehydrogenase, mitochondrial OS=Rattus norvegicus OX=10116 GN=Gpd2 PE=1 SV=1	Gpd2 PE=1 SV=1	Gpd2	1 SV=1	P35571	9	sp|P35571|GPDM_RAT	727	P35571	0.673|0.315|0.385|0.892	2.265	0.566	4	0.065|.|.|.	1	1	1	6.828	8.774	0.0001	3.13323
A6IDY9	Ndufa4 protein OS=Rattus norvegicus OX=10116 GN=Ndufa4 PE=1 SV=1	Ndufa4 PE=1 SV=1	Ndufa4	1 SV=1	A6IDY9	5	tr|A6IDY9|A6IDY9_RAT	82	A6IDY9	3.855|3.435|2.788|3.920	13.999	3.5	4	0.240|0.380|0.708|.	1	1	1	8.633	8.722	0.0001	3.12466
Q5XIF6	Tubulin alpha-4A chain OS=Rattus norvegicus OX=10116 GN=Tuba4a PE=1 SV=1	Tuba4a PE=1 SV=1	Tuba4a	1 SV=1	Q5XIF6	3	sp|Q5XIF6|TBA4A_RAT	448	Q5XIF6	4.565|4.448|3.317|4.868	17.198	4.3	4	.|.|.|.	1	1	1	11.126	8.711	0.0001	3.12284
Q09073	ADP/ATP translocase 2 OS=Rattus norvegicus OX=10116 GN=Slc25a5 PE=1 SV=3	Slc25a5 PE=1 SV=3	Slc25a5	1 SV=3	Q09073	7	sp|Q09073|ADT2_RAT	298	Q09073	10.549|8.705|7.891|10.590	37.735	9.434	4	1.199|1.179|1.617|1.071	1	1	1	11.291	7.542	0.0001	2.91495
P62909	Small ribosomal subunit protein uS3 OS=Rattus norvegicus OX=10116 GN=Rps3 PE=1 SV=1	Rps3 PE=1 SV=1	Rps3	1 SV=1	P62909	18	sp|P62909|RS3_RAT	243	P62909	6.867|5.850|5.275|7.195	25.187	6.297	4	0.410|1.127|1.344|0.833	1	1	1	7.534	7.423	0.0001	2.892
P16036	Solute carrier family 25 member 3 OS=Rattus norvegicus OX=10116 GN=Slc25a3 PE=1 SV=1	Slc25a3 PE=1 SV=1	Slc25a3	1 SV=1	P16036	13	sp|P16036|S25A3_RAT	356	P16036	5.020|4.640|3.655|5.199	18.514	4.628	4	0.558|0.713|0.965|0.400	1	1	1	11.237	7.393	0.0001	2.88616
P97700	Mitochondrial 2-oxoglutarate/malate carrier protein OS=Rattus norvegicus OX=10116 GN=Slc25a11 PE=1 SV=3	Slc25a11 PE=1 SV=3	Slc25a11	1 SV=3	P97700	12	sp|P97700|M2OM_RAT	314	P97700	3.985|3.261|2.160|3.797	13.203	3.301	4	.|0.527|0.399|.	1	1	1	8.551	7.197	0.0001	2.8474
A0A8I6AK45	Mitochondrial carrier 2 OS=Rattus norvegicus OX=10116 GN=Mtch2 PE=1 SV=1	Mtch2 PE=1 SV=1	Mtch2	1 SV=1	A0A8I6AK45	4	tr|A0A8I6AK45|A0A8I6AK45_RAT	368	A0A8I6AK45	2.895|2.491|2.247|2.962	10.595	2.649	4	0.309|0.314|0.525|.	1	1	1	11.389	7.146	0.0001	2.83714
Q05096	Unconventional myosin-Ib OS=Rattus norvegicus OX=10116 GN=Myo1b PE=1 SV=1	Myo1b PE=1 SV=1	Myo1b	1 SV=1	Q05096	17	sp|Q05096|MYO1B_RAT	1136	Q05096	1.101|1.242|1.255|0.881	4.479	1.12	4	.|.|0.160|.	1	1	1	9.881	7.002	0.0001	2.80777
P23565	Alpha-internexin OS=Rattus norvegicus OX=10116 GN=Ina PE=1 SV=2	Ina PE=1 SV=2	Ina	1 SV=2	P23565	20	sp|P23565|AINX_RAT	505	P23565	2.249|2.076|1.820|2.337	8.483	2.121	4	.|0.316|.|.	1	1	1	11.591	6.716	0.0001	2.7476
P85834	Elongation factor Tu, mitochondrial OS=Rattus norvegicus OX=10116 GN=Tufm PE=1 SV=1	Tufm PE=1 SV=1	Tufm	1 SV=1	P85834	14	sp|P85834|EFTU_RAT	452	P85834	2.014|1.927|1.512|2.132	7.585	1.896	4	.|0.221|0.361|.	1	1	1	10.62	6.712	0.0001	2.74674
Q05962	ADP/ATP translocase 1 OS=Rattus norvegicus OX=10116 GN=Slc25a4 PE=1 SV=3	Slc25a4 PE=1 SV=3	Slc25a4	1 SV=3	Q05962	17	sp|Q05962|ADT1_RAT	298	Q05962	29.192|23.196|20.422|32.138	104.948	26.237	4	4.524|3.848|4.443|3.088	1	1	1	11.274	6.674	0.0001	2.73855
P61751	ADP-ribosylation factor 4 OS=Rattus norvegicus OX=10116 GN=Arf4 PE=2 SV=2	Arf4 PE=2 SV=2	Arf4	2 SV=2	P61751	3	sp|P61751|ARF4_RAT	180	P61751	2.169|2.041|1.630|2.162	8.002	2.001	4	.|0.254|0.361|.	1	1	1	10.852	6.609	0.0001	2.72443
Q5M9G3	Caprin-1 OS=Rattus norvegicus OX=10116 GN=Caprin1 PE=1 SV=2	Caprin1 PE=1 SV=2	Caprin1	1 SV=2	Q5M9G3	13	sp|Q5M9G3|CAPR1_RAT	707	Q5M9G3	1.380|1.006|2.126|1.537	6.049	1.512	4	.|0.139|0.281|0.308	1	1	1	6.734	6.599	0.0001	2.72225
Q641Y8	ATP-dependent RNA helicase DDX1 OS=Rattus norvegicus OX=10116 GN=Ddx1 PE=1 SV=1	Ddx1 PE=1 SV=1	Ddx1	1 SV=1	Q641Y8	10	sp|Q641Y8|DDX1_RAT	740	Q641Y8	1.926|1.846|2.273|2.055	8.099	2.025	4	.|0.309|0.420|0.250	1	1	1	11.513	6.347	0.0001	2.66607
A0A8I6AAN3	Delta-1-pyrroline-5-carboxylate synthase OS=Rattus norvegicus OX=10116 GN=Aldh18a1 PE=3 SV=1	Aldh18a1 PE=3 SV=1	Aldh18a1	3 SV=1	A0A8I6AAN3	15	tr|A0A8I6AAN3|A0A8I6AAN3_RAT	791	A0A8I6AAN3	1.340|0.969|1.110|1.420	4.839	1.21	4	.|.|0.205|.	1	1	1	8.664	5.889	0.0001	2.55802
O89035	Mitochondrial dicarboxylate carrier OS=Rattus norvegicus OX=10116 GN=Slc25a10 PE=2 SV=1	Slc25a10 PE=2 SV=1	Slc25a10	2 SV=1	O89035	9	sp|O89035|DIC_RAT	286	O89035	3.079|2.916|2.361|3.171	11.527	2.882	4	.|.|.|.	1	1	1	11.238	5.839	0.0001	2.54572
P29147	D-beta-hydroxybutyrate dehydrogenase, mitochondrial OS=Rattus norvegicus OX=10116 GN=Bdh1 PE=1 SV=2	Bdh1 PE=1 SV=2	Bdh1	1 SV=2	P29147	5	sp|P29147|BDH_RAT	343	P29147	1.321|0.908|0.983|1.101	4.312	1.078	4	.|.|0.185|.	1	1	1	8.386	5.817	0.0001	2.54028
P11507	Sarcoplasmic/endoplasmic reticulum calcium ATPase 2 OS=Rattus norvegicus OX=10116 GN=Atp2a2 PE=1 SV=1	Atp2a2 PE=1 SV=1	Atp2a2	1 SV=1	P11507	18	sp|P11507|AT2A2_RAT	1043	P11507	2.905|2.616|2.152|2.984	10.657	2.664	4	.|0.380|0.561|.	1	1	1	9.687	5.776	0.0001	2.53007
P85108	Tubulin beta-2A chain OS=Rattus norvegicus OX=10116 GN=Tubb2a PE=1 SV=1	Tubb2a PE=1 SV=1	Tubb2a	1 SV=1	P85108	4	sp|P85108|TBB2A_RAT	445	P85108	1.674|1.462|1.292|1.501	5.929	1.482	4	.|.|0.263|.	1	1	1	9.394	5.644	0.0001	2.49672
Q5XIM9	T-complex protein 1 subunit beta OS=Rattus norvegicus OX=10116 GN=Cct2 PE=1 SV=3	Cct2 PE=1 SV=3	Cct2	1 SV=3	Q5XIM9	7	sp|Q5XIM9|TCPB_RAT	535	Q5XIM9	0.844|0.704|0.767|0.977	3.292	0.823	4	.|.|0.148|.	1	1	1	8.109	5.568	0.0001	2.47716
P84083	ADP-ribosylation factor 5 OS=Rattus norvegicus OX=10116 GN=Arf5 PE=1 SV=2	Arf5 PE=1 SV=2	Arf5	1 SV=2	P84083	6	sp|P84083|ARF5_RAT	180	P84083	2.352|1.983|1.807|2.451	8.593	2.148	4	0.318|0.518|0.617|0.238	1	1	1	7.077	5.448	0.0001	2.44573
Q3B8Q2	Eukaryotic initiation factor 4A-III OS=Rattus norvegicus OX=10116 GN=Eif4a3 PE=1 SV=1	Eif4a3 PE=1 SV=1	Eif4a3	1 SV=1	Q3B8Q2	13	sp|Q3B8Q2|IF4A3_RAT	411	Q3B8Q2	1.460|1.426|1.888|1.307	6.081	1.52	4	.|.|0.284|.	1	1	1	8.857	5.355	0.0001	2.42089
Q6P9T8	Tubulin beta-4B chain OS=Rattus norvegicus OX=10116 GN=Tubb4b PE=1 SV=1	Tubb4b PE=1 SV=1	Tubb4b	1 SV=1	Q6P9T8	4	sp|Q6P9T8|TBB4B_RAT	445	Q6P9T8	4.447|4.130|3.308|4.302	16.188	4.047	4	.|0.686|0.848|.	1	1	1	9.382	5.308	0.0001	2.40817
B2GUX3	DNA replication licensing factor MCM5 OS=Rattus norvegicus OX=10116 GN=Mcm5 PE=1 SV=1	Mcm5 PE=1 SV=1	Mcm5	1 SV=1	B2GUX3	19	tr|B2GUX3|B2GUX3_RAT	734	B2GUX3	2.529|2.429|2.183|2.414	9.555	2.389	4	.|.|0.462|.	1	1	1	10.002	5.171	0.0001	2.37044
A0A8I6GJC3	La ribonucleoprotein 1, translational regulator OS=Rattus norvegicus OX=10116 GN=Larp1 PE=1 SV=1	Larp1 PE=1 SV=1	Larp1	1 SV=1	A0A8I6GJC3	8	tr|A0A8I6GJC3|A0A8I6GJC3_RAT	1073	A0A8I6GJC3	0.594|0.714|0.867|0.930	3.105	0.776	4	.|.|0.393|0.060	0.999	1	0.999	5.753	5.044	0.0001	2.33457
D3ZYH3	diphosphoinositol-polyphosphate diphosphatase OS=Rattus norvegicus OX=10116 GN=Nudt11 PE=3 SV=1	Nudt11 PE=3 SV=1	Nudt11	3 SV=1	D3ZYH3	9	tr|D3ZYH3|D3ZYH3_RAT	164	D3ZYH3	2.695|2.466|2.117|2.625	9.902	2.476	4	.|.|.|.	1	1	1	10.554	5.015	0.0001	2.32625
P10719	ATP synthase subunit beta, mitochondrial OS=Rattus norvegicus OX=10116 GN=Atp5f1b PE=1 SV=2	Atp5f1b PE=1 SV=2	Atp5f1b	1 SV=2	P10719	11	sp|P10719|ATPB_RAT	529	P10719	1.275|1.114|1.110|1.202	4.701	1.175	4	.|0.155|0.368|.	1	1	1	8.703	4.916	0.0001	2.29748
Q6AYZ1	Tubulin alpha-1C chain OS=Rattus norvegicus OX=10116 GN=Tuba1c PE=1 SV=1	Tuba1c PE=1 SV=1	Tuba1c	1 SV=1	Q6AYZ1	17	sp|Q6AYZ1|TBA1C_RAT	449	Q6AYZ1	9.964|7.809|7.142|10.245	35.159	8.79	4	1.828|1.658|2.417|1.575	1	1	1	8.789	4.769	0.0001	2.25369
Q63803	Guanine nucleotide-binding protein G(s) subunit alpha isoforms XLas OS=Rattus norvegicus OX=10116 GN=Gnas PE=1 SV=3	Gnas PE=1 SV=3	Gnas	1 SV=3	Q63803	12	sp|Q63803|GNAS1_RAT	1144	Q63803	2.271|2.606|2.156|2.362	9.395	2.349	4	.|.|.|.	1	1	1	10.707	4.758	0.0001	2.25036
A0A8I6AH91	Poly(rC) binding protein 1 OS=Rattus norvegicus OX=10116 GN=Pcbp1 PE=1 SV=1	Pcbp1 PE=1 SV=1	Pcbp1	1 SV=1	A0A8I6AH91	4	tr|A0A8I6AH91|A0A8I6AH91_RAT	356	A0A8I6AH91	2.097|1.999|1.834|2.135	8.064	2.016	4	.|0.287|0.644|.	1	1	1	8.411	4.692	0.0001	2.2302
P12928	Pyruvate kinase PKLR OS=Rattus norvegicus OX=10116 GN=Pklr PE=1 SV=2	Pklr PE=1 SV=2	Pklr	1 SV=2	P12928	17	sp|P12928|KPYR_RAT	574	P12928	2.213|2.224|1.722|2.714	8.874	2.218	4	.|0.343|0.671|.	0.999	1	0.999	6.265	4.625	0.0001	2.20945
B2RZD1	Protein transport protein Sec61 subunit beta OS=Rattus norvegicus OX=10116 GN=Sec61b PE=1 SV=1	Sec61b PE=1 SV=1	Sec61b	1 SV=1	B2RZD1	3	tr|B2RZD1|B2RZD1_RAT	96	B2RZD1	2.558|2.121|1.972|2.413	9.064	2.266	4	.|.|.|.	1	1	1	9.46	4.591	0.0001	2.19881
A0A8J8YNR6	FMR1 autosomal homolog 2 OS=Rattus norvegicus OX=10116 GN=Fxr2 PE=1 SV=1	Fxr2 PE=1 SV=1	Fxr2	1 SV=1	A0A8J8YNR6	11	tr|A0A8J8YNR6|A0A8J8YNR6_RAT	636	A0A8J8YNR6	1.868|1.663|2.536|2.076	8.143	2.036	4	.|0.428|.|0.465	1	1	1	6.614	4.565	0.0001	2.19061
P69897	Tubulin beta-5 chain OS=Rattus norvegicus OX=10116 GN=Tubb5 PE=1 SV=1	Tubb5 PE=1 SV=1	Tubb5	1 SV=1	P69897	18	sp|P69897|TBB5_RAT	444	P69897	12.022|9.387|8.516|12.849	42.774	10.693	4	2.410|2.412|2.833|1.922	1	1	1	7.681	4.508	0.0001	2.17249
F1LZW6	Electrogenic aspartate/glutamate antiporter SLC25A13, mitochondrial OS=Rattus norvegicus OX=10116 GN=Slc25a13 PE=3 SV=4	Slc25a13 PE=3 SV=4	Slc25a13	3 SV=4	F1LZW6	15	sp|F1LZW6|S2513_RAT	676	F1LZW6	2.442|2.267|1.809|2.312	8.829	2.207	4	.|.|.|.	1	1	1	7.817	4.472	0.0001	2.16092
P60868	Small ribosomal subunit protein uS10 OS=Rattus norvegicus OX=10116 GN=Rps20 PE=1 SV=1	Rps20 PE=1 SV=1	Rps20	1 SV=1	P60868	3	sp|P60868|RS20_RAT	119	P60868	2.666|2.377|2.609|2.871	10.524	2.631	4	0.443|0.603|0.979|0.541	1	1	1	8.993	4.287	0.0001	2.09997
P63324	Small ribosomal subunit protein eS12 OS=Rattus norvegicus OX=10116 GN=Rps12 PE=1 SV=2	Rps12 PE=1 SV=2	Rps12	1 SV=2	P63324	2	sp|P63324|RS12_RAT	132	P63324	2.194|2.116|1.809|2.250	8.369	2.092	4	.|.|.|.	1	1	1	8.12	4.239	0.0001	2.08372
P63039	60 kDa heat shock protein, mitochondrial OS=Rattus norvegicus OX=10116 GN=Hspd1 PE=1 SV=1	Hspd1 PE=1 SV=1	Hspd1	1 SV=1	P63039	17	sp|P63039|CH60_RAT	573	P63039	1.489|1.654|1.166|1.754	6.063	1.516	4	.|0.268|0.478|.	0.998	1	0.998	4.749	4.238	0.0001	2.08338
Q9JMI1	Acetoacetyl-CoA synthetase OS=Rattus norvegicus OX=10116 GN=Aacs PE=1 SV=1	Aacs PE=1 SV=1	Aacs	1 SV=1	Q9JMI1	13	sp|Q9JMI1|AACS_RAT	672	Q9JMI1	0.855|0.941|0.748|1.225	3.769	0.942	4	.|0.222|.|.	0.998	1	0.998	4.878	4.236	0.0001	2.0827
P62630	Elongation factor 1-alpha 1 OS=Rattus norvegicus OX=10116 GN=Eef1a1 PE=2 SV=1	Eef1a1 PE=2 SV=1	Eef1a1	2 SV=1	P62630	16	sp|P62630|EF1A1_RAT	462	P62630	13.665|12.187|9.872|15.638	51.361	12.84	4	2.978|2.980|3.700|2.591	1	1	1	6.34	4.228	0.0001	2.07998
P06761	Endoplasmic reticulum chaperone BiP OS=Rattus norvegicus OX=10116 GN=Hspa5 PE=1 SV=1	Hspa5 PE=1 SV=1	Hspa5	1 SV=1	P06761	29	sp|P06761|BIP_RAT	654	P06761	2.944|3.647|2.935|5.801	15.327	3.832	4	0.732|0.975|1.392|0.699	0.999	1	0.999	6.191	4.197	0.0001	2.06936
P12336	Solute carrier family 2, facilitated glucose transporter member 2 OS=Rattus norvegicus OX=10116 GN=Slc2a2 PE=2 SV=1	Slc2a2 PE=2 SV=1	Slc2a2	2 SV=1	P12336	3	sp|P12336|GTR2_RAT	522	P12336	2.249|1.935|1.533|2.171	7.887	1.972	4	.|.|.|.	0.999	1	0.999	5.527	3.995	0.0001	1.9982
A0A0U1RS25	UPF1, RNA helicase and ATPase OS=Rattus norvegicus OX=10116 GN=Upf1 PE=1 SV=1	Upf1 PE=1 SV=1	Upf1	1 SV=1	A0A0U1RS25	11	tr|A0A0U1RS25|A0A0U1RS25_RAT	1124	A0A0U1RS25	0.717|0.897|0.784|0.843	3.241	0.81	4	.|.|0.208|.	0.997	0.999	0.997	4.937	3.896	0.0001	1.96199
P62912	Large ribosomal subunit protein eL32 OS=Rattus norvegicus OX=10116 GN=Rpl32 PE=1 SV=2	Rpl32 PE=1 SV=2	Rpl32	1 SV=2	P62912	3	sp|P62912|RL32_RAT	135	P62912	2.055|1.703|1.511|2.372	7.64	1.91	4	.|.|.|.	0.999	1	0.999	5.45	3.87	0.0001	1.95233
P04797	Glyceraldehyde-3-phosphate dehydrogenase OS=Rattus norvegicus OX=10116 GN=Gapdh PE=1 SV=3	Gapdh PE=1 SV=3	Gapdh	1 SV=3	P04797	15	sp|P04797|G3P_RAT	333	P04797	19.091|16.570|14.509|24.538	74.709	18.677	4	6.072|4.798|5.298|3.896	0.998	1	0.998	4.793	3.772	0.0001	1.91533
Q9R1Z0	Voltage-dependent anion-selective channel protein 3 OS=Rattus norvegicus OX=10116 GN=Vdac3 PE=1 SV=2	Vdac3 PE=1 SV=2	Vdac3	1 SV=2	Q9R1Z0	6	sp|Q9R1Z0|VDAC3_RAT	283	Q9R1Z0	2.848|2.086|2.015|2.512	9.46	2.365	4	0.603|0.576|0.821|0.591	0.999	1	0.999	5.861	3.692	0.0001	1.8844
O88767	Parkinson disease protein 7 homolog OS=Rattus norvegicus OX=10116 GN=Park7 PE=1 SV=1	Park7 PE=1 SV=1	Park7	1 SV=1	O88767	5	sp|O88767|PARK7_RAT	189	O88767	1.747|1.853|1.404|1.703	6.708	1.677	4	.|.|.|.	0.996	1	0.996	4.351	3.398	0.0001	1.76469
Q6TUG0	DnaJ homolog subfamily B member 11 OS=Rattus norvegicus OX=10116 GN=Dnajb11 PE=2 SV=1	Dnajb11 PE=2 SV=1	Dnajb11	2 SV=1	Q6TUG0	8	sp|Q6TUG0|DJB11_RAT	358	Q6TUG0	1.863|1.611|1.399|1.705	6.579	1.645	4	.|.|.|.	0.996	1	0.996	4.294	3.332	0.0001	1.73639
D4A8N1	Dolichol-phosphate mannosyltransferase subunit 1 OS=Rattus norvegicus OX=10116 GN=Dpm1 PE=3 SV=1	Dpm1 PE=3 SV=1	Dpm1	3 SV=1	D4A8N1	9	tr|D4A8N1|D4A8N1_RAT	260	D4A8N1	1.737|1.618|1.440|1.662	6.457	1.614	4	.|.|.|.	0.997	0.999	0.997	4.731	3.27	0.0001	1.70929
P62246	Small ribosomal subunit protein uS8 OS=Rattus norvegicus OX=10116 GN=Rps15a PE=1 SV=2	Rps15a PE=1 SV=2	Rps15a	1 SV=2	P62246	6	sp|P62246|RS15A_RAT	130	P62246	3.691|3.683|3.947|4.409	15.729	3.932	4	0.909|1.133|1.740|1.194	0.997	1	0.997	5.372	3.252	0.0001	1.70133
P11980	Pyruvate kinase PKM OS=Rattus norvegicus OX=10116 GN=Pkm PE=1 SV=3	Pkm PE=1 SV=3	Pkm	1 SV=3	P11980	14	sp|P11980|KPYM_RAT	531	P11980	1.917|1.828|1.429|2.411	7.585	1.896	4	0.110|0.320|0.524|0.146	0.993	0.999	0.993	3.952	8.326	0.001	3.05762
Q5FVM4	Non-POU domain-containing octamer-binding protein OS=Rattus norvegicus OX=10116 GN=Nono PE=1 SV=3	Nono PE=1 SV=3	Nono	1 SV=3	Q5FVM4	18	sp|Q5FVM4|NONO_RAT	476	Q5FVM4	3.118|3.009|5.231|3.182	14.54	3.635	4	.|0.348|0.890|0.985	0.992	1	0.992	4.225	5.402	0.001	2.43349
P56574	Isocitrate dehydrogenase [NADP], mitochondrial OS=Rattus norvegicus OX=10116 GN=Idh2 PE=1 SV=2	Idh2 PE=1 SV=2	Idh2	1 SV=2	P56574	11	sp|P56574|IDHP_RAT	452	P56574	1.323|1.065|0.907|1.476	4.77	1.192	4	.|0.295|.|.	0.994	1	0.994	3.944	4.038	0.001	2.01364
P35289	Ras-related protein Rab-15 OS=Rattus norvegicus OX=10116 GN=Rab15 PE=2 SV=1	Rab15 PE=2 SV=1	Rab15	2 SV=1	P35289	2	sp|P35289|RAB15_RAT	212	P35289	1.122|1.128|0.873|1.214	4.337	1.084	4	.|.|0.298|.	0.992	0.999	0.992	3.489	3.644	0.001	1.86552
P15999	ATP synthase subunit alpha, mitochondrial OS=Rattus norvegicus OX=10116 GN=Atp5f1a PE=1 SV=2	Atp5f1a PE=1 SV=2	Atp5f1a	1 SV=2	P15999	27	sp|P15999|ATPA_RAT	553	P15999	9.258|7.977|6.686|11.431	35.353	8.838	4	2.676|2.618|3.022|1.739	0.993	1	0.993	3.643	3.588	0.001	1.84318
Q64428	Trifunctional enzyme subunit alpha, mitochondrial OS=Rattus norvegicus OX=10116 GN=Hadha PE=1 SV=2	Hadha PE=1 SV=2	Hadha	1 SV=2	Q64428	16	sp|Q64428|ECHA_RAT	763	Q64428	1.590|1.640|1.357|1.812	6.399	1.6	4	.|0.370|0.551|.	0.995	1	0.995	4.11	3.542	0.001	1.82456
P38983	Small ribosomal subunit protein uS2 OS=Rattus norvegicus OX=10116 GN=Rpsa PE=1 SV=3	Rpsa PE=1 SV=3	Rpsa	1 SV=3	P38983	4	sp|P38983|RSSA_RAT	295	P38983	1.463|1.415|1.143|1.293	5.314	1.329	4	.|.|0.376|.	0.994	0.999	0.994	4.104	3.535	0.001	1.82171
P62890	Large ribosomal subunit protein eL30 OS=Rattus norvegicus OX=10116 GN=Rpl30 PE=1 SV=2	Rpl30 PE=1 SV=2	Rpl30	1 SV=2	P62890	4	sp|P62890|RL30_RAT	115	P62890	1.720|1.365|1.505|2.110	6.7	1.675	4	.|.|.|.	0.994	1	0.994	3.927	3.394	0.001	1.76299
P45592	Cofilin-1 OS=Rattus norvegicus OX=10116 GN=Cfl1 PE=1 SV=3	Cfl1 PE=1 SV=3	Cfl1	1 SV=3	P45592	4	sp|P45592|COF1_RAT	166	P45592	1.859|1.634|1.348|1.709	6.549	1.637	4	.|.|.|.	0.994	1	0.994	3.73	3.317	0.001	1.72988
P18596	Sarcoplasmic/endoplasmic reticulum calcium ATPase 3 OS=Rattus norvegicus OX=10116 GN=Atp2a3 PE=1 SV=3	Atp2a3 PE=1 SV=3	Atp2a3	1 SV=3	P18596	13	sp|P18596|AT2A3_RAT	999	P18596	1.596|1.613|1.315|1.736	6.26	1.565	4	.|.|.|.	0.991	0.999	0.991	3.36	3.17	0.001	1.66448
P13471	Small ribosomal subunit protein uS11 OS=Rattus norvegicus OX=10116 GN=Rps14 PE=1 SV=3	Rps14 PE=1 SV=3	Rps14	1 SV=3	P13471	8	sp|P13471|RS14_RAT	151	P13471	3.693|3.301|3.605|4.189	14.788	3.697	4	0.903|1.168|1.992|0.985	0.991	0.999	0.991	3.735	3.082	0.001	1.62387
P08413	Calcium/calmodulin-dependent protein kinase type II subunit beta OS=Rattus norvegicus OX=10116 GN=Camk2b PE=1 SV=1	Camk2b PE=1 SV=1	Camk2b	1 SV=1	P08413	9	sp|P08413|KCC2B_RAT	542	P08413	1.873|1.665|1.835|2.039	7.412	1.853	4	0.164|0.222|0.785|0.242	0.989	0.994	0.989	4.046	6.424	0.002	2.68347
Q66X93	Staphylococcal nuclease domain-containing protein 1 OS=Rattus norvegicus OX=10116 GN=Snd1 PE=1 SV=1	Snd1 PE=1 SV=1	Snd1	1 SV=1	Q66X93	15	sp|Q66X93|SND1_RAT	909	Q66X93	1.634|0.913|1.018|2.702	6.267	1.567	4	.|.|0.316|.	0.989	1	0.989	3.333	4.952	0.002	2.30801
A0A8I5ZNF1	Coatomer subunit alpha OS=Rattus norvegicus OX=10116 GN=Copa PE=1 SV=1	Copa PE=1 SV=1	Copa	1 SV=1	A0A8I5ZNF1	19	tr|A0A8I5ZNF1|A0A8I5ZNF1_RAT	1227	A0A8I5ZNF1	1.202|1.302|0.911|1.411	4.826	1.207	4	.|.|0.332|.	0.984	1	0.984	2.778	3.632	0.002	1.86076
P62961	Y-box-binding protein 1 OS=Rattus norvegicus OX=10116 GN=Ybx1 PE=2 SV=3	Ybx1 PE=2 SV=3	Ybx1	2 SV=3	P62961	5	sp|P62961|YBOX1_RAT	322	P62961	1.532|1.295|1.831|1.795	6.453	1.613	4	.|0.376|0.764|0.439	0.985	1	0.985	2.876	3.218	0.002	1.68616
O70351	3-hydroxyacyl-CoA dehydrogenase type-2 OS=Rattus norvegicus OX=10116 GN=Hsd17b10 PE=1 SV=3	Hsd17b10 PE=1 SV=3	Hsd17b10	1 SV=3	O70351	7	sp|O70351|HCD2_RAT	261	O70351	1.745|1.432|1.327|1.813	6.317	1.579	4	.|.|.|.	0.99	1	0.99	3.498	3.2	0.002	1.67807
P60711;P63259	Actin, cytoplasmic 1 OS=Rattus norvegicus OX=10116 GN=Actb PE=1 SV=1	Actb PE=1 SV=1	Actb	1 SV=1	P60711	23	sp|P60711|ACTB_RAT	375	P60711;P63259	16.140|13.255|13.874|19.969	63.238	15.809	4	4.569|4.742|5.779|4.787	0.988	1	0.988	3.443	3.195	0.002	1.67582
P62250	Small ribosomal subunit protein uS9 OS=Rattus norvegicus OX=10116 GN=Rps16 PE=1 SV=2	Rps16 PE=1 SV=2	Rps16	1 SV=2	P62250	12	sp|P62250|RS16_RAT	146	P62250	5.082|4.708|4.324|5.644	19.758	4.94	4	1.504|1.609|1.925|1.429	0.99	0.999	0.99	3.518	3.075	0.002	1.62059
P62752	Large ribosomal subunit protein uL23 OS=Rattus norvegicus OX=10116 GN=Rpl23a PE=1 SV=1	Rpl23a PE=1 SV=1	Rpl23a	1 SV=1	P62752	6	sp|P62752|RL23A_RAT	156	P62752	2.589|2.183|2.655|2.680	10.107	2.527	4	.|0.746|1.303|0.628	0.98	0.996	0.98	2.65	2.978	0.003	1.57434
P62914	Large ribosomal subunit protein uL5 OS=Rattus norvegicus OX=10116 GN=Rpl11 PE=1 SV=2	Rpl11 PE=1 SV=2	Rpl11	1 SV=2	P62914	4	sp|P62914|RL11_RAT	178	P62914	3.746|3.395|3.523|4.258	14.922	3.731	4	1.042|1.316|1.902|1.130	0.977	0.998	0.977	2.944	2.847	0.003	1.50944
P07153	Dolichyl-diphosphooligosaccharide--protein glycosyltransferase subunit 1 OS=Rattus norvegicus OX=10116 GN=Rpn1 PE=2 SV=1	Rpn1 PE=2 SV=1	Rpn1	2 SV=1	P07153	16	sp|P07153|RPN1_RAT	605	P07153	2.160|2.154|1.632|2.686	8.631	2.158	4	.|0.319|0.496|0.075	0.975	0.991	0.975	2.965	9.462	0.004	3.24215
P35435	ATP synthase subunit gamma, mitochondrial OS=Rattus norvegicus OX=10116 GN=Atp5f1c PE=1 SV=2	Atp5f1c PE=1 SV=2	Atp5f1c	1 SV=2	P35435	8	sp|P35435|ATPG_RAT	273	P35435	2.795|1.961|2.005|2.871	9.632	2.408	4	.|0.451|0.629|0.114	0.967	0.987	0.967	2.854	7.567	0.004	2.91972
Q63081	Protein disulfide-isomerase A6 OS=Rattus norvegicus OX=10116 GN=Pdia6 PE=1 SV=2	Pdia6 PE=1 SV=2	Pdia6	1 SV=2	Q63081	10	sp|Q63081|PDIA6_RAT	440	Q63081	3.592|2.385|1.994|3.411	11.383	2.846	4	.|0.766|0.822|.	0.972	1	0.972	2.165	3.586	0.004	1.84238
P27952	Small ribosomal subunit protein uS5 OS=Rattus norvegicus OX=10116 GN=Rps2 PE=1 SV=1	Rps2 PE=1 SV=1	Rps2	1 SV=1	P27952	8	sp|P27952|RS2_RAT	293	P27952	3.741|3.236|3.302|4.571	14.85	3.712	4	0.655|1.300|1.815|0.979	0.969	0.998	0.969	2.775	3.348	0.004	1.7433
Q9JJW3	ATP synthase membrane subunit K, mitochondrial OS=Rattus norvegicus OX=10116 GN=Atp5mk PE=1 SV=1	Atp5mk PE=1 SV=1	Atp5mk	1 SV=1	Q9JJW3	3	sp|Q9JJW3|ATPMK_RAT	58	Q9JJW3	1.603|1.381|1.249|1.378	5.61	1.403	4	.|.|.|.	0.974	0.998	0.974	2.584	2.842	0.004	1.50691
B1WC50	EWS RNA-binding protein 1 OS=Rattus norvegicus OX=10116 GN=Ewsr1 PE=3 SV=1	Ewsr1 PE=3 SV=1	Ewsr1	3 SV=1	B1WC50	2	tr|B1WC50|B1WC50_RAT	655	B1WC50	0.754|0.661|1.426|0.801	3.643	0.911	4	.|.|.|0.250	0.964	1	0.964	2.1	3.645	0.005	1.86592
P62828	GTP-binding nuclear protein Ran OS=Rattus norvegicus OX=10116 GN=Ran PE=1 SV=3	Ran PE=1 SV=3	Ran	1 SV=3	P62828	7	sp|P62828|RAN_RAT	216	P62828	2.794|2.857|3.623|3.752	13.026	3.257	4	.|0.973|1.496|0.548	0.957	0.992	0.957	2.397	3.512	0.006	1.81229
A6KSS8	DNA replication licensing factor MCM7 OS=Rattus norvegicus OX=10116 GN=Mcm7 PE=1 SV=1	Mcm7 PE=1 SV=1	Mcm7	1 SV=1	A6KSS8	8	tr|A6KSS8|A6KSS8_RAT	719	A6KSS8	0.962|0.909|0.710|1.266	3.846	0.961	4	.|.|0.280|.	0.959	1	0.959	1.748	3.429	0.006	1.77779
A0A8I5ZKV9	Probable ATP-dependent RNA helicase DDX5 OS=Rattus norvegicus OX=10116 GN=Ddx5 PE=1 SV=1	Ddx5 PE=1 SV=1	Ddx5	1 SV=1	A0A8I5ZKV9	26	tr|A0A8I5ZKV9|A0A8I5ZKV9_RAT	617	A0A8I5ZKV9	3.788|3.420|5.512|3.877	16.597	4.149	4	0.943|1.429|2.210|1.316	0.957	1	0.957	1.981	2.949	0.006	1.56023
P23358	Large ribosomal subunit protein uL11 OS=Rattus norvegicus OX=10116 GN=Rpl12 PE=2 SV=1	Rpl12 PE=2 SV=1	Rpl12	2 SV=1	P23358	3	sp|P23358|RL12_RAT	165	P23358	3.574|3.054|2.189|3.871	12.689	3.172	4	0.608|1.009|1.366|0.874	0.957	1	0.957	1.574	3.429	0.007	1.77779
P24051	Small ribosomal subunit protein eS27-like OS=Rattus norvegicus OX=10116 GN=Rps27l PE=1 SV=3	Rps27l PE=1 SV=3	Rps27l	1 SV=3	P24051	2	sp|P24051|RS27L_RAT	84	P24051	1.555|1.349|1.172|1.471	5.548	1.387	4	.|.|.|.	0.951	0.997	0.951	1.634	2.81	0.007	1.49057
P21807	Peripherin OS=Rattus norvegicus OX=10116 GN=Prph PE=1 SV=1	Prph PE=1 SV=1	Prph	1 SV=1	P21807	33	sp|P21807|PERI_RAT	468	P21807	5.338|4.882|4.993|6.547	21.76	5.44	4	1.739|1.890|2.807|1.605	0.955	0.999	0.955	2.336	2.773	0.007	1.47145
P62832	Large ribosomal subunit protein uL14 OS=Rattus norvegicus OX=10116 GN=Rpl23 PE=2 SV=1	Rpl23 PE=2 SV=1	Rpl23	2 SV=1	P62832	5	sp|P62832|RL23_RAT	140	P62832	3.673|3.272|3.163|3.945	14.053	3.513	4	0.951|1.284|1.806|1.232	0.955	0.996	0.955	2.183	2.737	0.007	1.4526
M0RBB1	Aly/REF export factor OS=Rattus norvegicus OX=10116 GN=Alyref PE=4 SV=3	Alyref PE=4 SV=3	Alyref	4 SV=3	M0RBB1	4	tr|M0RBB1|M0RBB1_RAT	256	M0RBB1	0.852|0.399|1.416|0.583	3.249	0.812	4	.|0.140|.|.	0.951	1	0.951	1.424	5.787	0.008	2.53282
Q6P3V8	Eukaryotic initiation factor 4A-I OS=Rattus norvegicus OX=10116 GN=Eif4a1 PE=3 SV=1	Eif4a1 PE=3 SV=1	Eif4a1	3 SV=1	Q6P3V8	15	tr|Q6P3V8|Q6P3V8_RAT	406	Q6P3V8	2.544|2.465|1.833|3.068	9.911	2.478	4	0.520|0.859|1.107|0.374	0.95	0.997	0.95	1.636	3.777	0.008	1.91724
D3ZFP4	DNA replication licensing factor MCM3 OS=Rattus norvegicus OX=10116 GN=Mcm3 PE=1 SV=3	Mcm3 PE=1 SV=3	Mcm3	1 SV=3	D3ZFP4	13	tr|D3ZFP4|D3ZFP4_RAT	813	D3ZFP4	1.458|1.375|1.167|1.537	5.537	1.384	4	.|.|.|.	0.95	0.997	0.95	1.563	2.804	0.008	1.48749
Q06647	ATP synthase subunit O, mitochondrial OS=Rattus norvegicus OX=10116 GN=Atp5po PE=1 SV=1	Atp5po PE=1 SV=1	Atp5po	1 SV=1	Q06647	7	sp|Q06647|ATPO_RAT	213	Q06647	1.875|1.368|1.932|2.334	7.509	1.877	4	0.115|0.424|0.805|0.201	0.938	0.979	0.938	1.828	6.297	0.009	2.65466
Q64119	Myosin light polypeptide 6 OS=Rattus norvegicus OX=10116 GN=Myl6 PE=1 SV=3	Myl6 PE=1 SV=3	Myl6	1 SV=3	Q64119	7	sp|Q64119|MYL6_RAT	151	Q64119	4.513|4.596|4.172|3.899	17.18	4.295	4	0.769|1.362|1.971|1.965	0.94	0.973	0.94	2.028	3.026	0.009	1.59741
P24049	Large ribosomal subunit protein uL22 OS=Rattus norvegicus OX=10116 GN=Rpl17 PE=2 SV=3	Rpl17 PE=2 SV=3	Rpl17	2 SV=3	P24049	5	sp|P24049|RL17_RAT	184	P24049	2.315|2.139|1.922|2.958	9.333	2.333	4	0.526|0.916|1.249|0.670	0.936	0.999	0.936	1.495	2.929	0.009	1.55041
F1LX07	Electrogenic aspartate/glutamate antiporter SLC25A12, mitochondrial OS=Rattus norvegicus OX=10116 GN=Slc25a12 PE=3 SV=5	Slc25a12 PE=3 SV=5	Slc25a12	3 SV=5	F1LX07	8	sp|F1LX07|S2512_RAT	676	F1LX07	1.304|1.196|1.403|1.277	5.18	1.295	4	.|.|.|.	0.943	0.987	0.943	1.927	2.623	0.009	1.39122
P05197	Elongation factor 2 OS=Rattus norvegicus OX=10116 GN=Eef2 PE=1 SV=4	Eef2 PE=1 SV=4	Eef2	1 SV=4	P05197	14	sp|P05197|EF2_RAT	858	P05197	2.147|2.423|2.197|3.447	10.214	2.553	4	0.359|0.916|1.037|0.245	0.935	0.987	0.935	2.208	4.752	0.01	2.24853
D4ADE8	RNA helicase OS=Rattus norvegicus OX=10116 GN=Ddx3x PE=3 SV=3	Ddx3x PE=3 SV=3	Ddx3x	3 SV=3	D4ADE8	20	tr|D4ADE8|D4ADE8_RAT	661	D4ADE8	1.431|1.565|2.665|1.459	7.12	1.78	4	.|0.370|0.817|0.194	0.926	0.994	0.926	2.08	4.583	0.011	2.19629
P62278	Small ribosomal subunit protein uS15 OS=Rattus norvegicus OX=10116 GN=Rps13 PE=1 SV=2	Rps13 PE=1 SV=2	Rps13	1 SV=2	P62278	8	sp|P62278|RS13_RAT	151	P62278	3.885|3.161|4.013|4.326	15.386	3.846	4	1.144|1.267|2.199|1.157	0.927	0.997	0.927	1.025	2.776	0.011	1.47301
O08629	Transcription intermediary factor 1-beta OS=Rattus norvegicus OX=10116 GN=Trim28 PE=1 SV=2	Trim28 PE=1 SV=2	Trim28	1 SV=2	O08629	11	sp|O08629|TIF1B_RAT	835	O08629	0.661|0.714|0.789|1.315	3.479	0.87	4	.|.|0.268|.	0.923	1	0.923	1.45	3.248	0.012	1.69955
P18445	Large ribosomal subunit protein uL15 OS=Rattus norvegicus OX=10116 GN=Rpl27a PE=1 SV=3	Rpl27a PE=1 SV=3	Rpl27a	1 SV=3	P18445	4	sp|P18445|RL27A_RAT	148	P18445	2.149|1.941|1.892|2.486	8.468	2.117	4	0.518|0.926|1.193|0.607	0.92	0.994	0.92	1.673	2.757	0.012	1.4631
Q9JLT0	Myosin-10 OS=Rattus norvegicus OX=10116 GN=Myh10 PE=1 SV=1	Myh10 PE=1 SV=1	Myh10	1 SV=1	Q9JLT0	28	sp|Q9JLT0|MYH10_RAT	1976	Q9JLT0	3.139|3.314|2.982|2.390	11.824	2.956	4	.|0.947|1.473|0.853	0.919	0.997	0.919	0.851	2.789	0.013	1.47975
Q66HD0	Endoplasmin OS=Rattus norvegicus OX=10116 GN=Hsp90b1 PE=1 SV=2	Hsp90b1 PE=1 SV=2	Hsp90b1	1 SV=2	Q66HD0	20	sp|Q66HD0|ENPL_RAT	804	Q66HD0	2.886|2.877|1.792|5.446	13.001	3.25	4	0.277|0.839|1.243|0.327	0.916	0.998	0.916	1.154	5.863	0.014	2.55164
P84092	AP-2 complex subunit mu OS=Rattus norvegicus OX=10116 GN=Ap2m1 PE=1 SV=1	Ap2m1 PE=1 SV=1	Ap2m1	1 SV=1	P84092	6	sp|P84092|AP2M1_RAT	435	P84092	0.600|0.650|0.735|1.114	3.099	0.775	4	.|0.140|0.428|.	0.917	1	0.917	1.333	3.167	0.014	1.66312
Q5I0G4	Glycine--tRNA ligase OS=Rattus norvegicus OX=10116 GN=Gars1 PE=1 SV=2	Gars1 PE=1 SV=2	Gars	1 SV=2	Q5I0G4	13	sp|Q5I0G4|GARS_RAT	728	Q5I0G4	0.927|0.973|0.710|1.249	3.86	0.965	4	.|0.226|0.416|.	0.913	0.999	0.913	0.772	3.15	0.015	1.65535
Q60587	Trifunctional enzyme subunit beta, mitochondrial OS=Rattus norvegicus OX=10116 GN=Hadhb PE=1 SV=1	Hadhb PE=1 SV=1	Hadhb	1 SV=1	Q60587	9	sp|Q60587|ECHB_RAT	475	Q60587	1.103|1.357|0.984|1.344	4.787	1.197	4	.|0.210|0.827|.	0.914	0.993	0.914	1.085	2.873	0.015	1.52256
Q9WTV0	Prolactin regulatory element-binding protein OS=Rattus norvegicus OX=10116 GN=Preb PE=1 SV=2	Preb PE=1 SV=2	Preb	1 SV=2	Q9WTV0	6	sp|Q9WTV0|PREB_RAT	417	Q9WTV0	1.416|1.314|1.126|1.282	5.138	1.285	4	.|.|.|.	0.911	0.989	0.911	1.028	2.602	0.015	1.37962
P39032	Large ribosomal subunit protein eL36 OS=Rattus norvegicus OX=10116 GN=Rpl36 PE=1 SV=2	Rpl36 PE=1 SV=2	Rpl36	1 SV=2	P39032	4	sp|P39032|RL36_RAT	105	P39032	1.975|1.651|1.598|2.569	7.793	1.948	4	0.356|0.779|0.951|0.600	0.91	0.998	0.91	1.456	3.089	0.016	1.62714
P29314	Small ribosomal subunit protein uS4 OS=Rattus norvegicus OX=10116 GN=Rps9 PE=1 SV=4	Rps9 PE=1 SV=4	Rps9	1 SV=4	P29314	14	sp|P29314|RS9_RAT	194	P29314	4.361|3.807|3.933|5.504	17.605	4.401	4	0.883|1.817|2.354|1.306	0.91	0.995	0.91	1.559	2.953	0.016	1.56218
A0A8I6GFD8	Splicing factor proline and glutamine rich OS=Rattus norvegicus OX=10116 GN=Sfpq PE=1 SV=1	Sfpq PE=1 SV=1	Sfpq	1 SV=1	A0A8I6GFD8	20	tr|A0A8I6GFD8|A0A8I6GFD8_RAT	703	A0A8I6GFD8	4.961|4.487|7.973|5.058	22.48	5.62	4	0.585|0.901|2.177|2.304	0.907	0.99	0.907	1.56	4.408	0.017	2.14012
P62243	Small ribosomal subunit protein eS8 OS=Rattus norvegicus OX=10116 GN=Rps8 PE=1 SV=2	Rps8 PE=1 SV=2	Rps8	1 SV=2	P62243	7	sp|P62243|RS8_RAT	208	P62243	4.097|3.917|3.459|5.471	16.943	4.236	4	0.876|1.656|2.279|1.322	0.907	0.998	0.907	1.093	2.93	0.017	1.5509
O35824	DnaJ homolog subfamily A member 2 OS=Rattus norvegicus OX=10116 GN=Dnaja2 PE=1 SV=1	Dnaja2 PE=1 SV=1	Dnaja2	1 SV=1	O35824	6	sp|O35824|DNJA2_RAT	412	O35824	1.459|1.177|1.175|1.271	5.081	1.27	4	.|.|.|.	0.906	0.993	0.906	1.663	2.573	0.017	1.36345
Q6PDV7	Large ribosomal subunit protein uL16 OS=Rattus norvegicus OX=10116 GN=Rpl10 PE=1 SV=3	Rpl10 PE=1 SV=3	Rpl10	1 SV=3	Q6PDV7	4	sp|Q6PDV7|RL10_RAT	214	Q6PDV7	2.733|1.612|2.266|2.723	9.334	2.333	4	.|0.680|1.084|0.536	0.902	1	0.902	0.458	3.18	0.018	1.66903
Q9Z1A6	Vigilin OS=Rattus norvegicus OX=10116 GN=Hdlbp PE=1 SV=1	Hdlbp PE=1 SV=1	Hdlbp	1 SV=1	Q9Z1A6	18	sp|Q9Z1A6|VIGLN_RAT	1268	Q9Z1A6	1.422|1.297|1.104|1.566	5.389	1.347	4	.|.|.|.	0.905	0.998	0.905	0.73	2.73	0.018	1.4489
Q6AYU2	Poly(rC) binding protein 2 OS=Rattus norvegicus OX=10116 GN=Pcbp2 PE=4 SV=1	Pcbp2 PE=4 SV=1	Pcbp2	4 SV=1	Q6AYU2	2	tr|Q6AYU2|Q6AYU2_RAT	362	Q6AYU2	0.905|0.921|0.778|0.911	3.514	0.879	4	.|.|0.325|.	0.905	0.958	0.905	1.147	2.7	0.018	1.43296
P54311;P54313	Guanine nucleotide-binding protein G(I)/G(S)/G(T) subunit beta-1 OS=Rattus norvegicus OX=10116 GN=Gnb1 PE=1 SV=4	Gnb1 PE=1 SV=4	Gnb1	1 SV=4	P54311	3	sp|P54311|GBB1_RAT	340	P54311;P54313	1.271|1.660|1.113|1.292	5.335	1.334	4	.|.|.|.	0.9	0.999	0.9	0.844	2.702	0.019	1.43403
P09495	Tropomyosin alpha-4 chain OS=Rattus norvegicus OX=10116 GN=Tpm4 PE=1 SV=3	Tpm4 PE=1 SV=3	Tpm4	1 SV=3	P09495	6	sp|P09495|TPM4_RAT	248	P09495	1.065|1.267|0.891|0.915	4.138	1.034	4	.|.|0.511|0.267	0.896	0.996	0.896	1.286	2.799	0.02	1.48491
Q7M0E3	Destrin OS=Rattus norvegicus OX=10116 GN=Dstn PE=1 SV=3	Dstn PE=1 SV=3	Dstn	1 SV=3	Q7M0E3	2	sp|Q7M0E3|DEST_RAT	165	Q7M0E3	1.453|1.231|1.135|1.250	5.07	1.267	4	.|.|.|.	0.899	0.992	0.899	1.146	2.568	0.02	1.36065
P62718	Large ribosomal subunit protein eL20 OS=Rattus norvegicus OX=10116 GN=Rpl18a PE=1 SV=1	Rpl18a PE=1 SV=1	Rpl18a	1 SV=1	P62718	4	sp|P62718|RL18A_RAT	176	P62718	1.641|1.253|1.310|2.080	6.285	1.571	4	0.304|0.556|0.868|0.421	0.893	0.997	0.893	1.182	3.151	0.021	1.65581
P28480	T-complex protein 1 subunit alpha OS=Rattus norvegicus OX=10116 GN=Tcp1 PE=1 SV=1	Tcp1 PE=1 SV=1	Tcp1	1 SV=1	P28480	9	sp|P28480|TCPA_RAT	556	P28480	1.398|1.423|1.048|1.790	5.658	1.415	4	.|.|0.471|.	0.89	0.999	0.89	0.384	3.006	0.021	1.58785
Q794E4	Heterogeneous nuclear ribonucleoprotein F OS=Rattus norvegicus OX=10116 GN=Hnrnpf PE=1 SV=3	Hnrnpf PE=1 SV=3	Hnrnpf	1 SV=3	Q794E4	8	sp|Q794E4|HNRPF_RAT	415	Q794E4	2.723|2.519|4.401|3.234	12.877	3.219	4	.|0.515|1.671|0.722	0.887	0.989	0.887	1.25	3.772	0.022	1.91533
Q7TQ16	Cytochrome b-c1 complex subunit 8 OS=Rattus norvegicus OX=10116 GN=Uqcrq PE=3 SV=1	Uqcrq PE=3 SV=1	Uqcrq	3 SV=1	Q7TQ16	4	sp|Q7TQ16|QCR8_RAT	82	Q7TQ16	1.581|1.104|1.208|1.513	5.405	1.351	4	.|.|.|.	0.889	0.998	0.889	0.727	2.738	0.022	1.45312
Q3KR86	MICOS complex subunit Mic60 (Fragment) OS=Rattus norvegicus OX=10116 GN=Immt PE=1 SV=1	Immt PE=1 SV=1	Immt	1 SV=1	Q3KR86	20	sp|Q3KR86|MIC60_RAT	609	Q3KR86	1.840|1.859|1.189|2.047	6.936	1.734	4	.|0.493|0.598|.	0.886	0.999	0.886	0.208	3.193	0.023	1.67491
P24050	Small ribosomal subunit protein uS7 OS=Rattus norvegicus OX=10116 GN=Rps5 PE=1 SV=3	Rps5 PE=1 SV=3	Rps5	1 SV=3	P24050	5	sp|P24050|RS5_RAT	204	P24050	1.657|1.424|1.936|1.937	6.955	1.739	4	.|.|0.641|.	0.876	0.989	0.876	0.435	2.714	0.025	1.44042
P63245	Small ribosomal subunit protein RACK1 OS=Rattus norvegicus OX=10116 GN=Rack1 PE=1 SV=3	Rack1 PE=1 SV=3	Rack1	1 SV=3	P63245	7	sp|P63245|RACK1_RAT	317	P63245	1.637|1.222|1.064|1.925	5.847	1.462	4	.|.|.|.	0.862	1	0.862	0.172	2.961	0.026	1.56608
A0A0G2JYE0	Ataxin 2-like OS=Rattus norvegicus OX=10116 GN=Atxn2l PE=1 SV=1	Atxn2l PE=1 SV=1	Atxn2l	1 SV=1	A0A0G2JYE0	15	tr|A0A0G2JYE0|A0A0G2JYE0_RAT	1078	A0A0G2JYE0	1.273|1.475|1.742|1.681	6.171	1.543	4	.|.|0.871|0.375	0.873	0.989	0.873	0.433	2.699	0.026	1.43242
P12785	Fatty acid synthase OS=Rattus norvegicus OX=10116 GN=Fasn PE=1 SV=3	Fasn PE=1 SV=3	Fasn	1 SV=3	P12785	18	sp|P12785|FAS_RAT	2505	P12785	1.117|1.083|0.621|1.613	4.434	1.109	4	.|.|0.291|.	0.86	1	0.86	-0.222	3.806	0.027	1.92828
Q505J8	Phenylalanine--tRNA ligase alpha subunit OS=Rattus norvegicus OX=10116 GN=Farsa PE=1 SV=1	Farsa PE=1 SV=1	Farsa	1 SV=1	Q505J8	6	sp|Q505J8|SYFA_RAT	508	Q505J8	1.330|1.249|1.131|1.146	4.856	1.214	4	.|.|.|.	0.859	0.972	0.859	1.092	2.459	0.027	1.29807
A0A0G2K402	Myelin expression factor 2 OS=Rattus norvegicus OX=10116 GN=Myef2 PE=1 SV=2	Myef2 PE=1 SV=2	Myef2	1 SV=2	A0A0G2K402	9	tr|A0A0G2K402|A0A0G2K402_RAT	591	A0A0G2K402	0.906|0.890|1.531|1.035	4.361	1.09	4	.|0.250|0.579|.	0.854	0.999	0.854	0.926	2.864	0.028	1.51803
B5DEH2	Erlin-2 OS=Rattus norvegicus OX=10116 GN=Erlin2 PE=1 SV=1	Erlin2 PE=1 SV=1	Erlin2	1 SV=1	B5DEH2	8	sp|B5DEH2|ERLN2_RAT	339	B5DEH2	1.938|1.816|1.225|2.064	7.043	1.761	4	0.055|0.387|0.579|.	0.854	0.926	0.854	0.691	7.639	0.029	2.93338
Q9EPH8	Polyadenylate-binding protein 1 OS=Rattus norvegicus OX=10116 GN=Pabpc1 PE=1 SV=1	Pabpc1 PE=1 SV=1	Pabpc1	1 SV=1	Q9EPH8	23	sp|Q9EPH8|PABP1_RAT	636	Q9EPH8	3.173|2.990|2.973|3.984	13.119	3.28	4	0.309|0.856|1.488|1.100	0.852	0.936	0.852	1.451	4.043	0.029	2.01543
O35821	Myb-binding protein 1A OS=Rattus norvegicus OX=10116 GN=Mybbp1a PE=1 SV=2	Mybbp1a PE=1 SV=2	Mybbp1a	1 SV=2	O35821	16	sp|O35821|MBB1A_RAT	1344	O35821	1.077|1.167|1.495|1.267	5.006	1.252	4	.|0.298|0.648|0.148	0.842	0.924	0.842	1.195	4.095	0.031	2.03386
P62850	Small ribosomal subunit protein eS24 OS=Rattus norvegicus OX=10116 GN=Rps24 PE=1 SV=1	Rps24 PE=1 SV=1	Rps24	1 SV=1	P62850	3	sp|P62850|RS24_RAT	133	P62850	1.128|0.700|1.147|1.139	4.114	1.029	4	0.166|0.318|0.612|0.256	0.839	0.956	0.839	-0.02	3.411	0.031	1.77019
P18666	Myosin regulatory light chain 12B OS=Rattus norvegicus OX=10116 GN=Myl12b PE=1 SV=3	Myl12b PE=1 SV=3	Myl12b	1 SV=3	P18666	7	sp|P18666|ML12B_RAT	172	P18666	2.502|2.829|2.857|1.984	10.172	2.543	4	.|0.663|1.312|0.998	0.838	0.994	0.838	-0.373	2.665	0.032	1.41414
Q63507	Large ribosomal subunit protein eL14 OS=Rattus norvegicus OX=10116 GN=Rpl14 PE=1 SV=3	Rpl14 PE=1 SV=3	Rpl14	1 SV=3	Q63507	3	sp|Q63507|RL14_RAT	214	Q63507	2.731|2.944|2.404|3.730	11.809	2.952	4	0.795|1.086|1.874|0.921	0.835	0.997	0.835	0.154	2.672	0.033	1.41792
Q63716	Peroxiredoxin-1 OS=Rattus norvegicus OX=10116 GN=Prdx1 PE=1 SV=1	Prdx1 PE=1 SV=1	Prdx1	1 SV=1	Q63716	8	sp|Q63716|PRDX1_RAT	199	Q63716	1.430|1.256|1.060|1.201	4.947	1.237	4	.|.|.|.	0.834	0.99	0.834	0.121	2.506	0.033	1.32539
A0A8I6AR12	T-complex protein 1 subunit eta OS=Rattus norvegicus OX=10116 GN=Cct7 PE=1 SV=1	Cct7 PE=1 SV=1	Cct7	1 SV=1	A0A8I6AR12	9	tr|A0A8I6AR12|A0A8I6AR12_RAT	544	A0A8I6AR12	0.768|0.901|0.508|1.322	3.499	0.875	4	.|.|0.254|.	0.812	1	0.812	-0.961	3.444	0.034	1.78409
P62902	Large ribosomal subunit protein eL31 OS=Rattus norvegicus OX=10116 GN=Rpl31 PE=2 SV=1	Rpl31 PE=2 SV=1	Rpl31	2 SV=1	P62902	5	sp|P62902|RL31_RAT	125	P62902	2.868|2.272|2.806|3.207	11.154	2.789	4	0.662|1.200|1.728|0.928	0.81	0.975	0.81	-0.201	2.625	0.035	1.39232
P12749	Large ribosomal subunit protein uL24 OS=Rattus norvegicus OX=10116 GN=Rpl26 PE=1 SV=1	Rpl26 PE=1 SV=1	Rpl26	1 SV=1	P12749	9	sp|P12749|RL26_RAT	145	P12749	3.356|2.705|3.326|3.518	12.905	3.226	4	0.882|1.389|1.946|1.250	0.803	0.969	0.803	-0.518	2.456	0.036	1.29631
P81155	Voltage-dependent anion-selective channel protein 2 OS=Rattus norvegicus OX=10116 GN=Vdac2 PE=1 SV=2	Vdac2 PE=1 SV=2	Vdac2	1 SV=2	P81155	4	sp|P81155|VDAC2_RAT	295	P81155	1.306|1.215|1.038|1.197	4.755	1.189	4	0.429|.|0.672|0.414	0.8	0.964	0.8	-0.168	2.414	0.037	1.27143
P63174	Large ribosomal subunit protein eL38 OS=Rattus norvegicus OX=10116 GN=Rpl38 PE=1 SV=2	Rpl38 PE=1 SV=2	Rpl38	1 SV=2	P63174	5	sp|P63174|RL38_RAT	70	P63174	3.255|2.907|2.897|3.262	12.321	3.08	4	1.239|1.007|1.740|1.309	0.797	0.923	0.797	0.692	2.373	0.038	1.24671
P62859	Small ribosomal subunit protein eS28 OS=Rattus norvegicus OX=10116 GN=Rps28 PE=1 SV=1	Rps28 PE=1 SV=1	Rps28	1 SV=1	P62859	2	sp|P62859|RS28_RAT	69	P62859	0.811|0.731|0.842|0.664	3.048	0.762	4	.|.|0.302|.	0.794	0.948	0.794	0.124	2.52	0.039	1.33342
Q00438	Polypyrimidine tract-binding protein 1 OS=Rattus norvegicus OX=10116 GN=Ptbp1 PE=1 SV=2	Ptbp1 PE=1 SV=2	Ptbp1	1 SV=2	Q00438	16	sp|Q00438|PTBP1_RAT	556	Q00438	2.568|2.357|4.908|2.283	12.115	3.029	4	0.127|0.906|1.578|0.860	0.79	0.925	0.79	0.938	4.816	0.04	2.26784
P34058	Heat shock protein HSP 90-beta OS=Rattus norvegicus OX=10116 GN=Hsp90ab1 PE=1 SV=4	Hsp90ab1 PE=1 SV=4	Hsp90ab1	1 SV=4	P34058	28	sp|P34058|HS90B_RAT	724	P34058	4.711|4.774|3.247|7.750	20.482	5.12	4	1.240|2.068|2.407|0.668	0.79	0.991	0.79	-0.238	3.593	0.041	1.84519
P62845	Small ribosomal subunit protein uS19 OS=Rattus norvegicus OX=10116 GN=Rps15 PE=1 SV=2	Rps15 PE=1 SV=2	Rps15	1 SV=2	P62845	2	sp|P62845|RS15_RAT	145	P62845	1.477|1.079|1.825|1.724	6.105	1.526	4	0.513|0.507|0.895|0.410	0.789	0.999	0.789	-1.404	2.745	0.041	1.45681
P62083	Small ribosomal subunit protein eS7 OS=Rattus norvegicus OX=10116 GN=Rps7 PE=1 SV=1	Rps7 PE=1 SV=1	Rps7	1 SV=1	P62083	4	sp|P62083|RS7_RAT	194	P62083	1.755|1.573|1.934|1.791	7.053	1.763	4	0.401|0.691|1.254|0.444	0.785	0.883	0.785	0.601	2.814	0.043	1.49262
P05426	Large ribosomal subunit protein uL30 OS=Rattus norvegicus OX=10116 GN=Rpl7 PE=1 SV=2	Rpl7 PE=1 SV=2	Rpl7	1 SV=2	P05426	12	sp|P05426|RL7_RAT	260	P05426	2.902|2.554|2.431|3.886	11.773	2.943	4	0.837|1.325|1.743|0.866	0.781	0.999	0.781	0.03	2.588	0.043	1.37184
P11598	Protein disulfide-isomerase A3 OS=Rattus norvegicus OX=10116 GN=Pdia3 PE=1 SV=2	Pdia3 PE=1 SV=2	Pdia3	1 SV=2	P11598	28	sp|P11598|PDIA3_RAT	505	P11598	2.695|2.478|1.646|5.363	12.182	3.045	4	0.596|0.877|1.594|0.401	0.775	0.998	0.775	-0.532	4.005	0.044	2.0018
P61621	Protein transport protein Sec61 subunit alpha isoform 1 OS=Rattus norvegicus OX=10116 GN=Sec61a1 PE=2 SV=2	Sec61a1 PE=2 SV=2	Sec61a1	2 SV=2	P61621	6	sp|P61621|S61A1_RAT	476	P61621	1.268|1.106|1.051|1.347	4.772	1.193	4	.|.|.|.	0.775	0.976	0.775	-0.011	2.417	0.045	1.27322
Q562B5	Serine/threonine-protein phosphatase PGAM5, mitochondrial OS=Rattus norvegicus OX=10116 GN=Pgam5 PE=2 SV=1	Pgam5 PE=2 SV=1	Pgam5	2 SV=1	Q562B5	6	sp|Q562B5|PGAM5_RAT	288	Q562B5	1.016|1.096|1.147|1.063	4.322	1.08	4	0.223|0.470|0.620|.	0.77	0.844	0.77	0.785	2.689	0.046	1.42707
P17074	Small ribosomal subunit protein eS19 OS=Rattus norvegicus OX=10116 GN=Rps19 PE=1 SV=3	Rps19 PE=1 SV=3	Rps19	1 SV=3	P17074	9	sp|P17074|RS19_RAT	145	P17074	2.186|1.695|2.829|2.311	9.021	2.255	4	0.597|0.801|1.488|0.730	0.773	0.994	0.773	-0.972	2.657	0.046	1.4098
P17077	Large ribosomal subunit protein uL6 OS=Rattus norvegicus OX=10116 GN=Rpl9 PE=1 SV=1	Rpl9 PE=1 SV=1	Rpl9	1 SV=1	P17077	6	sp|P17077|RL9_RAT	192	P17077	2.439|2.072|2.520|2.466	9.497	2.374	4	0.806|1.000|1.499|0.849	0.765	0.919	0.765	-0.512	2.36	0.048	1.23879
D3ZYS7	G3BP stress granule assembly factor 1 OS=Rattus norvegicus OX=10116 GN=G3bp1 PE=1 SV=1	G3bp1 PE=1 SV=1	G3bp1	1 SV=1	D3ZYS7	9	tr|D3ZYS7|D3ZYS7_RAT	465	D3ZYS7	1.723|1.633|3.047|2.243	8.647	2.162	4	.|0.172|0.958|0.827	0.761	0.931	0.761	0.378	4.199	0.049	2.07005
P49242	Small ribosomal subunit protein eS1 OS=Rattus norvegicus OX=10116 GN=Rps3a PE=1 SV=2	Rps3a PE=1 SV=2	Rps3a	1 SV=2	P49242	14	sp|P49242|RS3A_RAT	264	P49242	2.938|2.323|2.714|3.402	11.377	2.844	4	0.905|1.216|1.704|0.946	0.76	0.992	0.76	-0.855	2.465	0.05	1.30159
P15205	Microtubule-associated protein 1B OS=Rattus norvegicus OX=10116 GN=Map1b PE=1 SV=3	Map1b PE=1 SV=3	Map1b	1 SV=3	P15205	37	sp|P15205|MAP1B_RAT	2461	P15205	2.406|1.213|1.572|1.477	6.667	1.667	4	.|0.444|1.012|0.395	0.755	0.994	0.755	-0.359	2.964	0.052	1.56755
Q62826	Heterogeneous nuclear ribonucleoprotein M OS=Rattus norvegicus OX=10116 GN=Hnrnpm PE=1 SV=4	Hnrnpm PE=1 SV=4	Hnrnpm	1 SV=4	Q62826	30	sp|Q62826|HNRPM_RAT	690	Q62826	3.217|1.946|4.825|2.819	12.808	3.202	4	0.548|1.223|1.678|0.933	0.754	0.998	0.754	-1.279	3.164	0.053	1.66175
P04764	Alpha-enolase OS=Rattus norvegicus OX=10116 GN=Eno1 PE=1 SV=4	Eno1 PE=1 SV=4	Eno1	1 SV=4	P04764	9	sp|P04764|ENOA_RAT	434	P04764	1.715|1.003|1.014|2.169	5.901	1.475	4	.|0.509|0.427|.	0.752	1	0.752	-0.052	3.162	0.054	1.66084
D3ZXN8	Annexin A10 OS=Rattus norvegicus OX=10116 GN=Anxa10 PE=3 SV=3	Anxa10 PE=3 SV=3	Anxa10	3 SV=3	D3ZXN8	6	tr|D3ZXN8|D3ZXN8_RAT	324	D3ZXN8	1.599|1.085|1.328|1.956	5.967	1.492	4	0.119|0.563|0.821|.	0.75	0.878	0.75	0.221	3.92	0.055	1.97085
P04644	Small ribosomal subunit protein eS17 OS=Rattus norvegicus OX=10116 GN=Rps17 PE=1 SV=3	Rps17 PE=1 SV=3	Rps17	1 SV=3	P04644	3	sp|P04644|RS17_RAT	135	P04644	2.011|.|2.120|1.821	6.446	1.611	4	.|.|.|.	0.75	1	0.75	-11.39	3.265	0.056	1.70708
P62755	Small ribosomal subunit protein eS6 OS=Rattus norvegicus OX=10116 GN=Rps6 PE=1 SV=1	Rps6 PE=1 SV=1	Rps6	1 SV=1	P62755	8	sp|P62755|RS6_RAT	249	P62755	3.493|3.557|2.911|4.633	14.594	3.649	4	1.142|1.604|2.181|1.151	0.745	0.997	0.745	-1.05	2.491	0.058	1.31673
P35427	Large ribosomal subunit protein uL13 OS=Rattus norvegicus OX=10116 GN=Rpl13a PE=1 SV=2	Rpl13a PE=1 SV=2	Rpl13a	1 SV=2	P35427	5	sp|P35427|RL13A_RAT	203	P35427	3.090|2.348|2.488|3.578	11.504	2.876	4	0.843|1.308|1.666|0.926	0.73	0.997	0.73	-0.542	2.518	0.061	1.33228
D4ACB8	T-complex protein 1 subunit theta OS=Rattus norvegicus OX=10116 GN=Cct8 PE=3 SV=1	Cct8 PE=3 SV=1	Cct8	3 SV=1	D4ACB8	18	tr|D4ACB8|D4ACB8_RAT	548	D4ACB8	1.473|1.239|0.723|1.424	4.859	1.215	4	.|.|.|.	0.727	0.994	0.727	-5.641	2.461	0.063	1.29924
P61314	Large ribosomal subunit protein eL15 OS=Rattus norvegicus OX=10116 GN=Rpl15 PE=1 SV=2	Rpl15 PE=1 SV=2	Rpl15	1 SV=2	P61314	6	sp|P61314|RL15_RAT	204	P61314	2.510|2.286|1.842|3.651	10.29	2.573	4	.|0.871|1.498|0.663	0.724	0.999	0.724	-1.365	2.7	0.065	1.43296
G3V9N0	Polyadenylate-binding protein OS=Rattus norvegicus OX=10116 GN=Pabpc4 PE=3 SV=3	Pabpc4 PE=3 SV=3	Pabpc4	3 SV=3	G3V9N0	9	tr|G3V9N0|G3V9N0_RAT	660	G3V9N0	0.957|1.094|1.207|1.159	4.417	1.104	4	.|.|0.465|.	0.718	0.91	0.718	-0.587	2.376	0.068	1.24853
F1LQ48	Heterogeneous nuclear ribonucleoprotein L OS=Rattus norvegicus OX=10116 GN=Hnrnpl PE=1 SV=2	Hnrnpl PE=1 SV=2	Hnrnpl	1 SV=2	F1LQ48	14	sp|F1LQ48|HNRPL_RAT	623	F1LQ48	1.091|1.226|4.628|0.554	7.499	1.875	4	.|.|1.085|0.172	0.718	1	0.718	-3.783	4.341	0.069	2.11803
Q62733	Lamina-associated polypeptide 2, isoform beta OS=Rattus norvegicus OX=10116 GN=Tmpo PE=1 SV=3	Tmpo PE=1 SV=3	Tmpo	1 SV=3	Q62733	20	sp|Q62733|LAP2_RAT	452	Q62733	2.182|1.663|3.188|1.702	8.735	2.184	4	.|0.609|1.206|0.702	0.715	1	0.715	-0.405	2.724	0.069	1.44573
Q6URK4	Heterogeneous nuclear ribonucleoprotein A3 OS=Rattus norvegicus OX=10116 GN=Hnrnpa3 PE=1 SV=1	Hnrnpa3 PE=1 SV=1	Hnrnpa3	1 SV=1	Q6URK4	10	sp|Q6URK4|ROA3_RAT	379	Q6URK4	1.480|0.453|5.202|0.971	8.106	2.026	4	.|.|0.724|0.218	0.715	1	0.715	-3.531	5.094	0.07	2.3488
Q62812	Myosin-9 OS=Rattus norvegicus OX=10116 GN=Myh9 PE=1 SV=3	Myh9 PE=1 SV=3	Myh9	1 SV=3	Q62812	91	sp|Q62812|MYH9_RAT	1961	Q62812	5.253|5.513|4.345|4.963	20.073	5.018	4	0.947|2.077|2.658|2.690	0.712	0.851	0.712	-0.076	2.591	0.072	1.37351
M0R719	MICOS complex subunit MIC13 OS=Rattus norvegicus OX=10116 GN=Micos13 PE=3 SV=2	Micos13 PE=3 SV=2	Micos13	3 SV=2	M0R719	2	tr|M0R719|M0R719_RAT	137	M0R719	1.526|.|1.184|1.473	4.676	1.169	4	.|.|.|.	0.711	0.996	0.711	-11.39	2.368	0.072	1.24367
P06685	Sodium/potassium-transporting ATPase subunit alpha-1 OS=Rattus norvegicus OX=10116 GN=Atp1a1 PE=1 SV=1	Atp1a1 PE=1 SV=1	Atp1a1	1 SV=1	P06685	16	sp|P06685|AT1A1_RAT	1023	P06685	1.465|1.561|1.068|1.856	5.949	1.487	4	.|0.512|0.706|.	0.706	0.991	0.706	-2.504	2.474	0.074	1.30685
G3V9R8	Heterogeneous nuclear ribonucleoprotein C OS=Rattus norvegicus OX=10116 GN=Hnrnpc PE=1 SV=2	Hnrnpc PE=1 SV=2	Hnrnpc	1 SV=2	G3V9R8	10	sp|G3V9R8|HNRPC_RAT	298	G3V9R8	2.469|2.148|7.061|1.585	13.262	3.316	4	0.105|0.325|2.078|0.814	0.705	0.941	0.705	-0.01	6.762	0.075	2.75745
P62425	Large ribosomal subunit protein eL8 OS=Rattus norvegicus OX=10116 GN=Rpl7a PE=1 SV=2	Rpl7a PE=1 SV=2	Rpl7a	1 SV=2	P62425	12	sp|P62425|RL7A_RAT	266	P62425	3.317|3.120|2.827|4.700	13.964	3.491	4	1.018|1.471|2.217|1.154	0.702	0.999	0.702	-0.799	2.496	0.075	1.31962
A6IPG1	Elongation factor 1-beta OS=Rattus norvegicus OX=10116 GN=Eef1b2 PE=1 SV=1	Eef1b2 PE=1 SV=1	Eef1b2	1 SV=1	A6IPG1	5	tr|A6IPG1|A6IPG1_RAT	225	A6IPG1	1.864|1.621|1.193|2.427	7.106	1.776	4	.|0.685|1.023|0.413	0.696	0.994	0.696	-1.992	2.686	0.077	1.42546
P21533	Large ribosomal subunit protein eL6 OS=Rattus norvegicus OX=10116 GN=Rpl6 PE=1 SV=5	Rpl6 PE=1 SV=5	Rpl6	1 SV=5	P21533	13	sp|P21533|RL6_RAT	298	P21533	3.822|3.608|2.983|5.573	15.987	3.997	4	1.190|1.718|2.359|1.265	0.696	1	0.696	-1.74	2.543	0.078	1.34653
Q9QZR6	Septin-9 OS=Rattus norvegicus OX=10116 GN=Septin9 PE=1 SV=1	Septin9 PE=1 SV=1	Sept9	1 SV=1	Q9QZR6	9	sp|Q9QZR6|SEPT9_RAT	564	Q9QZR6	1.109|0.958|0.662|1.231	3.961	0.99	4	.|.|0.397|.	0.695	0.988	0.695	-3.164	2.495	0.078	1.31904
P04785	Protein disulfide-isomerase OS=Rattus norvegicus OX=10116 GN=P4hb PE=1 SV=2	P4hb PE=1 SV=2	P4hb	1 SV=2	P04785	10	sp|P04785|PDIA1_RAT	509	P04785	0.724|0.581|0.348|1.471	3.124	0.781	4	.|0.273|0.210|.	0.689	1	0.689	-4.552	3.259	0.08	1.70443
P83732	Large ribosomal subunit protein eL24 OS=Rattus norvegicus OX=10116 GN=Rpl24 PE=2 SV=1	Rpl24 PE=2 SV=1	Rpl24	2 SV=1	P83732	3	sp|P83732|RL24_RAT	157	P83732	2.403|2.118|1.807|2.806	9.134	2.283	4	0.705|0.994|1.409|0.828	0.683	0.993	0.683	-1.726	2.402	0.081	1.26424
P39951	Cyclin-dependent kinase 1 OS=Rattus norvegicus OX=10116 GN=Cdk1 PE=1 SV=1	Cdk1 PE=1 SV=1	Cdk1	1 SV=1	P39951	3	sp|P39951|CDK1_RAT	297	P39951	1.143|1.217|0.903|1.272	4.535	1.134	4	.|.|.|.	0.678	0.946	0.678	-2.293	2.297	0.081	1.19975
P20280	Large ribosomal subunit protein eL21 OS=Rattus norvegicus OX=10116 GN=Rpl21 PE=1 SV=3	Rpl21 PE=1 SV=3	Rpl21	1 SV=3	P20280	3	sp|P20280|RL21_RAT	160	P20280	1.690|0.862|1.478|2.154	6.183	1.546	4	.|0.398|0.946|0.191	0.677	0.901	0.677	-0.841	3.716	0.082	1.89375
P61354	Large ribosomal subunit protein eL27 OS=Rattus norvegicus OX=10116 GN=Rpl27 PE=2 SV=2	Rpl27 PE=2 SV=2	Rpl27	2 SV=2	P61354	4	sp|P61354|RL27_RAT	136	P61354	4.221|3.658|3.404|5.882	17.166	4.291	4	1.292|1.850|2.391|1.482	0.675	0.999	0.675	-0.99	2.516	0.083	1.33113
Q68FR6	Elongation factor 1-gamma OS=Rattus norvegicus OX=10116 GN=Eef1g PE=2 SV=3	Eef1g PE=2 SV=3	Eef1g	2 SV=3	Q68FR6	12	sp|Q68FR6|EF1G_RAT	437	Q68FR6	3.528|3.156|2.217|4.789	13.69	3.422	4	0.971|1.682|2.057|0.974	0.673	0.998	0.673	-3.392	2.545	0.084	1.34767
Q641Y0	Dolichyl-diphosphooligosaccharide--protein glycosyltransferase 48 kDa subunit OS=Rattus norvegicus OX=10116 GN=Ddost PE=2 SV=1	Ddost PE=2 SV=1	Ddost	2 SV=1	Q641Y0	3	sp|Q641Y0|OST48_RAT	441	Q641Y0	0.614|0.504|.|1.305	2.916	0.729	4	.|0.212|.|.	0.668	1	0.668	0.697	3.434	0.085	1.77989
Q63357	Unconventional myosin-Id OS=Rattus norvegicus OX=10116 GN=Myo1d PE=1 SV=3	Myo1d PE=1 SV=3	Myo1d	1 SV=3	Q63357	10	sp|Q63357|MYO1D_RAT	1006	Q63357	0.749|1.339|1.569|0.560	4.217	1.054	4	.|.|0.335|.	0.659	1	0.659	-3.072	3.148	0.088	1.65444
P12001	Large ribosomal subunit protein eL18 OS=Rattus norvegicus OX=10116 GN=Rpl18 PE=1 SV=2	Rpl18 PE=1 SV=2	Rpl18	1 SV=2	P12001	8	sp|P12001|RL18_RAT	188	P12001	3.539|3.302|2.763|5.542	15.145	3.786	4	1.122|1.652|2.315|1.101	0.662	1	0.662	-1.918	2.568	0.088	1.36065
P50878	Large ribosomal subunit protein uL4 OS=Rattus norvegicus OX=10116 GN=Rpl4 PE=1 SV=3	Rpl4 PE=1 SV=3	Rpl4	1 SV=3	P50878	15	sp|P50878|RL4_RAT	421	P50878	3.418|2.900|2.608|4.329	13.256	3.314	4	1.135|1.463|1.936|1.041	0.658	0.998	0.658	-1.505	2.45	0.089	1.29278
Q8VHV7	Heterogeneous nuclear ribonucleoprotein H OS=Rattus norvegicus OX=10116 GN=Hnrnph1 PE=1 SV=2	Hnrnph1 PE=1 SV=2	Hnrnph1	1 SV=2	Q8VHV7	5	sp|Q8VHV7|HNRH1_RAT	449	Q8VHV7	1.582|1.606|3.124|1.704	8.015	2.004	4	.|0.510|1.099|.	0.658	1	0.658	-0.216	2.675	0.09	1.41954
A0A0G2K654	H1.2 linker histone, cluster member OS=Rattus norvegicus OX=10116 GN=H1f2 PE=3 SV=1	H1f2 PE=3 SV=1	Hist1h1c	3 SV=1	A0A0G2K654	9	tr|A0A0G2K654|A0A0G2K654_RAT	212	A0A0G2K654	6.696|7.333|20.611|5.761	40.401	10.1	4	1.122|2.316|5.423|2.956	0.653	0.997	0.653	-0.409	3.975	0.092	1.99095
P21531	Large ribosomal subunit protein uL3 OS=Rattus norvegicus OX=10116 GN=Rpl3 PE=1 SV=3	Rpl3 PE=1 SV=3	Rpl3	1 SV=3	P21531	14	sp|P21531|RL3_RAT	403	P21531	3.586|3.530|2.993|5.096	15.205	3.801	4	0.496|1.667|2.329|1.234	0.653	0.886	0.653	-0.175	3.062	0.092	1.61447
P61980	Heterogeneous nuclear ribonucleoprotein K OS=Rattus norvegicus OX=10116 GN=Hnrnpk PE=1 SV=1	Hnrnpk PE=1 SV=1	Hnrnpk	1 SV=1	P61980	17	sp|P61980|HNRPK_RAT	463	P61980	2.606|3.132|7.143|3.128	16.009	4.002	4	.|0.780|2.218|1.203	0.648	0.999	0.648	-0.802	3.135	0.093	1.64847
Q68G31	Phenazine biosynthesis-like domain-containing protein OS=Rattus norvegicus OX=10116 GN=Pbld PE=2 SV=1	Pbld PE=2 SV=1	Pbld1	2 SV=1	Q68G31	6	sp|Q68G31|PBLD_RAT	288	Q68G31	0.668|0.504|0.372|0.977	2.521	0.63	4	.|0.225|.|.	0.646	1	0.646	-3.074	2.796	0.094	1.48336
D4A3K5	Histone H1.1 OS=Rattus norvegicus OX=10116 GN=H1-1 PE=1 SV=1	H1-1 PE=1 SV=1	Hist1h1a	1 SV=1	D4A3K5	10	sp|D4A3K5|H11_RAT	214	D4A3K5	7.204|7.104|22.285|5.913	42.506	10.627	4	1.452|2.432|5.490|3.248	0.643	1	0.643	-0.667	3.772	0.095	1.91533
P43244	Matrin-3 OS=Rattus norvegicus OX=10116 GN=Matr3 PE=1 SV=2	Matr3 PE=1 SV=2	Matr3	1 SV=2	P43244	24	sp|P43244|MATR3_RAT	845	P43244	1.222|1.294|4.718|0.800	8.035	2.009	4	.|0.123|1.216|0.351	0.638	0.973	0.638	-1.062	5.365	0.096	2.42358
P43278	Histone H1.0 OS=Rattus norvegicus OX=10116 GN=H1-0 PE=2 SV=2	H1-0 PE=2 SV=2	H1-0	2 SV=2	P43278	6	sp|P43278|H10_RAT	194	P43278	1.658|1.874|5.417|1.032	9.982	2.495	4	0.071|0.541|1.701|0.529	0.627	0.942	0.627	-1.845	5.783	0.1	2.53182
A0A8I6ACU9	Mitochondrial import inner membrane translocase subunit TIM50 OS=Rattus norvegicus OX=10116 GN=Timm50 PE=1 SV=1	Timm50 PE=1 SV=1	Timm50	1 SV=1	A0A8I6ACU9	5	tr|A0A8I6ACU9|A0A8I6ACU9_RAT	349	A0A8I6ACU9	1.175|1.163|0.896|1.109	4.343	1.086	4	.|.|.|.	0.608	0.842	0.608	-2.416	2.2	0.102	1.1375
P63326	Small ribosomal subunit protein eS10 OS=Rattus norvegicus OX=10116 GN=Rps10 PE=1 SV=1	Rps10 PE=1 SV=1	Rps10	1 SV=1	P63326	4	sp|P63326|RS10_RAT	165	P63326	0.691|0.306|0.833|0.310	2.139	0.535	4	.|.|.|0.151	0.604	1	0.604	-1.41	3.543	0.103	1.82497
Q64232	Very-long-chain enoyl-CoA reductase OS=Rattus norvegicus OX=10116 GN=Tecr PE=1 SV=1	Tecr PE=1 SV=1	Tecr	1 SV=1	Q64232	7	sp|Q64232|TECR_RAT	308	Q64232	1.293|0.646|1.081|1.186	4.206	1.051	4	.|.|.|.	0.604	0.957	0.604	-7.346	2.13	0.104	1.09085
F1M3H8	Heterogeneous nuclear ribonucleoprotein A0 OS=Rattus norvegicus OX=10116 GN=Hnrnpa0 PE=1 SV=4	Hnrnpa0 PE=1 SV=4	Hnrnpa0	1 SV=4	F1M3H8	7	tr|F1M3H8|F1M3H8_RAT	284	F1M3H8	1.004|1.175|3.645|0.745	6.568	1.642	4	.|0.188|0.894|0.342	0.593	0.996	0.593	-1.517	4.256	0.108	2.0895
Q10758	Keratin, type II cytoskeletal 8 OS=Rattus norvegicus OX=10116 GN=Krt8 PE=1 SV=3	Krt8 PE=1 SV=3	Krt8	1 SV=3	Q10758	2	sp|Q10758|K2C8_RAT	483	Q10758	1.274|1.391|1.063|0.712	4.441	1.11	4	0.425|0.661|0.457|.	0.592	0.98	0.592	-6.198	2.201	0.109	1.13816
D3ZNZ9	Histone H2B OS=Rattus norvegicus OX=10116 GN=Hist3h2ba PE=3 SV=1	Hist3h2ba PE=3 SV=1	Hist3h2ba	3 SV=1	D3ZNZ9	7	tr|D3ZNZ9|D3ZNZ9_RAT	126	D3ZNZ9	8.791|4.134|12.552|4.003	29.48	7.37	4	0.992|2.949|3.576|2.493	0.572	0.994	0.572	-1.652	3.261	0.114	1.70531
G3V6U3	Alpha-1,3/1,6-mannosyltransferase ALG2 OS=Rattus norvegicus OX=10116 GN=Alg2 PE=3 SV=1	Alg2 PE=3 SV=1	Alg2	3 SV=1	G3V6U3	6	tr|G3V6U3|G3V6U3_RAT	415	G3V6U3	1.303|0.742|1.005|1.317	4.367	1.092	4	.|.|.|.	0.567	0.967	0.567	-5.257	2.212	0.116	1.14535
P47942	Dihydropyrimidinase-related protein 2 OS=Rattus norvegicus OX=10116 GN=Dpysl2 PE=1 SV=1	Dpysl2 PE=1 SV=1	Dpysl2	1 SV=1	P47942	5	sp|P47942|DPYL2_RAT	572	P47942	1.016|1.218|0.805|1.277	4.316	1.079	4	.|.|.|.	0.56	0.949	0.56	-4.035	2.186	0.118	1.12829
P13383	Nucleolin OS=Rattus norvegicus OX=10116 GN=Ncl PE=1 SV=3	Ncl PE=1 SV=3	Ncl	1 SV=3	P13383	18	sp|P13383|NUCL_RAT	713	P13383	2.087|1.861|3.040|2.648	9.636	2.409	4	0.204|0.946|1.567|0.909	0.551	0.694	0.551	-0.357	3.326	0.121	1.73379
P63018	Heat shock cognate 71 kDa protein OS=Rattus norvegicus OX=10116 GN=Hspa8 PE=1 SV=1	Hspa8 PE=1 SV=1	Hspa8	1 SV=1	P63018	24	sp|P63018|HSP7C_RAT	646	P63018	6.211|5.181|4.615|7.854	23.862	5.965	4	2.651|2.493|3.080|2.259	0.54	0.995	0.54	-2.776	2.291	0.124	1.19598
P62703	Small ribosomal subunit protein eS4 OS=Rattus norvegicus OX=10116 GN=Rps4x PE=1 SV=2	Rps4x PE=1 SV=2	Rps4x	1 SV=2	P62703	14	sp|P62703|RS4X_RAT	263	P62703	4.537|4.084|4.414|5.470	18.504	4.626	4	1.926|2.107|2.803|1.718	0.535	0.953	0.535	-1.396	2.2	0.126	1.1375
P84245	Histone H3.3 OS=Rattus norvegicus OX=10116 GN=H3-3b PE=1 SV=2	H3-3b PE=1 SV=2	H3-3b	1 SV=2	P84245	4	sp|P84245|H33_RAT	136	P84245	3.174|1.685|4.729|1.940	11.529	2.882	4	.|0.912|1.670|0.782	0.529	1	0.529	-3.93	2.718	0.128	1.44255
P84100	Large ribosomal subunit protein eL19 OS=Rattus norvegicus OX=10116 GN=Rpl19 PE=1 SV=1	Rpl19 PE=1 SV=1	Rpl19	1 SV=1	P84100	5	sp|P84100|RL19_RAT	196	P84100	3.586|3.199|2.748|4.503	14.036	3.509	4	1.208|1.662|2.278|1.368	0.516	0.987	0.516	-3.073	2.219	0.134	1.14991
B5DF91	ELAV-like protein 1 OS=Rattus norvegicus OX=10116 GN=Elavl1 PE=1 SV=1	Elavl1 PE=1 SV=1	Elavl1	1 SV=1	B5DF91	15	sp|B5DF91|ELAV1_RAT	326	B5DF91	1.082|1.267|3.166|0.809	6.324	1.581	4	.|.|0.855|0.338	0.515	1	0.515	-4.603	2.939	0.135	1.55533
A7VJC2	Heterogeneous nuclear ribonucleoproteins A2/B1 OS=Rattus norvegicus OX=10116 GN=Hnrnpa2b1 PE=1 SV=1	Hnrnpa2b1 PE=1 SV=1	Hnrnpa2b1	1 SV=1	A7VJC2	15	sp|A7VJC2|ROA2_RAT	353	A7VJC2	3.773|3.979|12.969|2.805	23.527	5.882	4	.|0.840|3.290|1.641	0.507	0.997	0.507	-1.696	3.553	0.139	1.82904
P11442	Clathrin heavy chain 1 OS=Rattus norvegicus OX=10116 GN=Cltc PE=1 SV=3	Cltc PE=1 SV=3	Cltc	1 SV=3	P11442	29	sp|P11442|CLH1_RAT	1675	P11442	1.663|1.687|1.112|2.781	7.242	1.811	4	0.149|0.942|1.416|0.280	0.505	0.711	0.505	-0.728	3.726	0.141	1.89763
P62804	Histone H4 OS=Rattus norvegicus OX=10116 GN=H4c16 PE=1 SV=2	H4c16 PE=1 SV=2	H4c16	1 SV=2	P62804	7	sp|P62804|H4_RAT	103	P62804	2.598|1.106|4.307|1.632	9.644	2.411	4	.|1.249|1.188|0.511	0.504	0.998	0.504	-5.08	2.644	0.142	1.40272
A0A8I5ZJ57	FACT complex subunit OS=Rattus norvegicus OX=10116 GN=Supt16h PE=3 SV=1	Supt16h PE=3 SV=1	Supt16h	3 SV=1	A0A8I5ZJ57	14	tr|A0A8I5ZJ57|A0A8I5ZJ57_RAT	1047	A0A8I5ZJ57	1.667|0.421|1.761|.	4.343	1.086	4	.|.|0.649|0.154	0.5	1	0.5	-7.057	3.431	0.144	1.77863
A9UMV8;Q4FZT6	Histone H2A.J OS=Rattus norvegicus OX=10116 GN=H2aj PE=2 SV=1	H2aj PE=2 SV=1	H2aj	2 SV=1	A9UMV8	4	sp|A9UMV8|H2AJ_RAT	129	A9UMV8;Q4FZT6	7.719|3.531|11.206|3.455	25.911	6.478	4	.|2.604|3.345|2.297	0.497	1	0.497	-7.762	2.386	0.145	1.25459
Q3T1J1	Eukaryotic translation initiation factor 5A-1 OS=Rattus norvegicus OX=10116 GN=Eif5a PE=1 SV=3	Eif5a PE=1 SV=3	Eif5a	1 SV=3	Q3T1J1	5	sp|Q3T1J1|IF5A1_RAT	154	Q3T1J1	0.978|0.701|0.965|0.891	3.535	0.884	4	.|.|0.415|.	0.495	0.744	0.495	-3.03	2.13	0.146	1.09085
D3ZUX5	Coiled-coil-helix-coiled-coil-helix domain containing 3 OS=Rattus norvegicus OX=10116 GN=Chchd3 PE=1 SV=2	Chchd3 PE=1 SV=2	Chchd3	1 SV=2	D3ZUX5	3	tr|D3ZUX5|D3ZUX5_RAT	223	D3ZUX5	1.137|1.045|0.861|1.105	4.148	1.037	4	.|.|.|.	0.491	0.764	0.491	-3.011	2.101	0.148	1.07108
P04646	Large ribosomal subunit protein eL33 OS=Rattus norvegicus OX=10116 GN=Rpl35a PE=1 SV=1	Rpl35a PE=1 SV=1	Rpl35a	1 SV=1	P04646	7	sp|P04646|RL35A_RAT	110	P04646	2.704|2.177|2.121|3.432	10.435	2.609	4	0.963|1.325|1.666|0.881	0.49	0.992	0.49	-2.433	2.23	0.149	1.15704
P41123	Large ribosomal subunit protein eL13 OS=Rattus norvegicus OX=10116 GN=Rpl13 PE=1 SV=2	Rpl13 PE=1 SV=2	Rpl13	1 SV=2	P41123	8	sp|P41123|RL13_RAT	211	P41123	4.099|3.684|3.324|5.216	16.323	4.081	4	1.703|1.779|2.378|1.633	0.489	0.985	0.489	-2.588	2.203	0.151	1.13947
Q6IMY8	Heterogeneous nuclear ribonucleoprotein U OS=Rattus norvegicus OX=10116 GN=Hnrnpu PE=1 SV=1	Hnrnpu PE=1 SV=1	Hnrnpu	1 SV=1	Q6IMY8	17	sp|Q6IMY8|HNRPU_RAT	798	Q6IMY8	2.598|3.089|6.962|2.690	15.34	3.835	4	0.809|1.221|2.622|1.351	0.488	0.998	0.488	-1.355	2.804	0.152	1.48749
Q9WUL0	DNA topoisomerase 1 OS=Rattus norvegicus OX=10116 GN=Top1 PE=1 SV=1	Top1 PE=1 SV=1	Top1	1 SV=1	Q9WUL0	13	sp|Q9WUL0|TOP1_RAT	767	Q9WUL0	1.582|0.806|1.739|0.853	4.98	1.245	4	.|0.337|1.104|0.179	0.488	0.713	0.488	-0.972	3.069	0.153	1.61777
P04256	Heterogeneous nuclear ribonucleoprotein A1 OS=Rattus norvegicus OX=10116 GN=Hnrnpa1 PE=1 SV=3	Hnrnpa1 PE=1 SV=3	Hnrnpa1	1 SV=3	P04256	12	sp|P04256|ROA1_RAT	320	P04256	2.598|2.467|7.751|2.086	14.901	3.725	4	0.195|0.773|2.635|1.680	0.472	0.803	0.472	-0.752	4.124	0.156	2.04404
D3ZEI0	Large ribosomal subunit protein eL28 OS=Rattus norvegicus OX=10116 GN=Rpl28l3 PE=3 SV=3	Rpl28l3 PE=3 SV=3	Rpl28l3	3 SV=3	D3ZEI0	6	tr|D3ZEI0|D3ZEI0_RAT	143	D3ZEI0	2.316|2.079|1.909|3.197	9.501	2.375	4	0.891|1.160|1.569|0.783	0.468	0.995	0.468	-2.558	2.237	0.157	1.16157
Q4AEF8	Coatomer subunit gamma-1 OS=Rattus norvegicus OX=10116 GN=Copg1 PE=2 SV=1	Copg1 PE=2 SV=1	Copg1	2 SV=1	Q4AEF8	9	sp|Q4AEF8|COPG1_RAT	874	Q4AEF8	0.995|1.077|0.729|1.325	4.126	1.031	4	.|.|.|.	0.466	0.97	0.466	-5.518	2.09	0.158	1.0635
P41498	Low molecular weight phosphotyrosine protein phosphatase OS=Rattus norvegicus OX=10116 GN=Acp1 PE=1 SV=3	Acp1 PE=1 SV=3	Acp1	1 SV=3	P41498	3	sp|P41498|PPAC_RAT	158	P41498	1.143|1.021|0.789|1.105	4.058	1.014	4	.|.|.|.	0.465	0.777	0.465	-4.338	2.055	0.159	1.03914
Q91ZW1	Transcription factor A, mitochondrial OS=Rattus norvegicus OX=10116 GN=Tfam PE=2 SV=1	Tfam PE=2 SV=1	Tfam	2 SV=1	Q91ZW1	8	sp|Q91ZW1|TFAM_RAT	244	Q91ZW1	1.059|0.251|1.072|0.220	2.602	0.651	4	.|.|0.401|.	0.462	0.93	0.462	-13.456	1.622	0.16	0.697774
P25977	Nucleolar transcription factor 1 OS=Rattus norvegicus OX=10116 GN=Ubtf PE=1 SV=1	Ubtf PE=1 SV=1	Ubtf	1 SV=1	P25977	22	sp|P25977|UBF1_RAT	764	P25977	2.190|0.749|3.228|0.392	6.558	1.64	4	.|.|0.914|.	0.457	0.999	0.457	-13.456	1.794	0.162	0.84318
P62271	Small ribosomal subunit protein uS13 OS=Rattus norvegicus OX=10116 GN=Rps18 PE=1 SV=3	Rps18 PE=1 SV=3	Rps18	1 SV=3	P62271	14	sp|P62271|RS18_RAT	152	P62271	6.472|5.025|6.746|6.771	25.015	6.254	4	3.483|2.879|3.291|2.586	0.457	0.661	0.457	-3.822	2.057	0.163	1.04054
D4AB03	Family with sequence similarity 120A OS=Rattus norvegicus OX=10116 GN=Fam120a PE=1 SV=3	Fam120a PE=1 SV=3	Fam120a	1 SV=3	D4AB03	15	tr|D4AB03|D4AB03_RAT	1116	D4AB03	0.628|0.658|1.122|0.854	3.262	0.815	4	.|.|0.369|.	0.455	0.984	0.455	-2.891	2.212	0.165	1.14535
P17078	Large ribosomal subunit protein uL29 OS=Rattus norvegicus OX=10116 GN=Rpl35 PE=1 SV=3	Rpl35 PE=1 SV=3	Rpl35	1 SV=3	P17078	4	sp|P17078|RL35_RAT	123	P17078	2.295|1.862|2.432|2.301	8.89	2.222	4	0.850|1.123|1.510|0.913	0.454	0.722	0.454	-3.069	2.075	0.166	1.05311
Q6P502	T-complex protein 1 subunit gamma OS=Rattus norvegicus OX=10116 GN=Cct3 PE=1 SV=1	Cct3 PE=1 SV=1	Cct3	1 SV=1	Q6P502	10	sp|Q6P502|TCPG_RAT	545	Q6P502	1.220|0.676|0.810|1.212	3.918	0.979	4	.|.|.|.	0.454	0.903	0.454	-6.652	1.984	0.167	0.988412
D4ABT8	Heterogeneous nuclear ribonucleoprotein U-like 2 OS=Rattus norvegicus OX=10116 GN=Hnrnpul2 PE=1 SV=2	Hnrnpul2 PE=1 SV=2	Hnrnpul2	1 SV=2	D4ABT8	18	tr|D4ABT8|D4ABT8_RAT	704	D4ABT8	0.776|1.277|3.914|0.694	6.66	1.665	4	.|.|0.926|0.308	0.45	1	0.45	-6.479	3.118	0.169	1.64062
A0A8I6A6G8	Histocompatibility minor 13 OS=Rattus norvegicus OX=10116 GN=Hm13 PE=3 SV=1	Hm13 PE=3 SV=1	Hm13	3 SV=1	A0A8I6A6G8	3	tr|A0A8I6A6G8|A0A8I6A6G8_RAT	394	A0A8I6A6G8	1.182|0.992|0.746|1.092	4.013	1.003	4	.|.|.|.	0.448	0.852	0.448	-5.17	2.032	0.17	1.0229
P13264	Glutaminase kidney isoform, mitochondrial OS=Rattus norvegicus OX=10116 GN=Gls PE=1 SV=2	Gls PE=1 SV=2	Gls	1 SV=2	P13264	3	sp|P13264|GLSK_RAT	674	P13264	0.585|.|0.362|0.978	2.419	0.605	4	.|0.242|.|.	0.444	0.999	0.444	-4.196	2.499	0.171	1.32135
P97852	Peroxisomal multifunctional enzyme type 2 OS=Rattus norvegicus OX=10116 GN=Hsd17b4 PE=1 SV=3	Hsd17b4 PE=1 SV=3	Hsd17b4	1 SV=3	P97852	3	sp|P97852|DHB4_RAT	735	P97852	1.280|.|0.491|1.160	3.425	0.856	4	.|.|.|.	0.441	0.951	0.441	-11.472	1.735	0.173	0.794936
P62919	Large ribosomal subunit protein uL2 OS=Rattus norvegicus OX=10116 GN=Rpl8 PE=2 SV=2	Rpl8 PE=2 SV=2	Rpl8	2 SV=2	P62919	9	sp|P62919|RL8_RAT	257	P62919	4.304|3.878|3.136|6.264	17.583	4.396	4	1.645|1.963|2.695|1.808	0.441	0.997	0.441	-4.555	2.207	0.174	1.14209
Q6P7R8	Very-long-chain 3-oxoacyl-CoA reductase OS=Rattus norvegicus OX=10116 GN=Hsd17b12 PE=2 SV=1	Hsd17b12 PE=2 SV=1	Hsd17b12	2 SV=1	Q6P7R8	3	sp|Q6P7R8|DHB12_RAT	312	Q6P7R8	0.984|0.510|1.060|1.274	3.828	0.957	4	.|.|.|.	0.436	0.947	0.436	-10.91	1.939	0.176	0.955313
P67779	Prohibitin 1 OS=Rattus norvegicus OX=10116 GN=Phb1 PE=1 SV=1	Phb1 PE=1 SV=1	Phb	1 SV=1	P67779	11	sp|P67779|PHB1_RAT	272	P67779	2.609|2.415|1.666|3.192	9.881	2.47	4	1.190|1.131|1.593|1.054	0.42	0.953	0.42	-6.779	2.015	0.18	1.01078
Q6P7B0	Tryptophan--tRNA ligase, cytoplasmic OS=Rattus norvegicus OX=10116 GN=Wars1 PE=1 SV=2	Wars1 PE=1 SV=2	Wars	1 SV=2	Q6P7B0	9	sp|Q6P7B0|SYWC_RAT	481	Q6P7B0	1.235|1.232|0.776|1.437	4.68	1.17	4	.|0.588|0.769|0.467	0.413	0.866	0.413	-7.403	1.964	0.186	0.973795
E9PTI6	RALY heterogeneous nuclear ribonucleoprotein OS=Rattus norvegicus OX=10116 GN=Raly PE=1 SV=3	Raly PE=1 SV=3	Raly	1 SV=3	E9PTI6	15	tr|E9PTI6|E9PTI6_RAT	381	E9PTI6	1.540|1.444|5.409|0.773	9.166	2.292	4	.|.|1.582|0.342	0.413	1	0.413	-9.638	3.118	0.187	1.64062
B2GUW8	Mcart1l protein OS=Rattus norvegicus OX=10116 GN=Slc25a53 PE=2 SV=1	Slc25a53 PE=2 SV=1	Slc25a53	2 SV=1	B2GUW8	5	tr|B2GUW8|B2GUW8_RAT	306	B2GUW8	1.278|1.029|0.897|0.944	4.147	1.037	4	.|.|.|.	0.403	0.949	0.403	-2.405	2.1	0.19	1.07039
P62282	Small ribosomal subunit protein uS17 OS=Rattus norvegicus OX=10116 GN=Rps11 PE=1 SV=3	Rps11 PE=1 SV=3	Rps11	1 SV=3	P62282	7	sp|P62282|RS11_RAT	158	P62282	3.576|3.711|3.889|4.568	15.745	3.936	4	1.753|1.770|2.390|1.730	0.399	0.867	0.399	-1.81	2.08	0.193	1.05658
G3V6H2	Pre-mRNA processing factor 8 OS=Rattus norvegicus OX=10116 GN=Prpf8 PE=4 SV=1	Prpf8 PE=4 SV=1	Prpf8	4 SV=1	G3V6H2	20	tr|G3V6H2|G3V6H2_RAT	2335	G3V6H2	0.464|0.584|1.507|0.552	3.107	0.777	4	.|.|0.286|.	0.393	1	0.393	-3.342	2.72	0.194	1.44361
P62268	Small ribosomal subunit protein uS12 OS=Rattus norvegicus OX=10116 GN=Rps23 PE=1 SV=3	Rps23 PE=1 SV=3	Rps23	1 SV=3	P62268	4	sp|P62268|RS23_RAT	143	P62268	3.028|2.194|2.633|3.559	11.414	2.853	4	1.141|1.372|1.927|1.322	0.393	0.925	0.393	-4.769	2.019	0.195	1.01364
O88989	Malate dehydrogenase, cytoplasmic OS=Rattus norvegicus OX=10116 GN=Mdh1 PE=1 SV=3	Mdh1 PE=1 SV=3	Mdh1	1 SV=3	O88989	4	sp|O88989|MDHC_RAT	334	O88989	0.624|0.177|0.207|1.393	2.401	0.6	4	.|0.307|0.257|.	0.391	1	0.391	-13.456	2.137	0.196	1.09559
P70615	Lamin-B1 OS=Rattus norvegicus OX=10116 GN=Lmnb1 PE=1 SV=3	Lmnb1 PE=1 SV=3	Lmnb1	1 SV=3	P70615	19	sp|P70615|LMNB1_RAT	587	P70615	1.056|0.863|2.452|.	4.865	1.216	4	.|.|.|.	0.39	1	0.39	-11.39	2.464	0.197	1.301
A0A8I6A2Y2	Serine/arginine repetitive matrix 2 OS=Rattus norvegicus OX=10116 GN=Srrm2 PE=1 SV=1	Srrm2 PE=1 SV=1	Srrm2	1 SV=1	A0A8I6A2Y2	18	tr|A0A8I6A2Y2|A0A8I6A2Y2_RAT	2689	A0A8I6A2Y2	1.042|1.039|1.507|1.026	4.613	1.153	4	.|0.390|1.028|0.363	0.389	0.779	0.389	-1.111	2.193	0.199	1.13291
P27008	Poly [ADP-ribose] polymerase 1 OS=Rattus norvegicus OX=10116 GN=Parp1 PE=1 SV=4	Parp1 PE=1 SV=4	Parp1	1 SV=4	P27008	8	sp|P27008|PARP1_RAT	1014	P27008	0.855|0.559|1.151|0.285	2.85	0.713	4	.|.|0.388|.	0.386	0.979	0.386	-13.456	1.838	0.2	0.878137
Q7TPJ0	Translocon-associated protein subunit alpha OS=Rattus norvegicus OX=10116 GN=Ssr1 PE=1 SV=1	Ssr1 PE=1 SV=1	Ssr1	1 SV=1	Q7TPJ0	2	sp|Q7TPJ0|SSRA_RAT	319	Q7TPJ0	0.876|1.163|0.896|1.076	4.01	1.003	4	.|.|.|.	0.386	0.818	0.386	-2.754	2.031	0.201	1.02219
P61206;P84079	ADP-ribosylation factor 3 OS=Rattus norvegicus OX=10116 GN=Arf3 PE=2 SV=2	Arf3 PE=2 SV=2	Arf3	2 SV=2	P61206	3	sp|P61206|ARF3_RAT	181	P61206;P84079	1.095|0.687|0.857|1.157	3.796	0.949	4	.|.|.|.	0.375	0.807	0.375	-6.422	1.923	0.204	0.943359
A0A8I6GLU8	TAR DNA-binding protein 43 OS=Rattus norvegicus OX=10116 GN=Tardbp PE=4 SV=1	Tardbp PE=4 SV=1	Tardbp	4 SV=1	A0A8I6GLU8	7	tr|A0A8I6GLU8|A0A8I6GLU8_RAT	414	A0A8I6GLU8	1.300|1.200|2.585|1.210	6.295	1.574	4	.|.|0.653|.	0.375	1	0.375	-2.084	2.41	0.205	1.26903
Q4QQW4	Histone deacetylase 1 OS=Rattus norvegicus OX=10116 GN=Hdac1 PE=1 SV=1	Hdac1 PE=1 SV=1	Hdac1	1 SV=1	Q4QQW4	3	sp|Q4QQW4|HDAC1_RAT	482	Q4QQW4	0.741|0.590|1.327|0.788	3.446	0.862	4	.|.|0.390|.	0.372	0.996	0.372	-4.343	2.211	0.206	1.1447
A0A8I5ZQZ1	Nuclear FMR1 interacting protein 2 OS=Rattus norvegicus OX=10116 GN=Nufip2 PE=1 SV=1	Nufip2 PE=1 SV=1	Nufip2	1 SV=1	A0A8I5ZQZ1	11	tr|A0A8I5ZQZ1|A0A8I5ZQZ1_RAT	691	A0A8I5ZQZ1	0.658|0.757|1.004|0.824	3.244	0.811	4	.|.|0.398|.	0.363	0.868	0.363	-3.264	2.039	0.209	1.02786
F1M853	Ribosome binding protein 1 OS=Rattus norvegicus OX=10116 GN=Rrbp1 PE=1 SV=3	Rrbp1 PE=1 SV=3	Rrbp1	1 SV=3	F1M853	44	tr|F1M853|F1M853_RAT	1453	F1M853	3.790|2.978|2.661|3.934	13.363	3.341	4	1.907|1.523|1.940|1.530	0.361	0.755	0.361	-4.762	1.95	0.211	0.963474
G3V7V3	long-chain-fatty-acid--CoA ligase OS=Rattus norvegicus OX=10116 GN=Slc27a4 PE=1 SV=1	Slc27a4 PE=1 SV=1	Slc27a4	1 SV=1	G3V7V3	11	tr|G3V7V3|G3V7V3_RAT	643	G3V7V3	1.309|0.902|0.938|0.967	4.117	1.029	4	.|.|.|.	0.357	0.964	0.357	-2.316	2.085	0.212	1.06005
P11250	Large ribosomal subunit protein eL34 OS=Rattus norvegicus OX=10116 GN=Rpl34 PE=1 SV=3	Rpl34 PE=1 SV=3	Rpl34	1 SV=3	P11250	4	sp|P11250|RL34_RAT	117	P11250	3.071|2.904|2.416|4.233	12.624	3.156	4	1.345|1.630|1.975|1.281	0.353	0.98	0.353	-4.558	2.056	0.214	1.03984
Q4V898	RNA-binding motif protein, X chromosome OS=Rattus norvegicus OX=10116 GN=Rbmx PE=1 SV=1	Rbmx PE=1 SV=1	Rbmx	1 SV=1	Q4V898	17	sp|Q4V898|RBMX_RAT	390	Q4V898	1.313|1.621|5.121|0.642	8.698	2.174	4	.|.|1.675|0.367	0.353	1	0.353	-13.328	2.775	0.215	1.47249
Q68FR9	Elongation factor 1-delta OS=Rattus norvegicus OX=10116 GN=Eef1d PE=1 SV=2	Eef1d PE=1 SV=2	Eef1d	1 SV=2	Q68FR9	7	sp|Q68FR9|EF1D_RAT	281	Q68FR9	1.284|0.939|1.013|1.682	4.919	1.23	4	.|0.456|0.849|.	0.339	0.953	0.339	-4.646	1.977	0.221	0.983313
Q3KR55	U2 small nuclear RNA auxiliary factor 1 OS=Rattus norvegicus OX=10116 GN=U2af1 PE=4 SV=1	U2af1 PE=4 SV=1	U2af1	4 SV=1	Q3KR55	3	tr|Q3KR55|Q3KR55_RAT	239	Q3KR55	0.933|0.937|1.948|0.876	4.694	1.174	4	.|.|.|.	0.338	1	0.338	-2.757	2.377	0.223	1.24914
Q04931	FACT complex subunit SSRP1 OS=Rattus norvegicus OX=10116 GN=Ssrp1 PE=1 SV=2	Ssrp1 PE=1 SV=2	Ssrp1	1 SV=2	Q04931	5	sp|Q04931|SSRP1_RAT	709	Q04931	1.224|.|1.028|.	3.239	0.81	4	.|.|.|.	0.331	0.907	0.331	-11.39	1.641	0.224	0.714575
D3ZPP2	ADP-ribosylation factor like GTPase 8A OS=Rattus norvegicus OX=10116 GN=Arl8a PE=3 SV=1	Arl8a PE=3 SV=1	Arl8a	3 SV=1	D3ZPP2	3	tr|D3ZPP2|D3ZPP2_RAT	186	D3ZPP2	1.076|0.710|0.684|1.108	3.578	0.894	4	.|.|.|.	0.318	0.686	0.318	-6.485	1.812	0.229	0.857583
M0RD03	Eukaryotic translation initiation factor 4 gamma 1 OS=Rattus norvegicus OX=10116 GN=Eif4g1 PE=1 SV=2	Eif4g1 PE=1 SV=2	Eif4g1	1 SV=2	M0RD03	12	tr|M0RD03|M0RD03_RAT	1641	M0RD03	1.004|1.089|1.018|1.528	4.639	1.16	4	.|0.436|0.757|.	0.31	0.94	0.31	-2.705	2.019	0.232	1.01364
P62853	Small ribosomal subunit protein eS25 OS=Rattus norvegicus OX=10116 GN=Rps25 PE=2 SV=1	Rps25 PE=2 SV=1	Rps25	2 SV=1	P62853	4	sp|P62853|RS25_RAT	125	P62853	4.355|3.973|4.278|4.980	17.586	4.396	4	2.057|2.130|2.783|1.924	0.309	0.712	0.309	-2.498	1.998	0.234	0.998557
Q6NYB7	Ras-related protein Rab-1A OS=Rattus norvegicus OX=10116 GN=Rab1A PE=1 SV=3	Rab1A PE=1 SV=3	Rab1A	1 SV=3	Q6NYB7	3	sp|Q6NYB7|RAB1A_RAT	205	Q6NYB7	1.014|0.944|0.886|1.084	3.928	0.982	4	.|.|.|.	0.303	0.612	0.303	-2.584	1.989	0.237	0.992043
P62198	26S proteasome regulatory subunit 8 OS=Rattus norvegicus OX=10116 GN=Psmc5 PE=1 SV=1	Psmc5 PE=1 SV=1	Psmc5	1 SV=1	P62198	7	sp|P62198|PRS8_RAT	406	P62198	0.958|0.781|0.782|1.425	3.946	0.987	4	.|.|.|.	0.302	0.99	0.302	-4.478	1.999	0.239	0.999278
P70500	CDP-diacylglycerol--inositol 3-phosphatidyltransferase OS=Rattus norvegicus OX=10116 GN=Cdipt PE=1 SV=1	Cdipt PE=1 SV=1	Cdipt	1 SV=1	P70500	2	sp|P70500|CDIPT_RAT	213	P70500	1.116|0.938|0.814|1.001	3.869	0.967	4	.|.|.|.	0.301	0.709	0.301	-3.865	1.96	0.24	0.970854
A0A8I6GJ92	Glutamyl-prolyl-tRNA synthetase 1 OS=Rattus norvegicus OX=10116 GN=Eprs1 PE=1 SV=1	Eprs1 PE=1 SV=1	Eprs	1 SV=1	A0A8I6GJ92	10	tr|A0A8I6GJ92|A0A8I6GJ92_RAT	1519	A0A8I6GJ92	0.688|0.753|0.708|1.314	3.463	0.866	4	.|0.327|0.520|.	0.3	0.991	0.3	-3.179	2.1	0.241	1.07039
Q9JMJ4	Pre-mRNA-processing factor 19 OS=Rattus norvegicus OX=10116 GN=Prpf19 PE=1 SV=2	Prpf19 PE=1 SV=2	Prpf19	1 SV=2	Q9JMJ4	6	sp|Q9JMJ4|PRP19_RAT	504	Q9JMJ4	1.182|1.110|2.564|1.123	5.979	1.495	4	.|.|0.658|.	0.292	1	0.292	-3.212	2.272	0.246	1.18396
Q9ER34	Aconitate hydratase, mitochondrial OS=Rattus norvegicus OX=10116 GN=Aco2 PE=1 SV=2	Aco2 PE=1 SV=2	Aco2	1 SV=2	Q9ER34	15	sp|Q9ER34|ACON_RAT	780	Q9ER34	1.095|0.897|0.597|2.130	4.718	1.18	4	.|0.637|0.541|.	0.286	0.999	0.286	-9.766	2.009	0.247	1.00648
Q4QRB4	Tubulin beta-3 chain OS=Rattus norvegicus OX=10116 GN=Tubb3 PE=1 SV=1	Tubb3 PE=1 SV=1	Tubb3	1 SV=1	Q4QRB4	3	sp|Q4QRB4|TBB3_RAT	450	Q4QRB4	1.074|0.990|0.785|0.979	3.829	0.957	4	.|.|.|.	0.283	0.577	0.283	-4.401	1.939	0.249	0.955313
P10111	Peptidyl-prolyl cis-trans isomerase A OS=Rattus norvegicus OX=10116 GN=Ppia PE=1 SV=2	Ppia PE=1 SV=2	Ppia	1 SV=2	P10111	5	sp|P10111|PPIA_RAT	164	P10111	1.316|0.773|0.604|2.704	5.397	1.349	4	.|0.566|0.886|.	0.281	1	0.281	-12.505	1.905	0.25	0.929791
P60892	Ribose-phosphate pyrophosphokinase 1 OS=Rattus norvegicus OX=10116 GN=Prps1 PE=1 SV=2	Prps1 PE=1 SV=2	Prps1	1 SV=2	P60892	4	sp|P60892|PRPS1_RAT	318	P60892	0.942|0.953|0.897|1.110	3.902	0.976	4	.|.|.|.	0.28	0.692	0.28	-2.398	1.976	0.253	0.982583
Q5PQK2	Fus RNA binding protein OS=Rattus norvegicus OX=10116 GN=Fus PE=3 SV=1	Fus PE=3 SV=1	Fus	3 SV=1	Q5PQK2	8	tr|Q5PQK2|Q5PQK2_RAT	518	Q5PQK2	0.912|.|3.206|0.352	4.964	1.241	4	.|.|.|.	0.276	1	0.276	-13.456	2.514	0.256	1.32998
D3ZD97	RNA helicase OS=Rattus norvegicus OX=10116 GN=Dhx15 PE=3 SV=1	Dhx15 PE=3 SV=1	Dhx15	3 SV=1	D3ZD97	15	tr|D3ZD97|D3ZD97_RAT	795	D3ZD97	0.865|0.956|1.782|0.704	4.306	1.077	4	.|.|0.540|.	0.273	0.996	0.273	-6.453	1.993	0.257	0.994942
P13084	Nucleophosmin OS=Rattus norvegicus OX=10116 GN=Npm1 PE=1 SV=1	Npm1 PE=1 SV=1	Npm1	1 SV=1	P13084	5	sp|P13084|NPM_RAT	292	P13084	1.953|1.582|3.117|1.779	8.431	2.108	4	.|0.767|1.532|.	0.273	0.986	0.273	-5.507	1.944	0.259	0.959028
A0A8I6A2W1;A0A8I6A7P3;A0A8I6AFW8	Histone H2B OS=Rattus norvegicus OX=10116 GN=ENSRNOG00000066901 PE=3 SV=1	ENSRNOG00000066901 PE=3 SV=1	ENSRNOG00000066901	3 SV=1	A0A8I6A2W1	3	tr|A0A8I6A2W1|A0A8I6A2W1_RAT	147	A0A8I6A2W1;A0A8I6A7P3;A0A8I6AFW8	1.960|.|3.032|.	5.979	1.495	4	.|.|1.304|0.874	0.271	0.983	0.271	-13.456	1.4	0.262	0.485427
A0A8I5ZSN8;A0A8I6A2P1	RRM domain-containing protein OS=Rattus norvegicus OX=10116 GN=AABR07026797.1 PE=3 SV=1	AABR07026797.1 PE=3 SV=1	AABR07026797.1	3 SV=1	A0A8I5ZSN8	5	tr|A0A8I5ZSN8|A0A8I5ZSN8_RAT	128	A0A8I5ZSN8;A0A8I6A2P1	1.374|1.327|3.811|1.084	7.596	1.899	4	.|.|1.145|0.552	0.271	1	0.271	-6.197	2.388	0.263	1.2558
P16638	ATP-citrate synthase OS=Rattus norvegicus OX=10116 GN=Acly PE=1 SV=1	Acly PE=1 SV=1	Acly	1 SV=1	P16638	29	sp|P16638|ACLY_RAT	1100	P16638	3.267|3.160|2.046|5.528	14.001	3.5	4	1.828|2.288|2.544|1.140	0.269	0.992	0.269	-9.704	1.876	0.265	0.90766
P05065	Fructose-bisphosphate aldolase A OS=Rattus norvegicus OX=10116 GN=Aldoa PE=1 SV=2	Aldoa PE=1 SV=2	Aldoa	1 SV=2	P05065	12	sp|P05065|ALDOA_RAT	364	P05065	0.455|0.365|.|1.369	2.682	0.671	4	.|.|0.247|.	0.269	1	0.269	-5.578	2.717	0.266	1.44201
M0RDD7	Chromatin target of PRMT1-like 1 OS=Rattus norvegicus OX=10116 GN=Chtopl1 PE=4 SV=2	Chtopl1 PE=4 SV=2	Chtopl1	4 SV=2	M0RDD7	3	tr|M0RDD7|M0RDD7_RAT	209	M0RDD7	0.414|0.133|1.218|0.079	1.844	0.461	4	.|.|0.242|.	0.266	1	0.266	-13.456	1.906	0.269	0.930548
P00406	Cytochrome c oxidase subunit 2 OS=Rattus norvegicus OX=10116 GN=Mt-co2 PE=1 SV=3	Mt-co2 PE=1 SV=3	Mt-co2	1 SV=3	P00406	3	sp|P00406|COX2_RAT	227	P00406	1.392|1.343|0.795|2.352	5.882	1.47	4	.|0.671|0.973|.	0.265	0.985	0.265	-10.702	1.819	0.27	0.863146
D4A9L2	Serine/arginine-rich splicing factor 1 OS=Rattus norvegicus OX=10116 GN=Srsf1 PE=1 SV=1	Srsf1 PE=1 SV=1	Srsf1	1 SV=1	D4A9L2	6	tr|D4A9L2|D4A9L2_RAT	248	D4A9L2	0.384|0.422|2.765|0.264	3.835	0.959	4	.|.|0.449|0.144	0.265	1	0.265	-8.359	3.773	0.271	1.91571
E9PT23	Solute carrier family 38 member 10 OS=Rattus norvegicus OX=10116 GN=Slc38a10 PE=1 SV=2	Slc38a10 PE=1 SV=2	Slc38a10	1 SV=2	E9PT23	5	sp|E9PT23|S38AA_RAT	1099	E9PT23	1.111|0.887|0.899|0.962	3.859	0.965	4	.|.|.|.	0.265	0.695	0.265	-2.57	1.955	0.272	0.967169
Q02874	Core histone macro-H2A.1 OS=Rattus norvegicus OX=10116 GN=Macroh2a1 PE=1 SV=5	Macroh2a1 PE=1 SV=5	Macroh2a1	1 SV=5	Q02874	8	sp|Q02874|H2AY_RAT	368	Q02874	0.960|0.892|4.320|.	6.665	1.666	4	.|.|0.570|.	0.264	1	0.264	-11.875	2.925	0.273	1.54844
P30904	Macrophage migration inhibitory factor OS=Rattus norvegicus OX=10116 GN=Mif PE=1 SV=4	Mif PE=1 SV=4	Mif	1 SV=4	P30904	2	sp|P30904|MIF_RAT	115	P30904	0.864|0.683|0.474|1.698	3.719	0.93	4	.|.|.|.	0.263	0.999	0.263	-11.995	1.884	0.275	0.913799
Q6P747	Heterochromatin protein 1-binding protein 3 OS=Rattus norvegicus OX=10116 GN=Hp1bp3 PE=1 SV=1	Hp1bp3 PE=1 SV=1	Hp1bp3	1 SV=1	Q6P747	13	sp|Q6P747|HP1B3_RAT	553	Q6P747	0.218|0.382|1.313|0.270	2.183	0.546	4	.|.|0.231|.	0.261	1	0.261	-9.335	2.36	0.276	1.23879
A0A8I6A8Y6	Splicing factor 3b, subunit 2 OS=Rattus norvegicus OX=10116 GN=Sf3b2 PE=1 SV=1	Sf3b2 PE=1 SV=1	Sf3b2	1 SV=1	A0A8I6A8Y6	16	tr|A0A8I6A8Y6|A0A8I6A8Y6_RAT	885	A0A8I6A8Y6	0.452|0.532|1.694|0.415	3.094	0.773	4	.|.|0.327|.	0.26	1	0.26	-6.298	2.367	0.277	1.24306
B1H227	Regulator of chromosome condensation OS=Rattus norvegicus OX=10116 GN=Rcc1 PE=1 SV=1	Rcc1 PE=1 SV=1	Rcc1	1 SV=1	B1H227	9	tr|B1H227|B1H227_RAT	421	B1H227	0.224|0.285|2.444|.	3.447	0.862	4	.|.|0.229|.	0.258	1	0.258	-4.986	3.765	0.278	1.91265
Q6AXS3	Protein DEK OS=Rattus norvegicus OX=10116 GN=Dek PE=1 SV=1	Dek PE=1 SV=1	Dek	1 SV=1	Q6AXS3	9	sp|Q6AXS3|DEK_RAT	378	Q6AXS3	0.711|0.444|2.430|0.294	3.879	0.97	4	.|.|0.417|.	0.257	1	0.257	-13.354	2.327	0.279	1.21847
P22509	rRNA 2'-O-methyltransferase fibrillarin OS=Rattus norvegicus OX=10116 GN=Fbl PE=1 SV=2	Fbl PE=1 SV=2	Fbl	1 SV=2	P22509	10	sp|P22509|FBRL_RAT	327	P22509	0.542|1.115|3.084|0.862	5.603	1.401	4	.|.|0.681|.	0.257	1	0.257	-13.456	2.057	0.28	1.04054
A0A8I6ABZ7	RNA helicase OS=Rattus norvegicus OX=10116 GN=Dhx9 PE=1 SV=1	Dhx9 PE=1 SV=1	Dhx9	1 SV=1	A0A8I6ABZ7	33	tr|A0A8I6ABZ7|A0A8I6ABZ7_RAT	1392	A0A8I6ABZ7	0.873|1.050|3.615|0.468	6.007	1.502	4	.|.|0.648|.	0.256	1	0.256	-13.456	2.317	0.281	1.21226
P15087	Carboxypeptidase E OS=Rattus norvegicus OX=10116 GN=Cpe PE=1 SV=1	Cpe PE=1 SV=1	Cpe	1 SV=1	P15087	3	sp|P15087|CBPE_RAT	476	P15087	0.830|.|.|1.539	3.357	0.839	4	.|.|.|.	0.256	0.997	0.256	-11.39	1.7	0.283	0.765535
Q3B8Q1	Nucleolar RNA helicase 2 OS=Rattus norvegicus OX=10116 GN=Ddx21 PE=2 SV=1	Ddx21 PE=2 SV=1	Ddx21	2 SV=1	Q3B8Q1	18	sp|Q3B8Q1|DDX21_RAT	782	Q3B8Q1	0.965|1.067|2.713|0.670	5.415	1.354	4	.|.|0.669|.	0.256	1	0.256	-10.154	2.023	0.284	1.0165
G3V7Q7	IQ motif containing GTPase activating protein 1 OS=Rattus norvegicus OX=10116 GN=Iqgap1 PE=1 SV=1	Iqgap1 PE=1 SV=1	Iqgap1	1 SV=1	G3V7Q7	20	tr|G3V7Q7|G3V7Q7_RAT	1657	G3V7Q7	0.548|.|0.588|1.438	3.068	0.767	4	.|.|0.382|.	0.255	0.999	0.255	-6.239	2.008	0.285	1.00576
Q00729	Histone H2B type 1-A OS=Rattus norvegicus OX=10116 GN=H2bc1 PE=1 SV=2	H2bc1 PE=1 SV=2	H2bc1	1 SV=2	Q00729	3	sp|Q00729|H2B1A_RAT	127	Q00729	1.796|1.196|3.231|0.828	7.051	1.763	4	.|.|1.070|.	0.256	0.993	0.256	-13.456	1.647	0.285	0.719841
E9PT29	DEAD-box helicase 17 OS=Rattus norvegicus OX=10116 GN=Ddx17 PE=3 SV=4	Ddx17 PE=3 SV=4	Ddx17	3 SV=4	E9PT29	10	tr|E9PT29|E9PT29_RAT	652	E9PT29	0.842|0.564|1.382|0.695	3.484	0.871	4	.|.|.|.	0.255	0.984	0.255	-9.371	1.765	0.287	0.819668
P62997	Transformer-2 protein homolog beta OS=Rattus norvegicus OX=10116 GN=Tra2b PE=1 SV=1	Tra2b PE=1 SV=1	Tra2b	1 SV=1	P62997	8	sp|P62997|TRA2B_RAT	288	P62997	0.584|.|2.491|.	4.062	1.016	4	.|.|0.380|.	0.254	1	0.254	-6.172	2.673	0.289	1.41846
Q5U300	Ubiquitin-like modifier-activating enzyme 1 OS=Rattus norvegicus OX=10116 GN=Uba1 PE=1 SV=1	Uba1 PE=1 SV=1	Uba1	1 SV=1	Q5U300	12	sp|Q5U300|UBA1_RAT	1058	Q5U300	0.423|0.346|.|1.034	2.296	0.574	4	.|0.232|0.342|.	0.253	0.998	0.253	-6.553	2.037	0.29	1.02645
P41777	Nucleolar and coiled-body phosphoprotein 1 OS=Rattus norvegicus OX=10116 GN=Nolc1 PE=1 SV=2	Nolc1 PE=1 SV=2	Nolc1	1 SV=2	P41777	10	sp|P41777|NOLC1_RAT	704	P41777	0.406|0.181|2.059|.	3.14	0.785	4	.|.|0.275|.	0.253	1	0.253	-13.456	2.858	0.291	1.51501
P00507	Aspartate aminotransferase, mitochondrial OS=Rattus norvegicus OX=10116 GN=Got2 PE=1 SV=2	Got2 PE=1 SV=2	Got2	1 SV=2	P00507	11	sp|P00507|AATM_RAT	430	P00507	0.691|0.371|.|1.703	3.259	0.815	4	.|0.297|0.708|.	0.253	0.999	0.253	-12.427	1.778	0.294	0.830255
Q8VHF5	Citrate synthase, mitochondrial OS=Rattus norvegicus OX=10116 GN=Cs PE=1 SV=1	Cs PE=1 SV=1	Cs	1 SV=1	Q8VHF5	6	sp|Q8VHF5|CISY_RAT	466	Q8VHF5	0.319|0.363|.|1.300	2.475	0.619	4	.|0.217|0.310|.	0.252	1	0.252	-6.462	2.388	0.296	1.2558
D4ABK7	Heterogeneous nuclear ribonucleoprotein H3 OS=Rattus norvegicus OX=10116 GN=Hnrnph3 PE=4 SV=2	Hnrnph3 PE=4 SV=2	Hnrnph3	4 SV=2	D4ABK7	5	tr|D4ABK7|D4ABK7_RAT	361	D4ABK7	0.470|0.635|3.041|.	4.64	1.16	4	.|.|0.457|.	0.251	1	0.251	-9.245	2.538	0.298	1.34369
A0A8I6AFZ5	Serine and arginine rich splicing factor 7 OS=Rattus norvegicus OX=10116 GN=Srsf7 PE=3 SV=1	Srsf7 PE=3 SV=1	Srsf7	3 SV=1	A0A8I6AFZ5	5	tr|A0A8I6AFZ5|A0A8I6AFZ5_RAT	238	A0A8I6AFZ5	0.604|0.636|2.299|0.345	3.884	0.971	4	.|.|0.476|.	0.251	1	0.251	-13.456	2.042	0.299	1.02998
F1LM66	116 kDa U5 small nuclear ribonucleoprotein component OS=Rattus norvegicus OX=10116 GN=Eftud2 PE=1 SV=3	Eftud2 PE=1 SV=3	Eftud2	1 SV=3	F1LM66	14	tr|F1LM66|F1LM66_RAT	972	F1LM66	0.691|0.666|1.835|0.313	3.506	0.877	4	.|.|.|.	0.251	1	0.251	-13.456	1.776	0.3	0.828632
Q566E4	Heterogeneous nuclear ribonucleoprotein R OS=Rattus norvegicus OX=10116 GN=Hnrnpr PE=1 SV=1	Hnrnpr PE=1 SV=1	Hnrnpr	1 SV=1	Q566E4	6	tr|Q566E4|Q566E4_RAT	632	Q566E4	.|0.525|1.997|0.451	3.467	0.867	4	.|.|0.405|.	0.251	1	0.251	-8.09	2.142	0.301	1.09896
P62907	Large ribosomal subunit protein uL1 OS=Rattus norvegicus OX=10116 GN=Rpl10a PE=1 SV=2	Rpl10a PE=1 SV=2	Rpl10a	1 SV=2	P62907	6	sp|P62907|RL10A_RAT	217	P62907	1.041|1.328|0.823|3.837	7.029	1.757	4	.|0.708|1.341|.	0.25	1	0.25	-13.301	1.804	0.304	0.851199
Q4KLK7	Nucleolar protein 56 OS=Rattus norvegicus OX=10116 GN=Nop56 PE=1 SV=1	Nop56 PE=1 SV=1	Nop56	1 SV=1	Q4KLK7	15	tr|Q4KLK7|Q4KLK7_RAT	588	Q4KLK7	0.291|.|1.598|0.191	2.573	0.643	4	.|.|0.299|.	0.25	1	0.25	-13.456	2.15	0.305	1.10434
Q9JIL3	Interleukin enhancer-binding factor 3 OS=Rattus norvegicus OX=10116 GN=Ilf3 PE=1 SV=2	Ilf3 PE=1 SV=2	Ilf3	1 SV=2	Q9JIL3	11	sp|Q9JIL3|ILF3_RAT	897	Q9JIL3	.|.|2.304|0.507	3.798	0.95	4	.|.|.|.	0.25	1	0.25	-11.39	1.924	0.305	0.944109
Q925G0	RNA-binding protein 3 OS=Rattus norvegicus OX=10116 GN=Rbm3 PE=1 SV=2	Rbm3 PE=1 SV=2	Rbm3	1 SV=2	Q925G0	3	sp|Q925G0|RBM3_RAT	155	Q925G0	.|0.230|2.233|.	3.45	0.863	4	.|.|.|.	0.25	1	0.25	-13.456	1.748	0.306	0.805705
B2RYU7	Cbx5 protein OS=Rattus norvegicus OX=10116 GN=Cbx5 PE=1 SV=1	Cbx5 PE=1 SV=1	Cbx5	1 SV=1	B2RYU7	3	tr|B2RYU7|B2RYU7_RAT	191	B2RYU7	0.432|0.365|2.142|.	3.433	0.858	4	.|.|.|.	0.25	1	0.25	-13.456	1.739	0.307	0.798258
G3V7F6	Histone deacetylase complex subunit SAP18 OS=Rattus norvegicus OX=10116 GN=Sap18 PE=1 SV=1	Sap18 PE=1 SV=1	Sap18	1 SV=1	G3V7F6	4	tr|G3V7F6|G3V7F6_RAT	172	G3V7F6	.|0.554|1.953|0.061	3.061	0.765	4	.|.|.|.	0.25	1	0.25	-13.456	1.55	0.308	0.632268
Q9QZ86	Nucleolar protein 58 OS=Rattus norvegicus OX=10116 GN=Nop58 PE=1 SV=1	Nop58 PE=1 SV=1	Nop58	1 SV=1	Q9QZ86	10	sp|Q9QZ86|NOP58_RAT	534	Q9QZ86	0.244|0.293|2.053|.	3.083	0.771	4	.|.|.|.	0.25	1	0.25	-13.456	1.561	0.309	0.642471
A0A8I5ZQQ5	SWI/SNF related, matrix associated, actin dependent regulator of chromatin, subfamily a, member 5 OS=Rattus norvegicus OX=10116 GN=Smarca5 PE=1 SV=1	Smarca5 PE=1 SV=1	Smarca5	1 SV=1	A0A8I5ZQQ5	34	tr|A0A8I5ZQQ5|A0A8I5ZQQ5_RAT	1051	A0A8I5ZQQ5	0.285|.|1.967|.	3.239	0.81	4	.|.|.|.	0.25	1	0.25	-13.456	1.641	0.31	0.714575
A6HE59	Heterogeneous nuclear ribonucleoprotein A/B OS=Rattus norvegicus OX=10116 GN=Hnrnpab PE=1 SV=1	Hnrnpab PE=1 SV=1	Hnrnpab	1 SV=1	A6HE59	9	tr|A6HE59|A6HE59_RAT	332	A6HE59	0.650|0.807|2.725|0.663	4.844	1.211	4	.|.|0.704|.	0.25	1	0.25	-11.346	1.721	0.311	0.783247
O88453	Scaffold attachment factor B1 OS=Rattus norvegicus OX=10116 GN=Safb PE=1 SV=2	Safb PE=1 SV=2	Safb	1 SV=2	O88453	14	sp|O88453|SAFB1_RAT	931	O88453	.|.|1.907|.	3.388	0.847	4	.|.|.|.	0.25	1	0.25	-11.39	1.716	0.312	0.77905
Q6AYK1	RNA-binding protein with serine-rich domain 1 OS=Rattus norvegicus OX=10116 GN=Rnps1 PE=2 SV=1	Rnps1 PE=2 SV=1	Rnps1	2 SV=1	Q6AYK1	3	sp|Q6AYK1|RNPS1_RAT	305	Q6AYK1	0.560|0.333|1.810|.	3.197	0.799	4	.|.|.|.	0.25	1	0.25	-13.456	1.619	0.313	0.695103
A0A8J8XB26	Serine and arginine rich splicing factor 10 OS=Rattus norvegicus OX=10116 GN=Srsf10 PE=1 SV=1	Srsf10 PE=1 SV=1	Srsf10	1 SV=1	A0A8J8XB26	5	tr|A0A8J8XB26|A0A8J8XB26_RAT	262	A0A8J8XB26	0.325|0.188|1.860|.	2.865	0.716	4	.|.|.|.	0.25	1	0.25	-13.456	1.451	0.313	0.537048
Q91V33	KH domain-containing, RNA-binding, signal transduction-associated protein 1 OS=Rattus norvegicus OX=10116 GN=Khdrbs1 PE=1 SV=1	Khdrbs1 PE=1 SV=1	Khdrbs1	1 SV=1	Q91V33	6	sp|Q91V33|KHDR1_RAT	443	Q91V33	2.059|1.412|4.106|1.820	9.397	2.349	4	.|.|1.373|.	0.25	0.994	0.25	-10.928	1.712	0.314	0.775683
D4AE41	RNA binding motif protein, X-linked-like-1 OS=Rattus norvegicus OX=10116 GN=Rbmxl1 PE=3 SV=1	Rbmxl1 PE=3 SV=1	Rbmxl1	3 SV=1	D4AE41	5	sp|D4AE41|RMXL1_RAT	388	D4AE41	.|.|1.846|.	3.327	0.832	4	.|.|.|.	0.25	1	0.25	-11.39	1.685	0.315	0.752749
D4A9A3	Centromere protein V OS=Rattus norvegicus OX=10116 GN=Cenpv PE=1 SV=4	Cenpv PE=1 SV=4	Cenpv	1 SV=4	D4A9A3	5	tr|D4A9A3|D4A9A3_RAT	250	D4A9A3	.|.|1.841|.	3.322	0.831	4	.|.|.|.	0.25	1	0.25	-11.39	1.683	0.316	0.751035
A0A8I5ZXP5	U2 snRNP-associated SURP domain containing OS=Rattus norvegicus OX=10116 GN=U2surp PE=1 SV=1	U2surp PE=1 SV=1	U2surp	1 SV=1	A0A8I5ZXP5	6	tr|A0A8I5ZXP5|A0A8I5ZXP5_RAT	1029	A0A8I5ZXP5	.|.|1.826|.	3.307	0.827	4	.|.|.|.	0.25	1	0.25	-11.39	1.675	0.316	0.744161
E9PST5	Apoptotic chromatin condensation inducer 1 OS=Rattus norvegicus OX=10116 GN=Acin1 PE=1 SV=1	Acin1 PE=1 SV=1	Acin1	1 SV=1	E9PST5	18	tr|E9PST5|E9PST5_RAT	1339	E9PST5	.|.|1.284|.	2.764	0.691	4	.|.|0.312|.	0.25	0.999	0.25	-3.915	2.217	0.317	1.14861
G3V7T6	Splicing factor 3b, subunit 1 OS=Rattus norvegicus OX=10116 GN=Sf3b1 PE=1 SV=1	Sf3b1 PE=1 SV=1	Sf3b1	1 SV=1	G3V7T6	15	tr|G3V7T6|G3V7T6_RAT	1304	G3V7T6	.|.|1.702|.	3.183	0.796	4	.|.|.|.	0.25	0.999	0.25	-11.39	1.612	0.318	0.688852
P41516	DNA topoisomerase 2-alpha OS=Rattus norvegicus OX=10116 GN=Top2a PE=1 SV=1	Top2a PE=1 SV=1	Top2a	1 SV=1	P41516	17	sp|P41516|TOP2A_RAT	1526	P41516	.|.|1.694|.	3.175	0.794	4	.|.|.|.	0.25	0.999	0.25	-11.39	1.608	0.319	0.685267
F1LW91	Nuclear mitotic apparatus protein 1 OS=Rattus norvegicus OX=10116 GN=Numa1 PE=1 SV=3	Numa1 PE=1 SV=3	Numa1	1 SV=3	F1LW91	42	tr|F1LW91|F1LW91_RAT	2106	F1LW91	.|.|1.689|.	3.17	0.793	4	.|.|.|.	0.25	0.999	0.25	-11.39	1.606	0.32	0.683472
A0A8I6ALC2	Bromodomain adjacent to zinc finger domain, 1B OS=Rattus norvegicus OX=10116 GN=Baz1b PE=4 SV=1	Baz1b PE=4 SV=1	Baz1b	4 SV=1	A0A8I6ALC2	13	tr|A0A8I6ALC2|A0A8I6ALC2_RAT	1476	A0A8I6ALC2	.|.|1.686|.	3.166	0.792	4	.|.|.|.	0.25	0.999	0.25	-11.39	1.604	0.32	0.681674
Q1LZ53	DNA (cytosine-5)-methyltransferase 3A OS=Rattus norvegicus OX=10116 GN=Dnmt3a PE=1 SV=1	Dnmt3a PE=1 SV=1	Dnmt3a	1 SV=1	Q1LZ53	17	sp|Q1LZ53|DNM3A_RAT	908	Q1LZ53	0.288|0.333|1.650|.	2.766	0.691	4	.|.|.|.	0.25	0.999	0.25	-13.456	1.401	0.322	0.486457
D3ZAY8	Pinin OS=Rattus norvegicus OX=10116 GN=Pnn PE=1 SV=2	Pnn PE=1 SV=2	Pnn	1 SV=2	D3ZAY8	9	tr|D3ZAY8|D3ZAY8_RAT	723	D3ZAY8	0.329|.|1.608|.	2.925	0.731	4	.|.|.|.	0.25	0.998	0.25	-13.456	1.481	0.323	0.566572
F1MAQ7	SON DNA and RNA binding protein OS=Rattus norvegicus OX=10116 GN=Son PE=1 SV=2	Son PE=1 SV=2	Son	1 SV=2	F1MAQ7	8	tr|F1MAQ7|F1MAQ7_RAT	2446	F1MAQ7	.|.|1.591|.	3.072	0.768	4	.|.|.|.	0.25	0.998	0.25	-11.39	1.556	0.324	0.637842
F1LNJ2	U5 small nuclear ribonucleoprotein 200 kDa helicase OS=Rattus norvegicus OX=10116 GN=Snrnp200 PE=1 SV=1	Snrnp200 PE=1 SV=1	Snrnp200	1 SV=1	F1LNJ2	17	sp|F1LNJ2|U520_RAT	2139	F1LNJ2	0.747|0.448|1.428|0.397	3.02	0.755	4	.|.|.|.	0.249	0.99	0.249	-13.456	1.53	0.325	0.613532
B1WC28	Core histone macro-H2A OS=Rattus norvegicus OX=10116 GN=Macroh2a2 PE=1 SV=1	Macroh2a2 PE=1 SV=1	Macroh2a2	1 SV=1	B1WC28	4	tr|B1WC28|B1WC28_RAT	372	B1WC28	.|.|1.493|.	2.974	0.743	4	.|.|.|.	0.249	0.995	0.249	-11.39	1.506	0.325	0.590722
Q3SWU3	Heterogeneous nuclear ribonucleoprotein D-like OS=Rattus norvegicus OX=10116 GN=Hnrnpdl PE=1 SV=1	Hnrnpdl PE=1 SV=1	Hnrnpdl	1 SV=1	Q3SWU3	2	sp|Q3SWU3|HNRDL_RAT	322	Q3SWU3	.|0.385|1.452|.	2.824	0.706	4	.|.|.|.	0.248	0.992	0.248	-13.456	1.43	0.329	0.516015
D3ZQM0	Splicing factor 3A subunit 1 OS=Rattus norvegicus OX=10116 GN=Sf3a1 PE=1 SV=1	Sf3a1 PE=1 SV=1	Sf3a1	1 SV=1	D3ZQM0	9	tr|D3ZQM0|D3ZQM0_RAT	791	D3ZQM0	.|0.301|1.435|.	2.724	0.681	4	.|.|.|.	0.248	0.991	0.248	-13.456	1.38	0.331	0.464668
Q9Z118	Polypyrimidine tract-binding protein 3 OS=Rattus norvegicus OX=10116 GN=Ptbp3 PE=2 SV=1	Ptbp3 PE=2 SV=1	Ptbp3	2 SV=1	Q9Z118	6	sp|Q9Z118|PTBP3_RAT	523	Q9Z118	0.531|.|1.428|.	2.946	0.737	4	.|.|.|.	0.248	0.99	0.248	-11.39	1.492	0.332	0.577248
E9PU01	DNA helicase OS=Rattus norvegicus OX=10116 GN=Chd4 PE=1 SV=4	Chd4 PE=1 SV=4	Chd4	1 SV=4	E9PU01	17	tr|E9PU01|E9PU01_RAT	1928	E9PU01	0.337|0.161|1.411|.	2.402	0.601	4	.|.|.|.	0.247	0.988	0.247	-13.456	1.217	0.333	0.283329
Q9JJ54	Heterogeneous nuclear ribonucleoprotein D0 OS=Rattus norvegicus OX=10116 GN=Hnrnpd PE=1 SV=2	Hnrnpd PE=1 SV=2	Hnrnpd	1 SV=2	Q9JJ54	6	sp|Q9JJ54|HNRPD_RAT	353	Q9JJ54	0.394|0.582|1.336|.	2.805	0.701	4	.|.|0.447|.	0.246	0.982	0.246	-11.229	1.567	0.335	0.648005
P62963	Profilin-1 OS=Rattus norvegicus OX=10116 GN=Pfn1 PE=1 SV=2	Pfn1 PE=1 SV=2	Pfn1	1 SV=2	P62963	5	sp|P62963|PROF1_RAT	140	P62963	1.054|0.995|0.451|1.946	4.446	1.111	4	.|0.641|0.775|.	0.244	0.967	0.244	-13.456	1.576	0.336	0.656268
Q5M7V8	Thyroid hormone receptor-associated protein 3 OS=Rattus norvegicus OX=10116 GN=Thrap3 PE=1 SV=1	Thrap3 PE=1 SV=1	Thrap3	1 SV=1	Q5M7V8	9	sp|Q5M7V8|TR150_RAT	951	Q5M7V8	0.150|.|1.338|.	2.475	0.619	4	.|.|.|.	0.243	0.974	0.243	-13.456	1.254	0.336	0.326537
D3ZN95	Host cell factor 1 OS=Rattus norvegicus OX=10116 GN=Hcfc1 PE=1 SV=1	Hcfc1 PE=1 SV=1	Hcfc1	1 SV=1	D3ZN95	3	sp|D3ZN95|HCFC1_RAT	2034	D3ZN95	.|.|1.326|0.239	2.553	0.638	4	.|.|.|.	0.243	0.97	0.243	-13.456	1.293	0.339	0.370722
P16617	Phosphoglycerate kinase 1 OS=Rattus norvegicus OX=10116 GN=Pgk1 PE=1 SV=2	Pgk1 PE=1 SV=2	Pgk1	1 SV=2	P16617	11	sp|P16617|PGK1_RAT	417	P16617	0.247|.|.|1.314	2.548	0.637	4	.|.|.|.	0.242	0.966	0.242	-13.456	1.291	0.34	0.368489
P04897	Guanine nucleotide-binding protein G(i) subunit alpha-2 OS=Rattus norvegicus OX=10116 GN=Gnai2 PE=1 SV=3	Gnai2 PE=1 SV=3	Gnai2	1 SV=3	P04897	3	sp|P04897|GNAI2_RAT	355	P04897	0.862|0.920|1.148|.	3.423	0.856	4	.|.|.|.	0.238	0.789	0.238	-11.39	1.734	0.343	0.794104
D3ZEI6	Nuclear receptor coactivator 5 OS=Rattus norvegicus OX=10116 GN=Ncoa5 PE=1 SV=1	Ncoa5 PE=1 SV=1	Ncoa5	1 SV=1	D3ZEI6	10	tr|D3ZEI6|D3ZEI6_RAT	578	D3ZEI6	.|.|1.276|.	2.756	0.689	4	.|.|.|.	0.237	0.948	0.237	-11.39	1.396	0.344	0.481299
P70600	Protein-tyrosine kinase 2-beta OS=Rattus norvegicus OX=10116 GN=Ptk2b PE=1 SV=1	Ptk2b PE=1 SV=1	Ptk2b	1 SV=1	P70600	5	sp|P70600|FAK2_RAT	1009	P70600	0.806|0.708|0.641|1.232	3.386	0.847	4	.|.|.|.	0.234	0.915	0.234	-7.457	1.715	0.347	0.778209
D4A0Y6	Marker of proliferation Ki-67 OS=Rattus norvegicus OX=10116 GN=Mki67 PE=1 SV=3	Mki67 PE=1 SV=3	Mki67	1 SV=3	D4A0Y6	18	tr|D4A0Y6|D4A0Y6_RAT	3121	D4A0Y6	.|.|1.254|.	2.735	0.684	4	.|.|.|.	0.233	0.934	0.233	-11.39	1.385	0.347	0.469886
P31044	Phosphatidylethanolamine-binding protein 1 OS=Rattus norvegicus OX=10116 GN=Pebp1 PE=1 SV=3	Pebp1 PE=1 SV=3	Pebp1	1 SV=3	P31044	4	sp|P31044|PEBP1_RAT	187	P31044	0.594|.|.|1.249	2.83	0.708	4	.|.|.|.	0.233	0.93	0.233	-11.39	1.433	0.349	0.519039
Q9Z1M9	Structural maintenance of chromosomes protein 1A OS=Rattus norvegicus OX=10116 GN=Smc1a PE=1 SV=1	Smc1a PE=1 SV=1	Smc1a	1 SV=1	Q9Z1M9	14	sp|Q9Z1M9|SMC1A_RAT	1233	Q9Z1M9	0.498|0.434|1.250|0.625	2.808	0.702	4	.|.|.|.	0.233	0.931	0.233	-13.427	1.422	0.349	0.507921
Q9Z339	Glutathione S-transferase omega-1 OS=Rattus norvegicus OX=10116 GN=Gsto1 PE=1 SV=2	Gsto1 PE=1 SV=2	Gsto1	1 SV=2	Q9Z339	2	sp|Q9Z339|GSTO1_RAT	241	Q9Z339	.|0.235|0.092|1.249	2.069	0.517	4	.|.|.|.	0.233	0.93	0.233	-13.456	1.048	0.35	0.0676387
A6KJF6	BWK4 OS=Rattus norvegicus OX=10116 GN=Erp44 PE=1 SV=1	Erp44 PE=1 SV=1	Erp44	1 SV=1	A6KJF6	3	tr|A6KJF6|A6KJF6_RAT	406	A6KJF6	0.481|0.586|.|1.242	2.803	0.701	4	.|.|.|.	0.231	0.924	0.231	-11.783	1.42	0.351	0.505891
Q9JKL8	Activity-dependent neuroprotector homeobox protein OS=Rattus norvegicus OX=10116 GN=Adnp PE=1 SV=2	Adnp PE=1 SV=2	Adnp	1 SV=2	Q9JKL8	6	sp|Q9JKL8|ADNP_RAT	1103	Q9JKL8	.|.|1.235|.	2.716	0.679	4	.|.|.|.	0.229	0.918	0.229	-11.39	1.376	0.352	0.46048
P12075	Cytochrome c oxidase subunit 5B, mitochondrial OS=Rattus norvegicus OX=10116 GN=Cox5b PE=1 SV=2	Cox5b PE=1 SV=2	Cox5b	1 SV=2	P12075	2	sp|P12075|COX5B_RAT	129	P12075	0.886|0.824|0.837|1.148	3.695	0.924	4	.|.|.|.	0.229	0.789	0.229	-3.669	1.872	0.353	0.90458
P82995	Heat shock protein HSP 90-alpha OS=Rattus norvegicus OX=10116 GN=Hsp90aa1 PE=1 SV=3	Hsp90aa1 PE=1 SV=3	Hsp90aa1	1 SV=3	P82995	10	sp|P82995|HS90A_RAT	733	P82995	0.859|0.879|0.562|2.059	4.359	1.09	4	.|0.718|0.904|.	0.229	0.917	0.229	-13.456	1.353	0.353	0.436162
P15178	Aspartate--tRNA ligase, cytoplasmic OS=Rattus norvegicus OX=10116 GN=Dars1 PE=1 SV=1	Dars1 PE=1 SV=1	Dars1	1 SV=1	P15178	10	sp|P15178|SYDC_RAT	501	P15178	0.976|0.472|0.906|1.072	3.426	0.856	4	.|.|.|.	0.227	0.569	0.227	-12.063	1.735	0.355	0.794936
A0A8I6AMY8	Eukaryotic translation initiation factor 4 gamma, 3 OS=Rattus norvegicus OX=10116 GN=Eif4g3 PE=1 SV=1	Eif4g3 PE=1 SV=1	Eif4g3	1 SV=1	A0A8I6AMY8	2	tr|A0A8I6AMY8|A0A8I6AMY8_RAT	1769	A0A8I6AMY8	1.222|.|.|.	2.703	0.676	4	.|.|.|.	0.226	0.906	0.226	-11.39	1.369	0.356	0.453122
P70580	Membrane-associated progesterone receptor component 1 OS=Rattus norvegicus OX=10116 GN=Pgrmc1 PE=1 SV=3	Pgrmc1 PE=1 SV=3	Pgrmc1	1 SV=3	P70580	4	sp|P70580|PGRC1_RAT	195	P70580	0.731|0.906|0.722|0.883	3.241	0.81	4	.|.|0.427|.	0.226	0.44	0.226	-3.035	1.896	0.357	0.922959
O08837	Cell division cycle 5-like protein OS=Rattus norvegicus OX=10116 GN=Cdc5l PE=1 SV=2	Cdc5l PE=1 SV=2	Cdc5l	1 SV=2	O08837	9	sp|O08837|CDC5L_RAT	802	O08837	0.420|0.375|1.216|0.381	2.393	0.598	4	.|.|.|.	0.225	0.899	0.225	-13.456	1.212	0.359	0.27739
Q71UF4	Histone-binding protein RBBP7 OS=Rattus norvegicus OX=10116 GN=Rbbp7 PE=2 SV=1	Rbbp7 PE=2 SV=1	Rbbp7	2 SV=1	Q71UF4	2	sp|Q71UF4|RBBP7_RAT	425	Q71UF4	.|0.431|1.210|.	2.628	0.657	4	.|.|.|.	0.223	0.891	0.223	-13.456	1.331	0.362	0.412511
P00388	NADPH--cytochrome P450 reductase OS=Rattus norvegicus OX=10116 GN=Por PE=1 SV=3	Por PE=1 SV=3	Por	1 SV=3	P00388	5	sp|P00388|NCPR_RAT	678	P00388	0.649|1.000|0.679|1.558	3.886	0.972	4	.|0.455|0.883|.	0.218	0.854	0.218	-9.769	1.534	0.365	0.617298
A0A8I5ZQF6	Large ribosomal subunit protein uL16 OS=Rattus norvegicus OX=10116 GN=Rpl10l2 PE=3 SV=1	Rpl10l2 PE=3 SV=1	Rpl10l2	3 SV=1	A0A8I5ZQF6	2	tr|A0A8I5ZQF6|A0A8I5ZQF6_RAT	214	A0A8I5ZQF6	.|.|.|1.190	2.671	0.668	4	.|.|.|.	0.216	0.865	0.216	-11.39	1.353	0.366	0.436162
Q4QQT3	CUGBP Elav-like family member 1 OS=Rattus norvegicus OX=10116 GN=Celf1 PE=2 SV=1	Celf1 PE=2 SV=1	Celf1	2 SV=1	Q4QQT3	2	sp|Q4QQT3|CELF1_RAT	487	Q4QQT3	.|.|1.188|0.259	2.435	0.609	4	.|.|.|.	0.216	0.862	0.216	-13.456	1.233	0.367	0.302173
Q6AXS5	SERPINE1 mRNA-binding protein 1 OS=Rattus norvegicus OX=10116 GN=Serbp1 PE=1 SV=2	Serbp1 PE=1 SV=2	Serbp1	1 SV=2	Q6AXS5	3	sp|Q6AXS5|SERB1_RAT	407	Q6AXS5	0.823|0.492|0.862|0.824	3.001	0.75	4	.|.|0.417|.	0.214	0.365	0.214	-7.452	1.798	0.368	0.846393
Q99M63	WD40 repeat-containing protein SMU1 OS=Rattus norvegicus OX=10116 GN=Smu1 PE=2 SV=1	Smu1 PE=2 SV=1	Smu1	2 SV=1	Q99M63	6	sp|Q99M63|SMU1_RAT	513	Q99M63	.|.|1.183|.	2.663	0.666	4	.|.|.|.	0.213	0.854	0.213	-11.39	1.349	0.369	0.43189
P48679	Prelamin-A/C OS=Rattus norvegicus OX=10116 GN=Lmna PE=1 SV=1	Lmna PE=1 SV=1	Lmna	1 SV=1	P48679	7	sp|P48679|LMNA_RAT	665	P48679	0.310|0.100|1.181|.	2.085	0.521	4	.|.|.|.	0.213	0.851	0.213	-13.456	1.056	0.37	0.0786098
Q6PCT5	Polyglutamine-binding protein 1 OS=Rattus norvegicus OX=10116 GN=Pqbp1 PE=2 SV=1	Pqbp1 PE=2 SV=1	Pqbp1	2 SV=1	Q6PCT5	2	sp|Q6PCT5|PQBP1_RAT	263	Q6PCT5	.|.|0.784|.	2.265	0.566	4	.|.|0.312|.	0.212	0.848	0.212	-3.695	1.815	0.371	0.85997
A0A0G2K904	SAFB-like, transcription modulator OS=Rattus norvegicus OX=10116 GN=Sltm PE=1 SV=1	Sltm PE=1 SV=1	Sltm	1 SV=1	A0A0G2K904	8	tr|A0A0G2K904|A0A0G2K904_RAT	1034	A0A0G2K904	.|.|1.177|.	2.658	0.664	4	.|.|.|.	0.211	0.845	0.211	-11.39	1.346	0.373	0.428678
P60825	Cold-inducible RNA-binding protein OS=Rattus norvegicus OX=10116 GN=Cirbp PE=2 SV=1	Cirbp PE=2 SV=1	Cirbp	2 SV=1	P60825	4	sp|P60825|CIRBP_RAT	172	P60825	.|.|1.175|.	2.656	0.664	4	.|.|.|.	0.21	0.841	0.21	-11.39	1.345	0.374	0.427606
P68255	14-3-3 protein theta OS=Rattus norvegicus OX=10116 GN=Ywhaq PE=1 SV=1	Ywhaq PE=1 SV=1	Ywhaq	1 SV=1	P68255	6	sp|P68255|1433T_RAT	245	P68255	1.827|1.825|1.466|2.345	7.462	1.866	4	0.781|0.980|1.600|0.942	0.205	0.711	0.205	-6.17	1.8	0.376	0.847997
D3ZZR5	Small nuclear ribonucleoprotein polypeptide A' OS=Rattus norvegicus OX=10116 GN=Snrpa1 PE=1 SV=1	Snrpa1 PE=1 SV=1	Snrpa1	1 SV=1	D3ZZR5	5	tr|D3ZZR5|D3ZZR5_RAT	255	D3ZZR5	.|.|1.160|.	2.641	0.66	4	.|.|.|.	0.203	0.813	0.203	-11.39	1.337	0.378	0.418999
D3ZNI3	Programmed cell death 11 OS=Rattus norvegicus OX=10116 GN=Pdcd11 PE=1 SV=2	Pdcd11 PE=1 SV=2	Pdcd11	1 SV=2	D3ZNI3	12	tr|D3ZNI3|D3ZNI3_RAT	1877	D3ZNI3	.|.|1.158|.	2.638	0.66	4	.|.|.|.	0.202	0.809	0.202	-11.39	1.336	0.38	0.41792
D4A206	Treacle ribosome biogenesis factor 1 OS=Rattus norvegicus OX=10116 GN=Tcof1 PE=1 SV=3	Tcof1 PE=1 SV=3	Tcof1	1 SV=3	D4A206	14	tr|D4A206|D4A206_RAT	1356	D4A206	.|.|1.147|.	2.627	0.657	4	.|.|.|.	0.196	0.785	0.196	-11.39	1.331	0.381	0.412511
E9PT66	Splicing factor 3B subunit 3 OS=Rattus norvegicus OX=10116 GN=Sf3b3 PE=1 SV=2	Sf3b3 PE=1 SV=2	Sf3b3	1 SV=2	E9PT66	7	tr|E9PT66|E9PT66_RAT	1217	E9PT66	0.271|.|1.142|0.312	2.218	0.554	4	.|.|.|.	0.194	0.775	0.194	-13.456	1.123	0.381	0.167358
Q5RJP5	Interferon stimulated exonuclease 20 OS=Rattus norvegicus OX=10116 GN=Isg20 PE=2 SV=1	Isg20 PE=2 SV=1	Isg20	2 SV=1	Q5RJP5	4	tr|Q5RJP5|Q5RJP5_RAT	181	Q5RJP5	1.066|0.939|0.797|0.866	3.669	0.917	4	.|.|.|.	0.193	0.551	0.193	-4.17	1.858	0.382	0.893751
P38659	Protein disulfide-isomerase A4 OS=Rattus norvegicus OX=10116 GN=Pdia4 PE=1 SV=2	Pdia4 PE=1 SV=2	Pdia4	1 SV=2	P38659	12	sp|P38659|PDIA4_RAT	643	P38659	0.440|.|.|1.128	2.555	0.639	4	.|.|.|.	0.185	0.741	0.185	-13.185	1.294	0.385	0.371838
M0R835	Splicing factor 3B, subunit 6 OS=Rattus norvegicus OX=10116 GN=Sf3b6 PE=1 SV=3	Sf3b6 PE=1 SV=3	Sf3b6	1 SV=3	M0R835	3	tr|M0R835|M0R835_RAT	126	M0R835	0.593|0.111|1.123|.	2.321	0.58	4	.|.|.|.	0.182	0.729	0.182	-13.456	1.176	0.387	0.233888
D4ACW1	NOP2 nucleolar protein OS=Rattus norvegicus OX=10116 GN=Nop2 PE=1 SV=3	Nop2 PE=1 SV=3	Nop2	1 SV=3	D4ACW1	7	tr|D4ACW1|D4ACW1_RAT	776	D4ACW1	.|.|1.113|.	2.594	0.649	4	.|.|.|.	0.175	0.701	0.175	-11.39	1.314	0.392	0.393965
Q5PPI1	Serine/arginine-rich splicing factor 9 OS=Rattus norvegicus OX=10116 GN=Srsf9 PE=1 SV=1	Srsf9 PE=1 SV=1	Srsf9	1 SV=1	Q5PPI1	4	sp|Q5PPI1|SRSF9_RAT	221	Q5PPI1	.|.|1.113|.	2.594	0.648	4	.|.|.|.	0.175	0.701	0.175	-11.39	1.314	0.392	0.393965
P38650	Cytoplasmic dynein 1 heavy chain 1 OS=Rattus norvegicus OX=10116 GN=Dync1h1 PE=1 SV=1	Dync1h1 PE=1 SV=1	Dync1h1	1 SV=1	P38650	32	sp|P38650|DYHC1_RAT	4644	P38650	0.747|0.877|0.297|1.080	3.001	0.75	4	.|.|.|.	0.166	0.597	0.166	-13.456	1.52	0.394	0.604071
A0A8I5ZP60	SNW domain-containing protein 1 OS=Rattus norvegicus OX=10116 GN=Snw1 PE=1 SV=1	Snw1 PE=1 SV=1	Snw1	1 SV=1	A0A8I5ZP60	11	tr|A0A8I5ZP60|A0A8I5ZP60_RAT	536	A0A8I5ZP60	0.242|.|1.094|.	2.323	0.581	4	.|.|.|.	0.161	0.645	0.161	-13.456	1.177	0.396	0.235114
Q4KLI7	Splicing factor 3a, subunit 3 OS=Rattus norvegicus OX=10116 GN=Sf3a3 PE=1 SV=1	Sf3a3 PE=1 SV=1	Sf3a3	1 SV=1	Q4KLI7	5	tr|Q4KLI7|Q4KLI7_RAT	501	Q4KLI7	.|.|1.093|.	2.574	0.644	4	.|.|.|.	0.16	0.641	0.16	-11.39	1.304	0.397	0.382944
P02401	Large ribosomal subunit protein P2 OS=Rattus norvegicus OX=10116 GN=Rplp2 PE=1 SV=2	Rplp2 PE=1 SV=2	Rplp2	1 SV=2	P02401	2	sp|P02401|RLA2_RAT	115	P02401	0.597|0.513|0.313|0.533	1.956	0.489	4	.|.|0.286|.	0.156	0.384	0.156	-7.924	1.707	0.399	0.771463
F7EPH4	Inorganic pyrophosphatase OS=Rattus norvegicus OX=10116 GN=Ppa1 PE=1 SV=2	Ppa1 PE=1 SV=2	Ppa1	1 SV=2	F7EPH4	4	tr|F7EPH4|F7EPH4_RAT	286	F7EPH4	1.027|0.888|0.757|0.902	3.574	0.894	4	.|.|.|.	0.145	0.412	0.145	-4.949	1.81	0.403	0.85599
Q812D1	PC4 and SFRS1-interacting protein OS=Rattus norvegicus OX=10116 GN=Psip1 PE=1 SV=1	Psip1 PE=1 SV=1	Psip1	1 SV=1	Q812D1	8	sp|Q812D1|PSIP1_RAT	528	Q812D1	0.488|0.586|1.459|.	3.026	0.757	4	.|.|0.663|.	0.145	0.58	0.145	-13.456	1.142	0.404	0.191563
A0A8I5ZMM2	Carbamoyl-phosphate synthetase 2, aspartate transcarbamylase, and dihydroorotase OS=Rattus norvegicus OX=10116 GN=Cad PE=1 SV=1	Cad PE=1 SV=1	Cad	1 SV=1	A0A8I5ZMM2	12	tr|A0A8I5ZMM2|A0A8I5ZMM2_RAT	2321	A0A8I5ZMM2	0.975|0.972|0.529|0.912	3.387	0.847	4	.|.|.|.	0.145	0.241	0.145	-10.359	1.716	0.405	0.77905
P19945	Large ribosomal subunit protein uL10 OS=Rattus norvegicus OX=10116 GN=Rplp0 PE=1 SV=2	Rplp0 PE=1 SV=2	Rplp0	1 SV=2	P19945	7	sp|P19945|RLA0_RAT	317	P19945	2.527|1.434|1.803|2.724	8.488	2.122	4	.|1.104|1.425|1.448	0.141	0.392	0.141	-10.105	1.612	0.405	0.688852
Q64610	Ectonucleotide pyrophosphatase/phosphodiesterase family member 2 OS=Rattus norvegicus OX=10116 GN=Enpp2 PE=1 SV=2	Enpp2 PE=1 SV=2	Enpp2	1 SV=2	Q64610	5	sp|Q64610|ENPP2_RAT	887	Q64610	1.037|0.654|0.491|0.907	3.09	0.773	4	.|.|.|.	0.137	0.448	0.137	-11.459	1.565	0.407	0.646163
A0A8I6A183	Cell division cycle and apoptosis regulator 1 OS=Rattus norvegicus OX=10116 GN=Ccar1 PE=1 SV=1	Ccar1 PE=1 SV=1	Ccar1	1 SV=1	A0A8I6A183	8	tr|A0A8I6A183|A0A8I6A183_RAT	1137	A0A8I6A183	0.374|0.315|1.140|0.492	2.321	0.58	4	.|.|0.522|.	0.135	0.541	0.135	-13.456	1.111	0.408	0.151859
B0BMT9	Sulfide quinone oxidoreductase OS=Rattus norvegicus OX=10116 GN=Sqor PE=4 SV=1	Sqor PE=4 SV=1	Sqor	4 SV=1	B0BMT9	7	tr|B0BMT9|B0BMT9_RAT	450	B0BMT9	1.017|0.832|0.661|0.894	3.404	0.851	4	.|.|.|.	0.121	0.375	0.121	-6.995	1.724	0.41	0.78576
Q5RKH0	Cytokine-like nuclear factor N-PAC OS=Rattus norvegicus OX=10116 GN=Glyr1 PE=1 SV=1	Glyr1 PE=1 SV=1	Glyr1	1 SV=1	Q5RKH0	6	sp|Q5RKH0|GLYR1_RAT	552	Q5RKH0	.|.|1.037|.	2.518	0.629	4	.|.|.|.	0.112	0.446	0.112	-11.39	1.275	0.413	0.350497
Q4FZU2	Keratin, type II cytoskeletal 6A OS=Rattus norvegicus OX=10116 GN=Krt6a PE=1 SV=1	Krt6a PE=1 SV=1	Krt6a	1 SV=1	Q4FZU2	2	sp|Q4FZU2|K2C6A_RAT	552	Q4FZU2	5.805|5.312|4.410|2.253	17.779	4.445	4	.|4.016|.|2.039	0.11	0.323	0.11	-13.456	1.553	0.414	0.635058
P82808	Glutamine--fructose-6-phosphate aminotransferase [isomerizing] 1 OS=Rattus norvegicus OX=10116 GN=Gfpt1 PE=1 SV=3	Gfpt1 PE=1 SV=3	Gfpt1	1 SV=3	P82808	8	sp|P82808|GFPT1_RAT	681	P82808	0.806|0.390|0.645|1.032	2.873	0.718	4	.|.|.|.	0.111	0.427	0.111	-13.456	1.455	0.414	0.541019
Q66HG8	Protein Red OS=Rattus norvegicus OX=10116 GN=Ik PE=1 SV=1	Ik PE=1 SV=1	Ik	1 SV=1	Q66HG8	7	sp|Q66HG8|RED_RAT	557	Q66HG8	.|.|1.033|.	2.514	0.628	4	.|.|.|.	0.108	0.432	0.108	-11.39	1.273	0.416	0.348232
P62193	26S proteasome regulatory subunit 4 OS=Rattus norvegicus OX=10116 GN=Psmc1 PE=1 SV=1	Psmc1 PE=1 SV=1	Psmc1	1 SV=1	P62193	3	sp|P62193|PRS4_RAT	440	P62193	0.662|0.552|0.477|1.017	2.708	0.677	4	.|.|.|.	0.095	0.377	0.095	-11.926	1.372	0.42	0.45628
Q99376	Transferrin receptor protein 1 OS=Rattus norvegicus OX=10116 GN=Tfrc PE=1 SV=2	Tfrc PE=1 SV=2	Tfrc	1 SV=2	Q99376	14	sp|Q99376|TFR1_RAT	761	Q99376	0.793|0.783|0.415|1.009	3	0.75	4	.|.|.|.	0.094	0.35	0.094	-13.456	1.52	0.421	0.604071
Q7TQ86	Large ribosomal subunit protein uL1 OS=Rattus norvegicus OX=10116 GN=Rsl1d1 PE=1 SV=1	Rsl1d1 PE=1 SV=1	Rsl1d1	1 SV=1	Q7TQ86	6	tr|Q7TQ86|Q7TQ86_RAT	540	Q7TQ86	.|.|1.014|.	2.494	0.624	4	.|.|.|.	0.091	0.364	0.091	-11.39	1.263	0.422	0.336855
Q7TP47	Heterogeneous nuclear ribonucleoprotein Q OS=Rattus norvegicus OX=10116 GN=Syncrip PE=2 SV=1	Syncrip PE=2 SV=1	Syncrip	2 SV=1	Q7TP47	3	sp|Q7TP47|HNRPQ_RAT	533	Q7TP47	.|.|1.012|0.394	2.392	0.598	4	.|.|.|.	0.089	0.357	0.089	-13.456	1.212	0.422	0.27739
P50398	Rab GDP dissociation inhibitor alpha OS=Rattus norvegicus OX=10116 GN=Gdi1 PE=1 SV=1	Gdi1 PE=1 SV=1	Gdi1	1 SV=1	P50398	6	sp|P50398|GDIA_RAT	447	P50398	0.456|0.514|.|1.411	2.875	0.719	4	.|.|0.692|.	0.084	0.335	0.084	-13.456	1.039	0.425	0.0551957
Q5RJR8	Leucine-rich repeat-containing protein 59 OS=Rattus norvegicus OX=10116 GN=Lrrc59 PE=1 SV=1	Lrrc59 PE=1 SV=1	Lrrc59	1 SV=1	Q5RJR8	2	sp|Q5RJR8|LRC59_RAT	307	Q5RJR8	0.692|0.477|0.698|0.877	2.743	0.686	4	.|.|0.437|.	0.083	0.288	0.083	-8.436	1.571	0.426	0.651683
A0A8I6AM26	Arsenite-resistance protein 2 OS=Rattus norvegicus OX=10116 GN=Srrt PE=1 SV=1	Srrt PE=1 SV=1	Srrt	1 SV=1	A0A8I6AM26	4	tr|A0A8I6AM26|A0A8I6AM26_RAT	867	A0A8I6AM26	0.262|0.422|1.000|0.553	2.237	0.559	4	.|.|.|.	0.079	0.317	0.079	-13.456	1.133	0.426	0.180148
Q9JHY2	Sideroflexin-3 OS=Rattus norvegicus OX=10116 GN=Sfxn3 PE=2 SV=2	Sfxn3 PE=2 SV=2	Sfxn3	2 SV=2	Q9JHY2	6	sp|Q9JHY2|SFXN3_RAT	321	Q9JHY2	0.912|0.931|0.730|0.871	3.443	0.861	4	.|.|.|.	0.075	0.137	0.075	-5.509	1.744	0.43	0.8024
D3ZLC1	Lamin B2 OS=Rattus norvegicus OX=10116 GN=Lmnb2 PE=1 SV=2	Lmnb2 PE=1 SV=2	Lmnb2	1 SV=2	D3ZLC1	6	tr|D3ZLC1|D3ZLC1_RAT	616	D3ZLC1	.|.|0.994|.	2.475	0.619	4	.|.|.|.	0.075	0.299	0.075	-11.39	1.254	0.431	0.326537
Q6IMF3	Keratin, type II cytoskeletal 1 OS=Rattus norvegicus OX=10116 GN=Krt1 PE=2 SV=1	Krt1 PE=2 SV=1	Krt1	2 SV=1	Q6IMF3	10	sp|Q6IMF3|K2C1_RAT	625	Q6IMF3	8.012|7.070|5.718|2.647	23.446	5.862	4	7.359|4.940|3.324|2.580	0.073	0.202	0.073	-11.754	1.395	0.433	0.480265
P15146	Microtubule-associated protein 2 OS=Rattus norvegicus OX=10116 GN=Map2 PE=1 SV=3	Map2 PE=1 SV=3	Map2	1 SV=3	P15146	3	sp|P15146|MTAP2_RAT	1861	P15146	0.946|0.841|0.821|0.821	3.429	0.857	4	.|.|.|.	0.062	0.169	0.062	-3.737	1.737	0.436	0.796598
P85971	6-phosphogluconolactonase OS=Rattus norvegicus OX=10116 GN=Pgls PE=1 SV=1	Pgls PE=1 SV=1	Pgls	1 SV=1	P85971	3	sp|P85971|6PGL_RAT	257	P85971	.|.|.|0.973	2.454	0.614	4	.|.|.|.	0.059	0.237	0.059	-11.39	1.243	0.437	0.313826
Q9Z144	Galectin-2 OS=Rattus norvegicus OX=10116 GN=Lgals2 PE=2 SV=1	Lgals2 PE=2 SV=1	Lgals2	2 SV=1	Q9Z144	3	sp|Q9Z144|LEG2_RAT	130	Q9Z144	0.957|0.732|0.692|0.844	3.225	0.806	4	.|.|.|.	0.059	0.195	0.059	-6.312	1.634	0.438	0.708408
A0A8I6G5W4	U1 small nuclear ribonucleoprotein 70 kDa OS=Rattus norvegicus OX=10116 GN=Snrnp70 PE=1 SV=1	Snrnp70 PE=1 SV=1	Snrnp70	1 SV=1	A0A8I6G5W4	5	tr|A0A8I6G5W4|A0A8I6G5W4_RAT	436	A0A8I6G5W4	.|.|0.960|.	2.441	0.61	4	.|.|.|.	0.051	0.202	0.051	-11.39	1.236	0.441	0.305679
B2RYQ5	Enhancer of rudimentary homolog OS=Rattus norvegicus OX=10116 GN=Erh PE=3 SV=1	Erh PE=3 SV=1	Erh	3 SV=1	B2RYQ5	3	tr|B2RYQ5|B2RYQ5_RAT	104	B2RYQ5	.|.|0.952|.	2.432	0.608	4	.|.|.|.	0.045	0.181	0.045	-11.39	1.232	0.443	0.301002
Q63570	26S proteasome regulatory subunit 6B OS=Rattus norvegicus OX=10116 GN=Psmc4 PE=1 SV=1	Psmc4 PE=1 SV=1	Psmc4	1 SV=1	Q63570	6	sp|Q63570|PRS6B_RAT	418	Q63570	0.630|0.800|.|0.936	2.86	0.715	4	.|.|.|.	0.041	0.148	0.041	-11.39	1.449	0.445	0.535058
Q5XIH7	Prohibitin-2 OS=Rattus norvegicus OX=10116 GN=Phb2 PE=1 SV=1	Phb2 PE=1 SV=1	Phb2	1 SV=1	Q5XIH7	12	sp|Q5XIH7|PHB2_RAT	299	Q5XIH7	1.793|1.458|1.215|2.189	6.655	1.664	4	1.352|1.151|1.260|0.912	0.038	0.143	0.038	-10.646	1.438	0.447	0.524064
Q5SGE0	Leucine-rich PPR motif-containing protein, mitochondrial OS=Rattus norvegicus OX=10116 GN=Lrpprc PE=1 SV=1	Lrpprc PE=1 SV=1	Lrpprc	1 SV=1	Q5SGE0	14	sp|Q5SGE0|LPPRC_RAT	1392	Q5SGE0	0.582|0.491|0.468|0.941	2.481	0.62	4	.|.|.|.	0.039	0.157	0.039	-12.217	1.257	0.447	0.329985
Q5XI81	RNA-binding protein FXR1 OS=Rattus norvegicus OX=10116 GN=Fxr1 PE=1 SV=1	Fxr1 PE=1 SV=1	Fxr1	1 SV=1	Q5XI81	5	sp|Q5XI81|FXR1_RAT	568	Q5XI81	0.556|.|0.938|.	2.481	0.62	4	.|.|.|.	0.038	0.152	0.038	-11.39	1.257	0.448	0.329985
A0A8I5ZM96	Chromobox 1 OS=Rattus norvegicus OX=10116 GN=Cbx1 PE=1 SV=1	Cbx1 PE=1 SV=1	Cbx1	1 SV=1	A0A8I5ZM96	3	tr|A0A8I5ZM96|A0A8I5ZM96_RAT	193	A0A8I5ZM96	.|.|0.938|.	2.418	0.605	4	.|.|.|.	0.038	0.151	0.038	-11.39	1.225	0.449	0.292782
G3V6S8	Serine/arginine-rich splicing factor 6 OS=Rattus norvegicus OX=10116 GN=Srsf6 PE=1 SV=1	Srsf6 PE=1 SV=1	Srsf6	1 SV=1	G3V6S8	7	sp|G3V6S8|SRSF6_RAT	339	G3V6S8	0.765|0.879|1.460|1.143	4.246	1.062	4	.|.|0.778|.	0.036	0.139	0.036	-10.643	1.364	0.451	0.447844
G3V7E6	Pericentriolar material 1 OS=Rattus norvegicus OX=10116 GN=Pcm1 PE=1 SV=1	Pcm1 PE=1 SV=1	Pcm1	1 SV=1	G3V7E6	2	tr|G3V7E6|G3V7E6_RAT	2026	G3V7E6	0.323|0.271|0.225|.	1.313	0.328	4	.|.|0.178|.	0.036	0.12	0.036	-5.824	1.844	0.452	0.882839
Q99P77	GTP-binding protein 4 OS=Rattus norvegicus OX=10116 GN=Gtpbp4 PE=2 SV=3	Gtpbp4 PE=2 SV=3	Gtpbp4	2 SV=3	Q99P77	4	sp|Q99P77|GTPB4_RAT	637	Q99P77	.|.|0.933|.	2.414	0.603	4	.|.|.|.	0.035	0.141	0.035	-11.39	1.223	0.453	0.290424
A0A8I6G7I2	Splicing factor 1 OS=Rattus norvegicus OX=10116 GN=Sf1 PE=1 SV=1	Sf1 PE=1 SV=1	Sf1	1 SV=1	A0A8I6G7I2	4	tr|A0A8I6G7I2|A0A8I6G7I2_RAT	638	A0A8I6G7I2	0.420|0.288|0.933|0.406	2.047	0.512	4	.|.|.|.	0.035	0.141	0.035	-13.456	1.037	0.453	0.0524159
O35547	Long-chain-fatty-acid--CoA ligase 4 OS=Rattus norvegicus OX=10116 GN=Acsl4 PE=1 SV=2	Acsl4 PE=1 SV=2	Acsl4	1 SV=2	O35547	9	sp|O35547|ACSL4_RAT	711	O35547	0.897|0.728|0.811|0.817	3.252	0.813	4	.|.|.|.	0.032	0.083	0.032	-5.55	1.647	0.455	0.719841
P18420	Proteasome subunit alpha type-1 OS=Rattus norvegicus OX=10116 GN=Psma1 PE=1 SV=2	Psma1 PE=1 SV=2	Psma1	1 SV=2	P18420	2	sp|P18420|PSA1_RAT	263	P18420	0.892|.|0.626|0.865	2.876	0.719	4	.|.|.|.	0.032	0.077	0.032	-11.39	1.457	0.455	0.543001
Q09429	ATP-binding cassette sub-family C member 8 OS=Rattus norvegicus OX=10116 GN=Abcc8 PE=1 SV=4	Abcc8 PE=1 SV=4	Abcc8	1 SV=4	Q09429	7	sp|Q09429|ABCC8_RAT	1582	Q09429	0.876|0.874|0.623|0.766	3.138	0.785	4	.|.|.|.	0.031	0.059	0.031	-7.877	1.589	0.456	0.668119
P40329	Arginine--tRNA ligase, cytoplasmic OS=Rattus norvegicus OX=10116 GN=Rars1 PE=1 SV=2	Rars1 PE=1 SV=2	Rars	1 SV=2	P40329	7	sp|P40329|SYRC_RAT	660	P40329	0.591|0.545|0.386|0.923	2.444	0.611	4	.|.|.|.	0.031	0.122	0.031	-13.456	1.238	0.457	0.308011
Q99P39	Cysteine desulfurase OS=Rattus norvegicus OX=10116 GN=Nfs1 PE=2 SV=1	Nfs1 PE=2 SV=1	Nfs1	2 SV=1	Q99P39	5	sp|Q99P39|NFS1_RAT	451	Q99P39	0.781|0.889|0.834|.	2.997	0.749	4	.|.|.|.	0.029	0.074	0.029	-11.39	1.518	0.459	0.602172
G3V920	WD repeat domain 43 OS=Rattus norvegicus OX=10116 GN=Wdr43 PE=1 SV=1	Wdr43 PE=1 SV=1	Wdr43	1 SV=1	G3V920	3	tr|G3V920|G3V920_RAT	674	G3V920	.|.|0.918|.	2.399	0.6	4	.|.|.|.	0.029	0.115	0.029	-11.39	1.215	0.459	0.280956
A0A0G2K5L2	Mitochondrial glutamate carrier 1 OS=Rattus norvegicus OX=10116 GN=Slc25a22 PE=2 SV=1	Slc25a22 PE=2 SV=1	Slc25a22	2 SV=1	A0A0G2K5L2	4	sp|A0A0G2K5L2|GHC1_RAT	323	A0A0G2K5L2	0.892|0.666|0.843|0.489	2.89	0.722	4	.|.|.|.	0.028	0.077	0.028	-11.534	1.464	0.46	0.549916
Q00566	Methyl-CpG-binding protein 2 OS=Rattus norvegicus OX=10116 GN=Mecp2 PE=1 SV=1	Mecp2 PE=1 SV=1	Mecp2	1 SV=1	Q00566	4	sp|Q00566|MECP2_RAT	492	Q00566	.|.|0.916|.	2.397	0.599	4	.|.|.|.	0.028	0.111	0.028	-11.39	1.214	0.461	0.279768
P55053	Fatty acid-binding protein 5 OS=Rattus norvegicus OX=10116 GN=Fabp5 PE=1 SV=3	Fabp5 PE=1 SV=3	Fabp5	1 SV=3	P55053	2	sp|P55053|FABP5_RAT	135	P55053	.|.|.|0.915	2.396	0.599	4	.|.|.|.	0.027	0.109	0.027	-11.39	1.214	0.462	0.279768
Q642B0	Glypican 4 OS=Rattus norvegicus OX=10116 GN=Gpc4 PE=1 SV=1	Gpc4 PE=1 SV=1	Gpc4	1 SV=1	Q642B0	2	tr|Q642B0|Q642B0_RAT	557	Q642B0	0.574|0.769|0.900|0.437	2.681	0.67	4	.|.|.|.	0.024	0.087	0.024	-13.286	1.358	0.466	0.441483
D3ZIX4	H1.10 linker histone OS=Rattus norvegicus OX=10116 GN=H1f10 PE=1 SV=1	H1f10 PE=1 SV=1	H1f10	1 SV=1	D3ZIX4	2	tr|D3ZIX4|D3ZIX4_RAT	192	D3ZIX4	0.846|0.751|0.753|0.849	3.2	0.8	4	.|.|0.507|.	0.023	0.039	0.023	-4.769	1.578	0.468	0.658097
A0A0G2JXM5	DNA polymerase delta interacting protein 3 OS=Rattus norvegicus OX=10116 GN=Poldip3 PE=1 SV=2	Poldip3 PE=1 SV=2	Poldip3	1 SV=2	A0A0G2JXM5	6	tr|A0A0G2JXM5|A0A0G2JXM5_RAT	401	A0A0G2JXM5	0.639|.|0.905|0.388	2.426	0.606	4	.|.|.|.	0.024	0.094	0.024	-13.456	1.228	0.468	0.296311
A0A8J8XIU8	RNA binding motif protein 39 OS=Rattus norvegicus OX=10116 GN=Rbm39 PE=1 SV=1	Rbm39 PE=1 SV=1	Rbm39	1 SV=1	A0A8J8XIU8	7	tr|A0A8J8XIU8|A0A8J8XIU8_RAT	530	A0A8J8XIU8	1.642|1.341|2.443|1.539	6.965	1.741	4	1.245|1.336|1.554|1.222	0.023	0.093	0.023	-11.303	1.306	0.469	0.385155
A0A0G2K0S7	RAP1 GTPase activating protein 2 OS=Rattus norvegicus OX=10116 GN=Rap1gap2 PE=1 SV=2	Rap1gap2 PE=1 SV=2	Rap1gap2	1 SV=2	A0A0G2K0S7	9	tr|A0A0G2K0S7|A0A0G2K0S7_RAT	712	A0A0G2K0S7	0.867|0.735|0.638|0.843	3.083	0.771	4	.|.|.|.	0.023	0.052	0.023	-7.523	1.561	0.471	0.642471
Q7TPB1	T-complex protein 1 subunit delta OS=Rattus norvegicus OX=10116 GN=Cct4 PE=1 SV=3	Cct4 PE=1 SV=3	Cct4	1 SV=3	Q7TPB1	8	sp|Q7TPB1|TCPD_RAT	539	Q7TPB1	0.584|0.902|0.433|0.604	2.524	0.631	4	.|.|.|.	0.023	0.09	0.023	-13.442	1.278	0.472	0.353888
P70501	RNA-binding protein 10 OS=Rattus norvegicus OX=10116 GN=Rbm10 PE=1 SV=1	Rbm10 PE=1 SV=1	Rbm10	1 SV=1	P70501	5	sp|P70501|RBM10_RAT	852	P70501	0.236|.|0.902|.	2.125	0.531	4	.|.|.|.	0.023	0.09	0.023	-13.456	1.076	0.472	0.105678
D4A914	5'-3' exoribonuclease OS=Rattus norvegicus OX=10116 GN=Xrn2 PE=1 SV=3	Xrn2 PE=1 SV=3	Xrn2	1 SV=3	D4A914	3	tr|D4A914|D4A914_RAT	951	D4A914	.|.|0.892|0.275	2.154	0.539	4	.|.|.|.	0.019	0.077	0.019	-13.456	1.091	0.477	0.125651
P23785	Progranulin OS=Rattus norvegicus OX=10116 GN=Grn PE=1 SV=3	Grn PE=1 SV=3	Grn	1 SV=3	P23785	3	sp|P23785|GRN_RAT	588	P23785	2.178|1.748|1.559|1.930	7.414	1.853	4	.|.|1.235|.	0.017	0.057	0.017	-7.736	1.501	0.478	0.585924
Q68FQ0	T-complex protein 1 subunit epsilon OS=Rattus norvegicus OX=10116 GN=Cct5 PE=1 SV=1	Cct5 PE=1 SV=1	Cct5	1 SV=1	Q68FQ0	8	sp|Q68FQ0|TCPE_RAT	541	Q68FQ0	0.810|0.556|0.629|0.859	2.855	0.714	4	.|.|.|.	0.016	0.045	0.016	-9.586	1.446	0.481	0.532068
A6JVU7	Villin-1 OS=Rattus norvegicus OX=10116 GN=Vil1 PE=1 SV=1	Vil1 PE=1 SV=1	Vil1	1 SV=1	A6JVU7	7	tr|A6JVU7|A6JVU7_RAT	827	A6JVU7	0.304|0.516|.|0.877	2.19	0.548	4	.|.|.|.	0.015	0.06	0.015	-13.456	1.109	0.482	0.149259
P19643	Amine oxidase [flavin-containing] B OS=Rattus norvegicus OX=10116 GN=Maob PE=1 SV=3	Maob PE=1 SV=3	Maob	1 SV=3	P19643	5	sp|P19643|AOFB_RAT	520	P19643	0.599|0.605|0.302|0.875	2.38	0.595	4	.|.|.|.	0.015	0.059	0.015	-13.456	1.206	0.484	0.27023
P47858	ATP-dependent 6-phosphofructokinase, muscle type OS=Rattus norvegicus OX=10116 GN=Pfkm PE=1 SV=3	Pfkm PE=1 SV=3	Pfkm	1 SV=3	P47858	3	sp|P47858|PFKAM_RAT	780	P47858	0.615|.|0.547|0.872	2.528	0.632	4	.|.|.|.	0.014	0.056	0.014	-11.39	1.28	0.485	0.356144
Q5PQQ2	WW domain-binding protein 11 OS=Rattus norvegicus OX=10116 GN=Wbp11 PE=1 SV=1	Wbp11 PE=1 SV=1	Wbp11	1 SV=1	Q5PQQ2	6	sp|Q5PQQ2|WBP11_RAT	641	Q5PQQ2	.|.|0.869|.	2.349	0.587	4	.|.|.|.	0.013	0.053	0.013	-11.39	1.19	0.486	0.250962
Q5U317	Pre-mRNA 3'-end-processing factor FIP1 OS=Rattus norvegicus OX=10116 GN=Fip1l1 PE=1 SV=1	Fip1l1 PE=1 SV=1	Fip1l1	1 SV=1	Q5U317	4	sp|Q5U317|FIP1_RAT	536	Q5U317	.|0.320|0.866|.	2.174	0.543	4	.|.|.|.	0.013	0.051	0.013	-13.456	1.101	0.487	0.138814
Q64550	UDP-glucuronosyltransferase 1A1 OS=Rattus norvegicus OX=10116 GN=Ugt1a1 PE=1 SV=1	Ugt1a1 PE=1 SV=1	Ugt1a1	1 SV=1	Q64550	4	sp|Q64550|UD11_RAT	535	Q64550	0.553|0.510|0.440|0.864	2.367	0.592	4	.|.|.|.	0.012	0.049	0.012	-13.184	1.199	0.488	0.261832
Q6IFV3	Keratin, type I cytoskeletal 15 OS=Rattus norvegicus OX=10116 GN=Krt15 PE=1 SV=1	Krt15 PE=1 SV=1	Krt15	1 SV=1	Q6IFV3	3	sp|Q6IFV3|K1C15_RAT	447	Q6IFV3	5.757|6.088|5.149|2.973	19.966	4.992	4	6.719|5.157|2.779|2.783	0.012	0.027	0.012	-10.57	1.234	0.489	0.303342
P25235	Dolichyl-diphosphooligosaccharide--protein glycosyltransferase subunit 2 OS=Rattus norvegicus OX=10116 GN=Rpn2 PE=2 SV=2	Rpn2 PE=2 SV=2	Rpn2	2 SV=2	P25235	3	sp|P25235|RPN2_RAT	631	P25235	0.566|0.223|0.241|0.863	1.893	0.473	4	.|.|.|.	0.012	0.049	0.012	-13.456	0.959	0.489	-0.0603973
P23514	Coatomer subunit beta OS=Rattus norvegicus OX=10116 GN=Copb1 PE=1 SV=1	Copb1 PE=1 SV=1	Copb1	1 SV=1	P23514	7	sp|P23514|COPB_RAT	953	P23514	0.824|0.611|0.375|0.821	2.631	0.658	4	.|.|.|.	0.012	0.025	0.012	-13.456	1.332	0.49	0.413594
Q6RUV5	Ras-related C3 botulinum toxin substrate 1 OS=Rattus norvegicus OX=10116 GN=Rac1 PE=1 SV=1	Rac1 PE=1 SV=1	Rac1	1 SV=1	Q6RUV5	3	sp|Q6RUV5|RAC1_RAT	192	Q6RUV5	.|0.494|.|0.861	2.342	0.585	4	.|.|.|.	0.012	0.047	0.012	-11.39	1.186	0.491	0.246104
G3V8Y5	DNA-directed RNA polymerase subunit beta OS=Rattus norvegicus OX=10116 GN=Polr2b PE=3 SV=1	Polr2b PE=3 SV=1	Polr2b	3 SV=1	G3V8Y5	3	tr|G3V8Y5|G3V8Y5_RAT	1174	G3V8Y5	0.418|0.836|0.800|0.357	2.41	0.603	4	.|.|.|.	0.012	0.03	0.012	-13.456	1.221	0.492	0.288063
F7F5P9	G3BP stress granule assembly factor 2 OS=Rattus norvegicus OX=10116 GN=G3bp2 PE=1 SV=1	G3bp2 PE=1 SV=1	G3bp2	1 SV=1	F7F5P9	5	tr|F7F5P9|F7F5P9_RAT	482	F7F5P9	0.595|0.317|0.860|0.458	2.23	0.558	4	.|.|.|.	0.011	0.046	0.011	-13.456	1.13	0.492	0.176323
A0A096MKE5	DBIRD complex subunit ZNF326 OS=Rattus norvegicus OX=10116 GN=Zfp326 PE=1 SV=2	Zfp326 PE=1 SV=2	Zfp326	1 SV=2	A0A096MKE5	4	tr|A0A096MKE5|A0A096MKE5_RAT	581	A0A096MKE5	.|.|0.856|.	2.337	0.584	4	.|.|.|.	0.011	0.043	0.011	-11.39	1.184	0.494	0.243669
O35567	Bifunctional purine biosynthesis protein ATIC OS=Rattus norvegicus OX=10116 GN=Atic PE=1 SV=2	Atic PE=1 SV=2	Atic	1 SV=2	O35567	5	sp|O35567|PUR9_RAT	592	O35567	.|.|.|0.855	2.336	0.584	4	.|.|.|.	0.011	0.042	0.011	-11.39	1.183	0.494	0.24245
Q99PF5	Far upstream element-binding protein 2 OS=Rattus norvegicus OX=10116 GN=Khsrp PE=1 SV=1	Khsrp PE=1 SV=1	Khsrp	1 SV=1	Q99PF5	7	sp|Q99PF5|FUBP2_RAT	721	Q99PF5	0.544|0.613|0.850|0.662	2.668	0.667	4	.|.|.|.	0.01	0.039	0.01	-9.934	1.351	0.495	0.434028
M0R3M8	Ribosomal RNA processing 12 OS=Rattus norvegicus OX=10116 GN=Rrp12 PE=1 SV=2	Rrp12 PE=1 SV=2	Rrp12	1 SV=2	M0R3M8	2	tr|M0R3M8|M0R3M8_RAT	1295	M0R3M8	.|.|0.854|.	2.334	0.584	4	.|.|.|.	0.01	0.041	0.01	-11.39	1.182	0.495	0.24123
P83883	Large ribosomal subunit protein eL42 OS=Rattus norvegicus OX=10116 GN=Rpl36a PE=1 SV=2	Rpl36a PE=1 SV=2	Rpl36a	1 SV=2	P83883	2	sp|P83883|RL36A_RAT	106	P83883	.|0.523|.|0.850	2.36	0.59	4	.|.|.|.	0.01	0.039	0.01	-11.39	1.195	0.497	0.257011
Q7TP62	Ab2-073 OS=Rattus norvegicus OX=10116 GN=Rpl7-ps3 PE=2 SV=1	Rpl7-ps3 PE=2 SV=1	Rpl7-ps3	2 SV=1	Q7TP62	2	tr|Q7TP62|Q7TP62_RAT	136	Q7TP62	.|1.293|1.162|1.783	4.732	1.183	4	.|.|1.053|.	0.009	0.034	0.009	-13.456	1.124	0.498	0.168642
Q6IFW6	Keratin, type I cytoskeletal 10 OS=Rattus norvegicus OX=10116 GN=Krt10 PE=3 SV=1	Krt10 PE=3 SV=1	Krt10	3 SV=1	Q6IFW6	13	sp|Q6IFW6|K1C10_RAT	526	Q6IFW6	6.074|6.836|6.130|4.325	23.365	5.841	4	11.412|7.085|3.542|3.780	0.009	0.017	0.009	-6.98	1.018	0.498	0.0257376
P48004	Proteasome subunit alpha type-7 OS=Rattus norvegicus OX=10116 GN=Psma7 PE=1 SV=1	Psma7 PE=1 SV=1	Psma7	1 SV=1	P48004	3	sp|P48004|PSA7_RAT	254	P48004	0.762|0.634|0.499|0.827	2.722	0.68	4	.|.|.|.	0.009	0.026	0.009	-11.224	1.379	0.499	0.463622
A0A8I5ZVI3	Pre-mRNA processing factor 40 homolog A OS=Rattus norvegicus OX=10116 GN=Prpf40a PE=1 SV=1	Prpf40a PE=1 SV=1	Prpf40a	1 SV=1	A0A8I5ZVI3	2	tr|A0A8I5ZVI3|A0A8I5ZVI3_RAT	992	A0A8I5ZVI3	.|.|0.836|0.189	2.012	0.503	4	.|.|.|.	0.008	0.031	0.008	-13.456	1.019	0.5	0.0271541
Q5M920	EBNA1 binding protein 2 OS=Rattus norvegicus OX=10116 GN=Ebna1bp2 PE=1 SV=1	Ebna1bp2 PE=1 SV=1	Ebna1bp2	1 SV=1	Q5M920	3	tr|Q5M920|Q5M920_RAT	307	Q5M920	.|0.134|0.841|.	1.963	0.491	4	.|.|.|.	0.008	0.033	0.008	-13.456	0.994	0.5	-0.00868224
Q499N6	UBX domain-containing protein 1 OS=Rattus norvegicus OX=10116 GN=Ubxn1 PE=3 SV=2	Ubxn1 PE=3 SV=2	Ubxn1	3 SV=2	Q499N6	3	sp|Q499N6|UBXN1_RAT	297	Q499N6	0.824|0.682|0.674|0.716	2.896	0.724	4	.|.|.|.	0.008	0.025	0.008	-6.708	1.467	0.501	0.552869
P35704	Peroxiredoxin-2 OS=Rattus norvegicus OX=10116 GN=Prdx2 PE=1 SV=3	Prdx2 PE=1 SV=3	Prdx2	1 SV=3	P35704	4	sp|P35704|PRDX2_RAT	198	P35704	0.828|0.641|0.548|0.704	2.721	0.68	4	.|.|.|.	0.007	0.027	0.007	-9.827	1.378	0.502	0.462576
Q5BK32	FAS-associated factor 2 OS=Rattus norvegicus OX=10116 GN=Faf2 PE=2 SV=1	Faf2 PE=2 SV=1	Faf2	2 SV=1	Q5BK32	2	sp|Q5BK32|FAF2_RAT	346	Q5BK32	0.747|0.780|0.531|0.788	2.845	0.711	4	.|.|.|.	0.007	0.013	0.007	-10.3	1.441	0.504	0.52707
O88600	Heat shock 70 kDa protein 4 OS=Rattus norvegicus OX=10116 GN=Hspa4 PE=1 SV=1	Hspa4 PE=1 SV=1	Hspa4	1 SV=1	O88600	4	sp|O88600|HSP74_RAT	840	O88600	.|.|.|0.830	2.311	0.578	4	.|.|.|.	0.007	0.028	0.007	-11.39	1.17	0.505	0.226509
Q5XI29	Cleavage and polyadenylation specificity factor subunit 7 OS=Rattus norvegicus OX=10116 GN=Cpsf7 PE=1 SV=1	Cpsf7 PE=1 SV=1	Cpsf7	1 SV=1	Q5XI29	5	sp|Q5XI29|CPSF7_RAT	462	Q5XI29	0.429|.|0.828|0.335	2.086	0.521	4	.|.|.|.	0.007	0.027	0.007	-13.456	1.056	0.505	0.0786098
P48721	Stress-70 protein, mitochondrial OS=Rattus norvegicus OX=10116 GN=Hspa9 PE=1 SV=3	Hspa9 PE=1 SV=3	Hspa9	1 SV=3	P48721	13	sp|P48721|GRP75_RAT	679	P48721	1.435|1.356|1.225|1.961	5.977	1.494	4	1.124|1.077|1.361|1.150	0.006	0.025	0.006	-10.741	1.273	0.506	0.348232
P61212	ADP-ribosylation factor-like protein 1 OS=Rattus norvegicus OX=10116 GN=Arl1 PE=1 SV=1	Arl1 PE=1 SV=1	Arl1	1 SV=1	P61212	3	sp|P61212|ARL1_RAT	181	P61212	0.801|0.758|0.624|0.558	2.74	0.685	4	.|.|.|.	0.006	0.016	0.006	-9.555	1.388	0.508	0.473008
P28841	Neuroendocrine convertase 2 OS=Rattus norvegicus OX=10116 GN=Pcsk2 PE=1 SV=1	Pcsk2 PE=1 SV=1	Pcsk2	1 SV=1	P28841	7	sp|P28841|NEC2_RAT	637	P28841	0.822|0.599|0.671|0.554	2.646	0.662	4	.|.|.|.	0.006	0.024	0.006	-9.653	1.34	0.508	0.422233
Q6P6Q2	Keratin, type II cytoskeletal 5 OS=Rattus norvegicus OX=10116 GN=Krt5 PE=1 SV=1	Krt5 PE=1 SV=1	Krt5	1 SV=1	Q6P6Q2	6	sp|Q6P6Q2|K2C5_RAT	576	Q6P6Q2	2.382|2.866|2.671|1.905	9.824	2.456	4	1.388|3.665|1.819|1.659	0.006	0.014	0.006	-8.418	1.241	0.509	0.311503
P83871	PHD finger-like domain-containing protein 5A OS=Rattus norvegicus OX=10116 GN=Phf5a PE=2 SV=1	Phf5a PE=2 SV=1	Phf5a	2 SV=1	P83871	2	sp|P83871|PHF5A_RAT	110	P83871	.|.|0.821|.	2.302	0.576	4	.|.|.|.	0.006	0.024	0.006	-11.39	1.166	0.509	0.221568
P01946	Hemoglobin subunit alpha-1/2 OS=Rattus norvegicus OX=10116 GN=Hba1 PE=1 SV=3	Hba1 PE=1 SV=3	Hba1	1 SV=3	P01946	2	sp|P01946|HBA_RAT	142	P01946	0.611|.|0.814|0.652	2.57	0.643	4	.|.|.|.	0.005	0.02	0.005	-11.39	1.302	0.512	0.380729
Q5XIU9	Membrane-associated progesterone receptor component 2 OS=Rattus norvegicus OX=10116 GN=Pgrmc2 PE=1 SV=1	Pgrmc2 PE=1 SV=1	Pgrmc2	1 SV=1	Q5XIU9	4	sp|Q5XIU9|PGRC2_RAT	217	Q5XIU9	0.473|0.815|0.498|0.503	2.289	0.572	4	.|.|.|.	0.005	0.021	0.005	-12.042	1.159	0.512	0.212881
Q3B8N8	Pescadillo homolog OS=Rattus norvegicus OX=10116 GN=Pes1 PE=2 SV=1	Pes1 PE=2 SV=1	Pes1	2 SV=1	Q3B8N8	4	sp|Q3B8N8|PESC_RAT	586	Q3B8N8	.|.|0.815|.	2.295	0.574	4	.|.|.|.	0.005	0.021	0.005	-11.39	1.163	0.513	0.217851
Q2PQA9	Kinesin-1 heavy chain OS=Rattus norvegicus OX=10116 GN=Kif5b PE=1 SV=1	Kif5b PE=1 SV=1	Kif5b	1 SV=1	Q2PQA9	7	sp|Q2PQA9|KINH_RAT	963	Q2PQA9	0.449|0.395|0.300|0.810	1.954	0.488	4	.|.|.|.	0.005	0.019	0.005	-13.456	0.99	0.514	-0.0144996
P06654	Immunoglobulin G-binding protein G OS=Streptococcus sp. group G OX=1320 GN=spg PE=1 SV=1	spg PE=1 SV=1	spg	1 SV=1	P06654	14	sp|P06654|SPG1_STRSG	448	P06654	33.082|25.526|32.521|48.402	139.53	34.883	4	113.740|34.775|28.831|41.065	0.005	0.015	0.005	-7.95	0.75	0.514	-0.415037
D3ZTL0	Transcription elongation regulator 1 OS=Rattus norvegicus OX=10116 GN=Tcerg1 PE=1 SV=1	Tcerg1 PE=1 SV=1	Tcerg1	1 SV=1	D3ZTL0	6	tr|D3ZTL0|D3ZTL0_RAT	1081	D3ZTL0	.|.|0.803|.	2.284	0.571	4	.|.|.|.	0.004	0.017	0.004	-11.39	1.157	0.516	0.210389
P85515	Alpha-centractin OS=Rattus norvegicus OX=10116 GN=Actr1a PE=1 SV=1	Actr1a PE=1 SV=1	Actr1a	1 SV=1	P85515	2	sp|P85515|ACTZ_RAT	376	P85515	0.655|0.573|0.431|0.793	2.453	0.613	4	.|.|.|.	0.004	0.014	0.004	-13.456	1.242	0.518	0.312665
P39052	Dynamin-2 OS=Rattus norvegicus OX=10116 GN=Dnm2 PE=1 SV=1	Dnm2 PE=1 SV=1	Dnm2	1 SV=1	P39052	5	sp|P39052|DYN2_RAT	870	P39052	0.644|.|0.490|0.792	2.419	0.605	4	.|.|.|.	0.004	0.014	0.004	-11.499	1.225	0.519	0.292782
Q562C2	Ribosome biogenesis protein BOP1 OS=Rattus norvegicus OX=10116 GN=Bop1 PE=1 SV=1	Bop1 PE=1 SV=1	Bop1	1 SV=1	Q562C2	3	sp|Q562C2|BOP1_RAT	731	Q562C2	.|.|0.795|.	2.276	0.569	4	.|.|.|.	0.004	0.015	0.004	-11.39	1.153	0.519	0.205393
F1MA04	WD repeat domain 36 OS=Rattus norvegicus OX=10116 GN=Wdr36 PE=1 SV=4	Wdr36 PE=1 SV=4	Wdr36	1 SV=4	F1MA04	4	tr|F1MA04|F1MA04_RAT	898	F1MA04	.|.|0.794|.	2.274	0.569	4	.|.|.|.	0.004	0.014	0.004	-11.39	1.152	0.52	0.204141
F7F888	Metastasis associated 1 family, member 2 OS=Rattus norvegicus OX=10116 GN=Mta2 PE=1 SV=1	Mta2 PE=1 SV=1	Mta2	1 SV=1	F7F888	6	tr|F7F888|F7F888_RAT	670	F7F888	0.198|.|0.793|0.194	1.679	0.42	4	.|.|.|.	0.003	0.014	0.003	-13.456	0.85	0.52	-0.234465
Q68FY0	Cytochrome b-c1 complex subunit 1, mitochondrial OS=Rattus norvegicus OX=10116 GN=Uqcrc1 PE=1 SV=1	Uqcrc1 PE=1 SV=1	Uqcrc1	1 SV=1	Q68FY0	2	sp|Q68FY0|QCR1_RAT	480	Q68FY0	0.585|0.368|0.402|0.792	2.146	0.537	4	.|.|.|.	0.003	0.014	0.003	-13.456	1.087	0.521	0.120352
Q6AXV4	Sorting and assembly machinery component 50 homolog OS=Rattus norvegicus OX=10116 GN=Samm50 PE=1 SV=1	Samm50 PE=1 SV=1	Samm50	1 SV=1	Q6AXV4	4	sp|Q6AXV4|SAM50_RAT	469	Q6AXV4	0.724|0.720|0.544|0.748	2.737	0.684	4	.|.|.|.	0.003	0.006	0.003	-9.915	1.386	0.523	0.470927
P69060	N-acylneuraminate cytidylyltransferase OS=Rattus norvegicus OX=10116 GN=Cmas PE=2 SV=1	Cmas PE=2 SV=1	Cmas	2 SV=1	P69060	3	sp|P69060|NEUA_RAT	432	P69060	.|.|0.786|.	2.267	0.567	4	.|.|.|.	0.003	0.012	0.003	-11.39	1.148	0.525	0.199123
D3ZG88	Zinc ribbon domain containing 2 OS=Rattus norvegicus OX=10116 GN=Znrd2 PE=4 SV=1	Znrd2 PE=4 SV=1	Znrd2	4 SV=1	D3ZG88	2	tr|D3ZG88|D3ZG88_RAT	199	D3ZG88	0.782|.|0.496|0.624	2.395	0.599	4	.|.|.|.	0.003	0.011	0.003	-11.39	1.213	0.527	0.27858
Q5EB77	Ras-related protein Rab-18 OS=Rattus norvegicus OX=10116 GN=Rab18 PE=2 SV=1	Rab18 PE=2 SV=1	Rab18	2 SV=1	Q5EB77	3	sp|Q5EB77|RAB18_RAT	206	Q5EB77	0.746|0.674|0.710|0.672	2.802	0.7	4	.|.|.|.	0.003	0.006	0.003	-6.743	1.419	0.531	0.504875
A0A8I6ADF8	T-complex protein 1 subunit zeta OS=Rattus norvegicus OX=10116 GN=Cct6a PE=1 SV=1	Cct6a PE=1 SV=1	Cct6a	1 SV=1	A0A8I6ADF8	6	tr|A0A8I6ADF8|A0A8I6ADF8_RAT	530	A0A8I6ADF8	0.531|0.225|0.352|0.777	1.884	0.471	4	.|.|.|.	0.003	0.01	0.003	-13.456	0.954	0.532	-0.0679388
Q3KRE0	ATPase family AAA domain-containing protein 3 OS=Rattus norvegicus OX=10116 GN=Atad3 PE=1 SV=1	Atad3 PE=1 SV=1	Atad3	1 SV=1	Q3KRE0	5	sp|Q3KRE0|ATAD3_RAT	591	Q3KRE0	0.718|0.750|0.587|0.510	2.565	0.641	4	.|.|.|.	0.002	0.006	0.002	-10.896	1.299	0.534	0.377401
AD001	iRT-Kit_WR_fusion	#N/A	#N/A		AD001	11	sp|AD001|iRT-Kit_WR_fusion	134	AD001	32.115|24.222|25.369|32.833	114.539	28.635	4	74.149|26.134|20.274|41.562	0.002	0.005	0.002	-7.424	0.801	0.534	-0.320126
Q6IG02	Keratin, type II cytoskeletal 2 epidermal OS=Rattus norvegicus OX=10116 GN=Krt2 PE=3 SV=1	Krt2 PE=3 SV=1	Krt2	3 SV=1	Q6IG02	2	sp|Q6IG02|K22E_RAT	685	Q6IG02	1.811|2.707|1.710|1.044	7.272	1.818	4	2.288|1.870|1.231|.	0.002	0.009	0.002	-13.456	1.045	0.535	0.0635029
M0R402	protein disulfide-isomerase OS=Rattus norvegicus OX=10116 GN=Tmx3 PE=4 SV=3	Tmx3 PE=4 SV=3	Tmx3	4 SV=3	M0R402	3	tr|M0R402|M0R402_RAT	470	M0R402	0.696|0.569|.|0.751	2.509	0.627	4	.|.|.|.	0.002	0.006	0.002	-11.39	1.271	0.536	0.345964
D4A4H5	Stromal cell derived factor 2 OS=Rattus norvegicus OX=10116 GN=Sdf2 PE=4 SV=2	Sdf2 PE=4 SV=2	Sdf2	4 SV=2	D4A4H5	2	tr|D4A4H5|D4A4H5_RAT	219	D4A4H5	0.760|0.330|0.603|0.633	2.327	0.582	4	.|.|.|.	0.002	0.008	0.002	-13.456	1.178	0.536	0.23634
P40615	H/ACA ribonucleoprotein complex subunit DKC1 OS=Rattus norvegicus OX=10116 GN=Dkc1 PE=1 SV=4	Dkc1 PE=1 SV=4	Dkc1	1 SV=4	P40615	2	sp|P40615|DKC1_RAT	509	P40615	.|.|0.764|.	2.245	0.561	4	.|.|.|.	0.002	0.008	0.002	-11.39	1.137	0.537	0.185232
P62260	14-3-3 protein epsilon OS=Rattus norvegicus OX=10116 GN=Ywhae PE=1 SV=1	Ywhae PE=1 SV=1	Ywhae	1 SV=1	P62260	3	sp|P62260|1433E_RAT	255	P62260	0.463|0.388|0.185|0.760	1.796	0.449	4	.|.|.|.	0.002	0.007	0.002	-13.456	0.909	0.538	-0.137648
Q7TP98	Interleukin enhancer-binding factor 2 OS=Rattus norvegicus OX=10116 GN=Ilf2 PE=2 SV=1	Ilf2 PE=2 SV=1	Ilf2	2 SV=1	Q7TP98	2	sp|Q7TP98|ILF2_RAT	463	Q7TP98	0.277|0.141|0.761|0.272	1.451	0.363	4	.|.|.|.	0.002	0.008	0.002	-13.456	0.735	0.538	-0.444184
F1LN92	AFG3 like matrix AAA peptidase subunit 2 OS=Rattus norvegicus OX=10116 GN=Afg3l2 PE=1 SV=1	Afg3l2 PE=1 SV=1	Afg3l2	1 SV=1	F1LN92	4	tr|F1LN92|F1LN92_RAT	802	F1LN92	0.734|0.532|0.687|0.674	2.627	0.657	4	.|.|.|.	0.002	0.004	0.002	-10.269	1.33	0.539	0.411426
P11232	Thioredoxin OS=Rattus norvegicus OX=10116 GN=Txn PE=1 SV=2	Txn PE=1 SV=2	Txn	1 SV=2	P11232	2	sp|P11232|THIO_RAT	105	P11232	0.722|0.657|0.594|0.706	2.679	0.67	4	.|.|.|.	0.002	0.003	0.002	-8.599	1.357	0.54	0.440421
P15978	Class I histocompatibility antigen, Non-RT1.A alpha-1 chain OS=Rattus norvegicus OX=10116 GN=RT1-Aw2 PE=1 SV=1	RT1-Aw2 PE=1 SV=1	RT1-Aw2	1 SV=1	P15978	3	sp|P15978|HA11_RAT	319	P15978	0.732|0.636|0.554|0.691	2.614	0.653	4	.|.|.|.	0.002	0.004	0.002	-9.654	1.324	0.541	0.404903
F1LM55	Cell cycle and apoptosis regulator 2 OS=Rattus norvegicus OX=10116 GN=Ccar2 PE=1 SV=1	Ccar2 PE=1 SV=1	Ccar2	1 SV=1	F1LM55	5	tr|F1LM55|F1LM55_RAT	922	F1LM55	.|.|0.753|0.187	1.927	0.482	4	.|.|.|.	0.002	0.006	0.002	-13.456	0.976	0.541	-0.0350469
P16970	ATP-binding cassette sub-family D member 3 OS=Rattus norvegicus OX=10116 GN=Abcd3 PE=1 SV=3	Abcd3 PE=1 SV=3	Abcd3	1 SV=3	P16970	3	sp|P16970|ABCD3_RAT	659	P16970	0.678|0.723|0.603|0.676	2.679	0.67	4	.|.|.|.	0.002	0.004	0.002	-8.385	1.357	0.542	0.440421
P04961	Proliferating cell nuclear antigen OS=Rattus norvegicus OX=10116 GN=Pcna PE=1 SV=1	Pcna PE=1 SV=1	Pcna	1 SV=1	P04961	5	sp|P04961|PCNA_RAT	261	P04961	0.497|0.564|0.475|0.747	2.284	0.571	4	.|.|.|.	0.001	0.006	0.001	-11.97	1.157	0.543	0.210389
P38656	Lupus La protein homolog OS=Rattus norvegicus OX=10116 GN=Ssb PE=1 SV=1	Ssb PE=1 SV=1	Ssb	1 SV=1	P38656	4	sp|P38656|LA_RAT	415	P38656	0.274|.|0.748|.	2.009	0.502	4	.|.|.|.	0.001	0.006	0.001	-13.456	1.017	0.543	0.0243197
A0A8I5ZPB4;D4AE02	Family with sequence similarity 98, member B, pseudogene 1 OS=Rattus norvegicus OX=10116 GN=Fam98b-ps1 PE=3 SV=1	Fam98b-ps1 PE=3 SV=1	Fam98b-ps1	3 SV=1	A0A8I5ZPB4	4	tr|A0A8I5ZPB4|A0A8I5ZPB4_RAT	430	A0A8I5ZPB4;D4AE02	0.608|0.475|0.738|0.645	2.467	0.617	4	.|.|.|.	0.001	0.005	0.001	-11.967	1.25	0.544	0.321928
O35142	Coatomer subunit beta' OS=Rattus norvegicus OX=10116 GN=Copb2 PE=1 SV=3	Copb2 PE=1 SV=3	Copb2	1 SV=3	O35142	3	sp|O35142|COPB2_RAT	905	O35142	0.691|0.661|0.211|0.717	2.279	0.57	4	.|.|.|.	0.001	0.003	0.001	-13.456	1.155	0.544	0.207893
M0R469	Similar to RIKEN cDNA B230219D22 OS=Rattus norvegicus OX=10116 GN=C17h5orf24 PE=3 SV=1	C17h5orf24 PE=3 SV=1	C17h5orf24	3 SV=1	M0R469	3	tr|M0R469|M0R469_RAT	189	M0R469	.|.|0.743|.	2.224	0.556	4	.|.|.|.	0.001	0.005	0.001	-11.39	1.127	0.546	0.172488
Q66HF1	NADH-ubiquinone oxidoreductase 75 kDa subunit, mitochondrial OS=Rattus norvegicus OX=10116 GN=Ndufs1 PE=1 SV=1	Ndufs1 PE=1 SV=1	Ndufs1	1 SV=1	Q66HF1	7	sp|Q66HF1|NDUS1_RAT	727	Q66HF1	0.311|0.468|.|0.743	2.016	0.504	4	.|.|.|.	0.001	0.005	0.001	-13.456	1.021	0.546	0.0299829
Q9Z270	Vesicle-associated membrane protein-associated protein A OS=Rattus norvegicus OX=10116 GN=Vapa PE=1 SV=3	Vapa PE=1 SV=3	Vapa	1 SV=3	Q9Z270	4	sp|Q9Z270|VAPA_RAT	249	Q9Z270	0.736|.|0.585|0.443	2.258	0.564	4	.|.|.|.	0.001	0.005	0.001	-13.073	1.144	0.548	0.194087
P52947	Pancreas/duodenum homeobox protein 1 OS=Rattus norvegicus OX=10116 GN=Pdx1 PE=1 SV=1	Pdx1 PE=1 SV=1	Pdx1	1 SV=1	P52947	3	sp|P52947|PDX1_RAT	283	P52947	0.612|0.341|0.732|.	2.179	0.545	4	.|.|.|.	0.001	0.004	0.001	-13.456	1.104	0.548	0.14274
A1A5S1	Pre-mRNA-processing factor 6 OS=Rattus norvegicus OX=10116 GN=Prpf6 PE=1 SV=1	Prpf6 PE=1 SV=1	Prpf6	1 SV=1	A1A5S1	6	sp|A1A5S1|PRP6_RAT	941	A1A5S1	.|0.298|0.734|0.133	1.659	0.415	4	.|.|.|.	0.001	0.004	0.001	-13.456	0.84	0.549	-0.251539
D4A702	Synaptopodin-2 OS=Rattus norvegicus OX=10116 GN=Synpo2 PE=1 SV=2	Synpo2 PE=1 SV=2	Synpo2	1 SV=2	D4A702	6	sp|D4A702|SYNP2_RAT	1262	D4A702	0.401|0.656|0.714|0.170	1.94	0.485	4	.|.|.|.	0.001	0.003	0.001	-13.456	0.983	0.552	-0.0247367
P62815	V-type proton ATPase subunit B, brain isoform OS=Rattus norvegicus OX=10116 GN=Atp6v1b2 PE=1 SV=1	Atp6v1b2 PE=1 SV=1	Atp6v1b2	1 SV=1	P62815	3	sp|P62815|VATB2_RAT	511	P62815	0.318|0.191|.|0.724	1.726	0.432	4	.|.|.|.	0.001	0.004	0.001	-13.456	0.874	0.552	-0.194295
D3ZAX5	Calcium homeostasis endoplasmic reticulum protein OS=Rattus norvegicus OX=10116 GN=Cherp PE=1 SV=3	Cherp PE=1 SV=3	Cherp	1 SV=3	D3ZAX5	3	tr|D3ZAX5|D3ZAX5_RAT	946	D3ZAX5	.|.|0.723|.	2.204	0.551	4	.|.|.|.	0.001	0.004	0.001	-11.39	1.116	0.553	0.158337
G3V829	Far upstream element binding protein 3 OS=Rattus norvegicus OX=10116 GN=Fubp3 PE=4 SV=1	Fubp3 PE=4 SV=1	Fubp3	4 SV=1	G3V829	5	tr|G3V829|G3V829_RAT	569	G3V829	.|.|0.722|0.306	2.015	0.504	4	.|.|.|.	0.001	0.003	0.001	-13.456	1.021	0.553	0.0299829
Q5BK63	NADH dehydrogenase [ubiquinone] 1 alpha subcomplex subunit 9, mitochondrial OS=Rattus norvegicus OX=10116 GN=Ndufa9 PE=1 SV=2	Ndufa9 PE=1 SV=2	Ndufa9	1 SV=2	Q5BK63	5	sp|Q5BK63|NDUA9_RAT	377	Q5BK63	0.714|0.524|0.351|0.622	2.211	0.553	4	.|.|.|.	0.001	0.003	0.001	-13.456	1.12	0.555	0.163499
Q63617	Hypoxia up-regulated protein 1 OS=Rattus norvegicus OX=10116 GN=Hyou1 PE=1 SV=1	Hyou1 PE=1 SV=1	Hyou1	1 SV=1	Q63617	2	sp|Q63617|HYOU1_RAT	999	Q63617	0.524|0.257|0.402|0.717	1.9	0.475	4	.|.|.|.	0.001	0.003	0.001	-13.456	0.962	0.556	-0.0558912
P46462	Transitional endoplasmic reticulum ATPase OS=Rattus norvegicus OX=10116 GN=Vcp PE=1 SV=3	Vcp PE=1 SV=3	Vcp	1 SV=3	P46462	16	sp|P46462|TERA_RAT	806	P46462	0.505|.|.|0.710	2.202	0.55	4	.|.|.|.	0.001	0.003	0.001	-11.39	1.115	0.558	0.157044
Q9JID1	Programmed cell death protein 4 OS=Rattus norvegicus OX=10116 GN=Pdcd4 PE=1 SV=2	Pdcd4 PE=1 SV=2	Pdcd4	1 SV=2	Q9JID1	4	sp|Q9JID1|PDCD4_RAT	469	Q9JID1	0.640|0.693|0.555|0.527	2.415	0.604	4	.|.|.|.	0.001	0.002	0.001	-10.411	1.223	0.56	0.290424
D4A0G7	RAB37, member RAS oncogene family OS=Rattus norvegicus OX=10116 GN=Rab37 PE=3 SV=1	Rab37 PE=3 SV=1	Rab37	3 SV=1	D4A0G7	3	tr|D4A0G7|D4A0G7_RAT	223	D4A0G7	0.676|.|0.510|0.676	2.355	0.589	4	.|.|.|.	0.001	0.001	0.001	-11.39	1.193	0.56	0.254594
Q4FZT9	26S proteasome non-ATPase regulatory subunit 2 OS=Rattus norvegicus OX=10116 GN=Psmd2 PE=1 SV=1	Psmd2 PE=1 SV=1	Psmd2	1 SV=1	Q4FZT9	7	sp|Q4FZT9|PSMD2_RAT	908	Q4FZT9	0.495|.|0.293|0.706	1.988	0.497	4	.|.|.|.	0.001	0.002	0.001	-13.456	1.007	0.561	0.0100637
D3ZRH1	OXA1L, mitochondrial inner membrane protein OS=Rattus norvegicus OX=10116 GN=Oxa1l PE=3 SV=1	Oxa1l PE=3 SV=1	Oxa1l	3 SV=1	D3ZRH1	3	tr|D3ZRH1|D3ZRH1_RAT	433	D3ZRH1	0.695|0.543|0.520|0.602	2.359	0.59	4	.|.|.|.	0.001	0.002	0.001	-10.618	1.195	0.562	0.257011
A6IRJ8	Uridine 5'-monophosphate synthase OS=Rattus norvegicus OX=10116 GN=Umps PE=1 SV=1	Umps PE=1 SV=1	Umps	1 SV=1	A6IRJ8	12	tr|A6IRJ8|A6IRJ8_RAT	481	A6IRJ8	0.483|0.698|0.318|0.341	1.838	0.46	4	.|.|.|.	0.001	0.002	0.001	-13.456	0.931	0.564	-0.103147
B0BN63	Activator of Hsp90 ATPase activity 1 OS=Rattus norvegicus OX=10116 GN=Ahsa1 PE=3 SV=1	Ahsa1 PE=3 SV=1	Ahsa1	3 SV=1	B0BN63	3	tr|B0BN63|B0BN63_RAT	338	B0BN63	0.610|0.494|0.436|0.688	2.228	0.557	4	.|.|.|.	0	0.002	0	-13.324	1.128	0.565	0.173767
P18437	Non-histone chromosomal protein HMG-17 OS=Rattus norvegicus OX=10116 GN=Hmgn2 PE=1 SV=2	Hmgn2 PE=1 SV=2	Hmgn2	1 SV=2	P18437	2	sp|P18437|HMGN2_RAT	90	P18437	.|.|0.697|.	2.178	0.545	4	.|.|.|.	0.001	0.002	0.001	-11.39	1.103	0.565	0.141433
P97521	Mitochondrial carnitine/acylcarnitine carrier protein OS=Rattus norvegicus OX=10116 GN=Slc25a20 PE=1 SV=1	Slc25a20 PE=1 SV=1	Slc25a20	1 SV=1	P97521	2	sp|P97521|MCAT_RAT	301	P97521	0.628|0.642|0.645|0.559	2.474	0.619	4	.|.|.|.	0	0.001	0	-9.514	1.253	0.566	0.325386
A6JVD5	dolichyl-phosphate beta-glucosyltransferase OS=Rattus norvegicus OX=10116 GN=Alg5 PE=1 SV=1	Alg5 PE=1 SV=1	Alg5	1 SV=1	A6JVD5	3	tr|A6JVD5|A6JVD5_RAT	324	A6JVD5	0.590|0.536|0.448|0.682	2.255	0.564	4	.|.|.|.	0	0.001	0	-12.912	1.142	0.567	0.191563
G3V9M1	RNA helicase OS=Rattus norvegicus OX=10116 GN=Ddx23 PE=1 SV=2	Ddx23 PE=1 SV=2	Ddx23	1 SV=2	G3V9M1	3	tr|G3V9M1|G3V9M1_RAT	820	G3V9M1	.|.|0.686|0.251	1.924	0.481	4	.|.|.|.	0	0.002	0	-13.456	0.975	0.568	-0.0365259
A0A8I6GIM3	Nucleoside-triphosphatase, cancer-related OS=Rattus norvegicus OX=10116 GN=Ntpcr PE=1 SV=1	Ntpcr PE=1 SV=1	Ntpcr	1 SV=1	A0A8I6GIM3	2	tr|A0A8I6GIM3|A0A8I6GIM3_RAT	251	A0A8I6GIM3	0.545|0.684|0.440|0.462	2.131	0.533	4	.|.|.|.	0	0.002	0	-13.181	1.079	0.569	0.109695
Q6P7A9	Lysosomal alpha-glucosidase OS=Rattus norvegicus OX=10116 GN=Gaa PE=2 SV=1	Gaa PE=2 SV=1	Gaa	2 SV=1	Q6P7A9	3	sp|Q6P7A9|LYAG_RAT	953	Q6P7A9	0.668|0.447|0.420|0.631	2.166	0.542	4	.|.|.|.	0	0.001	0	-13.456	1.097	0.57	0.133564
Q5U2X7	Mitochondrial import inner membrane translocase subunit Tim21 OS=Rattus norvegicus OX=10116 GN=Timm21 PE=2 SV=1	Timm21 PE=2 SV=1	Timm21	2 SV=1	Q5U2X7	4	sp|Q5U2X7|TIM21_RAT	245	Q5U2X7	0.632|0.615|0.565|0.645	2.456	0.614	4	.|.|.|.	0	0.001	0	-9.365	1.244	0.571	0.314986
Q5M9I6	Multiple myeloma tumor-associated protein 2 homolog OS=Rattus norvegicus OX=10116 GN=Mmtag2 PE=2 SV=2	Mmtag2 PE=2 SV=2	Mmtag2	2 SV=2	Q5M9I6	4	sp|Q5M9I6|MMTA2_RAT	260	Q5M9I6	0.534|0.440|0.636|0.211	1.821	0.455	4	0.357|0.458|0.733|0.378	0	0.001	0	-13.456	0.987	0.571	-0.018878
Q3KRE2	Methyltransferase like 7A OS=Rattus norvegicus OX=10116 GN=Mettl7a PE=1 SV=1	Mettl7a PE=1 SV=1	Mettl7a	1 SV=1	Q3KRE2	2	tr|Q3KRE2|Q3KRE2_RAT	244	Q3KRE2	0.666|0.600|0.476|0.600	2.342	0.585	4	.|.|.|.	0	0.001	0	-11.956	1.186	0.572	0.246104
Q4KM49	Tyrosine--tRNA ligase, cytoplasmic OS=Rattus norvegicus OX=10116 GN=Yars1 PE=2 SV=3	Yars1 PE=2 SV=3	Yars1	2 SV=3	Q4KM49	5	sp|Q4KM49|SYYC_RAT	528	Q4KM49	0.336|.|.|0.680	2.004	0.501	4	.|.|.|.	0	0.001	0	-13.456	1.015	0.572	0.0214797
Q07984	Translocon-associated protein subunit delta OS=Rattus norvegicus OX=10116 GN=Ssr4 PE=2 SV=1	Ssr4 PE=2 SV=1	Ssr4	2 SV=1	Q07984	3	sp|Q07984|SSRD_RAT	173	Q07984	0.571|0.278|0.407|0.678	1.934	0.484	4	.|.|.|.	0	0.001	0	-13.456	0.98	0.572	-0.0291463
A0A8I5ZTA3	Protein transport protein sec16 OS=Rattus norvegicus OX=10116 GN=Sec16a PE=1 SV=1	Sec16a PE=1 SV=1	Sec16a	1 SV=1	A0A8I5ZTA3	3	tr|A0A8I5ZTA3|A0A8I5ZTA3_RAT	2366	A0A8I5ZTA3	0.641|.|.|0.653	2.282	0.57	4	.|.|.|.	0	0.001	0	-11.39	1.156	0.573	0.209141
Q5XHZ0	Heat shock protein 75 kDa, mitochondrial OS=Rattus norvegicus OX=10116 GN=Trap1 PE=1 SV=1	Trap1 PE=1 SV=1	Trap1	1 SV=1	Q5XHZ0	7	sp|Q5XHZ0|TRAP1_RAT	706	Q5XHZ0	.|.|.|0.679	2.16	0.54	4	.|.|.|.	0	0.001	0	-11.39	1.094	0.573	0.129613
D3ZKT0	Phosphatidate cytidylyltransferase, mitochondrial OS=Rattus norvegicus OX=10116 GN=Tamm41 PE=1 SV=1	Tamm41 PE=1 SV=1	Tamm41	1 SV=1	D3ZKT0	3	sp|D3ZKT0|TAM41_RAT	337	D3ZKT0	0.619|.|0.579|0.659	2.351	0.588	4	.|.|.|.	0	0.001	0	-11.39	1.191	0.574	0.252173
Q62902	Protein ERGIC-53 OS=Rattus norvegicus OX=10116 GN=Lman1 PE=1 SV=1	Lman1 PE=1 SV=1	Lman1	1 SV=1	Q62902	3	sp|Q62902|LMAN1_RAT	517	Q62902	.|0.309|.|0.678	1.974	0.493	4	.|.|.|.	0	0.001	0	-13.456	1	0.574	0
Q6R556	Secretagogin OS=Rattus norvegicus OX=10116 GN=Scgn PE=1 SV=1	Scgn PE=1 SV=1	Scgn	1 SV=1	Q6R556	3	sp|Q6R556|SEGN_RAT	276	Q6R556	0.478|0.488|0.322|0.676	1.963	0.491	4	.|.|.|.	0	0.001	0	-13.456	0.994	0.575	-0.00868224
G3V752	RNA cytidine acetyltransferase OS=Rattus norvegicus OX=10116 GN=Nat10 PE=1 SV=1	Nat10 PE=1 SV=1	Nat10	1 SV=1	G3V752	4	tr|G3V752|G3V752_RAT	1024	G3V752	.|.|0.672|.	2.153	0.538	4	.|.|.|.	0	0.001	0	-11.39	1.09	0.576	0.124328
Q6AY02	Splicing factor 45 OS=Rattus norvegicus OX=10116 GN=Rbm17 PE=1 SV=1	Rbm17 PE=1 SV=1	Rbm17	1 SV=1	Q6AY02	3	tr|Q6AY02|Q6AY02_RAT	405	Q6AY02	.|.|0.669|.	2.15	0.538	4	.|.|.|.	0	0.001	0	-11.39	1.089	0.577	0.123004
A0A0G2K9K4	Trafficking from ER to golgi regulator OS=Rattus norvegicus OX=10116 GN=Tfg PE=1 SV=1	Tfg PE=1 SV=1	Tfg	1 SV=1	A0A0G2K9K4	3	tr|A0A0G2K9K4|A0A0G2K9K4_RAT	310	A0A0G2K9K4	.|.|.|0.668	2.149	0.537	4	.|.|.|.	0	0.001	0	-11.39	1.088	0.577	0.121679
A0A8J8Y9E0	Transformer 2 alpha OS=Rattus norvegicus OX=10116 GN=Tra2a PE=1 SV=1	Tra2a PE=1 SV=1	Tra2a	1 SV=1	A0A8J8Y9E0	2	tr|A0A8J8Y9E0|A0A8J8Y9E0_RAT	280	A0A8J8Y9E0	.|.|0.665|.	2.146	0.537	4	.|.|.|.	0	0.001	0	-11.39	1.087	0.578	0.120352
A6KAR2	RNA helicase OS=Rattus norvegicus OX=10116 GN=Ddx41 PE=1 SV=1	Ddx41 PE=1 SV=1	Ddx41	1 SV=1	A6KAR2	5	tr|A6KAR2|A6KAR2_RAT	622	A6KAR2	0.445|0.522|0.662|0.437	2.066	0.517	4	.|.|.|.	0	0.001	0	-13.297	1.046	0.579	0.0648829
Q4KM73	UMP-CMP kinase OS=Rattus norvegicus OX=10116 GN=Cmpk1 PE=1 SV=2	Cmpk1 PE=1 SV=2	Cmpk1	1 SV=2	Q4KM73	2	sp|Q4KM73|KCY_RAT	196	Q4KM73	.|.|.|0.663	2.144	0.536	4	.|.|.|.	0	0.001	0	-11.39	1.086	0.58	0.119024
G3V817	X-ray repair cross-complementing protein 5 OS=Rattus norvegicus OX=10116 GN=Xrcc5 PE=3 SV=1	Xrcc5 PE=3 SV=1	Xrcc5	3 SV=1	G3V817	3	tr|G3V817|G3V817_RAT	732	G3V817	.|0.181|0.663|.	1.831	0.458	4	.|.|.|.	0	0.001	0	-13.456	0.928	0.58	-0.107803
B0BNE2	DNA-directed RNA polymerases I, II, and III subunit RPABC1 OS=Rattus norvegicus OX=10116 GN=Polr2e PE=2 SV=1	Polr2e PE=2 SV=1	Polr2e	2 SV=1	B0BNE2	2	sp|B0BNE2|RPAB1_RAT	210	B0BNE2	.|.|0.662|.	2.143	0.536	4	.|.|.|.	0	0.001	0	-11.39	1.085	0.581	0.117695
Q5I0H4	Calcium load-activated calcium channel OS=Rattus norvegicus OX=10116 GN=Tmco1 PE=2 SV=1	Tmco1 PE=2 SV=1	Tmco1	2 SV=1	Q5I0H4	3	sp|Q5I0H4|TMCO1_RAT	188	Q5I0H4	0.524|0.403|0.487|0.659	2.072	0.518	4	.|.|.|.	0	0.001	0	-13.456	1.05	0.581	0.0703893
A0A8I5ZLN6	La ribonucleoprotein 4 OS=Rattus norvegicus OX=10116 GN=Larp4 PE=1 SV=1	Larp4 PE=1 SV=1	Larp4	1 SV=1	A0A8I5ZLN6	4	tr|A0A8I5ZLN6|A0A8I5ZLN6_RAT	722	A0A8I5ZLN6	0.652|0.555|0.506|0.506	2.218	0.555	4	.|.|.|.	0	0.001	0	-11.022	1.124	0.583	0.168642
A0A8I5YBN1	Enhancer trap locus 4 OS=Rattus norvegicus OX=10116 GN=Etl4 PE=1 SV=1	Etl4 PE=1 SV=1	Etl4	1 SV=1	A0A8I5YBN1	13	tr|A0A8I5YBN1|A0A8I5YBN1_RAT	1940	A0A8I5YBN1	0.645|0.486|0.594|0.388	2.114	0.528	4	.|.|.|.	0	0.001	0	-13.456	1.07	0.583	0.0976108
D4A1U8	Similar to RIKEN cDNA 5830475I06 OS=Rattus norvegicus OX=10116 GN=Vwa5al1 PE=1 SV=4	Vwa5al1 PE=1 SV=4	Vwa5al1	1 SV=4	D4A1U8	5	tr|D4A1U8|D4A1U8_RAT	915	D4A1U8	0.641|0.405|0.332|0.587	1.966	0.491	4	.|.|.|.	0	0.001	0	-13.456	0.996	0.583	-0.00578235
A0A0G2K5L1	FAT atypical cadherin 1 OS=Rattus norvegicus OX=10116 GN=Fat1 PE=1 SV=1	Fat1 PE=1 SV=1	Fat1	1 SV=1	A0A0G2K5L1	8	tr|A0A0G2K5L1|A0A0G2K5L1_RAT	4601	A0A0G2K5L1	0.483|.|.|0.487	1.957	0.489	4	.|0.430|.|.	0	0	0	-8.057	1.139	0.585	0.187768
P70486	Transcriptional regulator ATRX (Fragment) OS=Rattus norvegicus OX=10116 GN=Atrx PE=1 SV=1	Atrx PE=1 SV=1	Atrx	1 SV=1	P70486	2	sp|P70486|ATRX_RAT	527	P70486	.|.|0.648|.	2.129	0.532	4	.|.|.|.	0	0.001	0	-11.39	1.078	0.585	0.108357
Q04462	Valine--tRNA ligase OS=Rattus norvegicus OX=10116 GN=Vars1 PE=2 SV=2	Vars1 PE=2 SV=2	Vars1	2 SV=2	Q04462	6	sp|Q04462|SYVC_RAT	1264	Q04462	0.394|0.139|.|0.642	1.669	0.417	4	.|.|.|.	0	0.001	0	-13.456	0.845	0.587	-0.242977
Q9JLP1	KH domain-containing, RNA-binding, signal transduction-associated protein 3 OS=Rattus norvegicus OX=10116 GN=Khdrbs3 PE=1 SV=1	Khdrbs3 PE=1 SV=1	Khdrbs3	1 SV=1	Q9JLP1	2	sp|Q9JLP1|KHDR3_RAT	346	Q9JLP1	.|.|0.639|.	2.12	0.53	4	.|.|.|.	0	0.001	0	-11.39	1.074	0.588	0.102994
P0C089	Phosphatidylglycerophosphatase and protein-tyrosine phosphatase 1 OS=Rattus norvegicus OX=10116 GN=Ptpmt1 PE=1 SV=1	Ptpmt1 PE=1 SV=1	Ptpmt1	1 SV=1	P0C089	2	sp|P0C089|PTPM1_RAT	193	P0C089	0.387|.|0.636|.	2.011	0.503	4	.|.|.|.	0	0.001	0	-13.456	1.018	0.589	0.0257376
P81795	Eukaryotic translation initiation factor 2 subunit 3, X-linked OS=Rattus norvegicus OX=10116 GN=Eif2s3 PE=1 SV=2	Eif2s3 PE=1 SV=2	Eif2s3	1 SV=2	P81795	3	sp|P81795|IF2G_RAT	472	P81795	0.615|.|.|0.593	2.195	0.549	4	.|.|.|.	0	0	0	-11.39	1.112	0.59	0.153157
O35093	Mitochondrial import inner membrane translocase subunit Tim23 OS=Rattus norvegicus OX=10116 GN=Timm23 PE=2 SV=1	Timm23 PE=2 SV=1	Timm23	2 SV=1	O35093	2	sp|O35093|TIM23_RAT	209	O35093	0.621|0.553|0.435|0.528	2.136	0.534	4	.|.|.|.	0	0	0	-13.391	1.082	0.591	0.1137
Q3T1K5	F-actin-capping protein subunit alpha-2 OS=Rattus norvegicus OX=10116 GN=Capza2 PE=1 SV=1	Capza2 PE=1 SV=1	Capza2	1 SV=1	Q3T1K5	3	sp|Q3T1K5|CAZA2_RAT	286	Q3T1K5	0.574|0.429|0.505|0.614	2.122	0.531	4	.|.|.|.	0	0	0	-13.456	1.075	0.592	0.104337
Q6P6V0	Glucose-6-phosphate isomerase OS=Rattus norvegicus OX=10116 GN=Gpi PE=1 SV=1	Gpi PE=1 SV=1	Gpi	1 SV=1	Q6P6V0	3	sp|Q6P6V0|G6PI_RAT	558	Q6P6V0	0.174|.|.|0.629	1.79	0.447	4	.|.|.|.	0	0	0	-13.456	0.907	0.592	-0.140826
A0A8I5YC36	RAN binding protein 2 OS=Rattus norvegicus OX=10116 GN=Ranbp2 PE=1 SV=1	Ranbp2 PE=1 SV=1	Ranbp2	1 SV=1	A0A8I5YC36	8	tr|A0A8I5YC36|A0A8I5YC36_RAT	3114	A0A8I5YC36	.|.|0.626|.	2.107	0.527	4	.|.|.|.	0	0	0	-11.39	1.067	0.593	0.0935602
D3ZD73	RNA helicase OS=Rattus norvegicus OX=10116 GN=Ddx6 PE=3 SV=1	Ddx6 PE=3 SV=1	Ddx6	3 SV=1	D3ZD73	3	tr|D3ZD73|D3ZD73_RAT	483	D3ZD73	0.482|.|0.426|0.623	2.025	0.506	4	.|.|.|.	0	0	0	-13.456	1.025	0.595	0.0356239
P41562	Isocitrate dehydrogenase [NADP] cytoplasmic OS=Rattus norvegicus OX=10116 GN=Idh1 PE=1 SV=1	Idh1 PE=1 SV=1	Idh1	1 SV=1	P41562	5	sp|P41562|IDHC_RAT	414	P41562	0.329|.|.|0.619	1.935	0.484	4	.|.|.|.	0	0	0	-13.456	0.98	0.596	-0.0291463
F1M842	Tumor protein p53 binding protein 1 OS=Rattus norvegicus OX=10116 GN=Tp53bp1 PE=1 SV=3	Tp53bp1 PE=1 SV=3	Tp53bp1	1 SV=3	F1M842	6	tr|F1M842|F1M842_RAT	1972	F1M842	.|.|0.616|.	2.096	0.524	4	.|.|.|.	0	0	0	-11.39	1.062	0.597	0.0867838
Q5PPJ6	leucine--tRNA ligase OS=Rattus norvegicus OX=10116 GN=Lars1 PE=1 SV=1	Lars1 PE=1 SV=1	Lars1	1 SV=1	Q5PPJ6	5	tr|Q5PPJ6|Q5PPJ6_RAT	1178	Q5PPJ6	0.130|0.320|.|0.616	1.56	0.39	4	.|.|.|.	0	0	0	-13.456	0.79	0.597	-0.340075
A1A5P2	Ribosome biogenesis regulatory protein homolog OS=Rattus norvegicus OX=10116 GN=Rrs1 PE=2 SV=1	Rrs1 PE=2 SV=1	Rrs1	2 SV=1	A1A5P2	2	sp|A1A5P2|RRS1_RAT	365	A1A5P2	.|.|0.615|.	2.096	0.524	4	.|.|.|.	0	0	0	-11.39	1.062	0.598	0.0867838
Q5U216;Q63413	ATP-dependent RNA helicase DDX39A OS=Rattus norvegicus OX=10116 GN=Ddx39a PE=2 SV=1	Ddx39a PE=2 SV=1	Ddx39a	2 SV=1	Q5U216	2	sp|Q5U216|DX39A_RAT	427	Q5U216;Q63413	0.433|0.497|0.453|0.612	1.995	0.499	4	.|.|.|.	0	0	0	-13.444	1.011	0.598	0.015783
P52296	Importin subunit beta-1 OS=Rattus norvegicus OX=10116 GN=Kpnb1 PE=1 SV=1	Kpnb1 PE=1 SV=1	Kpnb1	1 SV=1	P52296	4	sp|P52296|IMB1_RAT	875	P52296	.|0.503|.|0.612	2.102	0.525	4	.|.|.|.	0	0	0	-11.39	1.064	0.599	0.0894982
Q3B8P0	Presenilin-associated rhomboid-like protein, mitochondrial OS=Rattus norvegicus OX=10116 GN=Parl PE=2 SV=1	Parl PE=2 SV=1	Parl	2 SV=1	Q3B8P0	2	sp|Q3B8P0|PARL_RAT	377	Q3B8P0	0.600|0.439|0.517|0.544	2.1	0.525	4	.|.|.|.	0	0	0	-13.222	1.064	0.6	0.0894982
A0A0G2K059	Calcium uniporter protein OS=Rattus norvegicus OX=10116 GN=Mcu PE=1 SV=2	Mcu PE=1 SV=2	Mcu	1 SV=2	A0A0G2K059	3	tr|A0A0G2K059|A0A0G2K059_RAT	331	A0A0G2K059	0.557|0.589|0.414|0.512	2.073	0.518	4	.|.|.|.	0	0	0	-13.456	1.05	0.6	0.0703893
A6KI11	Eukaryotic translation initiation factor 2 subunit 2 OS=Rattus norvegicus OX=10116 GN=Eif2s2 PE=1 SV=1	Eif2s2 PE=1 SV=1	Eif2s2	1 SV=1	A6KI11	4	tr|A6KI11|A6KI11_RAT	333	A6KI11	0.611|0.395|0.443|0.464	1.913	0.478	4	.|.|.|.	0	0	0	-13.456	0.969	0.6	-0.0454314
A6KQR9	Tubulin beta chain OS=Rattus norvegicus OX=10116 GN=Tubb4a PE=1 SV=1	Tubb4a PE=1 SV=1	Tubb4a	1 SV=1	A6KQR9	2	tr|A6KQR9|A6KQR9_RAT	444	A6KQR9	0.601|0.465|0.470|0.506	2.043	0.511	4	.|.|.|.	0	0	0	-12.298	1.035	0.601	0.0496308
Q5FVN0	Lysophospholipid acyltransferase 5 OS=Rattus norvegicus OX=10116 GN=Lpcat3 PE=2 SV=1	Lpcat3 PE=2 SV=1	Lpcat3	2 SV=1	Q5FVN0	2	sp|Q5FVN0|MBOA5_RAT	487	Q5FVN0	0.567|0.582|0.356|0.498	2.003	0.501	4	.|.|.|.	0	0	0	-13.456	1.014	0.602	0.0200577
P09456	cAMP-dependent protein kinase type I-alpha regulatory subunit OS=Rattus norvegicus OX=10116 GN=Prkar1a PE=1 SV=2	Prkar1a PE=1 SV=2	Prkar1a	1 SV=2	P09456	3	sp|P09456|KAP0_RAT	381	P09456	0.387|.|.|0.604	1.978	0.495	4	.|.|.|.	0	0	0	-13.456	1.002	0.602	0.00288251
P97690	Structural maintenance of chromosomes protein 3 OS=Rattus norvegicus OX=10116 GN=Smc3 PE=1 SV=1	Smc3 PE=1 SV=1	Smc3	1 SV=1	P97690	11	sp|P97690|SMC3_RAT	1191	P97690	.|.|0.602|.	2.083	0.521	4	.|.|.|.	0	0	0	-11.39	1.055	0.603	0.077243
Q6AYD5	G1 to S phase transition 1 OS=Rattus norvegicus OX=10116 GN=Gspt1 PE=3 SV=1	Gspt1 PE=3 SV=1	Gspt1	3 SV=1	Q6AYD5	3	tr|Q6AYD5|Q6AYD5_RAT	636	Q6AYD5	0.405|0.361|0.297|0.597	1.66	0.415	4	.|.|.|.	0	0	0	-13.456	0.841	0.604	-0.249822
Q66H80	Coatomer subunit delta OS=Rattus norvegicus OX=10116 GN=Arcn1 PE=2 SV=1	Arcn1 PE=2 SV=1	Arcn1	2 SV=1	Q66H80	5	sp|Q66H80|COPD_RAT	511	Q66H80	0.320|0.218|0.332|0.601	1.47	0.368	4	.|.|.|.	0	0	0	-13.456	0.745	0.604	-0.424688
D4A3E1	Heterogeneous nuclear ribonucleoprotein L-like OS=Rattus norvegicus OX=10116 GN=Hnrnpll PE=1 SV=1	Hnrnpll PE=1 SV=1	Hnrnpll	1 SV=1	D4A3E1	2	tr|D4A3E1|D4A3E1_RAT	591	D4A3E1	0.080|.|0.595|0.254	1.423	0.356	4	.|.|.|.	0	0	0	-13.456	0.721	0.605	-0.471929
Q63355	Unconventional myosin-Ic OS=Rattus norvegicus OX=10116 GN=Myo1c PE=1 SV=2	Myo1c PE=1 SV=2	Myo1c	1 SV=2	Q63355	3	sp|Q63355|MYO1C_RAT	1044	Q63355	0.174|0.592|0.496|.	1.756	0.439	4	.|.|.|.	0	0	0	-13.456	0.889	0.606	-0.169745
F1LS86	isoleucine--tRNA ligase OS=Rattus norvegicus OX=10116 GN=Iars1 PE=3 SV=2	Iars1 PE=3 SV=2	Iars1	3 SV=2	F1LS86	3	tr|F1LS86|F1LS86_RAT	1262	F1LS86	0.461|0.402|0.280|0.592	1.735	0.434	4	.|.|.|.	0	0	0	-13.456	0.879	0.606	-0.186065
A0A8I6A7C2	RP9, pre-mRNA splicing factor OS=Rattus norvegicus OX=10116 GN=Rp9 PE=4 SV=1	Rp9 PE=4 SV=1	Rp9	4 SV=1	A0A8I6A7C2	2	tr|A0A8I6A7C2|A0A8I6A7C2_RAT	211	A0A8I6A7C2	0.696|.|0.655|0.471	2.317	0.579	4	0.611|0.532|0.726|0.529	0	0	0	-13.456	0.974	0.607	-0.0380063
P29410	Adenylate kinase 2, mitochondrial OS=Rattus norvegicus OX=10116 GN=Ak2 PE=2 SV=2	Ak2 PE=2 SV=2	Ak2	2 SV=2	P29410	2	sp|P29410|KAD2_RAT	239	P29410	0.268|0.203|.|0.592	1.557	0.389	4	.|.|.|.	0	0	0	-13.456	0.788	0.607	-0.343732
Q5XI28	Ribonucleoprotein PTB-binding 1 OS=Rattus norvegicus OX=10116 GN=Raver1 PE=1 SV=1	Raver1 PE=1 SV=1	Raver1	1 SV=1	Q5XI28	2	sp|Q5XI28|RAVR1_RAT	748	Q5XI28	0.543|0.419|0.565|0.533	2.06	0.515	4	.|.|.|.	0	0	0	-13.456	1.043	0.608	0.0607392
D3ZH41	Cytoskeleton-associated protein 4 OS=Rattus norvegicus OX=10116 GN=Ckap4 PE=4 SV=3	Ckap4 PE=4 SV=3	Ckap4	4 SV=3	D3ZH41	4	tr|D3ZH41|D3ZH41_RAT	575	D3ZH41	0.504|0.508|0.440|0.582	2.035	0.509	4	.|.|.|.	0	0	0	-13.174	1.031	0.608	0.0440443
Q66HA8	Heat shock protein 105 kDa OS=Rattus norvegicus OX=10116 GN=Hsph1 PE=1 SV=1	Hsph1 PE=1 SV=1	Hsph1	1 SV=1	Q66HA8	5	sp|Q66HA8|HS105_RAT	858	Q66HA8	0.324|.|0.392|0.590	1.8	0.45	4	.|.|.|.	0	0	0	-13.456	0.912	0.609	-0.132894
G3V7Z8	Poly(A) binding protein, nuclear 1 OS=Rattus norvegicus OX=10116 GN=Pabpn1 PE=1 SV=1	Pabpn1 PE=1 SV=1	Pabpn1	1 SV=1	G3V7Z8	2	tr|G3V7Z8|G3V7Z8_RAT	302	G3V7Z8	.|0.132|0.590|.	1.709	0.427	4	.|.|.|.	0	0	0	-13.456	0.866	0.61	-0.207561
Q6AYT7	Lysophosphatidylserine lipase ABHD12 OS=Rattus norvegicus OX=10116 GN=Abhd12 PE=2 SV=1	Abhd12 PE=2 SV=1	Abhd12	2 SV=1	Q6AYT7	4	sp|Q6AYT7|ABD12_RAT	398	Q6AYT7	0.583|0.122|0.507|0.475	1.687	0.422	4	.|.|.|.	0	0	0	-13.456	0.854	0.61	-0.227692
Q5FWT1	Protein FAM98A OS=Rattus norvegicus OX=10116 GN=Fam98a PE=2 SV=1	Fam98a PE=2 SV=1	Fam98a	2 SV=1	Q5FWT1	3	sp|Q5FWT1|FA98A_RAT	515	Q5FWT1	.|.|0.588|.	2.069	0.517	4	.|.|.|.	0	0	0	-11.39	1.048	0.611	0.0676387
P63102	14-3-3 protein zeta/delta OS=Rattus norvegicus OX=10116 GN=Ywhaz PE=1 SV=1	Ywhaz PE=1 SV=1	Ywhaz	1 SV=1	P63102	2	sp|P63102|1433Z_RAT	245	P63102	0.362|0.340|0.181|0.587	1.47	0.368	4	.|.|.|.	0	0	0	-13.456	0.745	0.611	-0.424688
B5DEQ4	Small nuclear ribonucleoprotein polypeptide B2 OS=Rattus norvegicus OX=10116 GN=Snrpb2 PE=4 SV=1	Snrpb2 PE=4 SV=1	Snrpb2	4 SV=1	B5DEQ4	4	tr|B5DEQ4|B5DEQ4_RAT	225	B5DEQ4	.|.|0.587|.	2.068	0.517	4	.|.|.|.	0	0	0	-11.39	1.047	0.612	0.0662614
Q6AY23	Pyrroline-5-carboxylate reductase 2 OS=Rattus norvegicus OX=10116 GN=Pycr2 PE=2 SV=1	Pycr2 PE=2 SV=1	Pycr2	2 SV=1	Q6AY23	4	sp|Q6AY23|P5CR2_RAT	320	Q6AY23	0.321|.|.|0.586	1.894	0.474	4	.|.|.|.	0	0	0	-13.456	0.959	0.612	-0.0603973
Q63767	Breast cancer anti-estrogen resistance protein 1 OS=Rattus norvegicus OX=10116 GN=Bcar1 PE=1 SV=1	Bcar1 PE=1 SV=1	Bcar1	1 SV=1	Q63767	48	sp|Q63767|BCAR1_RAT	968	Q63767	18.527|14.265|13.490|18.767	65.05	16.262	4	54.083|20.004|18.228|34.049	0	0	0	-12.882	0.568	0.612	-0.816037
Q5RJT2	pre-rRNA 2'-O-ribose RNA methyltransferase FTSJ3 OS=Rattus norvegicus OX=10116 GN=Ftsj3 PE=1 SV=1	Ftsj3 PE=1 SV=1	Ftsj3	1 SV=1	Q5RJT2	5	sp|Q5RJT2|SPB1_RAT	829	Q5RJT2	.|.|0.585|.	2.065	0.516	4	.|.|.|.	0	0	0	-11.39	1.046	0.613	0.0648829
P63036	DnaJ homolog subfamily A member 1 OS=Rattus norvegicus OX=10116 GN=Dnaja1 PE=1 SV=1	Dnaja1 PE=1 SV=1	Dnaja1	1 SV=1	P63036	3	sp|P63036|DNJA1_RAT	397	P63036	0.577|0.486|0.435|0.505	2.003	0.501	4	.|.|.|.	0	0	0	-13.391	1.015	0.613	0.0214797
A0A8I6A5E1	SWI/SNF related, matrix associated, actin dependent regulator of chromatin, subfamily c, member 2 OS=Rattus norvegicus OX=10116 GN=Smarcc2 PE=1 SV=1	Smarcc2 PE=1 SV=1	Smarcc2	1 SV=1	A0A8I6A5E1	5	tr|A0A8I6A5E1|A0A8I6A5E1_RAT	1247	A0A8I6A5E1	.|.|0.583|.	2.063	0.516	4	.|.|.|.	0	0	0	-11.39	1.045	0.614	0.0635029
Q5HZY2	GTP-binding protein SAR1b OS=Rattus norvegicus OX=10116 GN=Sar1b PE=2 SV=1	Sar1b PE=2 SV=1	Sar1b	2 SV=1	Q5HZY2	2	sp|Q5HZY2|SAR1B_RAT	198	Q5HZY2	.|0.378|.|0.582	1.947	0.487	4	.|.|.|.	0	0	0	-13.456	0.986	0.614	-0.0203404
P10860	Glutamate dehydrogenase 1, mitochondrial OS=Rattus norvegicus OX=10116 GN=Glud1 PE=1 SV=2	Glud1 PE=1 SV=2	Glud1	1 SV=2	P10860	7	sp|P10860|DHE3_RAT	558	P10860	0.359|.|0.109|0.582	1.544	0.386	4	.|.|.|.	0	0	0	-13.456	0.782	0.614	-0.354759
B5DFM8	Pre-mRNA-splicing factor SPF27 OS=Rattus norvegicus OX=10116 GN=Bcas2 PE=3 SV=1	Bcas2 PE=3 SV=1	Bcas2	3 SV=1	B5DFM8	2	tr|B5DFM8|B5DFM8_RAT	225	B5DFM8	.|.|0.576|.	2.057	0.514	4	.|.|.|.	0	0	0	-11.39	1.042	0.616	0.0593553
A0A8I6GI47	Phospholipid-transporting ATPase OS=Rattus norvegicus OX=10116 GN=Atp9a PE=1 SV=1	Atp9a PE=1 SV=1	Atp9a	1 SV=1	A0A8I6GI47	2	tr|A0A8I6GI47|A0A8I6GI47_RAT	1105	A0A8I6GI47	0.478|0.568|.|0.494	2.034	0.508	4	.|.|.|.	0	0	0	-11.866	1.03	0.616	0.0426443
D3ZIF0	Zinc finger protein 512 OS=Rattus norvegicus OX=10116 GN=Zfp512 PE=1 SV=1	Zfp512 PE=1 SV=1	Zfp512	1 SV=1	D3ZIF0	3	tr|D3ZIF0|D3ZIF0_RAT	562	D3ZIF0	.|.|0.574|.	2.055	0.514	4	.|.|.|.	0	0	0	-11.39	1.041	0.617	0.0579701
F7EXY7	Solute carrier family 25 member 24 OS=Rattus norvegicus OX=10116 GN=Slc25a24 PE=1 SV=1	Slc25a24 PE=1 SV=1	Slc25a24	1 SV=1	F7EXY7	5	tr|F7EXY7|F7EXY7_RAT	472	F7EXY7	0.552|0.541|0.342|0.448	1.884	0.471	4	.|.|.|.	0	0	0	-13.456	0.954	0.617	-0.0679388
P18298	S-adenosylmethionine synthase isoform type-2 OS=Rattus norvegicus OX=10116 GN=Mat2a PE=1 SV=1	Mat2a PE=1 SV=1	Mat2a	1 SV=1	P18298	4	sp|P18298|METK2_RAT	395	P18298	0.571|0.366|0.426|0.460	1.824	0.456	4	.|.|.|.	0	0	0	-13.456	0.924	0.617	-0.114035
A0A0G2QC27	Nucleolar protein 6 OS=Rattus norvegicus OX=10116 GN=Nol6 PE=1 SV=1	Nol6 PE=1 SV=1	Nol6	1 SV=1	A0A0G2QC27	4	tr|A0A0G2QC27|A0A0G2QC27_RAT	1146	A0A0G2QC27	.|.|0.570|.	2.051	0.513	4	.|.|.|.	0	0	0	-11.39	1.039	0.618	0.0551957
A0A0G2K8V3;F1LZ00	THO complex subunit 2 OS=Rattus norvegicus OX=10116 GN=Thoc2 PE=1 SV=2	Thoc2 PE=1 SV=2	Thoc2	1 SV=2	A0A0G2K8V3	3	tr|A0A0G2K8V3|A0A0G2K8V3_RAT	1621	A0A0G2K8V3;F1LZ00	.|.|0.569|.	2.05	0.512	4	.|.|.|.	0	0	0	-11.39	1.038	0.618	0.0538064
D3ZFQ8	Cytochrome c-1 OS=Rattus norvegicus OX=10116 GN=Cyc1 PE=3 SV=4	Cyc1 PE=3 SV=4	Cyc1	3 SV=4	D3ZFQ8	2	tr|D3ZFQ8|D3ZFQ8_RAT	330	D3ZFQ8	0.520|.|0.543|0.515	2.072	0.518	4	.|.|.|.	0	0	0	-11.39	1.049	0.619	0.0690147
P11505	Plasma membrane calcium-transporting ATPase 1 OS=Rattus norvegicus OX=10116 GN=Atp2b1 PE=1 SV=3	Atp2b1 PE=1 SV=3	Atp2b1	1 SV=3	P11505	6	sp|P11505|AT2B1_RAT	1220	P11505	0.527|0.277|0.177|0.548	1.53	0.382	4	.|.|.|.	0	0	0	-13.456	0.775	0.619	-0.367732
Q923K9	APOBEC1 complementation factor OS=Rattus norvegicus OX=10116 GN=A1cf PE=1 SV=1	A1cf PE=1 SV=1	A1cf	1 SV=1	Q923K9	2	sp|Q923K9|A1CF_RAT	594	Q923K9	.|.|0.562|.	2.043	0.511	4	.|.|.|.	0	0	0	-11.39	1.035	0.621	0.0496308
Q9EQX9	Ubiquitin-conjugating enzyme E2 N OS=Rattus norvegicus OX=10116 GN=Ube2n PE=1 SV=1	Ube2n PE=1 SV=1	Ube2n	1 SV=1	Q9EQX9	2	sp|Q9EQX9|UBE2N_RAT	152	Q9EQX9	.|0.292|.|0.558	1.837	0.459	4	.|.|.|.	0	0	0	-13.456	0.931	0.622	-0.103147
Q5BJP2	Spliceosome-associated protein CWC15 homolog OS=Rattus norvegicus OX=10116 GN=Cwc15 PE=1 SV=1	Cwc15 PE=1 SV=1	Cwc15	1 SV=1	Q5BJP2	2	sp|Q5BJP2|CWC15_RAT	229	Q5BJP2	.|.|0.557|.	2.037	0.509	4	.|.|.|.	0	0	0	-11.39	1.032	0.623	0.045443
Q4KM77	Etoposide-induced protein 2.4 homolog OS=Rattus norvegicus OX=10116 GN=Ei24 PE=1 SV=1	Ei24 PE=1 SV=1	Ei24	1 SV=1	Q4KM77	2	sp|Q4KM77|EI24_RAT	340	Q4KM77	0.527|0.531|0.419|0.448	1.924	0.481	4	.|.|.|.	0	0	0	-13.456	0.975	0.625	-0.0365259
Q66HL2	Src substrate cortactin OS=Rattus norvegicus OX=10116 GN=Cttn PE=1 SV=1	Cttn PE=1 SV=1	Cttn	1 SV=1	Q66HL2	3	sp|Q66HL2|SRC8_RAT	509	Q66HL2	0.480|0.526|0.406|0.525	1.937	0.484	4	.|.|.|.	0	0	0	-13.456	0.981	0.626	-0.027675
Q4KLH7	RAD21 cohesin complex component OS=Rattus norvegicus OX=10116 GN=Rad21 PE=3 SV=1	Rad21 PE=3 SV=1	Rad21	3 SV=1	Q4KLH7	3	tr|Q4KLH7|Q4KLH7_RAT	635	Q4KLH7	.|.|0.554|.	2.035	0.509	4	.|.|.|.	0	0	0	-11.39	1.031	0.627	0.0440443
P00884	Fructose-bisphosphate aldolase B OS=Rattus norvegicus OX=10116 GN=Aldob PE=1 SV=2	Aldob PE=1 SV=2	Aldob	1 SV=2	P00884	2	sp|P00884|ALDOB_RAT	364	P00884	.|.|.|0.555	2.035	0.509	4	.|.|.|.	0	0	0	-11.39	1.031	0.627	0.0440443
F1M3B3	Pleckstrin homology domain interacting protein OS=Rattus norvegicus OX=10116 GN=Phip PE=1 SV=3	Phip PE=1 SV=3	Phip	1 SV=3	F1M3B3	3	tr|F1M3B3|F1M3B3_RAT	1658	F1M3B3	.|.|0.553|.	2.034	0.508	4	.|.|.|.	0	0	0	-11.39	1.03	0.627	0.0426443
Q66H50	Fatty acyl-CoA reductase 1 OS=Rattus norvegicus OX=10116 GN=Far1 PE=2 SV=1	Far1 PE=2 SV=1	Far1	2 SV=1	Q66H50	5	sp|Q66H50|FACR1_RAT	515	Q66H50	0.479|.|0.458|0.545	1.975	0.494	4	.|.|.|.	0	0	0	-12.53	1.001	0.628	0.00144197
P09895	Large ribosomal subunit protein uL18 OS=Rattus norvegicus OX=10116 GN=Rpl5 PE=1 SV=3	Rpl5 PE=1 SV=3	Rpl5	1 SV=3	P09895	2	sp|P09895|RL5_RAT	297	P09895	.|.|.|0.551	2.032	0.508	4	.|.|.|.	0	0	0	-11.39	1.029	0.629	0.041243
A0A8I6AJV7	Scaffold attachment factor B2 OS=Rattus norvegicus OX=10116 GN=Safb2 PE=1 SV=1	Safb2 PE=1 SV=1	Safb2	1 SV=1	A0A8I6AJV7	3	tr|A0A8I6AJV7|A0A8I6AJV7_RAT	992	A0A8I6AJV7	.|.|0.540|.	2.021	0.505	4	.|.|.|.	0	0	0	-11.39	1.024	0.63	0.0342157
P60123	RuvB-like 1 OS=Rattus norvegicus OX=10116 GN=Ruvbl1 PE=1 SV=1	Ruvbl1 PE=1 SV=1	Ruvbl1	1 SV=1	P60123	4	sp|P60123|RUVB1_RAT	456	P60123	0.425|.|0.540|0.363	1.821	0.455	4	.|.|.|.	0	0	0	-13.456	0.922	0.63	-0.117161
Q5XIH3	NADH dehydrogenase [ubiquinone] flavoprotein 1, mitochondrial OS=Rattus norvegicus OX=10116 GN=Ndufv1 PE=3 SV=1	Ndufv1 PE=3 SV=1	Ndufv1	3 SV=1	Q5XIH3	4	tr|Q5XIH3|Q5XIH3_RAT	464	Q5XIH3	0.333|.|0.189|0.538	1.554	0.388	4	.|.|.|.	0	0	0	-13.456	0.787	0.631	-0.345564
D3ZDS4	EMG1 N1-specific pseudouridine methyltransferase OS=Rattus norvegicus OX=10116 GN=Emg1 PE=3 SV=1	Emg1 PE=3 SV=1	Emg1	3 SV=1	D3ZDS4	2	tr|D3ZDS4|D3ZDS4_RAT	244	D3ZDS4	.|.|0.539|.	2.02	0.505	4	.|.|.|.	0	0	0	-11.39	1.023	0.632	0.0328061
Q9Z330	DNA (cytosine-5)-methyltransferase 1 OS=Rattus norvegicus OX=10116 GN=Dnmt1 PE=1 SV=2	Dnmt1 PE=1 SV=2	Dnmt1	1 SV=2	Q9Z330	2	sp|Q9Z330|DNMT1_RAT	1622	Q9Z330	.|.|0.539|.	2.02	0.505	4	.|.|.|.	0	0	0	-11.39	1.023	0.632	0.0328061
D3ZF45	La ribonucleoprotein 4B OS=Rattus norvegicus OX=10116 GN=Larp4b PE=1 SV=3	Larp4b PE=1 SV=3	Larp4b	1 SV=3	D3ZF45	5	tr|D3ZF45|D3ZF45_RAT	743	D3ZF45	0.404|0.524|0.467|0.485	1.879	0.47	4	.|.|.|.	0	0	0	-13.456	0.952	0.632	-0.0709665
Q7M767	Ubiquitin-conjugating enzyme E2 variant 2 OS=Rattus norvegicus OX=10116 GN=Ube2v2 PE=1 SV=3	Ube2v2 PE=1 SV=3	Ube2v2	1 SV=3	Q7M767	2	sp|Q7M767|UB2V2_RAT	145	Q7M767	.|.|.|0.538	2.018	0.505	4	.|.|.|.	0	0	0	-11.39	1.022	0.633	0.0313952
Q5XIC6	Proteasome (Prosome, macropain) 26S subunit, non-ATPase, 12 OS=Rattus norvegicus OX=10116 GN=Psmd12 PE=1 SV=1	Psmd12 PE=1 SV=1	Psmd12	1 SV=1	Q5XIC6	3	tr|Q5XIC6|Q5XIC6_RAT	456	Q5XIC6	0.281|.|.|0.534	1.802	0.45	4	.|.|.|.	0	0	0	-13.456	0.913	0.634	-0.131313
G3V8T5	RuvB-like helicase OS=Rattus norvegicus OX=10116 GN=Ruvbl2 PE=3 SV=2	Ruvbl2 PE=3 SV=2	Ruvbl2	3 SV=2	G3V8T5	2	tr|G3V8T5|G3V8T5_RAT	466	G3V8T5	0.350|0.186|0.531|0.223	1.29	0.323	4	.|.|.|.	0	0	0	-13.456	0.654	0.634	-0.612637
O55096	Dipeptidyl peptidase 3 OS=Rattus norvegicus OX=10116 GN=Dpp3 PE=1 SV=2	Dpp3 PE=1 SV=2	Dpp3	1 SV=2	O55096	3	sp|O55096|DPP3_RAT	738	O55096	.|.|.|0.534	2.015	0.504	4	.|.|.|.	0	0	0	-11.39	1.02	0.635	0.0285692
A0A8I5ZMN0	Similar to microfibrillar-associated protein 1 OS=Rattus norvegicus OX=10116 GN=Mfap1al1 PE=1 SV=1	Mfap1al1 PE=1 SV=1	Mfap1al1	1 SV=1	A0A8I5ZMN0	2	tr|A0A8I5ZMN0|A0A8I5ZMN0_RAT	438	A0A8I5ZMN0	.|.|0.532|.	2.013	0.503	4	.|.|.|.	0	0	0	-11.39	1.019	0.635	0.0271541
Q8VHK0	Acyl-coenzyme A thioesterase 8 OS=Rattus norvegicus OX=10116 GN=Acot8 PE=1 SV=1	Acot8 PE=1 SV=1	Acot8	1 SV=1	Q8VHK0	3	sp|Q8VHK0|ACOT8_RAT	320	Q8VHK0	0.347|.|0.423|0.530	1.794	0.448	4	.|.|.|.	0	0	0	-13.456	0.909	0.635	-0.137648
Q925S8	ATP-dependent zinc metalloprotease YME1L1 OS=Rattus norvegicus OX=10116 GN=Yme1l1 PE=2 SV=1	Yme1l1 PE=2 SV=1	Yme1l1	2 SV=1	Q925S8	3	sp|Q925S8|YMEL1_RAT	715	Q925S8	0.456|0.494|0.417|0.506	1.873	0.468	4	.|.|.|.	0	0	0	-13.456	0.949	0.636	-0.07552
A0A8I6G6W8	Proline-rich coiled-coil 2C OS=Rattus norvegicus OX=10116 GN=Prrc2c PE=1 SV=1	Prrc2c PE=1 SV=1	Prrc2c	1 SV=1	A0A8I6G6W8	3	tr|A0A8I6G6W8|A0A8I6G6W8_RAT	2864	A0A8I6G6W8	0.367|0.469|0.448|0.520	1.804	0.451	4	.|.|.|.	0	0	0	-13.456	0.914	0.636	-0.129734
F1LVV4	Regulator of chromosome condensation 2 OS=Rattus norvegicus OX=10116 GN=Rcc2 PE=1 SV=2	Rcc2 PE=1 SV=2	Rcc2	1 SV=2	F1LVV4	3	tr|F1LVV4|F1LVV4_RAT	520	F1LVV4	0.475|.|0.441|0.519	1.929	0.482	4	.|.|.|.	0	0	0	-13.14	0.977	0.637	-0.0335695
Q62780	Probable ATP-dependent RNA helicase DDX46 OS=Rattus norvegicus OX=10116 GN=Ddx46 PE=1 SV=1	Ddx46 PE=1 SV=1	Ddx46	1 SV=1	Q62780	2	sp|Q62780|DDX46_RAT	1032	Q62780	0.254|0.354|0.509|0.493	1.611	0.403	4	.|.|.|.	0	0	0	-13.456	0.816	0.637	-0.293359
Q6AY30	Saccharopine dehydrogenase-like oxidoreductase OS=Rattus norvegicus OX=10116 GN=Sccpdh PE=1 SV=1	Sccpdh PE=1 SV=1	Sccpdh	1 SV=1	Q6AY30	2	sp|Q6AY30|SCPDL_RAT	429	Q6AY30	0.358|.|.|0.525	1.87	0.467	4	.|.|.|.	0	0	0	-13.456	0.947	0.638	-0.0785637
Q4V8I5	ADP-ribosylation factor-like protein 6-interacting protein 4 OS=Rattus norvegicus OX=10116 GN=Arl6ip4 PE=1 SV=1	Arl6ip4 PE=1 SV=1	Arl6ip4	1 SV=1	Q4V8I5	3	sp|Q4V8I5|AR6P4_RAT	231	Q4V8I5	0.407|0.404|0.583|0.362	1.756	0.439	4	.|.|0.606|.	0	0	0	-13.456	0.724	0.638	-0.465938
P55770	NHP2-like protein 1 OS=Rattus norvegicus OX=10116 GN=Snu13 PE=2 SV=4	Snu13 PE=2 SV=4	Snu13	2 SV=4	P55770	2	sp|P55770|NH2L1_RAT	128	P55770	.|.|0.523|.	2.004	0.501	4	.|.|.|.	0	0	0	-11.39	1.015	0.639	0.0214797
D4A0U3	Zinc finger protein 638 OS=Rattus norvegicus OX=10116 GN=Zfp638 PE=1 SV=2	Zfp638 PE=1 SV=2	Zfp638	1 SV=2	D4A0U3	3	tr|D4A0U3|D4A0U3_RAT	1898	D4A0U3	.|.|0.519|.	2	0.5	4	.|.|.|.	0	0	0	-11.39	1.013	0.64	0.0186342
Q9Z1Z9	PDZ and LIM domain protein 7 OS=Rattus norvegicus OX=10116 GN=Pdlim7 PE=1 SV=1	Pdlim7 PE=1 SV=1	Pdlim7	1 SV=1	Q9Z1Z9	3	sp|Q9Z1Z9|PDLI7_RAT	457	Q9Z1Z9	0.481|.|0.495|.	1.964	0.491	4	.|.|.|.	0	0	0	-11.77	0.995	0.642	-0.00723157
Q5U367	Multifunctional procollagen lysine hydroxylase and glycosyltransferase LH3 OS=Rattus norvegicus OX=10116 GN=Plod3 PE=1 SV=1	Plod3 PE=1 SV=1	Plod3	1 SV=1	Q5U367	5	sp|Q5U367|PLOD3_RAT	741	Q5U367	0.365|0.155|0.314|0.506	1.34	0.335	4	.|.|.|.	0	0	0	-13.456	0.679	0.642	-0.558517
Q9JJ22	Endoplasmic reticulum aminopeptidase 1 OS=Rattus norvegicus OX=10116 GN=Erap1 PE=2 SV=2	Erap1 PE=2 SV=2	Erap1	2 SV=2	Q9JJ22	2	sp|Q9JJ22|ERAP1_RAT	930	Q9JJ22	0.400|.|.|0.507	1.894	0.474	4	.|.|.|.	0	0	0	-13.456	0.959	0.643	-0.0603973
F1LM47	Succinate--CoA ligase [ADP-forming] subunit beta, mitochondrial OS=Rattus norvegicus OX=10116 GN=Sucla2 PE=1 SV=1	Sucla2 PE=1 SV=1	Sucla2	1 SV=1	F1LM47	5	tr|F1LM47|F1LM47_RAT	465	F1LM47	0.500|0.396|0.323|0.408	1.627	0.407	4	.|.|.|.	0	0	0	-13.456	0.824	0.643	-0.279284
P97536	Cullin-associated NEDD8-dissociated protein 1 OS=Rattus norvegicus OX=10116 GN=Cand1 PE=1 SV=1	Cand1 PE=1 SV=1	Cand1	1 SV=1	P97536	5	sp|P97536|CAND1_RAT	1230	P97536	0.298|0.332|0.220|0.498	1.348	0.337	4	.|.|.|.	0	0	0	-13.456	0.683	0.643	-0.550043
Q9QY02	YTH domain-containing protein 1 OS=Rattus norvegicus OX=10116 GN=Ythdc1 PE=1 SV=2	Ythdc1 PE=1 SV=2	Ythdc1	1 SV=2	Q9QY02	2	sp|Q9QY02|YTDC1_RAT	738	Q9QY02	.|.|0.505|.	1.986	0.496	4	.|.|.|.	0	0	0	-11.39	1.006	0.644	0.00863031
D3ZCT7	Protein transport protein SEC23 OS=Rattus norvegicus OX=10116 GN=Sec23b PE=1 SV=2	Sec23b PE=1 SV=2	Sec23b	1 SV=2	D3ZCT7	3	tr|D3ZCT7|D3ZCT7_RAT	767	D3ZCT7	.|.|0.215|0.504	1.706	0.426	4	.|.|.|.	0	0	0	-13.456	0.864	0.644	-0.210897
M0R3U0	HEAT repeat-containing protein 1 OS=Rattus norvegicus OX=10116 GN=Heatr1 PE=3 SV=1	Heatr1 PE=3 SV=1	Heatr1	3 SV=1	M0R3U0	3	tr|M0R3U0|M0R3U0_RAT	2143	M0R3U0	.|.|0.505|.	1.985	0.496	4	.|.|.|.	0	0	0	-11.39	1.006	0.645	0.00863031
Q562C7	Pumilio homolog 3 OS=Rattus norvegicus OX=10116 GN=Pum3 PE=2 SV=1	Pum3 PE=2 SV=1	Pum3	2 SV=1	Q562C7	3	sp|Q562C7|PUM3_RAT	647	Q562C7	.|.|0.500|.	1.981	0.495	4	.|.|.|.	0	0	0	-11.39	1.003	0.645	0.00432161
Q5BJZ3	proton-translocating NAD(P)(+) transhydrogenase OS=Rattus norvegicus OX=10116 GN=Nnt PE=1 SV=1	Nnt PE=1 SV=1	Nnt	1 SV=1	Q5BJZ3	5	tr|Q5BJZ3|Q5BJZ3_RAT	1086	Q5BJZ3	.|0.114|.|0.502	1.603	0.401	4	.|.|.|.	0	0	0	-13.456	0.812	0.645	-0.300448
O09175	Aminopeptidase B OS=Rattus norvegicus OX=10116 GN=Rnpep PE=1 SV=2	Rnpep PE=1 SV=2	Rnpep	1 SV=2	O09175	3	sp|O09175|AMPB_RAT	650	O09175	.|.|.|0.499	1.979	0.495	4	.|.|.|.	0	0	0	-11.39	1.003	0.647	0.00432161
B1H269	RNA helicase OS=Rattus norvegicus OX=10116 GN=Ddx27 PE=1 SV=1	Ddx27 PE=1 SV=1	Ddx27	1 SV=1	B1H269	3	tr|B1H269|B1H269_RAT	761	B1H269	.|.|0.498|.	1.979	0.495	4	.|.|.|.	0	0	0	-11.39	1.002	0.647	0.00288251
A0A8I5Y7L4	DNA topoisomerase 2 OS=Rattus norvegicus OX=10116 GN=Top2b PE=1 SV=1	Top2b PE=1 SV=1	Top2b	1 SV=1	A0A8I5Y7L4	2	tr|A0A8I5Y7L4|A0A8I5Y7L4_RAT	1614	A0A8I5Y7L4	.|.|0.496|.	1.977	0.494	4	.|.|.|.	0	0	0	-11.39	1.001	0.648	0.00144197
Q5PQJ6	Pyrroline-5-carboxylate reductase 3 OS=Rattus norvegicus OX=10116 GN=Pycr3 PE=2 SV=1	Pycr3 PE=2 SV=1	Pycr3	2 SV=1	Q5PQJ6	2	sp|Q5PQJ6|P5CR3_RAT	274	Q5PQJ6	0.469|0.466|0.280|0.348	1.563	0.391	4	.|.|.|.	0	0	0	-13.456	0.792	0.648	-0.336428
D3ZXT2	Cohesin subunit SA OS=Rattus norvegicus OX=10116 GN=Stag2 PE=1 SV=1	Stag2 PE=1 SV=1	Stag2	1 SV=1	D3ZXT2	3	tr|D3ZXT2|D3ZXT2_RAT	1231	D3ZXT2	.|.|0.495|.	1.976	0.494	4	.|.|.|.	0	0	0	-11.39	1.001	0.649	0.00144197
D4A261	CST complex subunit CTC1 OS=Rattus norvegicus OX=10116 GN=Ctc1 PE=3 SV=3	Ctc1 PE=3 SV=3	Ctc1	3 SV=3	D4A261	2	tr|D4A261|D4A261_RAT	1212	D4A261	0.412|0.424|0.391|0.480	1.707	0.427	4	.|.|.|.	0	0	0	-13.456	0.865	0.649	-0.209228
A0A0G2K1A8	Pleckstrin homology domain containing A1 OS=Rattus norvegicus OX=10116 GN=Plekha1 PE=4 SV=2	Plekha1 PE=4 SV=2	Plekha1	4 SV=2	A0A0G2K1A8	2	tr|A0A0G2K1A8|A0A0G2K1A8_RAT	358	A0A0G2K1A8	0.351|0.478|0.316|0.358	1.503	0.376	4	.|.|.|.	0	0	0	-13.456	0.761	0.65	-0.394032
P18484	AP-2 complex subunit alpha-2 OS=Rattus norvegicus OX=10116 GN=Ap2a2 PE=1 SV=3	Ap2a2 PE=1 SV=3	Ap2a2	1 SV=3	P18484	2	sp|P18484|AP2A2_RAT	938	P18484	.|.|0.492|.	1.973	0.493	4	.|.|.|.	0	0	0	-11.445	0.999	0.651	-0.00144342
A0A8I5ZPJ9	UTP18 small subunit processome component OS=Rattus norvegicus OX=10116 GN=Utp18 PE=1 SV=1	Utp18 PE=1 SV=1	Utp18	1 SV=1	A0A8I5ZPJ9	3	tr|A0A8I5ZPJ9|A0A8I5ZPJ9_RAT	639	A0A8I5ZPJ9	.|.|0.490|.	1.971	0.493	4	.|.|.|.	0	0	0	-11.496	0.998	0.651	-0.00288828
F1LNF0	Myosin heavy chain 14 OS=Rattus norvegicus OX=10116 GN=Myh14 PE=1 SV=2	Myh14 PE=1 SV=2	Myh14	1 SV=2	F1LNF0	5	tr|F1LNF0|F1LNF0_RAT	2006	F1LNF0	.|0.374|0.480|.	1.841	0.46	4	.|.|.|.	0	0	0	-13.456	0.932	0.652	-0.101598
A0A8I5ZTU5	RAN binding protein 1 OS=Rattus norvegicus OX=10116 GN=Ranbp1 PE=1 SV=1	Ranbp1 PE=1 SV=1	Ranbp1	1 SV=1	A0A8I5ZTU5	2	tr|A0A8I5ZTU5|A0A8I5ZTU5_RAT	219	A0A8I5ZTU5	.|.|0.369|0.481	1.837	0.459	4	.|.|.|.	0	0	0	-13.456	0.93	0.652	-0.104697
Q5BJT0	Arginine and glutamate-rich protein 1 OS=Rattus norvegicus OX=10116 GN=Arglu1 PE=1 SV=1	Arglu1 PE=1 SV=1	Arglu1	1 SV=1	Q5BJT0	8	sp|Q5BJT0|ARGL1_RAT	271	Q5BJT0	3.123|2.857|2.836|2.879	11.694	2.923	4	4.487|2.794|3.001|3.177	0	0	0	-13.456	0.884	0.652	-0.177882
A0A0G2JV76	DNA ligase OS=Rattus norvegicus OX=10116 GN=Lig3 PE=1 SV=1	Lig3 PE=1 SV=1	Lig3	1 SV=1	A0A0G2JV76	2	tr|A0A0G2JV76|A0A0G2JV76_RAT	1015	A0A0G2JV76	0.327|.|0.473|0.235	1.528	0.382	4	.|.|.|.	0	0	0	-13.456	0.774	0.653	-0.369595
Q07266	Drebrin OS=Rattus norvegicus OX=10116 GN=Dbn1 PE=1 SV=3	Dbn1 PE=1 SV=3	Dbn1	1 SV=3	Q07266	2	sp|Q07266|DREB_RAT	707	Q07266	0.435|0.315|0.460|0.338	1.548	0.387	4	.|.|.|.	0	0	0	-13.456	0.784	0.654	-0.351074
G3V8R7	GATA zinc finger domain containing 2A OS=Rattus norvegicus OX=10116 GN=Gatad2a PE=1 SV=3	Gatad2a PE=1 SV=3	Gatad2a	1 SV=3	G3V8R7	5	tr|G3V8R7|G3V8R7_RAT	632	G3V8R7	.|.|0.477|0.078	1.541	0.385	4	.|.|.|.	0	0	0	-13.456	0.781	0.654	-0.356606
Q4KM87	Actin-like 6A OS=Rattus norvegicus OX=10116 GN=Actl6a PE=1 SV=1	Actl6a PE=1 SV=1	Actl6a	1 SV=1	Q4KM87	3	tr|Q4KM87|Q4KM87_RAT	429	Q4KM87	.|.|0.478|.	1.959	0.49	4	.|.|.|.	0	0	0	-11.871	0.992	0.655	-0.011588
D3ZWS0	Scribble planar cell polarity protein OS=Rattus norvegicus OX=10116 GN=Scrib PE=1 SV=2	Scrib PE=1 SV=2	Scrib	1 SV=2	D3ZWS0	2	tr|D3ZWS0|D3ZWS0_RAT	1638	D3ZWS0	.|.|0.475|.	1.956	0.489	4	.|.|.|.	0	0	0	-11.965	0.991	0.656	-0.013043
Q5PPL3	Sterol-4-alpha-carboxylate 3-dehydrogenase, decarboxylating OS=Rattus norvegicus OX=10116 GN=Nsdhl PE=2 SV=1	Nsdhl PE=2 SV=1	Nsdhl	2 SV=1	Q5PPL3	4	sp|Q5PPL3|NSDHL_RAT	362	Q5PPL3	0.402|0.231|0.374|0.437	1.444	0.361	4	.|.|.|.	0	0	0	-13.456	0.731	0.657	-0.452057
Q711G3	Isoamyl acetate-hydrolyzing esterase 1 homolog OS=Rattus norvegicus OX=10116 GN=Iah1 PE=2 SV=2	Iah1 PE=2 SV=2	Iah1	2 SV=2	Q711G3	2	sp|Q711G3|IAH1_RAT	249	Q711G3	.|.|.|0.473	1.953	0.488	4	.|.|.|.	0	0	0	-12.054	0.989	0.658	-0.0159576
A0A8I5Y9M9	Sorcin OS=Rattus norvegicus OX=10116 GN=Sri PE=1 SV=1	Sri PE=1 SV=1	Sri	1 SV=1	A0A8I5Y9M9	2	tr|A0A8I5Y9M9|A0A8I5Y9M9_RAT	235	A0A8I5Y9M9	0.397|.|.|0.464	1.848	0.462	4	.|.|.|.	0	0	0	-13.456	0.936	0.658	-0.0954196
A0A8I6A5D5	SH2 domain containing 3C OS=Rattus norvegicus OX=10116 GN=Sh2d3c PE=4 SV=1	Sh2d3c PE=4 SV=1	Sh2d3c	4 SV=1	A0A8I6A5D5	25	tr|A0A8I6A5D5|A0A8I6A5D5_RAT	852	A0A8I6A5D5	2.675|2.551|1.944|2.501	9.67	2.418	4	7.751|4.022|4.033|4.925	0	0	0	-13.456	0.485	0.658	-1.04394
Q7TSA0	Mitochondrial Rho GTPase 2 OS=Rattus norvegicus OX=10116 GN=Rhot2 PE=1 SV=1	Rhot2 PE=1 SV=1	Rhot2	1 SV=1	Q7TSA0	2	sp|Q7TSA0|MIRO2_RAT	622	Q7TSA0	0.375|0.410|0.298|0.273	1.357	0.339	4	.|.|.|.	0	0	0	-13.456	0.687	0.659	-0.541618
G3V8D0	ST8 alpha-N-acetyl-neuraminide alpha-2,8-sialyltransferase 3 OS=Rattus norvegicus OX=10116 GN=St8sia3 PE=3 SV=1	St8sia3 PE=3 SV=1	St8sia3	3 SV=1	G3V8D0	4	tr|G3V8D0|G3V8D0_RAT	380	G3V8D0	0.305|0.317|0.346|0.384	1.352	0.338	4	.|.|.|.	0	0	0	-13.456	0.685	0.659	-0.545824
P30839	Aldehyde dehydrogenase family 3 member A2 OS=Rattus norvegicus OX=10116 GN=Aldh3a2 PE=1 SV=1	Aldh3a2 PE=1 SV=1	Aldh3a2	1 SV=1	P30839	3	sp|P30839|AL3A2_RAT	484	P30839	0.429|0.242|0.390|0.228	1.289	0.322	4	.|.|.|.	0	0	0	-13.456	0.653	0.659	-0.614845
A0A0G2JZL7	Neural precursor cell expressed, developmentally down-regulated 9 OS=Rattus norvegicus OX=10116 GN=Nedd9 PE=3 SV=2	Nedd9 PE=3 SV=2	Nedd9	3 SV=2	A0A0G2JZL7	26	tr|A0A0G2JZL7|A0A0G2JZL7_RAT	833	A0A0G2JZL7	5.052|4.812|3.810|4.844	18.518	4.63	4	11.904|5.716|5.972|7.961	0	0	0	-13.456	0.614	0.659	-0.703689
D3ZAZ5	Breast cancer anti-estrogen resistance protein 3 homolog OS=Rattus norvegicus OX=10116 GN=Bcar3 PE=1 SV=1	Bcar3 PE=1 SV=1	Bcar3	1 SV=1	D3ZAZ5	9	sp|D3ZAZ5|BCAR3_RAT	825	D3ZAZ5	0.800|0.726|0.611|0.659	2.797	0.699	4	1.402|1.047|1.308|1.004	0	0	0	-13.456	0.593	0.659	-0.753896
Q4FZT0	Stomatin-like protein 2, mitochondrial OS=Rattus norvegicus OX=10116 GN=Stoml2 PE=1 SV=1	Stoml2 PE=1 SV=1	Stoml2	1 SV=1	Q4FZT0	2	sp|Q4FZT0|STML2_RAT	353	Q4FZT0	0.329|0.171|0.289|0.376	1.166	0.291	4	.|.|.|.	0	0	0	-13.456	0.59	0.659	-0.761213
P20417	Tyrosine-protein phosphatase non-receptor type 1 OS=Rattus norvegicus OX=10116 GN=Ptpn1 PE=1 SV=1	Ptpn1 PE=1 SV=1	Ptpn1	1 SV=1	P20417	4	sp|P20417|PTN1_RAT	432	P20417	0.313|0.319|0.204|0.262	1.098	0.274	4	.|.|.|.	0	0	0	-13.456	0.556	0.659	-0.846843
A0A8I5ZV67	Early endosome antigen 1 OS=Rattus norvegicus OX=10116 GN=Eea1 PE=4 SV=1	Eea1 PE=4 SV=1	Eea1	4 SV=1	A0A8I5ZV67	62	tr|A0A8I5ZV67|A0A8I5ZV67_RAT	1411	A0A8I5ZV67	3.576|3.098|2.577|3.234	12.485	3.121	4	8.372|4.536|4.782|5.665	0	0	0	-13.456	0.551	0.659	-0.859876
Q6IFV1	Keratin, type I cytoskeletal 14 OS=Rattus norvegicus OX=10116 GN=Krt14 PE=2 SV=1	Krt14 PE=2 SV=1	Krt14	2 SV=1	Q6IFV1	5	sp|Q6IFV1|K1C14_RAT	485	Q6IFV1	0.808|0.572|1.214|0.800	3.395	0.849	4	.|1.991|.|.	0	0	0	-13.456	0.426	0.659	-1.23107
Q6IG05	Keratin, type II cytoskeletal 75 OS=Rattus norvegicus OX=10116 GN=Krt75 PE=3 SV=2	Krt75 PE=3 SV=2	Krt75	3 SV=2	Q6IG05	4	sp|Q6IG05|K2C75_RAT	542	Q6IG05	0.170|0.573|0.770|0.483	1.995	0.499	4	.|2.122|.|.	0	0	0	-13.456	0.235	0.659	-2.08927
Q4V7D7	Pre-mRNA-splicing factor RBM22 OS=Rattus norvegicus OX=10116 GN=Rbm22 PE=2 SV=1	Rbm22 PE=2 SV=1	Rbm22	2 SV=1	Q4V7D7	4	sp|Q4V7D7|RBM22_RAT	420	Q4V7D7	.|.|0.472|.	1.953	0.488	4	.|.|.|.	0	0	0	-12.081	0.989	0.664	-0.0159576
Q810T5	Histone acetyltransferase KAT7 OS=Rattus norvegicus OX=10116 GN=Kat7 PE=1 SV=1	Kat7 PE=1 SV=1	Kat7	1 SV=1	Q810T5	2	sp|Q810T5|KAT7_RAT	612	Q810T5	.|.|0.472|.	1.953	0.488	4	.|.|.|.	0	0	0	-12.074	0.989	0.664	-0.0159576
A0A8I6GM11	LSM12 homolog OS=Rattus norvegicus OX=10116 GN=Lsm12 PE=3 SV=1	Lsm12 PE=3 SV=1	Lsm12	3 SV=1	A0A8I6GM11	3	tr|A0A8I6GM11|A0A8I6GM11_RAT	195	A0A8I6GM11	.|.|0.426|0.461	1.874	0.469	4	.|.|.|.	0	0	0	-13.456	0.949	0.665	-0.07552
D3Z941	Methionine--tRNA ligase, cytoplasmic OS=Rattus norvegicus OX=10116 GN=Mars1 PE=1 SV=1	Mars1 PE=1 SV=1	Mars1	1 SV=1	D3Z941	4	tr|D3Z941|D3Z941_RAT	902	D3Z941	0.450|.|0.322|0.399	1.664	0.416	4	.|.|.|.	0	0	0	-13.456	0.843	0.665	-0.246395
M0RC99	Ras-related protein Rab-5A OS=Rattus norvegicus OX=10116 GN=Rab5a PE=2 SV=1	Rab5a PE=2 SV=1	Rab5a	2 SV=1	M0RC99	2	sp|M0RC99|RAB5A_RAT	215	M0RC99	.|0.421|0.328|0.445	1.688	0.422	4	.|.|.|.	0	0	0	-13.456	0.855	0.666	-0.226004
Q9Z2Z8	7-dehydrocholesterol reductase OS=Rattus norvegicus OX=10116 GN=Dhcr7 PE=1 SV=1	Dhcr7 PE=1 SV=1	Dhcr7	1 SV=1	Q9Z2Z8	2	sp|Q9Z2Z8|DHCR7_RAT	471	Q9Z2Z8	0.448|0.445|.|.	1.881	0.47	4	.|.|.|.	0	0	0	-12.991	0.953	0.667	-0.0694519
A0A8I6A5F2	Sad1 and UNC84 domain containing 1 OS=Rattus norvegicus OX=10116 GN=Sun1 PE=1 SV=1	Sun1 PE=1 SV=1	Sun1	1 SV=1	A0A8I6A5F2	3	tr|A0A8I6A5F2|A0A8I6A5F2_RAT	943	A0A8I6A5F2	.|.|0.466|.	1.947	0.487	4	.|.|.|.	0	0	0	-12.282	0.986	0.668	-0.0203404
A0A0G2JTI7	U4/U6 small nuclear ribonucleoprotein Prp3 OS=Rattus norvegicus OX=10116 GN=Prpf3 PE=1 SV=2	Prpf3 PE=1 SV=2	Prpf3	1 SV=2	A0A0G2JTI7	3	tr|A0A0G2JTI7|A0A0G2JTI7_RAT	659	A0A0G2JTI7	.|.|0.465|.	1.946	0.486	4	.|.|.|.	0	0	0	-12.305	0.986	0.668	-0.0203404
P08082	Clathrin light chain B OS=Rattus norvegicus OX=10116 GN=Cltb PE=1 SV=1	Cltb PE=1 SV=1	Cltb	1 SV=1	P08082	3	sp|P08082|CLCB_RAT	229	P08082	.|.|0.453|0.399	1.839	0.46	4	.|.|.|.	0	0	0	-13.456	0.931	0.669	-0.103147
A0A0G2K5E4	DnaJ heat shock protein family (Hsp40) member A3 OS=Rattus norvegicus OX=10116 GN=Dnaja3 PE=3 SV=1	Dnaja3 PE=3 SV=1	Dnaja3	3 SV=1	A0A0G2K5E4	2	tr|A0A0G2K5E4|A0A0G2K5E4_RAT	480	A0A0G2K5E4	0.412|0.371|.|0.331	1.608	0.402	4	.|.|.|.	0	0	0	-13.456	0.815	0.67	-0.295128
P05765	Small ribosomal subunit protein eS21 OS=Rattus norvegicus OX=10116 GN=Rps21 PE=1 SV=1	Rps21 PE=1 SV=1	Rps21	1 SV=1	P05765	2	sp|P05765|RS21_RAT	83	P05765	0.414|.|0.356|0.334	1.598	0.4	4	.|.|.|.	0	0	0	-13.456	0.81	0.67	-0.304006
Q793F9	Vacuolar protein sorting-associated protein 4A OS=Rattus norvegicus OX=10116 GN=Vps4a PE=1 SV=1	Vps4a PE=1 SV=1	Vps4a	1 SV=1	Q793F9	2	sp|Q793F9|VPS4A_RAT	437	Q793F9	0.381|0.359|0.340|.	1.574	0.393	4	.|.|.|.	0	0	0	-13.456	0.797	0.67	-0.327348
Q3MIE4	Synaptic vesicle membrane protein VAT-1 homolog OS=Rattus norvegicus OX=10116 GN=Vat1 PE=1 SV=1	Vat1 PE=1 SV=1	Vat1	1 SV=1	Q3MIE4	2	sp|Q3MIE4|VAT1_RAT	404	Q3MIE4	0.354|0.281|.|0.425	1.553	0.388	4	.|.|.|.	0	0	0	-13.456	0.787	0.67	-0.345564
P19627	Guanine nucleotide-binding protein G(z) subunit alpha OS=Rattus norvegicus OX=10116 GN=Gnaz PE=2 SV=3	Gnaz PE=2 SV=3	Gnaz	2 SV=3	P19627	2	sp|P19627|GNAZ_RAT	355	P19627	0.370|0.230|0.377|.	1.47	0.368	4	.|.|.|.	0	0	0	-13.456	0.745	0.67	-0.424688
Q5U2Z5	Cap-specific mRNA (nucleoside-2'-O-)-methyltransferase 1 OS=Rattus norvegicus OX=10116 GN=Cmtr1 PE=1 SV=1	Cmtr1 PE=1 SV=1	Cmtr1	1 SV=1	Q5U2Z5	2	sp|Q5U2Z5|CMTR1_RAT	837	Q5U2Z5	0.254|.|0.283|0.409	1.44	0.36	4	.|.|.|.	0	0	0	-13.456	0.729	0.67	-0.456009
Q7M0E7	Large ribosomal subunit protein uL14m OS=Rattus norvegicus OX=10116 GN=Mrpl14 PE=1 SV=2	Mrpl14 PE=1 SV=2	Mrpl14	1 SV=2	Q7M0E7	2	sp|Q7M0E7|RM14_RAT	145	Q7M0E7	.|0.292|0.303|0.337	1.425	0.356	4	.|.|.|.	0	0	0	-13.456	0.722	0.67	-0.469929
B5DEG8	SEC24 homolog C, COPII coat complex component OS=Rattus norvegicus OX=10116 GN=Sec24c PE=3 SV=1	Sec24c PE=3 SV=1	Sec24c	3 SV=1	B5DEG8	3	tr|B5DEG8|B5DEG8_RAT	1095	B5DEG8	0.277|.|0.193|0.354	1.318	0.33	4	.|.|.|.	0	0	0	-13.456	0.668	0.67	-0.58208
Q9Z2F5	C-terminal-binding protein 1 OS=Rattus norvegicus OX=10116 GN=Ctbp1 PE=1 SV=3	Ctbp1 PE=1 SV=3	Ctbp1	1 SV=3	Q9Z2F5	2	sp|Q9Z2F5|CTBP1_RAT	430	Q9Z2F5	.|0.245|0.234|0.272	1.245	0.311	4	.|.|.|.	0	0	0	-13.456	0.631	0.67	-0.664288
F1LVT6	SUMO specific peptidase 1 OS=Rattus norvegicus OX=10116 GN=Senp1 PE=3 SV=2	Senp1 PE=3 SV=2	Senp1	3 SV=2	F1LVT6	2	tr|F1LVT6|F1LVT6_RAT	645	F1LVT6	.|0.288|0.200|0.257	1.239	0.31	4	.|.|.|.	0	0	0	-13.456	0.627	0.67	-0.673463
P27653	C-1-tetrahydrofolate synthase, cytoplasmic OS=Rattus norvegicus OX=10116 GN=Mthfd1 PE=1 SV=3	Mthfd1 PE=1 SV=3	Mthfd1	1 SV=3	P27653	3	sp|P27653|C1TC_RAT	935	P27653	0.184|.|0.189|0.316	1.182	0.296	4	.|.|.|.	0	0	0	-13.456	0.599	0.67	-0.739372
D3ZG43	NADH dehydrogenase [ubiquinone] iron-sulfur protein 3, mitochondrial OS=Rattus norvegicus OX=10116 GN=Ndufs3 PE=3 SV=1	Ndufs3 PE=3 SV=1	Ndufs3	3 SV=1	D3ZG43	2	tr|D3ZG43|D3ZG43_RAT	264	D3ZG43	0.184|.|0.185|0.265	1.128	0.282	4	.|.|.|.	0	0	0	-13.456	0.571	0.67	-0.808437
O35867	Neurabin-1 OS=Rattus norvegicus OX=10116 GN=Ppp1r9a PE=1 SV=1	Ppp1r9a PE=1 SV=1	Ppp1r9a	1 SV=1	O35867	3	sp|O35867|NEB1_RAT	1095	O35867	0.154|.|0.373|0.102	1.123	0.281	4	.|.|.|.	0	0	0	-13.456	0.569	0.67	-0.813499
Q68A21	Transcriptional regulator protein Pur-beta OS=Rattus norvegicus OX=10116 GN=Purb PE=1 SV=3	Purb PE=1 SV=3	Purb	1 SV=3	Q68A21	3	sp|Q68A21|PURB_RAT	315	Q68A21	0.248|.|0.447|.	1.683	0.421	4	.|.|.|.	0	0	0	-13.456	0.852	0.677	-0.231075
P50399	Rab GDP dissociation inhibitor beta OS=Rattus norvegicus OX=10116 GN=Gdi2 PE=1 SV=2	Gdi2 PE=1 SV=2	Gdi2	1 SV=2	P50399	3	sp|P50399|GDIB_RAT	445	P50399	.|.|.|0.460	1.941	0.485	4	.|.|.|.	0	0	0	-12.472	0.983	0.678	-0.0247367
P24368	Peptidyl-prolyl cis-trans isomerase B OS=Rattus norvegicus OX=10116 GN=Ppib PE=1 SV=3	Ppib PE=1 SV=3	Ppib	1 SV=3	P24368	2	sp|P24368|PPIB_RAT	216	P24368	.|.|0.454|.	1.935	0.484	4	.|.|.|.	0	0	0	-12.679	0.98	0.679	-0.0291463
P29315	Ribonuclease inhibitor OS=Rattus norvegicus OX=10116 GN=Rnh1 PE=1 SV=2	Rnh1 PE=1 SV=2	Rnh1	1 SV=2	P29315	2	sp|P29315|RINI_RAT	456	P29315	.|.|.|0.453	1.934	0.483	4	.|.|.|.	0	0	0	-12.73	0.979	0.68	-0.0306192
A0A8I5Y2B8	thioredoxin-dependent peroxiredoxin OS=Rattus norvegicus OX=10116 GN=ENSRNOG00000062500 PE=3 SV=1	ENSRNOG00000062500 PE=3 SV=1	ENSRNOG00000062500	3 SV=1	A0A8I5Y2B8	2	tr|A0A8I5Y2B8|A0A8I5Y2B8_RAT	95	A0A8I5Y2B8	.|0.403|0.385|.	1.774	0.444	4	.|.|.|.	0	0	0	-13.456	0.899	0.68	-0.153607
Q3ZAV8	Enhancer of mRNA-decapping protein 4 OS=Rattus norvegicus OX=10116 GN=Edc4 PE=1 SV=1	Edc4 PE=1 SV=1	Edc4	1 SV=1	Q3ZAV8	3	sp|Q3ZAV8|EDC4_RAT	1407	Q3ZAV8	.|0.369|.|0.407	1.763	0.441	4	.|.|.|.	0	0	0	-13.456	0.893	0.68	-0.163268
A0A8I6ASF5	Ribosomal protein L4, pseudogene 1 OS=Rattus norvegicus OX=10116 GN=Rpl4-ps1 PE=3 SV=1	Rpl4-ps1 PE=3 SV=1	Rpl4-ps1	3 SV=1	A0A8I6ASF5	2	tr|A0A8I6ASF5|A0A8I6ASF5_RAT	423	A0A8I6ASF5	0.368|0.390|.|.	1.746	0.436	4	.|.|.|.	0	0	0	-13.456	0.884	0.68	-0.177882
A6IUF7	DnaJ (Hsp40) homolog, subfamily C, member 11 OS=Rattus norvegicus OX=10116 GN=Dnajc11 PE=1 SV=1	Dnajc11 PE=1 SV=1	Dnajc11	1 SV=1	A6IUF7	2	tr|A6IUF7|A6IUF7_RAT	559	A6IUF7	0.417|.|0.335|.	1.739	0.435	4	.|.|.|.	0	0	0	-13.456	0.881	0.68	-0.182786
Q9ES73	Melanoma-associated antigen D1 OS=Rattus norvegicus OX=10116 GN=Maged1 PE=1 SV=3	Maged1 PE=1 SV=3	Maged1	1 SV=3	Q9ES73	2	sp|Q9ES73|MAGD1_RAT	775	Q9ES73	0.389|.|.|0.331	1.708	0.427	4	.|.|.|.	0	0	0	-13.456	0.865	0.68	-0.209228
F1LRI5	GCN1 activator of EIF2AK4 OS=Rattus norvegicus OX=10116 GN=Gcn1 PE=1 SV=3	Gcn1 PE=1 SV=3	Gcn1	1 SV=3	F1LRI5	4	tr|F1LRI5|F1LRI5_RAT	2671	F1LRI5	0.399|.|.|0.318	1.704	0.426	4	.|.|.|.	0	0	0	-13.456	0.863	0.68	-0.212568
Q4KM74	Vesicle-trafficking protein SEC22b OS=Rattus norvegicus OX=10116 GN=Sec22b PE=1 SV=3	Sec22b PE=1 SV=3	Sec22b	1 SV=3	Q4KM74	2	sp|Q4KM74|SC22B_RAT	215	Q4KM74	.|.|0.294|0.417	1.699	0.425	4	.|.|.|.	0	0	0	-13.456	0.86	0.68	-0.217591
P11345;P14056	RAF proto-oncogene serine/threonine-protein kinase OS=Rattus norvegicus OX=10116 GN=Raf1 PE=1 SV=1	Raf1 PE=1 SV=1	Raf1	1 SV=1	P11345	2	sp|P11345|RAF1_RAT	648	P11345;P14056	0.359|.|0.349|.	1.694	0.424	4	.|.|.|.	0	0	0	-13.456	0.858	0.68	-0.22095
O35303	Dynamin-1-like protein OS=Rattus norvegicus OX=10116 GN=Dnm1l PE=1 SV=1	Dnm1l PE=1 SV=1	Dnm1l	1 SV=1	O35303	2	sp|O35303|DNM1L_RAT	755	O35303	0.270|.|.|0.434	1.692	0.423	4	.|.|.|.	0	0	0	-13.456	0.857	0.68	-0.222633
P05369	Farnesyl pyrophosphate synthase OS=Rattus norvegicus OX=10116 GN=Fdps PE=2 SV=2	Fdps PE=2 SV=2	Fdps	2 SV=2	P05369	2	sp|P05369|FPPS_RAT	353	P05369	.|0.354|0.328|.	1.67	0.417	4	.|.|.|.	0	0	0	-13.456	0.846	0.68	-0.24127
O88761	26S proteasome non-ATPase regulatory subunit 1 OS=Rattus norvegicus OX=10116 GN=Psmd1 PE=1 SV=1	Psmd1 PE=1 SV=1	Psmd1	1 SV=1	O88761	2	sp|O88761|PSMD1_RAT	953	O88761	0.258|.|.|0.417	1.662	0.416	4	.|.|.|.	0	0	0	-13.456	0.842	0.68	-0.248108
Q6MG48	Protein PRRC2A OS=Rattus norvegicus OX=10116 GN=Prrc2a PE=1 SV=1	Prrc2a PE=1 SV=1	Prrc2a	1 SV=1	Q6MG48	3	sp|Q6MG48|PRC2A_RAT	2161	Q6MG48	.|0.310|0.362|.	1.66	0.415	4	.|.|.|.	0	0	0	-13.456	0.841	0.68	-0.249822
P61107	Ras-related protein Rab-14 OS=Rattus norvegicus OX=10116 GN=Rab14 PE=1 SV=3	Rab14 PE=1 SV=3	Rab14	1 SV=3	P61107	2	sp|P61107|RAB14_RAT	215	P61107	0.406|.|0.244|.	1.637	0.409	4	.|.|.|.	0	0	0	-13.456	0.829	0.68	-0.270556
A0A8I6GAE6	RNA helicase OS=Rattus norvegicus OX=10116 GN=Ddx19b PE=1 SV=1	Ddx19b PE=1 SV=1	Ddx19b	1 SV=1	A0A8I6GAE6	2	tr|A0A8I6GAE6|A0A8I6GAE6_RAT	492	A0A8I6GAE6	0.315|.|.|0.292	1.594	0.398	4	.|.|.|.	0	0	0	-13.456	0.807	0.68	-0.309359
G3V7M0	CCR4-NOT transcription complex, subunit 1 OS=Rattus norvegicus OX=10116 GN=Cnot1 PE=3 SV=2	Cnot1 PE=3 SV=2	Cnot1	3 SV=2	G3V7M0	3	tr|G3V7M0|G3V7M0_RAT	2383	G3V7M0	.|0.233|.|0.366	1.586	0.397	4	.|.|.|.	0	0	0	-13.456	0.803	0.68	-0.316528
B0BNA7	Eukaryotic translation initiation factor 3 subunit I OS=Rattus norvegicus OX=10116 GN=Eif3i PE=2 SV=1	Eif3i PE=2 SV=1	Eif3i	2 SV=1	B0BNA7	2	sp|B0BNA7|EIF3I_RAT	325	B0BNA7	.|0.193|.|0.398	1.578	0.395	4	.|.|.|.	0	0	0	-13.456	0.799	0.68	-0.323733
F7F1X7	Phosphomannomutase OS=Rattus norvegicus OX=10116 GN=Pmm2 PE=1 SV=1	Pmm2 PE=1 SV=1	Pmm2	1 SV=1	F7F1X7	2	tr|F7F1X7|F7F1X7_RAT	236	F7F1X7	0.305|.|.|0.278	1.571	0.393	4	.|.|.|.	0	0	0	-13.456	0.796	0.68	-0.32916
Q63347	26S proteasome regulatory subunit 7 OS=Rattus norvegicus OX=10116 GN=Psmc2 PE=1 SV=3	Psmc2 PE=1 SV=3	Psmc2	1 SV=3	Q63347	6	sp|Q63347|PRS7_RAT	433	Q63347	.|0.148|.|0.434	1.568	0.392	4	.|.|.|.	0	0	0	-13.456	0.794	0.68	-0.332789
A0A8I6AMS6	RAN GTPase activating protein 1 OS=Rattus norvegicus OX=10116 GN=Rangap1 PE=4 SV=1	Rangap1 PE=4 SV=1	Rangap1	4 SV=1	A0A8I6AMS6	3	tr|A0A8I6AMS6|A0A8I6AMS6_RAT	586	A0A8I6AMS6	.|.|0.281|0.293	1.561	0.39	4	.|.|.|.	0	0	0	-13.456	0.791	0.68	-0.33825
Q9ESZ0	DNA repair protein XRCC1 OS=Rattus norvegicus OX=10116 GN=Xrcc1 PE=1 SV=2	Xrcc1 PE=1 SV=2	Xrcc1	1 SV=2	Q9ESZ0	2	sp|Q9ESZ0|XRCC1_RAT	631	Q9ESZ0	.|0.157|0.413|.	1.558	0.389	4	.|.|.|.	0	0	0	-13.456	0.789	0.68	-0.341903
Q9Z269	Vesicle-associated membrane protein-associated protein B OS=Rattus norvegicus OX=10116 GN=Vapb PE=1 SV=3	Vapb PE=1 SV=3	Vapb	1 SV=3	Q9Z269	2	sp|Q9Z269|VAPB_RAT	243	Q9Z269	0.288|.|.|0.282	1.557	0.389	4	.|.|.|.	0	0	0	-13.456	0.789	0.68	-0.341903
Q7TSN4	Phosphatidylinositol-glycan biosynthesis class W protein OS=Rattus norvegicus OX=10116 GN=Pigw PE=1 SV=1	Pigw PE=1 SV=1	Pigw	1 SV=1	Q7TSN4	2	sp|Q7TSN4|PIGW_RAT	502	Q7TSN4	.|0.294|.|0.263	1.544	0.386	4	.|.|.|.	0	0	0	-13.456	0.782	0.68	-0.354759
Q9JIH7	Serine/threonine-protein kinase WNK1 OS=Rattus norvegicus OX=10116 GN=Wnk1 PE=1 SV=2	Wnk1 PE=1 SV=2	Wnk1	1 SV=2	Q9JIH7	2	sp|Q9JIH7|WNK1_RAT	2126	Q9JIH7	0.356|0.192|.|.	1.535	0.384	4	.|.|.|.	0	0	0	-13.456	0.778	0.68	-0.362158
P37285	Kinesin light chain 1 OS=Rattus norvegicus OX=10116 GN=Klc1 PE=1 SV=2	Klc1 PE=1 SV=2	Klc1	1 SV=2	P37285	2	sp|P37285|KLC1_RAT	560	P37285	.|.|0.174|0.370	1.531	0.383	4	.|.|.|.	0	0	0	-13.456	0.776	0.68	-0.365871
P49791	Nuclear pore complex protein Nup153 OS=Rattus norvegicus OX=10116 GN=Nup153 PE=1 SV=1	Nup153 PE=1 SV=1	Nup153	1 SV=1	P49791	3	sp|P49791|NU153_RAT	1468	P49791	0.164|.|0.379|.	1.531	0.383	4	.|.|.|.	0	0	0	-13.456	0.775	0.68	-0.367732
A0A8I5ZVT2	Fibronectin type III domain containing 3a OS=Rattus norvegicus OX=10116 GN=Fndc3a PE=1 SV=1	Fndc3a PE=1 SV=1	Fndc3a	1 SV=1	A0A8I5ZVT2	2	tr|A0A8I5ZVT2|A0A8I5ZVT2_RAT	1199	A0A8I5ZVT2	.|0.247|.|0.293	1.528	0.382	4	.|.|.|.	0	0	0	-13.456	0.774	0.68	-0.369595
A0A8J8XLZ3	LUC7-like 2 pre-mRNA splicing factor OS=Rattus norvegicus OX=10116 GN=Luc7l2 PE=1 SV=1	Luc7l2 PE=1 SV=1	Luc7l2	1 SV=1	A0A8J8XLZ3	2	tr|A0A8J8XLZ3|A0A8J8XLZ3_RAT	391	A0A8J8XLZ3	.|.|0.378|0.163	1.528	0.382	4	.|.|.|.	0	0	0	-13.456	0.774	0.68	-0.369595
A0A0G2K3H2	Dedicator of cytokinesis 7 OS=Rattus norvegicus OX=10116 GN=Dock7 PE=1 SV=2	Dock7 PE=1 SV=2	Dock7	1 SV=2	A0A0G2K3H2	2	tr|A0A0G2K3H2|A0A0G2K3H2_RAT	2131	A0A0G2K3H2	.|.|0.230|0.306	1.523	0.381	4	.|.|.|.	0	0	0	-13.456	0.772	0.68	-0.373327
Q5XI97	Alanyl-tRNA editing protein Aarsd1 OS=Rattus norvegicus OX=10116 GN=Aarsd1 PE=1 SV=1	Aarsd1 PE=1 SV=1	Aarsd1	1 SV=1	Q5XI97	2	sp|Q5XI97|AASD1_RAT	412	Q5XI97	0.234|0.291|.|.	1.511	0.378	4	.|.|.|.	0	0	0	-13.456	0.765	0.68	-0.386468
D3ZHB7	HECT-type E3 ubiquitin transferase OS=Rattus norvegicus OX=10116 GN=Ube3c PE=1 SV=4	Ube3c PE=1 SV=4	Ube3c	1 SV=4	D3ZHB7	3	tr|D3ZHB7|D3ZHB7_RAT	1083	D3ZHB7	.|0.294|.|0.219	1.5	0.375	4	.|.|.|.	0	0	0	-13.456	0.76	0.68	-0.395929
Q5U2Q7	Eukaryotic peptide chain release factor subunit 1 OS=Rattus norvegicus OX=10116 GN=Etf1 PE=2 SV=3	Etf1 PE=2 SV=3	Etf1	2 SV=3	Q5U2Q7	2	sp|Q5U2Q7|ERF1_RAT	437	Q5U2Q7	0.181|.|.|0.318	1.487	0.372	4	.|.|.|.	0	0	0	-13.456	0.753	0.68	-0.409278
P61765	Syntaxin-binding protein 1 OS=Rattus norvegicus OX=10116 GN=Stxbp1 PE=1 SV=1	Stxbp1 PE=1 SV=1	Stxbp1	1 SV=1	P61765	2	sp|P61765|STXB1_RAT	594	P61765	.|0.182|.|0.286	1.456	0.364	4	.|.|.|.	0	0	0	-13.456	0.737	0.68	-0.440263
P28840	Neuroendocrine convertase 1 OS=Rattus norvegicus OX=10116 GN=Pcsk1 PE=2 SV=1	Pcsk1 PE=2 SV=1	Pcsk1	2 SV=1	P28840	2	sp|P28840|NEC1_RAT	752	P28840	.|.|0.162|0.254	1.403	0.351	4	.|.|.|.	0	0	0	-13.456	0.711	0.68	-0.492079
Q99NA5	Isocitrate dehydrogenase [NAD] subunit alpha, mitochondrial OS=Rattus norvegicus OX=10116 GN=Idh3a PE=1 SV=1	Idh3a PE=1 SV=1	Idh3a	1 SV=1	Q99NA5	2	sp|Q99NA5|IDH3A_RAT	366	Q99NA5	.|.|0.171|0.213	1.372	0.343	4	.|.|.|.	0	0	0	-13.456	0.695	0.68	-0.524915
A6HIT6	Proteasome (Prosome, macropain) 26S subunit, non-ATPase, 3 OS=Rattus norvegicus OX=10116 GN=Psmd3 PE=1 SV=1	Psmd3 PE=1 SV=1	Psmd3	1 SV=1	A6HIT6	5	tr|A6HIT6|A6HIT6_RAT	530	A6HIT6	0.132|.|.|0.239	1.358	0.34	4	.|.|.|.	0	0	0	-13.456	0.688	0.68	-0.53952
D3ZR52	Lysophosphatidylcholine acyltransferase 4 OS=Rattus norvegicus OX=10116 GN=Lpcat4 PE=3 SV=4	Lpcat4 PE=3 SV=4	Lpcat4	3 SV=4	D3ZR52	2	tr|D3ZR52|D3ZR52_RAT	522	D3ZR52	0.236|.|.|0.130	1.353	0.338	4	.|.|.|.	0	0	0	-13.456	0.685	0.68	-0.545824
Q6MG49	Large proline-rich protein BAG6 OS=Rattus norvegicus OX=10116 GN=Bag6 PE=1 SV=2	Bag6 PE=1 SV=2	Bag6	1 SV=2	Q6MG49	2	sp|Q6MG49|BAG6_RAT	1146	Q6MG49	0.205|.|.|0.138	1.33	0.333	4	.|.|.|.	0	0	0	-13.456	0.674	0.68	-0.56918
Q8VHQ7	Synaptotagmin-like protein 4 OS=Rattus norvegicus OX=10116 GN=Sytl4 PE=1 SV=1	Sytl4 PE=1 SV=1	Sytl4	1 SV=1	Q8VHQ7	2	sp|Q8VHQ7|SYTL4_RAT	672	Q8VHQ7	.|0.103|0.140|.	1.23	0.308	4	.|.|.|.	0	0	0	-13.456	0.623	0.68	-0.682696
A0A8I5ZWK0	Developmentally regulated GTP binding protein 2 OS=Rattus norvegicus OX=10116 GN=Drg2 PE=4 SV=1	Drg2 PE=4 SV=1	Drg2	4 SV=1	A0A8I5ZWK0	2	tr|A0A8I5ZWK0|A0A8I5ZWK0_RAT	364	A0A8I5ZWK0	.|.|.|0.450	1.931	0.483	4	.|.|.|.	0	0	0	-12.831	0.978	0.693	-0.0320936
F7FFR1	arginine--tRNA ligase OS=Rattus norvegicus OX=10116 GN=Rars2 PE=1 SV=1	Rars2 PE=1 SV=1	Rars2	1 SV=1	F7FFR1	2	tr|F7FFR1|F7FFR1_RAT	578	F7FFR1	.|0.448|.|.	1.929	0.482	4	.|.|.|.	0	0	0	-12.883	0.977	0.694	-0.0335695
D3ZD11	Signal peptidase complex subunit 2 OS=Rattus norvegicus OX=10116 GN=Spcs2 PE=1 SV=1	Spcs2 PE=1 SV=1	Spcs2	1 SV=1	D3ZD11	2	tr|D3ZD11|D3ZD11_RAT	226	D3ZD11	.|.|.|0.445	1.926	0.481	4	.|.|.|.	0	0	0	-13.01	0.975	0.694	-0.0365259
B5DFC8	Eukaryotic translation initiation factor 3 subunit C OS=Rattus norvegicus OX=10116 GN=Eif3c PE=1 SV=1	Eif3c PE=1 SV=1	Eif3c	1 SV=1	B5DFC8	4	sp|B5DFC8|EIF3C_RAT	911	B5DFC8	.|.|.|0.442	1.923	0.481	4	.|.|.|.	0	0	0	-13.121	0.974	0.695	-0.0380063
O35509;P62494	Ras-related protein Rab-11B OS=Rattus norvegicus OX=10116 GN=Rab11b PE=1 SV=4	Rab11b PE=1 SV=4	Rab11b	1 SV=4	O35509	3	sp|O35509|RB11B_RAT	218	O35509;P62494	.|.|.|0.442	1.923	0.481	4	.|.|.|.	0	0	0	-13.115	0.974	0.695	-0.0380063
M0R3Z8	RNA binding motif protein 15 OS=Rattus norvegicus OX=10116 GN=Rbm15 PE=1 SV=2	Rbm15 PE=1 SV=2	Rbm15	1 SV=2	M0R3Z8	3	tr|M0R3Z8|M0R3Z8_RAT	962	M0R3Z8	.|.|0.438|.	1.919	0.48	4	.|.|.|.	0	0	0	-13.255	0.972	0.696	-0.0409718
P0CB49	YLP motif-containing protein 1 OS=Rattus norvegicus OX=10116 GN=Ylpm1 PE=1 SV=1	Ylpm1 PE=1 SV=1	Ylpm1	1 SV=1	P0CB49	2	sp|P0CB49|YLPM1_RAT	1376	P0CB49	.|.|0.432|.	1.913	0.478	4	.|.|.|.	0	0	0	-13.456	0.969	0.696	-0.0454314
Q811S9	Guanine nucleotide-binding protein-like 3 OS=Rattus norvegicus OX=10116 GN=Gnl3 PE=1 SV=1	Gnl3 PE=1 SV=1	Gnl3	1 SV=1	Q811S9	2	sp|Q811S9|GNL3_RAT	538	Q811S9	.|.|0.432|.	1.913	0.478	4	.|.|.|.	0	0	0	-13.456	0.969	0.696	-0.0454314
A0A0G2K0Z9	NOP14 nucleolar protein OS=Rattus norvegicus OX=10116 GN=Nop14 PE=1 SV=1	Nop14 PE=1 SV=1	Nop14	1 SV=1	A0A0G2K0Z9	2	tr|A0A0G2K0Z9|A0A0G2K0Z9_RAT	862	A0A0G2K0Z9	.|.|0.431|.	1.912	0.478	4	.|.|.|.	0	0	0	-13.456	0.968	0.696	-0.046921
A0A8I6A3W5	Methyl-CpG binding domain protein 1 OS=Rattus norvegicus OX=10116 GN=Mbd1 PE=4 SV=1	Mbd1 PE=4 SV=1	Mbd1	4 SV=1	A0A8I6A3W5	2	tr|A0A8I6A3W5|A0A8I6A3W5_RAT	621	A0A8I6A3W5	.|.|0.420|.	1.901	0.475	4	.|.|.|.	0	0	0	-13.456	0.963	0.696	-0.0543923
Q8K1P7	Transcription activator BRG1 OS=Rattus norvegicus OX=10116 GN=Smarca4 PE=1 SV=1	Smarca4 PE=1 SV=1	Smarca4	1 SV=1	Q8K1P7	5	sp|Q8K1P7|SMCA4_RAT	1613	Q8K1P7	.|.|0.416|.	1.897	0.474	4	.|.|.|.	0	0	0	-13.456	0.961	0.696	-0.0573917
Q4KM65	Cleavage and polyadenylation specificity factor subunit 5 OS=Rattus norvegicus OX=10116 GN=Nudt21 PE=2 SV=1	Nudt21 PE=2 SV=1	Nudt21	2 SV=1	Q4KM65	2	sp|Q4KM65|CPSF5_RAT	227	Q4KM65	.|.|0.410|.	1.891	0.473	4	.|.|.|.	0	0	0	-13.456	0.958	0.696	-0.0619024
G3V9S9	SEC24 homolog D, COPII coat complex component OS=Rattus norvegicus OX=10116 GN=Sec24d PE=3 SV=4	Sec24d PE=3 SV=4	Sec24d	3 SV=4	G3V9S9	3	tr|G3V9S9|G3V9S9_RAT	1034	G3V9S9	.|.|.|0.402	1.883	0.471	4	.|.|.|.	0	0	0	-13.456	0.953	0.696	-0.0694519
Q5RJM0	MKI67 FHA domain-interacting nucleolar phosphoprotein OS=Rattus norvegicus OX=10116 GN=Nifk PE=2 SV=1	Nifk PE=2 SV=1	Nifk	2 SV=1	Q5RJM0	2	sp|Q5RJM0|MK67I_RAT	271	Q5RJM0	.|.|0.389|.	1.87	0.468	4	.|.|.|.	0	0	0	-13.456	0.947	0.696	-0.0785637
Q5XFX0	Transgelin-2 OS=Rattus norvegicus OX=10116 GN=Tagln2 PE=1 SV=1	Tagln2 PE=1 SV=1	Tagln2	1 SV=1	Q5XFX0	3	sp|Q5XFX0|TAGL2_RAT	199	Q5XFX0	.|.|.|0.387	1.868	0.467	4	.|.|.|.	0	0	0	-13.456	0.946	0.696	-0.0800879
A0A8I6A2W7	ADP/ATP translocase OS=Rattus norvegicus OX=10116 GN=ENSRNOG00000063289 PE=3 SV=1	ENSRNOG00000063289 PE=3 SV=1	ENSRNOG00000063289	3 SV=1	A0A8I6A2W7	2	tr|A0A8I6A2W7|A0A8I6A2W7_RAT	244	A0A8I6A2W7	.|0.386|.|.	1.866	0.467	4	.|.|.|.	0	0	0	-13.456	0.945	0.696	-0.0816138
A0A0G2QC38	Serine and arginine rich splicing factor 11 OS=Rattus norvegicus OX=10116 GN=Srsf11 PE=1 SV=2	Srsf11 PE=1 SV=2	Srsf11	1 SV=2	A0A0G2QC38	2	tr|A0A0G2QC38|A0A0G2QC38_RAT	518	A0A0G2QC38	.|.|0.383|.	1.863	0.466	4	.|.|.|.	0	0	0	-13.456	0.944	0.696	-0.0831412
Q9WUC8	Pleiotropic regulator 1 OS=Rattus norvegicus OX=10116 GN=Plrg1 PE=2 SV=1	Plrg1 PE=2 SV=1	Plrg1	2 SV=1	Q9WUC8	2	sp|Q9WUC8|PLRG1_RAT	514	Q9WUC8	.|.|0.380|.	1.861	0.465	4	.|.|.|.	0	0	0	-13.456	0.942	0.696	-0.086201
A0A096MJ94	BMS1 ribosome biogenesis factor OS=Rattus norvegicus OX=10116 GN=Bms1 PE=1 SV=2	Bms1 PE=1 SV=2	Bms1	1 SV=2	A0A096MJ94	2	tr|A0A096MJ94|A0A096MJ94_RAT	1282	A0A096MJ94	.|.|0.377|.	1.858	0.464	4	.|.|.|.	0	0	0	-13.456	0.941	0.696	-0.0877334
Q6P0K8	Junction plakoglobin OS=Rattus norvegicus OX=10116 GN=Jup PE=1 SV=1	Jup PE=1 SV=1	Jup	1 SV=1	Q6P0K8	2	sp|Q6P0K8|PLAK_RAT	745	Q6P0K8	.|0.357|.|.	1.838	0.46	4	.|.|.|.	0	0	0	-13.456	0.931	0.696	-0.103147
A0A8I5ZZ56	Inner centromere protein OS=Rattus norvegicus OX=10116 GN=Incenp PE=1 SV=1	Incenp PE=1 SV=1	Incenp	1 SV=1	A0A8I5ZZ56	3	tr|A0A8I5ZZ56|A0A8I5ZZ56_RAT	923	A0A8I5ZZ56	.|.|0.356|.	1.836	0.459	4	.|.|.|.	0	0	0	-13.456	0.93	0.696	-0.104697
D4A106	WD repeat domain 3 OS=Rattus norvegicus OX=10116 GN=Wdr3 PE=3 SV=2	Wdr3 PE=3 SV=2	Wdr3	3 SV=2	D4A106	2	tr|D4A106|D4A106_RAT	937	D4A106	.|.|0.354|.	1.835	0.459	4	.|.|.|.	0	0	0	-13.456	0.929	0.696	-0.106249
P62944	AP-2 complex subunit beta OS=Rattus norvegicus OX=10116 GN=Ap2b1 PE=1 SV=1	Ap2b1 PE=1 SV=1	Ap2b1	1 SV=1	P62944	2	sp|P62944|AP2B1_RAT	937	P62944	.|0.335|.|.	1.816	0.454	4	.|.|.|.	0	0	0	-13.456	0.92	0.696	-0.120294
Q27W01	RNA-binding protein 8A OS=Rattus norvegicus OX=10116 GN=Rbm8a PE=1 SV=1	Rbm8a PE=1 SV=1	Rbm8a	1 SV=1	Q27W01	2	sp|Q27W01|RBM8A_RAT	174	Q27W01	.|.|0.337|.	1.817	0.454	4	.|.|.|.	0	0	0	-13.456	0.92	0.696	-0.120294
Q09167	Serine/arginine-rich splicing factor 5 OS=Rattus norvegicus OX=10116 GN=Srsf5 PE=1 SV=1	Srsf5 PE=1 SV=1	Srsf5	1 SV=1	Q09167	2	sp|Q09167|SRSF5_RAT	269	Q09167	.|.|0.334|.	1.815	0.454	4	.|.|.|.	0	0	0	-13.456	0.919	0.696	-0.121863
A0A0G2JYV2	Cleavage and polyadenylation specific factor 1 OS=Rattus norvegicus OX=10116 GN=Cpsf1 PE=1 SV=1	Cpsf1 PE=1 SV=1	Cpsf1	1 SV=1	A0A0G2JYV2	2	tr|A0A0G2JYV2|A0A0G2JYV2_RAT	1481	A0A0G2JYV2	.|.|0.328|.	1.809	0.452	4	.|.|.|.	0	0	0	-13.456	0.916	0.696	-0.12658
A0A096MJU1	ATPase family, AAA domain containing 2B OS=Rattus norvegicus OX=10116 GN=Atad2b PE=1 SV=2	Atad2b PE=1 SV=2	Atad2b	1 SV=2	A0A096MJU1	2	tr|A0A096MJU1|A0A096MJU1_RAT	1453	A0A096MJU1	.|.|0.324|.	1.805	0.451	4	.|.|.|.	0	0	0	-13.456	0.914	0.696	-0.129734
A0A8I5ZQE4	Transcription elongation factor SPT5 OS=Rattus norvegicus OX=10116 GN=Supt5h PE=1 SV=1	Supt5h PE=1 SV=1	Supt5h	1 SV=1	A0A8I5ZQE4	2	tr|A0A8I5ZQE4|A0A8I5ZQE4_RAT	1083	A0A8I5ZQE4	.|.|0.323|.	1.803	0.451	4	.|.|.|.	0	0	0	-13.456	0.913	0.696	-0.131313
D3ZGQ8	Remodeling and spacing factor 1 OS=Rattus norvegicus OX=10116 GN=Rsf1 PE=1 SV=3	Rsf1 PE=1 SV=3	Rsf1	1 SV=3	D3ZGQ8	2	tr|D3ZGQ8|D3ZGQ8_RAT	1448	D3ZGQ8	.|.|0.321|.	1.802	0.451	4	.|.|.|.	0	0	0	-13.456	0.913	0.696	-0.131313
D4AC36	Eukaryotic translation initiation factor 3 subunit F OS=Rattus norvegicus OX=10116 GN=Eif3f PE=1 SV=3	Eif3f PE=1 SV=3	Eif3f	1 SV=3	D4AC36	2	tr|D4AC36|D4AC36_RAT	361	D4AC36	.|.|.|0.319	1.799	0.45	4	.|.|.|.	0	0	0	-13.456	0.911	0.696	-0.134477
D4A5A6	DNA-directed RNA polymerase subunit OS=Rattus norvegicus OX=10116 GN=Polr2a PE=1 SV=1	Polr2a PE=1 SV=1	Polr2a	1 SV=1	D4A5A6	2	tr|D4A5A6|D4A5A6_RAT	1970	D4A5A6	.|.|0.318|.	1.799	0.45	4	.|.|.|.	0	0	0	-13.456	0.911	0.696	-0.134477
A0A8I6AIH6	Succinate--CoA ligase [GDP-forming] subunit beta, mitochondrial OS=Rattus norvegicus OX=10116 GN=Suclg2 PE=1 SV=1	Suclg2 PE=1 SV=1	Suclg2	1 SV=1	A0A8I6AIH6	2	tr|A0A8I6AIH6|A0A8I6AIH6_RAT	438	A0A8I6AIH6	.|.|.|0.309	1.79	0.447	4	.|.|.|.	0	0	0	-13.456	0.907	0.696	-0.140826
Q9Z272	ARF GTPase-activating protein GIT1 OS=Rattus norvegicus OX=10116 GN=Git1 PE=1 SV=1	Git1 PE=1 SV=1	Git1	1 SV=1	Q9Z272	2	sp|Q9Z272|GIT1_RAT	770	Q9Z272	.|.|.|0.311	1.791	0.448	4	.|.|.|.	0	0	0	-13.456	0.907	0.696	-0.140826
Q62806	Zinc finger protein 148 OS=Rattus norvegicus OX=10116 GN=Znf148 PE=1 SV=1	Znf148 PE=1 SV=1	Znf148	1 SV=1	Q62806	2	sp|Q62806|ZN148_RAT	794	Q62806	.|.|0.310|.	1.79	0.448	4	.|.|.|.	0	0	0	-13.456	0.907	0.696	-0.140826
P0C6C0	A-kinase anchor protein SPHKAP OS=Rattus norvegicus OX=10116 GN=Sphkap PE=1 SV=1	Sphkap PE=1 SV=1	Sphkap	1 SV=1	P0C6C0	2	sp|P0C6C0|SPKAP_RAT	1683	P0C6C0	.|.|.|0.304	1.785	0.446	4	.|.|.|.	0	0	0	-13.456	0.904	0.696	-0.145605
A0A8I5ZVJ1	PHD finger protein 2 OS=Rattus norvegicus OX=10116 GN=Phf2 PE=1 SV=1	Phf2 PE=1 SV=1	Phf2	1 SV=1	A0A8I5ZVJ1	2	tr|A0A8I5ZVJ1|A0A8I5ZVJ1_RAT	1324	A0A8I5ZVJ1	.|.|0.299|.	1.78	0.445	4	.|.|.|.	0	0	0	-13.456	0.901	0.696	-0.150401
Q6TRW4	Sister chromatid cohesion protein PDS5 homolog B OS=Rattus norvegicus OX=10116 GN=Pds5b PE=1 SV=2	Pds5b PE=1 SV=2	Pds5b	1 SV=2	Q6TRW4	2	sp|Q6TRW4|PDS5B_RAT	1447	Q6TRW4	.|.|0.298|.	1.779	0.445	4	.|.|.|.	0	0	0	-13.456	0.901	0.696	-0.150401
A0A0G2K160	AT hook containing transcription factor 1 OS=Rattus norvegicus OX=10116 GN=Ahctf1 PE=1 SV=1	Ahctf1 PE=1 SV=1	Ahctf1	1 SV=1	A0A0G2K160	2	tr|A0A0G2K160|A0A0G2K160_RAT	2312	A0A0G2K160	.|.|0.293|.	1.774	0.443	4	.|.|.|.	0	0	0	-13.456	0.898	0.696	-0.155213
Q6MG08	ATP-binding cassette sub-family F member 1 OS=Rattus norvegicus OX=10116 GN=Abcf1 PE=1 SV=1	Abcf1 PE=1 SV=1	Abcf1	1 SV=1	Q6MG08	2	sp|Q6MG08|ABCF1_RAT	839	Q6MG08	0.287|.|.|.	1.767	0.442	4	.|.|.|.	0	0	0	-13.456	0.895	0.696	-0.16004
Q63627	SR-related and CTD-associated factor 4 OS=Rattus norvegicus OX=10116 GN=Scaf4 PE=1 SV=2	Scaf4 PE=1 SV=2	Scaf4	1 SV=2	Q63627	2	sp|Q63627|SCAF4_RAT	1200	Q63627	.|.|0.286|.	1.767	0.442	4	.|.|.|.	0	0	0	-13.456	0.895	0.696	-0.16004
D3Z9E6	Cleavage and polyadenylation specificity factor subunit 2 OS=Rattus norvegicus OX=10116 GN=Cpsf2 PE=1 SV=1	Cpsf2 PE=1 SV=1	Cpsf2	1 SV=1	D3Z9E6	2	tr|D3Z9E6|D3Z9E6_RAT	782	D3Z9E6	.|.|0.285|.	1.766	0.441	4	.|.|.|.	0	0	0	-13.456	0.894	0.696	-0.161653
D3ZQD3	2-oxoglutarate dehydrogenase-like, mitochondrial OS=Rattus norvegicus OX=10116 GN=Ogdhl PE=1 SV=2	Ogdhl PE=1 SV=2	Ogdhl	1 SV=2	D3ZQD3	2	sp|D3ZQD3|OGDHL_RAT	1010	D3ZQD3	0.277|.|.|.	1.758	0.439	4	.|.|.|.	0	0	0	-13.456	0.89	0.696	-0.168123
P86252	Transcriptional activator protein Pur-alpha OS=Rattus norvegicus OX=10116 GN=Pura PE=1 SV=1	Pura PE=1 SV=1	Pura	1 SV=1	P86252	2	sp|P86252|PURA_RAT	138	P86252	0.277|.|.|.	1.757	0.439	4	.|.|.|.	0	0	0	-13.456	0.89	0.696	-0.168123
P18395	Cold shock domain-containing protein E1 OS=Rattus norvegicus OX=10116 GN=Csde1 PE=2 SV=1	Csde1 PE=2 SV=1	Csde1	2 SV=1	P18395	2	sp|P18395|CSDE1_RAT	798	P18395	.|.|.|0.272	1.752	0.438	4	.|.|.|.	0	0	0	-13.456	0.888	0.696	-0.171368
P30427	Plectin OS=Rattus norvegicus OX=10116 GN=Plec PE=1 SV=2	Plec PE=1 SV=2	Plec	1 SV=2	P30427	6	sp|P30427|PLEC_RAT	4687	P30427	.|.|.|0.271	1.752	0.438	4	.|.|.|.	0	0	0	-13.456	0.887	0.696	-0.172994
A0A0G2K7P2	PHD finger protein 14 OS=Rattus norvegicus OX=10116 GN=Phf14 PE=1 SV=2	Phf14 PE=1 SV=2	Phf14	1 SV=2	A0A0G2K7P2	2	tr|A0A0G2K7P2|A0A0G2K7P2_RAT	940	A0A0G2K7P2	.|.|0.271|.	1.752	0.438	4	.|.|.|.	0	0	0	-13.456	0.887	0.696	-0.172994
Q5XIW8	U4/U6.U5 tri-snRNP-associated protein 1 OS=Rattus norvegicus OX=10116 GN=Sart1 PE=1 SV=1	Sart1 PE=1 SV=1	Sart1	1 SV=1	Q5XIW8	3	sp|Q5XIW8|SNUT1_RAT	806	Q5XIW8	.|.|0.270|.	1.751	0.438	4	.|.|.|.	0	0	0	-13.456	0.887	0.696	-0.172994
P51593	E3 ubiquitin-protein ligase HUWE1 OS=Rattus norvegicus OX=10116 GN=Huwe1 PE=1 SV=3	Huwe1 PE=1 SV=3	Huwe1	1 SV=3	P51593	3	sp|P51593|HUWE1_RAT	4454	P51593	.|.|.|0.267	1.748	0.437	4	.|.|.|.	0	0	0	-13.456	0.885	0.696	-0.176251
E9PTG5	Pleckstrin homology domain containing A5 OS=Rattus norvegicus OX=10116 GN=Plekha5 PE=1 SV=2	Plekha5 PE=1 SV=2	Plekha5	1 SV=2	E9PTG5	2	tr|E9PTG5|E9PTG5_RAT	1281	E9PTG5	.|.|.|0.264	1.744	0.436	4	.|.|.|.	0	0	0	-13.456	0.884	0.696	-0.177882
P97849	Long-chain fatty acid transport protein 1 OS=Rattus norvegicus OX=10116 GN=Slc27a1 PE=2 SV=1	Slc27a1 PE=2 SV=1	Slc27a1	2 SV=1	P97849	2	sp|P97849|S27A1_RAT	646	P97849	.|0.262|.|.	1.742	0.436	4	.|.|.|.	0	0	0	-13.456	0.883	0.696	-0.179515
P10760	Adenosylhomocysteinase OS=Rattus norvegicus OX=10116 GN=Ahcy PE=1 SV=3	Ahcy PE=1 SV=3	Ahcy	1 SV=3	P10760	4	sp|P10760|SAHH_RAT	432	P10760	.|.|.|0.255	1.736	0.434	4	.|.|.|.	0	0	0	-13.456	0.879	0.696	-0.186065
D3ZHM7	Deoxynucleotidyltransferase, terminal, interacting protein 2 OS=Rattus norvegicus OX=10116 GN=Dnttip2 PE=1 SV=2	Dnttip2 PE=1 SV=2	Dnttip2	1 SV=2	D3ZHM7	2	tr|D3ZHM7|D3ZHM7_RAT	761	D3ZHM7	.|.|0.252|.	1.733	0.433	4	.|.|.|.	0	0	0	-13.456	0.878	0.696	-0.187707
P08644;Q04970	GTPase KRas OS=Rattus norvegicus OX=10116 GN=Kras PE=1 SV=3	Kras PE=1 SV=3	Kras	1 SV=3	P08644	2	sp|P08644|RASK_RAT	189	P08644;Q04970	.|.|.|0.250	1.73	0.433	4	.|.|.|.	0	0	0	-13.456	0.876	0.696	-0.190997
Q3KR59	Ubiquitin carboxyl-terminal hydrolase 10 OS=Rattus norvegicus OX=10116 GN=Usp10 PE=1 SV=1	Usp10 PE=1 SV=1	Usp10	1 SV=1	Q3KR59	3	sp|Q3KR59|UBP10_RAT	794	Q3KR59	.|.|0.247|.	1.728	0.432	4	.|.|.|.	0	0	0	-13.456	0.875	0.696	-0.192645
A0A8I6AXR8	Nipped-B protein OS=Rattus norvegicus OX=10116 GN=Nipbl PE=1 SV=1	Nipbl PE=1 SV=1	Nipbl	1 SV=1	A0A8I6AXR8	2	tr|A0A8I6AXR8|A0A8I6AXR8_RAT	2797	A0A8I6AXR8	.|.|0.241|.	1.722	0.43	4	.|.|.|.	0	0	0	-13.456	0.872	0.696	-0.1976
B0BNF8	Oxidoreductase HTATIP2 OS=Rattus norvegicus OX=10116 GN=Htatip2 PE=4 SV=1	Htatip2 PE=4 SV=1	Htatip2	4 SV=1	B0BNF8	2	tr|B0BNF8|B0BNF8_RAT	242	B0BNF8	.|.|.|0.232	1.712	0.428	4	.|.|.|.	0	0	0	-13.456	0.867	0.696	-0.205896
D3Z8B2	Nucleoporin 133 OS=Rattus norvegicus OX=10116 GN=Nup133 PE=1 SV=3	Nup133 PE=1 SV=3	Nup133	1 SV=3	D3Z8B2	2	tr|D3Z8B2|D3Z8B2_RAT	1154	D3Z8B2	.|.|0.217|.	1.697	0.424	4	.|.|.|.	0	0	0	-13.456	0.86	0.696	-0.217591
A0A8I6B4V4	Sphingomyelin phosphodiesterase 4 OS=Rattus norvegicus OX=10116 GN=Smpd4 PE=1 SV=1	Smpd4 PE=1 SV=1	Smpd4	1 SV=1	A0A8I6B4V4	2	tr|A0A8I6B4V4|A0A8I6B4V4_RAT	853	A0A8I6B4V4	0.199|.|.|.	1.68	0.42	4	.|.|.|.	0	0	0	-13.456	0.851	0.696	-0.232769
P68101	Eukaryotic translation initiation factor 2 subunit 1 OS=Rattus norvegicus OX=10116 GN=Eif2s1 PE=1 SV=2	Eif2s1 PE=1 SV=2	Eif2s1	1 SV=2	P68101	3	sp|P68101|IF2A_RAT	315	P68101	.|.|.|0.198	1.678	0.42	4	.|.|.|.	0	0	0	-13.456	0.85	0.696	-0.234465
P28023	Dynactin subunit 1 OS=Rattus norvegicus OX=10116 GN=Dctn1 PE=1 SV=2	Dctn1 PE=1 SV=2	Dctn1	1 SV=2	P28023	2	sp|P28023|DCTN1_RAT	1280	P28023	.|.|.|0.194	1.675	0.419	4	.|.|.|.	0	0	0	-13.456	0.848	0.696	-0.237864
P41565	Isocitrate dehydrogenase [NAD] subunit gamma 1, mitochondrial OS=Rattus norvegicus OX=10116 GN=Idh3g PE=1 SV=2	Idh3g PE=1 SV=2	Idh3g	1 SV=2	P41565	2	sp|P41565|IDHG1_RAT	393	P41565	.|.|0.184|.	1.665	0.416	4	.|.|.|.	0	0	0	-13.456	0.843	0.696	-0.246395
P47727	Carbonyl reductase [NADPH] 1 OS=Rattus norvegicus OX=10116 GN=Cbr1 PE=1 SV=2	Cbr1 PE=1 SV=2	Cbr1	1 SV=2	P47727	3	sp|P47727|CBR1_RAT	277	P47727	.|.|.|0.182	1.663	0.416	4	.|.|.|.	0	0	0	-13.456	0.842	0.696	-0.248108
A0A8I6A263	Aminoacyl tRNA synthetase complex-interacting multifunctional protein 1 OS=Rattus norvegicus OX=10116 GN=Aimp1 PE=1 SV=1	Aimp1 PE=1 SV=1	Aimp1	1 SV=1	A0A8I6A263	2	tr|A0A8I6A263|A0A8I6A263_RAT	321	A0A8I6A263	.|.|.|0.179	1.66	0.415	4	.|.|.|.	0	0	0	-13.456	0.841	0.696	-0.249822
P13437	3-ketoacyl-CoA thiolase, mitochondrial OS=Rattus norvegicus OX=10116 GN=Acaa2 PE=1 SV=1	Acaa2 PE=1 SV=1	Acaa2	1 SV=1	P13437	2	sp|P13437|THIM_RAT	397	P13437	.|.|.|0.166	1.647	0.412	4	.|.|.|.	0	0	0	-13.456	0.834	0.696	-0.261881
Q5XIJ6	BRISC and BRCA1-A complex member 1 OS=Rattus norvegicus OX=10116 GN=Babam1 PE=1 SV=1	Babam1 PE=1 SV=1	Babam1	1 SV=1	Q5XIJ6	2	sp|Q5XIJ6|BABA1_RAT	334	Q5XIJ6	.|.|.|0.161	1.641	0.41	4	.|.|.|.	0	0	0	-13.456	0.831	0.696	-0.26708
P18163	Long-chain-fatty-acid--CoA ligase 1 OS=Rattus norvegicus OX=10116 GN=Acsl1 PE=1 SV=1	Acsl1 PE=1 SV=1	Acsl1	1 SV=1	P18163	2	sp|P18163|ACSL1_RAT	699	P18163	.|.|.|0.117	1.597	0.399	4	.|.|.|.	0	0	0	-13.456	0.809	0.696	-0.305788
P37397	Calponin-3 OS=Rattus norvegicus OX=10116 GN=Cnn3 PE=1 SV=1	Cnn3 PE=1 SV=1	Cnn3	1 SV=1	P37397	2	sp|P37397|CNN3_RAT	330	P37397	0.106|.|.|.	1.587	0.397	4	.|.|.|.	0	0	0	-13.456	0.804	0.696	-0.314733

## Sheet: Tent5a M1
Supplementary Data 7					FC cut off	2
Tent5a M1 IP					BFDR	0.05
protein_Id	description	Gene cut off	Gene	After Gene	IDcolumn	nrPeptides	fasta.id	protein_length	PreyGene	Intensity	AvgIntensity	ctrlIntensity	AvgP	MaxP	SaintScore	OddsScore	FoldChange	BFDR	log2FC
D4A0W7	Fibronectin type III domain containing 3B OS=Rattus norvegicus OX=10116 GN=Fndc3b PE=1 SV=2	Fndc3b PE=1 SV=2	Fndc3b	1 SV=2	D4A0W7	24	tr|D4A0W7|D4A0W7_RAT	1207	D4A0W7	12.280|10.840|10.862|11.539	11.38	0.205|0.528|0.633|0.502	1	1	1	11.715	26.409	0.0001	4.72296
D3Z5S8	Terminal nucleotidyltransferase 5A OS=Mus musculus OX=10090 GN=Tent5a PE=1 SV=2	Tent5a PE=1 SV=2	Tent5a	1 SV=2	D3Z5S8	24	sp|D3Z5S8|TET5A_MOUSE	447	D3Z5S8	70.942|56.176|63.553|71.709	65.595	6.338|4.353|4.644|5.315	1	1	1	11.333	12.841	0.0001	3.68269
P32089	Tricarboxylate transport protein, mitochondrial OS=Rattus norvegicus OX=10116 GN=Slc25a1 PE=1 SV=1	Slc25a1 PE=1 SV=1	Slc25a1	1 SV=1	P32089	5	sp|P32089|TXTP_RAT	311	P32089	3.600|3.405|3.581|3.595	3.545	.|.|0.320|.	1	1	1	11.668	11.093	0.0001	3.47158
P32551	Cytochrome b-c1 complex subunit 2, mitochondrial OS=Rattus norvegicus OX=10116 GN=Uqcrc2 PE=1 SV=2	Uqcrc2 PE=1 SV=2	Uqcrc2	1 SV=2	P32551	6	sp|P32551|QCR2_RAT	452	P32551	1.140|1.193|1.576|1.175	1.271	.|.|0.127|.	1	1	1	11.555	10.011	0.0001	3.32351
P59215	Guanine nucleotide-binding protein G(o) subunit alpha OS=Rattus norvegicus OX=10116 GN=Gnao1 PE=1 SV=2	Gnao1 PE=1 SV=2	Gnao1	1 SV=2	P59215	6	sp|P59215|GNAO_RAT	354	P59215	0.765|1.055|1.145|0.736	0.925	.|.|.|0.096	1	1	1	11.202	9.687	0.0001	3.27605
Q6AYT3	RNA-splicing ligase RtcB homolog OS=Rattus norvegicus OX=10116 GN=Rtcb PE=2 SV=1	Rtcb PE=2 SV=1	Rtcb	2 SV=1	Q6AYT3	11	sp|Q6AYT3|RTCB_RAT	505	Q6AYT3	1.290|1.363|1.881|1.460	1.499	.|.|0.136|0.178	1	1	1	11.55	9.659	0.0001	3.27187
A6IDY9	Ndufa4 protein OS=Rattus norvegicus OX=10116 GN=Ndufa4 PE=1 SV=1	Ndufa4 PE=1 SV=1	Ndufa4	1 SV=1	A6IDY9	5	tr|A6IDY9|A6IDY9_RAT	82	A6IDY9	3.722|3.643|3.912|3.797	3.768	0.240|0.380|0.708|.	1	1	1	11.823	9.391	0.0001	3.23128
Q5XIF6	Tubulin alpha-4A chain OS=Rattus norvegicus OX=10116 GN=Tuba4a PE=1 SV=1	Tuba4a PE=1 SV=1	Tuba4a	1 SV=1	Q5XIF6	3	sp|Q5XIF6|TBA4A_RAT	448	Q5XIF6	4.548|4.257|4.739|4.485	4.508	.|.|.|.	1	1	1	11.54	9.132	0.0001	3.19093
P97700	Mitochondrial 2-oxoglutarate/malate carrier protein OS=Rattus norvegicus OX=10116 GN=Slc25a11 PE=1 SV=3	Slc25a11 PE=1 SV=3	Slc25a11	1 SV=3	P97700	12	sp|P97700|M2OM_RAT	314	P97700	4.197|3.753|4.053|4.009	4.003	.|0.527|0.399|.	1	1	1	11.638	8.729	0.0001	3.12582
Q5M9G3	Caprin-1 OS=Rattus norvegicus OX=10116 GN=Caprin1 PE=1 SV=2	Caprin1 PE=1 SV=2	Caprin1	1 SV=2	Q5M9G3	13	sp|Q5M9G3|CAPR1_RAT	707	Q5M9G3	0.959|1.855|2.871|1.970	1.914	.|0.139|0.281|0.308	0.999	1	0.999	5.915	8.351	0.0001	3.06195
Q09073	ADP/ATP translocase 2 OS=Rattus norvegicus OX=10116 GN=Slc25a5 PE=1 SV=3	Slc25a5 PE=1 SV=3	Slc25a5	1 SV=3	Q09073	7	sp|Q09073|ADT2_RAT	298	Q09073	9.849|8.785|9.176|13.888	10.425	1.199|1.179|1.617|1.071	1	1	1	11.48	8.334	0.0001	3.05901
P29147	D-beta-hydroxybutyrate dehydrogenase, mitochondrial OS=Rattus norvegicus OX=10116 GN=Bdh1 PE=1 SV=2	Bdh1 PE=1 SV=2	Bdh1	1 SV=2	P29147	5	sp|P29147|BDH_RAT	343	P29147	1.501|1.416|1.594|1.437	1.487	.|.|0.185|.	1	1	1	11.714	8.023	0.0001	3.00414
P16036	Solute carrier family 25 member 3 OS=Rattus norvegicus OX=10116 GN=Slc25a3 PE=1 SV=1	Slc25a3 PE=1 SV=1	Slc25a3	1 SV=1	P16036	13	sp|P16036|S25A3_RAT	356	P16036	5.166|4.712|4.963|4.825	4.917	0.558|0.713|0.965|0.400	1	1	1	11.608	7.854	0.0001	2.97343
A0A8I6AK45	Mitochondrial carrier 2 OS=Rattus norvegicus OX=10116 GN=Mtch2 PE=1 SV=1	Mtch2 PE=1 SV=1	Mtch2	1 SV=1	A0A8I6AK45	4	tr|A0A8I6AK45|A0A8I6AK45_RAT	368	A0A8I6AK45	2.899|2.375|2.765|2.747	2.696	0.309|0.314|0.525|.	1	1	1	11.474	7.274	0.0001	2.86275
Q05096	Unconventional myosin-Ib OS=Rattus norvegicus OX=10116 GN=Myo1b PE=1 SV=1	Myo1b PE=1 SV=1	Myo1b	1 SV=1	Q05096	17	sp|Q05096|MYO1B_RAT	1136	Q05096	0.979|1.210|1.236|1.133	1.14	.|.|0.160|.	1	1	1	11.509	7.127	0.0001	2.83329
P61751	ADP-ribosylation factor 4 OS=Rattus norvegicus OX=10116 GN=Arf4 PE=2 SV=2	Arf4 PE=2 SV=2	Arf4	2 SV=2	P61751	3	sp|P61751|ARF4_RAT	180	P61751	2.031|1.941|2.069|1.920	1.991	.|0.254|0.361|.	1	1	1	11.666	6.576	0.0001	2.71721
Q5FVM4	Non-POU domain-containing octamer-binding protein OS=Rattus norvegicus OX=10116 GN=Nono PE=1 SV=3	Nono PE=1 SV=3	Nono	1 SV=3	Q5FVM4	18	sp|Q5FVM4|NONO_RAT	476	Q5FVM4	3.230|4.212|5.885|4.222	4.387	.|0.348|0.890|0.985	0.998	1	0.998	4.891	6.519	0.0001	2.70465
P85834	Elongation factor Tu, mitochondrial OS=Rattus norvegicus OX=10116 GN=Tufm PE=1 SV=1	Tufm PE=1 SV=1	Tufm	1 SV=1	P85834	14	sp|P85834|EFTU_RAT	452	P85834	1.835|1.854|1.905|1.742	1.834	.|0.221|0.361|.	1	1	1	11.657	6.492	0.0001	2.69866
Q05962	ADP/ATP translocase 1 OS=Rattus norvegicus OX=10116 GN=Slc25a4 PE=1 SV=3	Slc25a4 PE=1 SV=3	Slc25a4	1 SV=3	Q05962	17	sp|Q05962|ADT1_RAT	298	Q05962	27.544|22.333|25.291|26.043	25.303	4.524|3.848|4.443|3.088	1	1	1	11.447	6.437	0.0001	2.68639
O89035	Mitochondrial dicarboxylate carrier OS=Rattus norvegicus OX=10116 GN=Slc25a10 PE=2 SV=1	Slc25a10 PE=2 SV=1	Slc25a10	2 SV=1	O89035	9	sp|O89035|DIC_RAT	286	O89035	3.301|3.022|3.201|3.009	3.133	.|.|.|.	1	1	1	11.544	6.347	0.0001	2.66607
P23565	Alpha-internexin OS=Rattus norvegicus OX=10116 GN=Ina PE=1 SV=2	Ina PE=1 SV=2	Ina	1 SV=2	P23565	20	sp|P23565|AINX_RAT	505	P23565	1.880|1.973|2.205|1.935	1.998	.|0.316|.|.	1	1	1	11.628	6.329	0.0001	2.66198
P85108	Tubulin beta-2A chain OS=Rattus norvegicus OX=10116 GN=Tubb2a PE=1 SV=1	Tubb2a PE=1 SV=1	Tubb2a	1 SV=1	P85108	4	sp|P85108|TBB2A_RAT	445	P85108	1.692|1.624|1.708|1.564	1.647	.|.|0.263|.	1	1	1	11.685	6.27	0.0001	2.64847
Q641Y8	ATP-dependent RNA helicase DDX1 OS=Rattus norvegicus OX=10116 GN=Ddx1 PE=1 SV=1	Ddx1 PE=1 SV=1	Ddx1	1 SV=1	Q641Y8	10	sp|Q641Y8|DDX1_RAT	740	Q641Y8	1.658|1.889|2.443|1.946	1.984	.|0.309|0.420|0.250	1	1	1	11.362	6.219	0.0001	2.63668
P62909	Small ribosomal subunit protein uS3 OS=Rattus norvegicus OX=10116 GN=Rps3 PE=1 SV=1	Rps3 PE=1 SV=1	Rps3	1 SV=1	P62909	18	sp|P62909|RS3_RAT	243	P62909	5.279|4.970|5.598|5.200	5.262	0.410|1.127|1.344|0.833	0.999	1	0.999	6.939	6.203	0.0001	2.63297
Q5XIM9	T-complex protein 1 subunit beta OS=Rattus norvegicus OX=10116 GN=Cct2 PE=1 SV=3	Cct2 PE=1 SV=3	Cct2	1 SV=3	Q5XIM9	7	sp|Q5XIM9|TCPB_RAT	535	Q5XIM9	0.736|0.809|1.169|0.865	0.895	.|.|0.148|.	1	1	1	8.71	6.054	0.0001	2.59789
P84083	ADP-ribosylation factor 5 OS=Rattus norvegicus OX=10116 GN=Arf5 PE=1 SV=2	Arf5 PE=1 SV=2	Arf5	1 SV=2	P84083	6	sp|P84083|ARF5_RAT	180	P84083	2.220|2.089|2.543|2.180	2.258	0.318|0.518|0.617|0.238	1	1	1	8.867	5.726	0.0001	2.51753
Q6P9T8	Tubulin beta-4B chain OS=Rattus norvegicus OX=10116 GN=Tubb4b PE=1 SV=1	Tubb4b PE=1 SV=1	Tubb4b	1 SV=1	Q6P9T8	4	sp|Q6P9T8|TBB4B_RAT	445	Q6P9T8	4.250|4.081|4.429|4.228	4.247	.|0.686|0.848|.	1	1	1	11.595	5.57	0.0001	2.47768
Q63803	Guanine nucleotide-binding protein G(s) subunit alpha isoforms XLas OS=Rattus norvegicus OX=10116 GN=Gnas PE=1 SV=3	Gnas PE=1 SV=3	Gnas1	1 SV=3	Q63803	12	sp|Q63803|GNAS1_RAT	1144	Q63803	2.597|2.782|2.932|2.593	2.726	.|.|.|.	1	1	1	11.544	5.523	0.0001	2.46545
P11507	Sarcoplasmic/endoplasmic reticulum calcium ATPase 2 OS=Rattus norvegicus OX=10116 GN=Atp2a2 PE=1 SV=1	Atp2a2 PE=1 SV=1	Atp2a2	1 SV=1	P11507	18	sp|P11507|AT2A2_RAT	1043	P11507	2.393|2.350|2.612|2.242	2.399	.|0.380|0.561|.	1	1	1	10.321	5.2	0.0001	2.37851
M0RBB1	Aly/REF export factor OS=Rattus norvegicus OX=10116 GN=Alyref PE=4 SV=3	Alyref PE=4 SV=3	Alyref	4 SV=3	M0RBB1	4	tr|M0RBB1|M0RBB1_RAT	256	M0RBB1	0.512|0.644|1.111|0.646	0.728	.|0.140|.|.	0.998	1	0.998	4.817	5.189	0.0001	2.37546
F1LZW6	Electrogenic aspartate/glutamate antiporter SLC25A13, mitochondrial OS=Rattus norvegicus OX=10116 GN=Slc25a13 PE=3 SV=4	Slc25a13 PE=3 SV=4	Slc25a13	3 SV=4	F1LZW6	15	sp|F1LZW6|S2513_RAT	676	F1LZW6	2.587|2.508|2.533|2.533	2.54	.|.|.|.	1	1	1	11.544	5.147	0.0001	2.36373
A0A8I6GJC3	La ribonucleoprotein 1, translational regulator OS=Rattus norvegicus OX=10116 GN=Larp1 PE=1 SV=1	Larp1 PE=1 SV=1	Larp1	1 SV=1	A0A8I6GJC3	8	tr|A0A8I6GJC3|A0A8I6GJC3_RAT	1073	A0A8I6GJC3	0.570|0.697|1.185|0.670	0.781	.|.|0.393|0.060	0.998	1	0.998	5.223	5.072	0.0001	2.34255
A0A8J8YNR6	FMR1 autosomal homolog 2 OS=Rattus norvegicus OX=10116 GN=Fxr2 PE=1 SV=1	Fxr2 PE=1 SV=1	Fxr2	1 SV=1	A0A8J8YNR6	11	tr|A0A8J8YNR6|A0A8J8YNR6_RAT	636	A0A8J8YNR6	1.670|2.110|2.788|2.258	2.207	.|0.428|.|0.465	1	1	1	6.679	4.949	0.0001	2.30714
Q6AYZ1	Tubulin alpha-1C chain OS=Rattus norvegicus OX=10116 GN=Tuba1c PE=1 SV=1	Tuba1c PE=1 SV=1	Tuba1c	1 SV=1	Q6AYZ1	17	sp|Q6AYZ1|TBA1C_RAT	449	Q6AYZ1	8.909|8.089|9.108|8.868	8.744	1.828|1.658|2.417|1.575	1	1	1	10.89	4.744	0.0001	2.2461
A0A0U1RS25	UPF1, RNA helicase and ATPase OS=Rattus norvegicus OX=10116 GN=Upf1 PE=1 SV=1	Upf1 PE=1 SV=1	Upf1	1 SV=1	A0A0U1RS25	11	tr|A0A0U1RS25|A0A0U1RS25_RAT	1124	A0A0U1RS25	0.741|0.893|1.174|1.001	0.953	.|.|0.208|.	0.999	1	0.999	5.302	4.58	0.0001	2.19535
B2GUX3	DNA replication licensing factor MCM5 OS=Rattus norvegicus OX=10116 GN=Mcm5 PE=1 SV=1	Mcm5 PE=1 SV=1	Mcm5	1 SV=1	B2GUX3	19	tr|B2GUX3|B2GUX3_RAT	734	B2GUX3	1.835|2.086|2.362|2.010	2.073	.|.|0.462|.	1	1	1	7.51	4.488	0.0001	2.16607
P12928	Pyruvate kinase PKLR OS=Rattus norvegicus OX=10116 GN=Pklr PE=1 SV=2	Pklr PE=1 SV=2	Pklr	1 SV=2	P12928	17	sp|P12928|KPYR_RAT	574	P12928	1.954|2.019|2.569|2.023	2.141	.|0.343|0.671|.	1	1	1	8.022	4.464	0.0001	2.15834
P12336	Solute carrier family 2, facilitated glucose transporter member 2 OS=Rattus norvegicus OX=10116 GN=Slc2a2 PE=2 SV=1	Slc2a2 PE=2 SV=1	Slc2a2	2 SV=1	P12336	3	sp|P12336|GTR2_RAT	522	P12336	2.222|2.129|2.272|2.144	2.192	.|.|.|.	1	1	1	10.647	4.44	0.0001	2.15056
P63039	60 kDa heat shock protein, mitochondrial OS=Rattus norvegicus OX=10116 GN=Hspd1 PE=1 SV=1	Hspd1 PE=1 SV=1	Hspd1	1 SV=1	P63039	17	sp|P63039|CH60_RAT	573	P63039	1.474|1.562|1.915|1.391	1.585	.|0.268|0.478|.	1	1	1	6.961	4.432	0.0001	2.14796
P69897	Tubulin beta-5 chain OS=Rattus norvegicus OX=10116 GN=Tubb5 PE=1 SV=1	Tubb5 PE=1 SV=1	Tubb5	1 SV=1	P69897	18	sp|P69897|TBB5_RAT	444	P69897	10.793|9.321|10.979|10.667	10.44	2.410|2.412|2.833|1.922	1	1	1	9.138	4.402	0.0001	2.13816
Q9R1Z0	Voltage-dependent anion-selective channel protein 3 OS=Rattus norvegicus OX=10116 GN=Vdac3 PE=1 SV=2	Vdac3 PE=1 SV=2	Vdac3	1 SV=2	Q9R1Z0	6	sp|Q9R1Z0|VDAC3_RAT	283	Q9R1Z0	2.763|2.755|2.923|2.619	2.765	0.603|0.576|0.821|0.591	1	1	1	9.81	4.317	0.0001	2.11003
P56574	Isocitrate dehydrogenase [NADP], mitochondrial OS=Rattus norvegicus OX=10116 GN=Idh2 PE=1 SV=2	Idh2 PE=1 SV=2	Idh2	1 SV=2	P56574	11	sp|P56574|IDHP_RAT	452	P56574	1.155|1.204|1.578|1.149	1.272	.|0.295|.|.	0.999	1	0.999	6.745	4.306	0.0001	2.10635
P10719	ATP synthase subunit beta, mitochondrial OS=Rattus norvegicus OX=10116 GN=Atp5f1b PE=1 SV=2	Atp5f1b PE=1 SV=2	Atp5f1b	1 SV=2	P10719	11	sp|P10719|ATPB_RAT	529	P10719	0.957|0.991|1.157|0.953	1.014	.|0.155|0.368|.	0.999	1	0.999	6.815	4.244	0.0001	2.08542
Q62733	Lamina-associated polypeptide 2, isoform beta OS=Rattus norvegicus OX=10116 GN=Tmpo PE=1 SV=3	Tmpo PE=1 SV=3	Tmpo	1 SV=3	Q62733	20	sp|Q62733|LAP2_RAT	452	Q62733	3.276|2.931|3.889|3.414	3.378	.|0.609|1.206|0.702	1	1	1	8.126	4.213	0.0001	2.07485
P63324	Small ribosomal subunit protein eS12 OS=Rattus norvegicus OX=10116 GN=Rps12 PE=1 SV=2	Rps12 PE=1 SV=2	Rps12	1 SV=2	P63324	2	sp|P63324|RS12_RAT	132	P63324	1.961|1.987|2.130|1.998	2.019	.|.|.|.	1	1	1	9.368	4.091	0.0001	2.03245
A0A8I6AH91	Poly(rC) binding protein 1 OS=Rattus norvegicus OX=10116 GN=Pcbp1 PE=1 SV=1	Pcbp1 PE=1 SV=1	Pcbp1	1 SV=1	A0A8I6AH91	4	tr|A0A8I6AH91|A0A8I6AH91_RAT	356	A0A8I6AH91	1.632|1.667|2.060|1.634	1.748	.|0.287|0.644|.	0.999	1	0.999	6.883	4.068	0.0001	2.02432
P62630	Elongation factor 1-alpha 1 OS=Rattus norvegicus OX=10116 GN=Eef1a1 PE=2 SV=1	Eef1a1 PE=2 SV=1	Eef1a1	2 SV=1	P62630	16	sp|P62630|EF1A1_RAT	462	P62630	12.316|10.737|12.344|11.957	11.838	2.978|2.980|3.700|2.591	1	1	1	7.61	3.898	0.0001	1.96273
P60868	Small ribosomal subunit protein uS10 OS=Rattus norvegicus OX=10116 GN=Rps20 PE=1 SV=1	Rps20 PE=1 SV=1	Rps20	1 SV=1	P60868	3	sp|P60868|RS20_RAT	119	P60868	2.114|2.163|2.661|2.063	2.25	0.443|0.603|0.979|0.541	0.999	1	0.999	6.86	3.667	0.0001	1.8746
D3ZYH3	diphosphoinositol-polyphosphate diphosphatase OS=Rattus norvegicus OX=10116 GN=Nudt11 PE=3 SV=1	Nudt11 PE=3 SV=1	Nudt11	3 SV=1	D3ZYH3	9	tr|D3ZYH3|D3ZYH3_RAT	164	D3ZYH3	1.717|1.724|1.718|1.831	1.747	.|.|.|.	0.999	1	0.999	7.282	3.54	0.0001	1.82375
M0R719	MICOS complex subunit MIC13 OS=Rattus norvegicus OX=10116 GN=Micos13 PE=3 SV=2	Micos13 PE=3 SV=2	Micos13	3 SV=2	M0R719	2	tr|M0R719|M0R719_RAT	137	M0R719	1.689|1.590|1.605|1.735	1.655	.|.|.|.	0.999	0.999	0.999	6.215	3.352	0.0001	1.74502
D4A8N1	Dolichol-phosphate mannosyltransferase subunit 1 OS=Rattus norvegicus OX=10116 GN=Dpm1 PE=3 SV=1	Dpm1 PE=3 SV=1	Dpm1	3 SV=1	D4A8N1	9	tr|D4A8N1|D4A8N1_RAT	260	D4A8N1	1.504|1.589|1.706|1.595	1.599	.|.|.|.	0.998	0.999	0.998	5.385	3.239	0.0001	1.69555
B2RZD1	Protein transport protein Sec61 subunit beta OS=Rattus norvegicus OX=10116 GN=Sec61b PE=1 SV=1	Sec61b PE=1 SV=1	Sec61b	1 SV=1	B2RZD1	3	tr|B2RZD1|B2RZD1_RAT	96	B2RZD1	1.558|1.568|1.636|1.550	1.578	.|.|.|.	0.998	0.999	0.998	5.839	3.197	0.0001	1.67672
B2GUW8	Mcart1l protein OS=Rattus norvegicus OX=10116 GN=Slc25a53 PE=2 SV=1	Slc25a53 PE=2 SV=1	Slc25a53	2 SV=1	B2GUW8	5	tr|B2GUW8|B2GUW8_RAT	306	B2GUW8	1.525|1.687|1.473|1.582	1.567	.|.|.|.	0.997	0.999	0.997	5.071	3.174	0.0001	1.6663
Q3B8Q2	Eukaryotic initiation factor 4A-III OS=Rattus norvegicus OX=10116 GN=Eif4a3 PE=1 SV=1	Eif4a3 PE=1 SV=1	Eif4a3	1 SV=1	Q3B8Q2	13	sp|Q3B8Q2|IF4A3_RAT	411	Q3B8Q2	0.933|1.001|1.433|0.961	1.082	.|.|0.284|.	0.995	1	0.995	4.554	3.812	0.001	1.93055
P62961	Y-box-binding protein 1 OS=Rattus norvegicus OX=10116 GN=Ybx1 PE=2 SV=3	Ybx1 PE=2 SV=3	Ybx1	2 SV=3	P62961	5	sp|P62961|YBOX1_RAT	322	P62961	1.387|1.805|2.599|1.630	1.855	.|0.376|0.764|0.439	0.995	1	0.995	3.904	3.701	0.001	1.88792
P35289	Ras-related protein Rab-15 OS=Rattus norvegicus OX=10116 GN=Rab15 PE=2 SV=1	Rab15 PE=2 SV=1	Rab15	2 SV=1	P35289	2	sp|P35289|RAB15_RAT	212	P35289	1.017|1.071|1.273|0.973	1.084	.|.|0.298|.	0.996	1	0.996	4.75	3.643	0.001	1.86513
P28480	T-complex protein 1 subunit alpha OS=Rattus norvegicus OX=10116 GN=Tcp1 PE=1 SV=1	Tcp1 PE=1 SV=1	Tcp1	1 SV=1	P28480	9	sp|P28480|TCPA_RAT	556	P28480	1.595|1.561|1.844|1.437	1.609	.|.|0.471|.	0.995	0.999	0.995	4.348	3.419	0.001	1.77357
P15999	ATP synthase subunit alpha, mitochondrial OS=Rattus norvegicus OX=10116 GN=Atp5f1a PE=1 SV=2	Atp5f1a PE=1 SV=2	Atp5f1a	1 SV=2	P15999	27	sp|P15999|ATPA_RAT	553	P15999	7.824|7.011|8.653|7.327	7.704	2.676|2.618|3.022|1.739	0.994	0.999	0.994	4.356	3.128	0.001	1.64524
P45592	Cofilin-1 OS=Rattus norvegicus OX=10116 GN=Cfl1 PE=1 SV=3	Cfl1 PE=1 SV=3	Cfl1	1 SV=3	P45592	4	sp|P45592|COF1_RAT	166	P45592	1.489|1.419|1.587|1.648	1.536	.|.|.|.	0.995	0.999	0.995	4.511	3.111	0.001	1.63738
P04797	Glyceraldehyde-3-phosphate dehydrogenase OS=Rattus norvegicus OX=10116 GN=Gapdh PE=1 SV=3	Gapdh PE=1 SV=3	Gapdh	1 SV=3	P04797	15	sp|P04797|G3P_RAT	333	P04797	15.973|13.526|16.522|15.019	15.26	6.072|4.798|5.298|3.896	0.992	0.999	0.992	3.736	3.082	0.001	1.62387
Q6TUG0	DnaJ homolog subfamily B member 11 OS=Rattus norvegicus OX=10116 GN=Dnajb11 PE=2 SV=1	Dnajb11 PE=2 SV=1	Dnajb11	2 SV=1	Q6TUG0	8	sp|Q6TUG0|DJB11_RAT	358	Q6TUG0	1.546|1.543|1.462|1.422	1.493	.|.|.|.	0.994	0.997	0.994	4.542	3.025	0.001	1.59694
Q9JJW3	ATP synthase membrane subunit K, mitochondrial OS=Rattus norvegicus OX=10116 GN=Atp5mk PE=1 SV=1	Atp5mk PE=1 SV=1	Atp5mk	1 SV=1	Q9JJW3	3	sp|Q9JJW3|ATPMK_RAT	58	Q9JJW3	1.497|1.501|1.512|1.407	1.479	.|.|.|.	0.993	0.996	0.993	4.376	2.997	0.001	1.58352
Q7TQ16	Cytochrome b-c1 complex subunit 8 OS=Rattus norvegicus OX=10116 GN=Uqcrq PE=3 SV=1	Uqcrq PE=3 SV=1	Uqcrq	3 SV=1	Q7TQ16	4	sp|Q7TQ16|QCR8_RAT	82	Q7TQ16	1.486|1.416|1.567|1.410	1.47	.|.|.|.	0.992	0.998	0.992	4.409	2.978	0.001	1.57434
Q505J8	Phenylalanine--tRNA ligase alpha subunit OS=Rattus norvegicus OX=10116 GN=Farsa PE=1 SV=1	Farsa PE=1 SV=1	Farsa	1 SV=1	Q505J8	6	sp|Q505J8|SYFA_RAT	508	Q505J8	1.419|1.418|1.452|1.438	1.432	.|.|.|.	0.99	0.992	0.99	4.491	2.9	0.001	1.53605
P11980	Pyruvate kinase PKM OS=Rattus norvegicus OX=10116 GN=Pkm PE=1 SV=3	Pkm PE=1 SV=3	Pkm	1 SV=3	P11980	14	sp|P11980|KPYM_RAT	531	P11980	1.446|1.398|2.363|1.394	1.65	0.110|0.320|0.524|0.146	0.984	0.999	0.984	3.777	7.246	0.002	2.85718
F1LX07	Electrogenic aspartate/glutamate antiporter SLC25A12, mitochondrial OS=Rattus norvegicus OX=10116 GN=Slc25a12 PE=3 SV=5	Slc25a12 PE=3 SV=5	Slc25a12	3 SV=5	F1LX07	8	sp|F1LX07|S2512_RAT	676	F1LX07	1.256|1.930|1.940|1.746	1.718	.|.|.|.	0.984	1	0.984	2.668	3.481	0.002	1.7995
Q9QZR6	Septin-9 OS=Rattus norvegicus OX=10116 GN=Septin9 PE=1 SV=1	Septin9 PE=1 SV=1	Sept9	1 SV=1	Q9QZR6	9	sp|Q9QZR6|SEPT9_RAT	564	Q9QZR6	1.236|1.231|1.486|1.143	1.274	.|.|0.397|.	0.986	0.999	0.986	3.484	3.21	0.002	1.68257
P62246	Small ribosomal subunit protein uS8 OS=Rattus norvegicus OX=10116 GN=Rps15a PE=1 SV=2	Rps15a PE=1 SV=2	Rps15a	1 SV=2	P62246	6	sp|P62246|RS15A_RAT	130	P62246	3.289|3.355|4.754|3.391	3.697	0.909|1.133|1.740|1.194	0.985	1	0.985	3.672	3.057	0.002	1.61212
O35824	DnaJ homolog subfamily A member 2 OS=Rattus norvegicus OX=10116 GN=Dnaja2 PE=1 SV=1	Dnaja2 PE=1 SV=1	Dnaja2	1 SV=1	O35824	6	sp|O35824|DNJA2_RAT	412	O35824	1.626|1.380|1.378|1.405	1.448	.|.|.|.	0.988	0.999	0.988	4.066	2.933	0.002	1.55238
P18596	Sarcoplasmic/endoplasmic reticulum calcium ATPase 3 OS=Rattus norvegicus OX=10116 GN=Atp2a3 PE=1 SV=3	Atp2a3 PE=1 SV=3	Atp2a3	1 SV=3	P18596	13	sp|P18596|AT2A3_RAT	999	P18596	1.326|1.455|1.562|1.364	1.427	.|.|.|.	0.985	0.997	0.985	3.491	2.89	0.002	1.53107
P35571	Glycerol-3-phosphate dehydrogenase, mitochondrial OS=Rattus norvegicus OX=10116 GN=Gpd2 PE=1 SV=1	Gpd2 PE=1 SV=1	Gpd2	1 SV=1	P35571	9	sp|P35571|GPDM_RAT	727	P35571	0.306|0.322|0.878|0.224	0.433	0.065|.|.|.	0.982	1	0.982	2.577	6.704	0.003	2.74502
Q9JMI1	Acetoacetyl-CoA synthetase OS=Rattus norvegicus OX=10116 GN=Aacs PE=1 SV=1	Aacs PE=1 SV=1	Aacs	1 SV=1	Q9JMI1	13	sp|Q9JMI1|AACS_RAT	672	Q9JMI1	0.770|0.856|1.412|0.625	0.916	.|0.222|.|.	0.983	1	0.983	2.735	4.117	0.003	2.04159
Q68G31	Phenazine biosynthesis-like domain-containing protein OS=Rattus norvegicus OX=10116 GN=Pbld PE=2 SV=1	Pbld PE=2 SV=1	Pbld	2 SV=1	Q68G31	6	sp|Q68G31|PBLD_RAT	288	Q68G31	0.645|0.737|1.224|0.674	0.82	.|0.225|.|.	0.978	1	0.978	3.013	3.638	0.003	1.86315
A0A0G2JYE0	Ataxin 2-like OS=Rattus norvegicus OX=10116 GN=Atxn2l PE=1 SV=1	Atxn2l PE=1 SV=1	Atxn2l	1 SV=1	A0A0G2JYE0	15	tr|A0A0G2JYE0|A0A0G2JYE0_RAT	1078	A0A0G2JYE0	1.499|1.812|2.462|1.798	1.893	.|.|0.871|0.375	0.978	1	0.978	2.546	3.311	0.003	1.72727
Q64428	Trifunctional enzyme subunit alpha, mitochondrial OS=Rattus norvegicus OX=10116 GN=Hadha PE=1 SV=2	Hadha PE=1 SV=2	Hadha	1 SV=2	Q64428	16	sp|Q64428|ECHA_RAT	763	Q64428	1.332|1.491|1.807|1.254	1.471	.|0.370|0.551|.	0.983	1	0.983	3.123	3.256	0.003	1.7031
P23358	Large ribosomal subunit protein uL11 OS=Rattus norvegicus OX=10116 GN=Rpl12 PE=2 SV=1	Rpl12 PE=2 SV=1	Rpl12	2 SV=1	P23358	3	sp|P23358|RL12_RAT	165	P23358	2.542|2.436|3.063|2.478	2.63	0.608|1.009|1.366|0.874	0.977	0.999	0.977	3.183	2.842	0.003	1.50691
Q3KR86	MICOS complex subunit Mic60 (Fragment) OS=Rattus norvegicus OX=10116 GN=Immt PE=1 SV=1	Immt PE=1 SV=1	Immt	1 SV=1	Q3KR86	20	sp|Q3KR86|MIC60_RAT	609	Q3KR86	1.719|1.555|1.999|1.428	1.675	.|0.493|0.598|.	0.974	0.999	0.974	2.556	3.085	0.004	1.62527
P38983	Small ribosomal subunit protein uS2 OS=Rattus norvegicus OX=10116 GN=Rpsa PE=1 SV=3	Rpsa PE=1 SV=3	Rpsa	1 SV=3	P38983	4	sp|P38983|RSSA_RAT	295	P38983	1.072|1.175|1.215|1.042	1.126	.|.|0.376|.	0.974	0.992	0.974	2.987	2.996	0.004	1.58304
A0A8I6GFD8	Splicing factor proline and glutamine rich OS=Rattus norvegicus OX=10116 GN=Sfpq PE=1 SV=1	Sfpq PE=1 SV=1	Sfpq	1 SV=1	A0A8I6GFD8	20	tr|A0A8I6GFD8|A0A8I6GFD8_RAT	703	A0A8I6GFD8	4.958|6.397|8.995|6.569	6.73	0.585|0.901|2.177|2.304	0.96	0.995	0.96	2.204	5.278	0.005	2.39999
Q6AXS3	Protein DEK OS=Rattus norvegicus OX=10116 GN=Dek PE=1 SV=1	Dek PE=1 SV=1	Dek	1 SV=1	Q6AXS3	9	sp|Q6AXS3|DEK_RAT	378	Q6AXS3	1.074|1.161|2.516|1.534	1.571	.|.|0.417|.	0.96	1	0.96	2.059	3.769	0.005	1.91418
A0A8I5ZNF1	Coatomer subunit alpha OS=Rattus norvegicus OX=10116 GN=Copa PE=1 SV=1	Copa PE=1 SV=1	Copa	1 SV=1	A0A8I5ZNF1	19	tr|A0A8I5ZNF1|A0A8I5ZNF1_RAT	1227	A0A8I5ZNF1	0.980|1.049|1.194|0.865	1.022	.|.|0.332|.	0.964	0.997	0.964	2.161	3.077	0.005	1.62152
P54311;P54313	Guanine nucleotide-binding protein G(I)/G(S)/G(T) subunit beta-1 OS=Rattus norvegicus OX=10116 GN=Gnb1 PE=1 SV=4	Gnb1 PE=1 SV=4	Gnb1	1 SV=4	P54311	3	sp|P54311|GBB1_RAT	340	P54311;P54313	1.290|1.295|1.453|1.286	1.331	.|.|.|.	0.965	0.992	0.965	3.02	2.696	0.005	1.43082
P35435	ATP synthase subunit gamma, mitochondrial OS=Rattus norvegicus OX=10116 GN=Atp5f1c PE=1 SV=2	Atp5f1c PE=1 SV=2	Atp5f1c	1 SV=2	P35435	8	sp|P35435|ATPG_RAT	273	P35435	2.028|1.972|2.337|2.122	2.115	.|0.451|0.629|0.114	0.958	0.972	0.958	2.879	6.645	0.006	2.73227
P24051	Small ribosomal subunit protein eS27-like OS=Rattus norvegicus OX=10116 GN=Rps27l PE=1 SV=3	Rps27l PE=1 SV=3	Rps27l	1 SV=3	P24051	2	sp|P24051|RS27L_RAT	84	P24051	1.244|1.315|1.412|1.279	1.313	.|.|.|.	0.958	0.988	0.958	2.527	2.66	0.006	1.41143
P08413	Calcium/calmodulin-dependent protein kinase type II subunit beta OS=Rattus norvegicus OX=10116 GN=Camk2b PE=1 SV=1	Camk2b PE=1 SV=1	Camk2b	1 SV=1	P08413	9	sp|P08413|KCC2B_RAT	542	P08413	1.176|1.406|1.924|1.372	1.469	0.164|0.222|0.785|0.242	0.943	0.992	0.943	1.912	5.094	0.008	2.3488
Q6P3V8	Eukaryotic initiation factor 4A-I OS=Rattus norvegicus OX=10116 GN=Eif4a1 PE=3 SV=1	Eif4a1 PE=3 SV=1	Eif4a1	3 SV=1	Q6P3V8	15	tr|Q6P3V8|Q6P3V8_RAT	406	Q6P3V8	2.098|2.170|2.724|1.869	2.215	0.520|0.859|1.107|0.374	0.933	0.991	0.933	1.787	3.377	0.01	1.75574
Q9JHY2	Sideroflexin-3 OS=Rattus norvegicus OX=10116 GN=Sfxn3 PE=2 SV=2	Sfxn3 PE=2 SV=2	Sfxn3	2 SV=2	Q9JHY2	6	sp|Q9JHY2|SFXN3_RAT	321	Q9JHY2	1.226|1.248|1.208|2.376	1.515	.|.|.|.	0.932	1	0.932	2.083	3.068	0.01	1.6173
Q6AYU2	Poly(rC) binding protein 2 OS=Rattus norvegicus OX=10116 GN=Pcbp2 PE=4 SV=1	Pcbp2 PE=4 SV=1	Pcbp2	4 SV=1	Q6AYU2	2	tr|Q6AYU2|Q6AYU2_RAT	362	Q6AYU2	0.805|0.916|1.112|0.879	0.928	.|.|0.325|.	0.926	0.995	0.926	1.543	2.851	0.011	1.51147
P05197	Elongation factor 2 OS=Rattus norvegicus OX=10116 GN=Eef2 PE=1 SV=4	Eef2 PE=1 SV=4	Eef2	1 SV=4	P05197	14	sp|P05197|EF2_RAT	858	P05197	2.011|2.212|3.341|2.269	2.458	0.359|0.916|1.037|0.245	0.921	0.985	0.921	1.853	4.575	0.012	2.19377
P62250	Small ribosomal subunit protein uS9 OS=Rattus norvegicus OX=10116 GN=Rps16 PE=1 SV=2	Rps16 PE=1 SV=2	Rps16	1 SV=2	P62250	12	sp|P62250|RS16_RAT	146	P62250	3.966|3.908|4.834|3.964	4.168	1.504|1.609|1.925|1.429	0.919	0.994	0.919	1.996	2.595	0.013	1.37573
B5DEH2	Erlin-2 OS=Rattus norvegicus OX=10116 GN=Erlin2 PE=1 SV=1	Erlin2 PE=1 SV=1	Erlin2	1 SV=1	B5DEH2	8	sp|B5DEH2|ERLN2_RAT	339	B5DEH2	2.008|1.903|2.038|1.854	1.951	0.055|0.387|0.579|.	0.917	0.924	0.917	2.309	8.464	0.014	3.08134
P62828	GTP-binding nuclear protein Ran OS=Rattus norvegicus OX=10116 GN=Ran PE=1 SV=3	Ran PE=1 SV=3	Ran	1 SV=3	P62828	7	sp|P62828|RAN_RAT	216	P62828	2.615|2.528|3.943|2.809	2.974	.|0.973|1.496|0.548	0.902	0.995	0.902	1.577	3.207	0.019	1.68122
Q06647	ATP synthase subunit O, mitochondrial OS=Rattus norvegicus OX=10116 GN=Atp5po PE=1 SV=1	Atp5po PE=1 SV=1	Atp5po	1 SV=1	Q06647	7	sp|Q06647|ATPO_RAT	213	Q06647	1.389|1.520|2.031|1.343	1.571	0.115|0.424|0.805|0.201	0.899	0.965	0.899	1.732	5.269	0.02	2.39753
B1WC50	EWS RNA-binding protein 1 OS=Rattus norvegicus OX=10116 GN=Ewsr1 PE=3 SV=1	Ewsr1 PE=3 SV=1	Ewsr1	3 SV=1	B1WC50	2	tr|B1WC50|B1WC50_RAT	655	B1WC50	0.607|0.777|1.359|0.634	0.844	.|.|.|0.250	0.888	1	0.888	1.035	3.38	0.022	1.75702
P07153	Dolichyl-diphosphooligosaccharide--protein glycosyltransferase subunit 1 OS=Rattus norvegicus OX=10116 GN=Rpn1 PE=2 SV=1	Rpn1 PE=2 SV=1	Rpn1	2 SV=1	P07153	16	sp|P07153|RPN1_RAT	605	P07153	1.359|1.490|1.852|1.160	1.465	.|0.319|0.496|0.075	0.886	0.967	0.886	1.128	6.424	0.023	2.68347
D3ZYS7	G3BP stress granule assembly factor 1 OS=Rattus norvegicus OX=10116 GN=G3bp1 PE=1 SV=1	G3bp1 PE=1 SV=1	G3bp1	1 SV=1	D3ZYS7	9	tr|D3ZYS7|D3ZYS7_RAT	465	D3ZYS7	1.905|2.542|3.805|2.582	2.709	.|0.172|0.958|0.827	0.878	0.964	0.878	1.169	5.261	0.024	2.39534
P81155	Voltage-dependent anion-selective channel protein 2 OS=Rattus norvegicus OX=10116 GN=Vdac2 PE=1 SV=2	Vdac2 PE=1 SV=2	Vdac2	1 SV=2	P81155	4	sp|P81155|VDAC2_RAT	295	P81155	1.137|1.352|1.364|1.143	1.249	0.429|.|0.672|0.414	0.878	0.981	0.878	1.205	2.537	0.024	1.34312
D4ADE8	RNA helicase OS=Rattus norvegicus OX=10116 GN=Ddx3x PE=3 SV=3	Ddx3x PE=3 SV=3	Ddx3x	3 SV=3	D4ADE8	20	tr|D4ADE8|D4ADE8_RAT	661	D4ADE8	1.198|1.428|2.275|1.407	1.577	.|0.370|0.817|0.194	0.873	0.986	0.873	1.041	4.061	0.025	2.02184
A0A8I6ACU9	Mitochondrial import inner membrane translocase subunit TIM50 OS=Rattus norvegicus OX=10116 GN=Timm50 PE=1 SV=1	Timm50 PE=1 SV=1	Timm50	1 SV=1	A0A8I6ACU9	5	tr|A0A8I6ACU9|A0A8I6ACU9_RAT	349	A0A8I6ACU9	1.196|1.221|1.230|1.163	1.203	.|.|.|.	0.878	0.913	0.878	1.511	2.436	0.025	1.28451
P13471	Small ribosomal subunit protein uS11 OS=Rattus norvegicus OX=10116 GN=Rps14 PE=1 SV=3	Rps14 PE=1 SV=3	Rps14	1 SV=3	P13471	8	sp|P13471|RS14_RAT	151	P13471	2.784|2.850|3.900|2.851	3.096	0.903|1.168|1.992|0.985	0.858	0.998	0.858	1.234	2.582	0.028	1.36849
P70500	CDP-diacylglycerol--inositol 3-phosphatidyltransferase OS=Rattus norvegicus OX=10116 GN=Cdipt PE=1 SV=1	Cdipt PE=1 SV=1	Cdipt	1 SV=1	P70500	2	sp|P70500|CDIPT_RAT	213	P70500	1.204|1.140|1.270|1.149	1.191	.|.|.|.	0.848	0.945	0.848	1.214	2.413	0.03	1.27083
O70351	3-hydroxyacyl-CoA dehydrogenase type-2 OS=Rattus norvegicus OX=10116 GN=Hsd17b10 PE=1 SV=3	Hsd17b10 PE=1 SV=3	Hsd17b10	1 SV=3	O70351	7	sp|O70351|HCD2_RAT	261	O70351	1.177|1.189|1.263|1.122	1.188	.|.|.|.	0.844	0.94	0.844	0.975	2.407	0.03	1.26724
P27952	Small ribosomal subunit protein uS5 OS=Rattus norvegicus OX=10116 GN=Rps2 PE=1 SV=1	Rps2 PE=1 SV=1	Rps2	1 SV=1	P27952	8	sp|P27952|RS2_RAT	293	P27952	2.725|2.742|4.106|2.859	3.108	0.655|1.300|1.815|0.979	0.831	0.994	0.831	1.079	2.803	0.034	1.48697
Q9EPH8	Polyadenylate-binding protein 1 OS=Rattus norvegicus OX=10116 GN=Pabpc1 PE=1 SV=1	Pabpc1 PE=1 SV=1	Pabpc1	1 SV=1	Q9EPH8	23	sp|Q9EPH8|PABP1_RAT	636	Q9EPH8	2.520|2.665|4.276|3.133	3.149	0.309|0.856|1.488|1.100	0.804	0.953	0.804	0.795	3.881	0.035	1.95643
A0A8I6AR12	T-complex protein 1 subunit eta OS=Rattus norvegicus OX=10116 GN=Cct7 PE=1 SV=1	Cct7 PE=1 SV=1	Cct7	1 SV=1	A0A8I6AR12	9	tr|A0A8I6AR12|A0A8I6AR12_RAT	544	A0A8I6AR12	0.676|0.764|1.268|0.515	0.805	.|.|0.254|.	0.797	1	0.797	-0.807	3.171	0.037	1.66494
Q9WTV0	Prolactin regulatory element-binding protein OS=Rattus norvegicus OX=10116 GN=Preb PE=1 SV=2	Preb PE=1 SV=2	Preb	1 SV=2	Q9WTV0	6	sp|Q9WTV0|PREB_RAT	417	Q9WTV0	1.114|1.170|1.151|1.176	1.153	.|.|.|.	0.793	0.843	0.793	0.862	2.336	0.039	1.22404
P63245	Small ribosomal subunit protein RACK1 OS=Rattus norvegicus OX=10116 GN=Rack1 PE=1 SV=3	Rack1 PE=1 SV=3	Rack1	1 SV=3	P63245	7	sp|P63245|RACK1_RAT	317	P63245	1.079|1.073|1.811|1.386	1.337	.|.|.|.	0.789	1	0.789	0.302	2.709	0.042	1.43776
A6KSS8	DNA replication licensing factor MCM7 OS=Rattus norvegicus OX=10116 GN=Mcm7 PE=1 SV=1	Mcm7 PE=1 SV=1	Mcm7	1 SV=1	A6KSS8	8	tr|A6KSS8|A6KSS8_RAT	719	A6KSS8	0.653|0.754|0.931|0.604	0.735	.|.|0.280|.	0.769	0.992	0.769	-0.095	2.623	0.047	1.39122
A0A8I5ZKV9	Probable ATP-dependent RNA helicase DDX5 OS=Rattus norvegicus OX=10116 GN=Ddx5 PE=1 SV=1	Ddx5 PE=1 SV=1	Ddx5	1 SV=1	A0A8I5ZKV9	26	tr|A0A8I5ZKV9|A0A8I5ZKV9_RAT	617	A0A8I5ZKV9	2.916|3.327|4.973|3.368	3.646	0.943|1.429|2.210|1.316	0.769	1	0.769	-0.419	2.591	0.048	1.37351
P43278	Histone H1.0 OS=Rattus norvegicus OX=10116 GN=H1-0 PE=2 SV=2	H1-0 PE=2 SV=2	H1-0	2 SV=2	P43278	6	sp|P43278|H10_RAT	194	P43278	1.684|1.654|3.460|2.134	2.233	0.071|0.541|1.701|0.529	0.759	0.88	0.759	0.751	5.175	0.051	2.37156
P24050	Small ribosomal subunit protein uS7 OS=Rattus norvegicus OX=10116 GN=Rps5 PE=1 SV=3	Rps5 PE=1 SV=3	Rps5	1 SV=3	P24050	5	sp|P24050|RS5_RAT	204	P24050	1.310|1.817|1.665|1.530	1.581	.|.|0.641|.	0.76	0.975	0.76	-0.663	2.467	0.051	1.30276
P62859	Small ribosomal subunit protein eS28 OS=Rattus norvegicus OX=10116 GN=Rps28 PE=1 SV=1	Rps28 PE=1 SV=1	Rps28	1 SV=1	P62859	2	sp|P62859|RS28_RAT	69	P62859	0.682|0.755|0.791|0.697	0.731	.|.|0.302|.	0.753	0.898	0.753	0.445	2.419	0.053	1.27441
Q66X93	Staphylococcal nuclease domain-containing protein 1 OS=Rattus norvegicus OX=10116 GN=Snd1 PE=1 SV=1	Snd1 PE=1 SV=1	Snd1	1 SV=1	Q66X93	15	sp|Q66X93|SND1_RAT	909	Q66X93	1.286|0.461|2.021|1.090	1.214	.|.|0.316|.	0.75	1	0.75	-5.779	3.838	0.056	1.94035
P04644	Small ribosomal subunit protein eS17 OS=Rattus norvegicus OX=10116 GN=Rps17 PE=1 SV=3	Rps17 PE=1 SV=3	Rps17	1 SV=3	P04644	3	sp|P04644|RS17_RAT	135	P04644	.|1.626|2.173|1.572	1.466	.|.|.|.	0.749	1	0.749	-11.39	2.971	0.057	1.57095
O88767	Parkinson disease protein 7 homolog OS=Rattus norvegicus OX=10116 GN=Park7 PE=1 SV=1	Park7 PE=1 SV=1	Park7	1 SV=1	O88767	5	sp|O88767|PARK7_RAT	189	O88767	1.395|1.537|1.205|0.905	1.261	.|.|.|.	0.741	0.997	0.741	-2.263	2.554	0.058	1.35276
B0BMT9	Sulfide quinone oxidoreductase OS=Rattus norvegicus OX=10116 GN=Sqor PE=4 SV=1	Sqor PE=4 SV=1	Sqor	4 SV=1	B0BMT9	7	tr|B0BMT9|B0BMT9_RAT	450	B0BMT9	1.140|1.132|1.101|1.142	1.128	.|.|.|.	0.74	0.775	0.74	0.681	2.286	0.059	1.19283
Q6P7R8	Very-long-chain 3-oxoacyl-CoA reductase OS=Rattus norvegicus OX=10116 GN=Hsd17b12 PE=2 SV=1	Hsd17b12 PE=2 SV=1	Hsd17b12	2 SV=1	Q6P7R8	3	sp|Q6P7R8|DHB12_RAT	312	Q6P7R8	1.144|1.104|1.300|1.061	1.153	.|.|.|.	0.737	0.96	0.737	0.129	2.335	0.06	1.22342
Q562B5	Serine/threonine-protein phosphatase PGAM5, mitochondrial OS=Rattus norvegicus OX=10116 GN=Pgam5 PE=2 SV=1	Pgam5 PE=2 SV=1	Pgam5	2 SV=1	Q562B5	6	sp|Q562B5|PGAM5_RAT	288	Q562B5	0.915|0.994|1.460|1.117	1.122	0.223|0.470|0.620|.	0.735	0.97	0.735	0.009	2.791	0.061	1.48078
P63326	Small ribosomal subunit protein eS10 OS=Rattus norvegicus OX=10116 GN=Rps10 PE=1 SV=1	Rps10 PE=1 SV=1	Rps10	1 SV=1	P63326	4	sp|P63326|RS10_RAT	165	P63326	.|0.442|0.951|0.455	0.585	.|.|.|0.151	0.73	1	0.73	3.02	3.877	0.062	1.95494
Q00438	Polypyrimidine tract-binding protein 1 OS=Rattus norvegicus OX=10116 GN=Ptbp1 PE=1 SV=2	Ptbp1 PE=1 SV=2	Ptbp1	1 SV=2	Q00438	16	sp|Q00438|PTBP1_RAT	556	Q00438	1.906|2.188|3.920|2.695	2.677	0.127|0.906|1.578|0.860	0.728	0.884	0.728	0.182	4.257	0.063	2.08984
G3V9N0	Polyadenylate-binding protein OS=Rattus norvegicus OX=10116 GN=Pabpc4 PE=3 SV=3	Pabpc4 PE=3 SV=3	Pabpc4	3 SV=3	G3V9N0	9	tr|G3V9N0|G3V9N0_RAT	660	G3V9N0	0.885|1.207|1.539|1.130	1.19	.|.|0.465|.	0.724	0.995	0.724	-1.562	2.562	0.064	1.35727
Q10758	Keratin, type II cytoskeletal 8 OS=Rattus norvegicus OX=10116 GN=Krt8 PE=1 SV=3	Krt8 PE=1 SV=3	Krt8	1 SV=3	Q10758	2	sp|Q10758|K2C8_RAT	483	Q10758	0.636|1.261|1.377|1.701	1.244	0.425|0.661|0.457|.	0.723	0.999	0.723	-7.897	2.466	0.066	1.30217
Q7M0E3	Destrin OS=Rattus norvegicus OX=10116 GN=Dstn PE=1 SV=3	Dstn PE=1 SV=3	Dstn	1 SV=3	Q7M0E3	2	sp|Q7M0E3|DEST_RAT	165	Q7M0E3	1.121|1.112|1.240|1.063	1.134	.|.|.|.	0.72	0.922	0.72	0.152	2.297	0.066	1.19975
A0A8I5ZQZ1	Nuclear FMR1 interacting protein 2 OS=Rattus norvegicus OX=10116 GN=Nufip2 PE=1 SV=1	Nufip2 PE=1 SV=1	Nufip2	1 SV=1	A0A8I5ZQZ1	11	tr|A0A8I5ZQZ1|A0A8I5ZQZ1_RAT	691	A0A8I5ZQZ1	0.713|1.020|1.554|1.028	1.079	.|.|0.398|.	0.719	0.999	0.719	-2.293	2.713	0.067	1.43989
Q794E4	Heterogeneous nuclear ribonucleoprotein F OS=Rattus norvegicus OX=10116 GN=Hnrnpf PE=1 SV=3	Hnrnpf PE=1 SV=3	Hnrnpf	1 SV=3	Q794E4	8	sp|Q794E4|HNRPF_RAT	415	Q794E4	1.981|2.295|3.661|2.428	2.591	.|0.515|1.671|0.722	0.713	0.967	0.713	-0.112	3.037	0.071	1.60265
P62752	Large ribosomal subunit protein uL23 OS=Rattus norvegicus OX=10116 GN=Rpl23a PE=1 SV=1	Rpl23a PE=1 SV=1	Rpl23a	1 SV=1	P62752	6	sp|P62752|RL23A_RAT	156	P62752	1.802|2.014|2.934|1.837	2.147	.|0.746|1.303|0.628	0.709	0.999	0.709	-0.094	2.53	0.073	1.33914
P21807	Peripherin OS=Rattus norvegicus OX=10116 GN=Prph PE=1 SV=1	Prph PE=1 SV=1	Prph	1 SV=1	P21807	33	sp|P21807|PERI_RAT	468	P21807	4.355|4.253|5.401|4.307	4.579	1.739|1.890|2.807|1.605	0.701	0.979	0.701	0.258	2.334	0.076	1.2228
P34058	Heat shock protein HSP 90-beta OS=Rattus norvegicus OX=10116 GN=Hsp90ab1 PE=1 SV=4	Hsp90ab1 PE=1 SV=4	Hsp90ab1	1 SV=4	P34058	28	sp|P34058|HS90B_RAT	724	P34058	3.996|4.085|5.867|3.039	4.247	1.240|2.068|2.407|0.668	0.689	0.954	0.689	-0.602	2.98	0.079	1.57531
P62832	Large ribosomal subunit protein uL14 OS=Rattus norvegicus OX=10116 GN=Rpl23 PE=2 SV=1	Rpl23 PE=2 SV=1	Rpl23	2 SV=1	P62832	5	sp|P62832|RL23_RAT	140	P62832	2.786|2.762|3.745|2.803	3.024	0.951|1.284|1.806|1.232	0.671	0.991	0.671	0.144	2.355	0.084	1.23573
O35821	Myb-binding protein 1A OS=Rattus norvegicus OX=10116 GN=Mybbp1a PE=1 SV=2	Mybbp1a PE=1 SV=2	Mybbp1a	1 SV=2	O35821	16	sp|O35821|MBB1A_RAT	1344	O35821	0.853|0.978|1.312|0.805	0.987	.|0.298|0.648|0.148	0.668	0.875	0.668	0.09	3.23	0.086	1.69153
P62278	Small ribosomal subunit protein uS15 OS=Rattus norvegicus OX=10116 GN=Rps13 PE=1 SV=2	Rps13 PE=1 SV=2	Rps13	1 SV=2	P62278	8	sp|P62278|RS13_RAT	151	P62278	2.858|3.050|4.595|3.090	3.398	1.144|1.267|2.199|1.157	0.666	0.999	0.666	-0.492	2.452	0.087	1.29396
P15205	Microtubule-associated protein 1B OS=Rattus norvegicus OX=10116 GN=Map1b PE=1 SV=3	Map1b PE=1 SV=3	Map1b	1 SV=3	P15205	37	sp|P15205|MAP1B_RAT	2461	P15205	1.298|1.814|1.391|1.245	1.437	.|0.444|1.012|0.395	0.657	0.944	0.657	-0.15	2.555	0.091	1.35332
G3V9R8	Heterogeneous nuclear ribonucleoprotein C OS=Rattus norvegicus OX=10116 GN=Hnrnpc PE=1 SV=2	Hnrnpc PE=1 SV=2	Hnrnpc	1 SV=2	G3V9R8	10	sp|G3V9R8|HNRPC_RAT	298	G3V9R8	1.437|1.791|3.942|2.512	2.42	0.105|0.325|2.078|0.814	0.639	0.836	0.639	-0.303	4.936	0.096	2.30334
P62850	Small ribosomal subunit protein eS24 OS=Rattus norvegicus OX=10116 GN=Rps24 PE=1 SV=1	Rps24 PE=1 SV=1	Rps24	1 SV=1	P62850	3	sp|P62850|RS24_RAT	133	P62850	0.677|0.751|1.316|0.711	0.864	0.166|0.318|0.612|0.256	0.636	0.981	0.636	-0.235	2.864	0.097	1.51803
P39951	Cyclin-dependent kinase 1 OS=Rattus norvegicus OX=10116 GN=Cdk1 PE=1 SV=1	Cdk1 PE=1 SV=1	Cdk1	1 SV=1	P39951	3	sp|P39951|CDK1_RAT	297	P39951	0.972|1.121|1.373|1.079	1.136	.|.|.|.	0.633	0.982	0.633	-1.191	2.302	0.098	1.20289
P41498	Low molecular weight phosphotyrosine protein phosphatase OS=Rattus norvegicus OX=10116 GN=Acp1 PE=1 SV=3	Acp1 PE=1 SV=3	Acp1	1 SV=3	P41498	3	sp|P41498|PPAC_RAT	158	P41498	1.175|1.164|1.185|0.771	1.074	.|.|.|.	0.632	0.857	0.632	-4.678	2.175	0.099	1.12102
P62914	Large ribosomal subunit protein uL5 OS=Rattus norvegicus OX=10116 GN=Rpl11 PE=1 SV=2	Rpl11 PE=1 SV=2	Rpl11	1 SV=2	P62914	4	sp|P62914|RL11_RAT	178	P62914	2.719|2.810|3.773|2.838	3.035	1.042|1.316|1.902|1.130	0.619	0.989	0.619	-0.401	2.317	0.1	1.21226
P63174	Large ribosomal subunit protein eL38 OS=Rattus norvegicus OX=10116 GN=Rpl38 PE=1 SV=2	Rpl38 PE=1 SV=2	Rpl38	1 SV=2	P63174	5	sp|P63174|RL38_RAT	70	P63174	2.424|2.894|3.160|3.030	2.877	1.239|1.007|1.740|1.309	0.615	0.881	0.615	-1.994	2.216	0.101	1.14796
A0A8I6AAN3	Delta-1-pyrroline-5-carboxylate synthase OS=Rattus norvegicus OX=10116 GN=Aldh18a1 PE=3 SV=1	Aldh18a1 PE=3 SV=1	Aldh18a1	3 SV=1	A0A8I6AAN3	15	tr|A0A8I6AAN3|A0A8I6AAN3_RAT	791	A0A8I6AAN3	0.360|0.451|0.908|0.594	0.578	.|.|0.205|.	0.603	1	0.603	-3.27	2.814	0.105	1.49262
D3ZNZ9	Histone H2B OS=Rattus norvegicus OX=10116 GN=Hist3h2ba PE=3 SV=1	Hist3h2ba PE=3 SV=1	Hist3h2ba	3 SV=1	D3ZNZ9	7	tr|D3ZNZ9|D3ZNZ9_RAT	126	D3ZNZ9	6.110|4.491|10.040|5.245	6.472	0.992|2.949|3.576|2.493	0.601	0.974	0.601	-0.993	2.863	0.106	1.51753
P84092	AP-2 complex subunit mu OS=Rattus norvegicus OX=10116 GN=Ap2m1 PE=1 SV=1	Ap2m1 PE=1 SV=1	Ap2m1	1 SV=1	P84092	6	sp|P84092|AP2M1_RAT	435	P84092	0.391|0.542|1.016|0.611	0.64	.|0.140|0.428|.	0.6	0.999	0.6	-3.459	2.617	0.106	1.38791
Q6P502	T-complex protein 1 subunit gamma OS=Rattus norvegicus OX=10116 GN=Cct3 PE=1 SV=1	Cct3 PE=1 SV=1	Cct3	1 SV=1	Q6P502	10	sp|Q6P502|TCPG_RAT	545	Q6P502	1.000|1.108|1.315|1.027	1.112	.|.|.|.	0.595	0.967	0.595	-0.762	2.254	0.107	1.17249
P62083	Small ribosomal subunit protein eS7 OS=Rattus norvegicus OX=10116 GN=Rps7 PE=1 SV=1	Rps7 PE=1 SV=1	Rps7	1 SV=1	P62083	4	sp|P62083|RS7_RAT	194	P62083	1.358|1.499|2.469|1.374	1.675	0.401|0.691|1.254|0.444	0.591	0.976	0.591	-0.404	2.673	0.11	1.41846
P43244	Matrin-3 OS=Rattus norvegicus OX=10116 GN=Matr3 PE=1 SV=2	Matr3 PE=1 SV=2	Matr3	1 SV=2	P43244	24	sp|P43244|MATR3_RAT	845	P43244	0.827|0.960|2.738|1.398	1.481	.|0.123|1.216|0.351	0.586	0.899	0.586	-0.902	3.955	0.111	1.98368
P29314	Small ribosomal subunit protein uS4 OS=Rattus norvegicus OX=10116 GN=Rps9 PE=1 SV=4	Rps9 PE=1 SV=4	Rps9	1 SV=4	P29314	14	sp|P29314|RS9_RAT	194	P29314	3.058|3.420|4.918|3.148	3.636	0.883|1.817|2.354|1.306	0.583	0.985	0.583	-0.693	2.439	0.112	1.28629
P60711;P63259	Actin, cytoplasmic 1 OS=Rattus norvegicus OX=10116 GN=Actb PE=1 SV=1	Actb PE=1 SV=1	Actb	1 SV=1	P60711	23	sp|P60711|ACTB_RAT	375	P60711;P63259	10.538|9.920|13.825|10.614	11.224	4.569|4.742|5.779|4.787	0.573	0.983	0.573	-0.92	2.268	0.113	1.18142
P62845	Small ribosomal subunit protein uS19 OS=Rattus norvegicus OX=10116 GN=Rps15 PE=1 SV=2	Rps15 PE=1 SV=2	Rps15	1 SV=2	P62845	2	sp|P62845|RS15_RAT	145	P62845	0.991|1.175|1.779|1.275	1.305	0.513|0.507|0.895|0.410	0.57	0.998	0.57	-2.691	2.347	0.114	1.23082
D3ZUX5	Coiled-coil-helix-coiled-coil-helix domain containing 3 OS=Rattus norvegicus OX=10116 GN=Chchd3 PE=1 SV=2	Chchd3 PE=1 SV=2	Chchd3	1 SV=2	D3ZUX5	3	tr|D3ZUX5|D3ZUX5_RAT	223	D3ZUX5	1.155|1.078|1.082|0.986	1.075	.|.|.|.	0.568	0.803	0.568	-0.973	2.178	0.115	1.123
Q6URK4	Heterogeneous nuclear ribonucleoprotein A3 OS=Rattus norvegicus OX=10116 GN=Hnrnpa3 PE=1 SV=1	Hnrnpa3 PE=1 SV=1	Hnrnpa3	1 SV=1	Q6URK4	10	sp|Q6URK4|ROA3_RAT	379	Q6URK4	0.470|0.676|2.158|1.300	1.151	.|.|0.724|0.218	0.56	1	0.56	-3.373	2.893	0.117	1.53257
A0A0G2K654	H1.2 linker histone, cluster member OS=Rattus norvegicus OX=10116 GN=H1f2 PE=3 SV=1	H1f2 PE=3 SV=1	H1f2	3 SV=1	A0A0G2K654	9	tr|A0A0G2K654|A0A0G2K654_RAT	212	A0A0G2K654	5.142|5.243|11.761|7.536	7.421	1.122|2.316|5.423|2.956	0.554	0.939	0.554	-0.904	2.921	0.119	1.54646
Q60587	Trifunctional enzyme subunit beta, mitochondrial OS=Rattus norvegicus OX=10116 GN=Hadhb PE=1 SV=1	Hadhb PE=1 SV=1	Hadhb	1 SV=1	Q60587	9	sp|Q60587|ECHB_RAT	475	Q60587	0.878|0.952|1.445|0.770	1.011	.|0.210|0.827|.	0.552	0.997	0.552	-1.921	2.427	0.12	1.27917
P09495	Tropomyosin alpha-4 chain OS=Rattus norvegicus OX=10116 GN=Tpm4 PE=1 SV=3	Tpm4 PE=1 SV=3	Tpm4	1 SV=3	P09495	6	sp|P09495|TPM4_RAT	248	P09495	0.684|0.891|0.859|0.815	0.812	.|.|0.511|0.267	0.543	0.785	0.543	-1.884	2.198	0.123	1.13619
F1M3H8	Heterogeneous nuclear ribonucleoprotein A0 OS=Rattus norvegicus OX=10116 GN=Hnrnpa0 PE=1 SV=4	Hnrnpa0 PE=1 SV=4	Hnrnpa0	1 SV=4	F1M3H8	7	tr|F1M3H8|F1M3H8_RAT	284	F1M3H8	0.699|0.951|2.015|1.113	1.194	.|0.188|0.894|0.342	0.537	0.941	0.537	-1.89	3.096	0.125	1.63041
P61980	Heterogeneous nuclear ribonucleoprotein K OS=Rattus norvegicus OX=10116 GN=Hnrnpk PE=1 SV=1	Hnrnpk PE=1 SV=1	Hnrnpk	1 SV=1	P61980	17	sp|P61980|HNRPK_RAT	463	P61980	2.304|2.778|4.871|3.043	3.249	.|0.780|2.218|1.203	0.536	0.98	0.536	-1.73	2.545	0.126	1.34767
P62243	Small ribosomal subunit protein eS8 OS=Rattus norvegicus OX=10116 GN=Rps8 PE=1 SV=2	Rps8 PE=1 SV=2	Rps8	1 SV=2	P62243	7	sp|P62243|RS8_RAT	208	P62243	2.889|3.042|4.585|3.105	3.405	0.876|1.656|2.279|1.322	0.534	0.987	0.534	-0.966	2.355	0.127	1.23573
G3V6U3	Alpha-1,3/1,6-mannosyltransferase ALG2 OS=Rattus norvegicus OX=10116 GN=Alg2 PE=3 SV=1	Alg2 PE=3 SV=1	Alg2	3 SV=1	G3V6U3	6	tr|G3V6U3|G3V6U3_RAT	415	G3V6U3	1.250|0.960|1.303|0.406	0.98	.|.|.|.	0.523	0.962	0.523	-13.456	1.985	0.129	0.989139
B5DF91	ELAV-like protein 1 OS=Rattus norvegicus OX=10116 GN=Elavl1 PE=1 SV=1	Elavl1 PE=1 SV=1	Elavl1	1 SV=1	B5DF91	15	sp|B5DF91|ELAV1_RAT	326	B5DF91	0.723|1.113|1.913|1.245	1.248	.|.|0.855|0.338	0.522	0.998	0.522	-6.041	2.321	0.13	1.21475
P06685	Sodium/potassium-transporting ATPase subunit alpha-1 OS=Rattus norvegicus OX=10116 GN=Atp1a1 PE=1 SV=1	Atp1a1 PE=1 SV=1	Atp1a1	1 SV=1	P06685	16	sp|P06685|AT1A1_RAT	1023	P06685	1.253|1.246|1.619|1.237	1.339	.|0.512|0.706|.	0.521	0.949	0.521	-0.58	2.227	0.131	1.1551
D3ZFP4	DNA replication licensing factor MCM3 OS=Rattus norvegicus OX=10116 GN=Mcm3 PE=1 SV=3	Mcm3 PE=1 SV=3	Mcm3	1 SV=3	D3ZFP4	13	tr|D3ZFP4|D3ZFP4_RAT	813	D3ZFP4	1.032|1.071|1.248|0.938	1.072	.|.|.|.	0.519	0.929	0.519	-1.72	2.172	0.132	1.11902
P62902	Large ribosomal subunit protein eL31 OS=Rattus norvegicus OX=10116 GN=Rpl31 PE=2 SV=1	Rpl31 PE=2 SV=1	Rpl31	2 SV=1	P62902	5	sp|P62902|RL31_RAT	125	P62902	2.294|2.111|3.449|2.181	2.509	0.662|1.200|1.728|0.928	0.517	0.989	0.517	-1.029	2.361	0.133	1.2394
F1LQ48	Heterogeneous nuclear ribonucleoprotein L OS=Rattus norvegicus OX=10116 GN=Hnrnpl PE=1 SV=2	Hnrnpl PE=1 SV=2	Hnrnpl	1 SV=2	F1LQ48	14	sp|F1LQ48|HNRPL_RAT	623	F1LQ48	0.504|0.594|2.324|1.349	1.192	.|.|1.085|0.172	0.509	1	0.509	-4.422	2.761	0.136	1.46519
D4A3K5	Histone H1.1 OS=Rattus norvegicus OX=10116 GN=H1-1 PE=1 SV=1	H1-1 PE=1 SV=1	Hist1h1a	1 SV=1	D4A3K5	10	sp|D4A3K5|H11_RAT	214	D4A3K5	5.463|5.198|11.650|7.219	7.383	1.452|2.432|5.490|3.248	0.508	0.968	0.508	-1.438	2.621	0.137	1.39012
P20280	Large ribosomal subunit protein eL21 OS=Rattus norvegicus OX=10116 GN=Rpl21 PE=1 SV=3	Rpl21 PE=1 SV=3	Rpl21	1 SV=3	P20280	3	sp|P20280|RL21_RAT	160	P20280	0.982|1.069|1.738|0.931	1.18	.|0.398|0.946|0.191	0.507	0.808	0.507	-0.589	2.838	0.138	1.50487
D4ACB8	T-complex protein 1 subunit theta OS=Rattus norvegicus OX=10116 GN=Cct8 PE=3 SV=1	Cct8 PE=3 SV=1	Cct8	3 SV=1	D4ACB8	18	tr|D4ACB8|D4ACB8_RAT	548	D4ACB8	1.227|0.895|1.725|0.842	1.172	.|.|.|.	0.506	0.999	0.506	-3.343	2.375	0.14	1.24793
P04764	Alpha-enolase OS=Rattus norvegicus OX=10116 GN=Eno1 PE=1 SV=4	Eno1 PE=1 SV=4	Eno1	1 SV=4	P04764	9	sp|P04764|ENOA_RAT	434	P04764	0.723|0.502|1.810|1.549	1.146	.|0.509|0.427|.	0.503	0.999	0.503	-8.722	2.456	0.143	1.29631
P17074	Small ribosomal subunit protein eS19 OS=Rattus norvegicus OX=10116 GN=Rps19 PE=1 SV=3	Rps19 PE=1 SV=3	Rps19	1 SV=3	P17074	9	sp|P17074|RS19_RAT	145	P17074	1.748|1.827|2.998|1.612	2.046	0.597|0.801|1.488|0.730	0.5	0.997	0.5	-1.573	2.411	0.143	1.26963
Q4QRB4	Tubulin beta-3 chain OS=Rattus norvegicus OX=10116 GN=Tubb3 PE=1 SV=1	Tubb3 PE=1 SV=1	Tubb3	1 SV=1	Q4QRB4	3	sp|Q4QRB4|TBB3_RAT	450	Q4QRB4	1.037|1.055|1.145|0.973	1.052	.|.|.|.	0.494	0.783	0.494	-1.17	2.132	0.147	1.09221
D4AB03	Family with sequence similarity 120A OS=Rattus norvegicus OX=10116 GN=Fam120a PE=1 SV=3	Fam120a PE=1 SV=3	Fam120a	1 SV=3	D4AB03	15	tr|D4AB03|D4AB03_RAT	1116	D4AB03	0.378|0.755|1.252|0.833	0.804	.|.|0.369|.	0.489	0.996	0.489	-8.988	2.182	0.15	1.12565
P84245	Histone H3.3 OS=Rattus norvegicus OX=10116 GN=H3-3b PE=1 SV=2	H3-3b PE=1 SV=2	H3-3b	1 SV=2	P84245	4	sp|P84245|H33_RAT	136	P84245	2.678|1.732|3.172|1.798	2.345	.|0.912|1.670|0.782	0.486	0.986	0.486	-3.574	2.212	0.154	1.14535
P62890	Large ribosomal subunit protein eL30 OS=Rattus norvegicus OX=10116 GN=Rpl30 PE=1 SV=2	Rpl30 PE=1 SV=2	Rpl30	1 SV=2	P62890	4	sp|P62890|RL30_RAT	115	P62890	0.895|1.068|1.550|0.981	1.124	.|.|.|.	0.474	0.997	0.474	-2.428	2.277	0.155	1.18713
G3V7V3	long-chain-fatty-acid--CoA ligase OS=Rattus norvegicus OX=10116 GN=Slc27a4 PE=1 SV=1	Slc27a4 PE=1 SV=1	Slc27a4	1 SV=1	G3V7V3	11	tr|G3V7V3|G3V7V3_RAT	643	G3V7V3	0.982|0.916|1.102|1.161	1.04	.|.|.|.	0.464	0.815	0.464	-2.089	2.107	0.159	1.07519
P24049	Large ribosomal subunit protein uL22 OS=Rattus norvegicus OX=10116 GN=Rpl17 PE=2 SV=3	Rpl17 PE=2 SV=3	Rpl17	2 SV=3	P24049	5	sp|P24049|RL17_RAT	184	P24049	1.482|1.713|2.466|1.547	1.802	0.526|0.916|1.249|0.670	0.457	0.991	0.457	-1.906	2.262	0.164	1.1776
P22509	rRNA 2'-O-methyltransferase fibrillarin OS=Rattus norvegicus OX=10116 GN=Fbl PE=1 SV=2	Fbl PE=1 SV=2	Fbl	1 SV=2	P22509	10	sp|P22509|FBRL_RAT	327	P22509	0.845|0.989|2.043|1.641	1.38	.|.|0.681|.	0.454	0.988	0.454	-7.317	2.026	0.168	1.01863
P13383	Nucleolin OS=Rattus norvegicus OX=10116 GN=Ncl PE=1 SV=3	Ncl PE=1 SV=3	Ncl	1 SV=3	P13383	18	sp|P13383|NUCL_RAT	713	P13383	1.799|1.739|3.014|1.499	2.013	0.204|0.946|1.567|0.909	0.437	0.689	0.437	-0.874	2.779	0.175	1.47457
P12749	Large ribosomal subunit protein uL24 OS=Rattus norvegicus OX=10116 GN=Rpl26 PE=1 SV=1	Rpl26 PE=1 SV=1	Rpl26	1 SV=1	P12749	9	sp|P12749|RL26_RAT	145	P12749	2.643|2.578|3.836|2.586	2.911	0.882|1.389|1.946|1.250	0.436	0.991	0.436	-1.239	2.216	0.176	1.14796
Q8VHV7	Heterogeneous nuclear ribonucleoprotein H OS=Rattus norvegicus OX=10116 GN=Hnrnph1 PE=1 SV=2	Hnrnph1 PE=1 SV=2	Hnrnph1	1 SV=2	Q8VHV7	5	sp|Q8VHV7|HNRH1_RAT	449	Q8VHV7	1.309|1.484|2.245|1.571	1.652	.|0.510|1.099|.	0.431	0.989	0.431	-2.785	2.206	0.177	1.14143
Q9WUL0	DNA topoisomerase 1 OS=Rattus norvegicus OX=10116 GN=Top1 PE=1 SV=1	Top1 PE=1 SV=1	Top1	1 SV=1	Q9WUL0	13	sp|Q9WUL0|TOP1_RAT	767	Q9WUL0	0.973|1.043|1.561|0.788	1.091	.|0.337|1.104|0.179	0.427	0.655	0.427	-1.028	2.69	0.178	1.42761
A9UMV8;Q4FZT6	Histone H2A.J OS=Rattus norvegicus OX=10116 GN=H2aj PE=2 SV=1	H2aj PE=2 SV=1	H2aj	2 SV=1	A9UMV8	4	sp|A9UMV8|H2AJ_RAT	129	A9UMV8;Q4FZT6	6.041|4.017|9.296|4.648	6	.|2.604|3.345|2.297	0.424	0.999	0.424	-5.493	2.21	0.179	1.14405
Q5I0G4	Glycine--tRNA ligase OS=Rattus norvegicus OX=10116 GN=Gars1 PE=1 SV=2	Gars1 PE=1 SV=2	Gars	1 SV=2	Q5I0G4	13	sp|Q5I0G4|GARS_RAT	728	Q5I0G4	0.482|0.700|1.223|0.456	0.715	.|0.226|0.416|.	0.42	0.999	0.42	-4.408	2.335	0.181	1.22342
O08629	Transcription intermediary factor 1-beta OS=Rattus norvegicus OX=10116 GN=Trim28 PE=1 SV=2	Trim28 PE=1 SV=2	Trim28	1 SV=2	O08629	11	sp|O08629|TIF1B_RAT	835	O08629	0.339|0.241|1.017|0.618	0.554	.|.|0.268|.	0.416	0.998	0.416	-10.125	2.068	0.182	1.04824
A0A0G2K0S7	RAP1 GTPase activating protein 2 OS=Rattus norvegicus OX=10116 GN=Rap1gap2 PE=1 SV=2	Rap1gap2 PE=1 SV=2	Rap1gap2	1 SV=2	A0A0G2K0S7	9	tr|A0A0G2K0S7|A0A0G2K0S7_RAT	712	A0A0G2K0S7	0.910|1.053|1.181|0.961	1.026	.|.|.|.	0.416	0.851	0.416	-2.189	2.079	0.183	1.05589
G3V7Q7	IQ motif containing GTPase activating protein 1 OS=Rattus norvegicus OX=10116 GN=Iqgap1 PE=1 SV=1	Iqgap1 PE=1 SV=1	Iqgap1	1 SV=1	G3V7Q7	20	tr|G3V7Q7|G3V7Q7_RAT	1657	G3V7Q7	0.804|0.710|1.393|0.691	0.899	.|.|0.382|.	0.413	0.998	0.413	-2.176	2.355	0.184	1.23573
Q99376	Transferrin receptor protein 1 OS=Rattus norvegicus OX=10116 GN=Tfrc PE=1 SV=2	Tfrc PE=1 SV=2	Tfrc	1 SV=2	Q99376	14	sp|Q99376|TFR1_RAT	761	Q99376	0.999|1.005|1.184|0.935	1.031	.|.|.|.	0.413	0.856	0.413	-1.767	2.089	0.185	1.06281
Q64119	Myosin light polypeptide 6 OS=Rattus norvegicus OX=10116 GN=Myl6 PE=1 SV=3	Myl6 PE=1 SV=3	Myl6	1 SV=3	Q64119	7	sp|Q64119|MYL6_RAT	151	Q64119	2.639|2.932|3.324|3.152	3.012	0.769|1.362|1.971|1.965	0.41	0.629	0.41	-1.641	2.122	0.188	1.08542
P62718	Large ribosomal subunit protein eL20 OS=Rattus norvegicus OX=10116 GN=Rpl18a PE=1 SV=1	Rpl18a PE=1 SV=1	Rpl18a	1 SV=1	P62718	4	sp|P62718|RL18A_RAT	176	P62718	0.872|1.053|1.484|0.947	1.089	0.304|0.556|0.868|0.421	0.405	0.941	0.405	-2.216	2.184	0.189	1.12697
A7VJC2	Heterogeneous nuclear ribonucleoproteins A2/B1 OS=Rattus norvegicus OX=10116 GN=Hnrnpa2b1 PE=1 SV=1	Hnrnpa2b1 PE=1 SV=1	Hnrnpa2b1	1 SV=1	A7VJC2	15	sp|A7VJC2|ROA2_RAT	353	A7VJC2	2.500|2.785|6.620|3.986	3.973	.|0.840|3.290|1.641	0.403	0.895	0.403	-2.21	2.4	0.191	1.26303
P04256	Heterogeneous nuclear ribonucleoprotein A1 OS=Rattus norvegicus OX=10116 GN=Hnrnpa1 PE=1 SV=3	Hnrnpa1 PE=1 SV=3	Hnrnpa1	1 SV=3	P04256	12	sp|P04256|ROA1_RAT	320	P04256	1.923|2.122|4.231|2.621	2.724	0.195|0.773|2.635|1.680	0.395	0.565	0.395	-0.867	3.016	0.194	1.59264
P11442	Clathrin heavy chain 1 OS=Rattus norvegicus OX=10116 GN=Cltc PE=1 SV=3	Cltc PE=1 SV=3	Cltc	1 SV=3	P11442	29	sp|P11442|CLH1_RAT	1675	P11442	0.937|1.262|2.183|1.071	1.363	0.149|0.942|1.416|0.280	0.389	0.604	0.389	-1.017	2.806	0.198	1.48852
A0A8I6ABZ7	RNA helicase OS=Rattus norvegicus OX=10116 GN=Dhx9 PE=1 SV=1	Dhx9 PE=1 SV=1	Dhx9	1 SV=1	A0A8I6ABZ7	33	tr|A0A8I6ABZ7|A0A8I6ABZ7_RAT	1392	A0A8I6ABZ7	0.524|0.835|1.818|1.423	1.15	.|.|0.648|.	0.385	0.971	0.385	-13.157	1.774	0.202	0.827006
Q62826	Heterogeneous nuclear ribonucleoprotein M OS=Rattus norvegicus OX=10116 GN=Hnrnpm PE=1 SV=4	Hnrnpm PE=1 SV=4	Hnrnpm	1 SV=4	Q62826	30	sp|Q62826|HNRPM_RAT	690	Q62826	1.808|1.676|2.993|2.170	2.162	0.548|1.223|1.678|0.933	0.38	0.906	0.38	-2.509	2.136	0.203	1.09491
A0A0G2K5L2	Mitochondrial glutamate carrier 1 OS=Rattus norvegicus OX=10116 GN=Slc25a22 PE=2 SV=1	Slc25a22 PE=2 SV=1	Slc25a22	2 SV=1	A0A0G2K5L2	4	sp|A0A0G2K5L2|GHC1_RAT	323	A0A0G2K5L2	0.963|0.953|0.993|1.148	1.014	.|.|.|.	0.37	0.789	0.37	-1.489	2.055	0.207	1.03914
P06761	Endoplasmic reticulum chaperone BiP OS=Rattus norvegicus OX=10116 GN=Hspa5 PE=1 SV=1	Hspa5 PE=1 SV=1	Hspa5	1 SV=1	P06761	29	sp|P06761|BIP_RAT	654	P06761	1.645|1.749|2.827|1.786	2.002	0.732|0.975|1.392|0.699	0.363	0.996	0.363	-2.526	2.193	0.208	1.13291
B1H227	Regulator of chromosome condensation OS=Rattus norvegicus OX=10116 GN=Rcc1 PE=1 SV=1	Rcc1 PE=1 SV=1	Rcc1	1 SV=1	B1H227	9	tr|B1H227|B1H227_RAT	421	B1H227	.|.|1.170|0.464	0.655	.|.|0.229|.	0.363	1	0.363	-0.194	2.863	0.21	1.51753
P18445	Large ribosomal subunit protein uL15 OS=Rattus norvegicus OX=10116 GN=Rpl27a PE=1 SV=3	Rpl27a PE=1 SV=3	Rpl27a	1 SV=3	P18445	4	sp|P18445|RL27A_RAT	148	P18445	1.362|1.534|2.138|1.398	1.608	0.518|0.926|1.193|0.607	0.355	0.961	0.355	-2.469	2.094	0.212	1.06626
E9PTI6	RALY heterogeneous nuclear ribonucleoprotein OS=Rattus norvegicus OX=10116 GN=Raly PE=1 SV=3	Raly PE=1 SV=3	Raly	1 SV=3	E9PTI6	15	tr|E9PTI6|E9PTI6_RAT	381	E9PTI6	0.825|1.018|2.646|1.539	1.507	.|.|1.582|0.342	0.355	0.999	0.355	-8.755	2.05	0.213	1.03562
P49242	Small ribosomal subunit protein eS1 OS=Rattus norvegicus OX=10116 GN=Rps3a PE=1 SV=2	Rps3a PE=1 SV=2	Rps3a	1 SV=2	P49242	14	sp|P49242|RS3A_RAT	264	P49242	2.150|2.214|3.449|2.157	2.493	0.905|1.216|1.704|0.946	0.351	0.994	0.351	-2.021	2.16	0.216	1.11103
Q4V898	RNA-binding motif protein, X chromosome OS=Rattus norvegicus OX=10116 GN=Rbmx PE=1 SV=1	Rbmx PE=1 SV=1	Rbmx	1 SV=1	Q4V898	17	sp|Q4V898|RBMX_RAT	390	Q4V898	0.791|1.123|2.553|1.632	1.525	.|.|1.675|0.367	0.35	0.997	0.35	-10.284	1.946	0.217	0.960512
Q62812	Myosin-9 OS=Rattus norvegicus OX=10116 GN=Myh9 PE=1 SV=3	Myh9 PE=1 SV=3	Myh9	1 SV=3	Q62812	91	sp|Q62812|MYH9_RAT	1961	Q62812	3.655|3.814|4.566|4.075	4.028	0.947|2.077|2.658|2.690	0.348	0.575	0.348	-1.399	2.08	0.218	1.05658
P18666	Myosin regulatory light chain 12B OS=Rattus norvegicus OX=10116 GN=Myl12b PE=1 SV=3	Myl12b PE=1 SV=3	Myl12b	1 SV=3	P18666	7	sp|P18666|ML12B_RAT	172	P18666	1.711|1.848|2.095|2.042	1.924	.|0.663|1.312|0.998	0.346	0.609	0.346	-2.602	2.016	0.219	1.0115
Q63081	Protein disulfide-isomerase A6 OS=Rattus norvegicus OX=10116 GN=Pdia6 PE=1 SV=2	Pdia6 PE=1 SV=2	Pdia6	1 SV=2	Q63081	10	sp|Q63081|PDIA6_RAT	440	Q63081	1.252|1.849|1.739|1.301	1.535	.|0.766|0.822|.	0.342	0.756	0.342	-4.196	1.935	0.22	0.952334
P61621	Protein transport protein Sec61 subunit alpha isoform 1 OS=Rattus norvegicus OX=10116 GN=Sec61a1 PE=2 SV=2	Sec61a1 PE=2 SV=2	Sec61a1	2 SV=2	P61621	6	sp|P61621|S61A1_RAT	476	P61621	0.947|1.004|1.032|1.031	1.003	.|.|.|.	0.338	0.427	0.338	-1.584	2.032	0.222	1.0229
P70615	Lamin-B1 OS=Rattus norvegicus OX=10116 GN=Lmnb1 PE=1 SV=3	Lmnb1 PE=1 SV=3	Lmnb1	1 SV=3	P70615	19	sp|P70615|LMNB1_RAT	587	P70615	0.709|0.696|1.520|0.994	0.98	.|.|.|.	0.325	0.996	0.325	-6.212	1.985	0.225	0.989139
Q66HD0	Endoplasmin OS=Rattus norvegicus OX=10116 GN=Hsp90b1 PE=1 SV=2	Hsp90b1 PE=1 SV=2	Hsp90b1	1 SV=2	Q66HD0	20	sp|Q66HD0|ENPL_RAT	804	Q66HD0	0.924|1.257|2.233|0.915	1.332	0.277|0.839|1.243|0.327	0.325	0.884	0.325	-3.005	2.403	0.226	1.26484
P21531	Large ribosomal subunit protein uL3 OS=Rattus norvegicus OX=10116 GN=Rpl3 PE=1 SV=3	Rpl3 PE=1 SV=3	Rpl3	1 SV=3	P21531	14	sp|P21531|RL3_RAT	403	P21531	2.250|2.505|3.464|2.227	2.611	0.496|1.667|2.329|1.234	0.323	0.607	0.323	-1.412	2.103	0.227	1.07245
P62804	Histone H4 OS=Rattus norvegicus OX=10116 GN=H4c16 PE=1 SV=2	H4c16 PE=1 SV=2	H4c16	1 SV=2	P62804	7	sp|P62804|H4_RAT	103	P62804	2.611|1.359|1.890|1.034	1.724	.|1.249|1.188|0.511	0.315	0.881	0.315	-5.636	1.89	0.23	0.918386
P17077	Large ribosomal subunit protein uL6 OS=Rattus norvegicus OX=10116 GN=Rpl9 PE=1 SV=1	Rpl9 PE=1 SV=1	Rpl9	1 SV=1	P17077	6	sp|P17077|RL9_RAT	192	P17077	1.783|1.907|2.865|1.791	2.087	0.806|1.000|1.499|0.849	0.314	0.987	0.314	-2.773	2.074	0.231	1.05242
P62755	Small ribosomal subunit protein eS6 OS=Rattus norvegicus OX=10116 GN=Rps6 PE=1 SV=1	Rps6 PE=1 SV=1	Rps6	1 SV=1	P62755	8	sp|P62755|RS6_RAT	249	P62755	2.492|2.813|4.075|2.567	2.986	1.142|1.604|2.181|1.151	0.309	0.982	0.309	-3.392	2.039	0.233	1.02786
P61206;P84079	ADP-ribosylation factor 3 OS=Rattus norvegicus OX=10116 GN=Arf3 PE=2 SV=2	Arf3 PE=2 SV=2	Arf3	2 SV=2	P61206	3	sp|P61206|ARF3_RAT	181	P61206;P84079	0.824|0.909|1.256|0.948	0.984	.|.|.|.	0.308	0.935	0.308	-3.676	1.994	0.235	0.995665
Q4FZU2	Keratin, type II cytoskeletal 6A OS=Rattus norvegicus OX=10116 GN=Krt6a PE=1 SV=1	Krt6a PE=1 SV=1	Krt6a	1 SV=1	Q4FZU2	2	sp|Q4FZU2|K2C6A_RAT	552	Q4FZU2	2.653|4.394|5.993|6.630	4.918	.|4.016|.|2.039	0.305	0.779	0.305	-12.562	1.718	0.236	0.78073
P39032	Large ribosomal subunit protein eL36 OS=Rattus norvegicus OX=10116 GN=Rpl36 PE=1 SV=2	Rpl36 PE=1 SV=2	Rpl36	1 SV=2	P39032	4	sp|P39032|RL36_RAT	105	P39032	1.065|1.173|1.796|1.052	1.272	0.356|0.779|0.951|0.600	0.303	0.934	0.303	-2.807	2.016	0.238	1.0115
D3ZXN8	Annexin A10 OS=Rattus norvegicus OX=10116 GN=Anxa10 PE=3 SV=3	Anxa10 PE=3 SV=3	Anxa10	3 SV=3	D3ZXN8	6	tr|D3ZXN8|D3ZXN8_RAT	324	D3ZXN8	0.625|0.893|2.110|0.577	1.051	0.119|0.563|0.821|.	0.299	0.897	0.299	-4.929	2.763	0.242	1.46624
D4ABT8	Heterogeneous nuclear ribonucleoprotein U-like 2 OS=Rattus norvegicus OX=10116 GN=Hnrnpul2 PE=1 SV=2	Hnrnpul2 PE=1 SV=2	Hnrnpul2	1 SV=2	D4ABT8	18	tr|D4ABT8|D4ABT8_RAT	704	D4ABT8	0.773|0.791|1.949|1.013	1.131	.|.|0.926|0.308	0.294	0.999	0.294	-5.084	2.119	0.243	1.08338
Q6IMY8	Heterogeneous nuclear ribonucleoprotein U OS=Rattus norvegicus OX=10116 GN=Hnrnpu PE=1 SV=1	Hnrnpu PE=1 SV=1	Hnrnpu	1 SV=1	Q6IMY8	17	sp|Q6IMY8|HNRPU_RAT	798	Q6IMY8	2.183|2.247|4.141|2.412	2.746	0.809|1.221|2.622|1.351	0.293	0.907	0.293	-2.71	2.008	0.244	1.00576
P63018	Heat shock cognate 71 kDa protein OS=Rattus norvegicus OX=10116 GN=Hspa8 PE=1 SV=1	Hspa8 PE=1 SV=1	Hspa8	1 SV=1	P63018	24	sp|P63018|HSP7C_RAT	646	P63018	4.746|4.656|6.364|4.891	5.164	2.651|2.493|3.080|2.259	0.292	0.887	0.292	-2.643	1.983	0.245	0.987685
Q5PQK2	Fus RNA binding protein OS=Rattus norvegicus OX=10116 GN=Fus PE=3 SV=1	Fus PE=3 SV=1	Fus	3 SV=1	Q5PQK2	8	tr|Q5PQK2|Q5PQK2_RAT	518	Q5PQK2	0.546|0.724|2.100|0.930	1.075	.|.|.|.	0.285	1	0.285	-9.879	2.178	0.248	1.123
A0A8I6GLU8	TAR DNA-binding protein 43 OS=Rattus norvegicus OX=10116 GN=Tardbp PE=4 SV=1	Tardbp PE=4 SV=1	Tardbp	4 SV=1	A0A8I6GLU8	7	tr|A0A8I6GLU8|A0A8I6GLU8_RAT	414	A0A8I6GLU8	0.963|0.953|1.774|1.232	1.231	.|.|0.653|.	0.28	0.957	0.28	-5.127	1.884	0.252	0.913799
F7F5P9	G3BP stress granule assembly factor 2 OS=Rattus norvegicus OX=10116 GN=G3bp2 PE=1 SV=1	G3bp2 PE=1 SV=1	G3bp2	1 SV=1	F7F5P9	5	tr|F7F5P9|F7F5P9_RAT	482	F7F5P9	0.552|0.822|1.342|0.921	0.909	.|.|.|.	0.279	0.975	0.279	-9.706	1.842	0.254	0.881273
P11598	Protein disulfide-isomerase A3 OS=Rattus norvegicus OX=10116 GN=Pdia3 PE=1 SV=2	Pdia3 PE=1 SV=2	Pdia3	1 SV=2	P11598	28	sp|P11598|PDIA3_RAT	505	P11598	1.135|1.303|2.589|0.909	1.484	0.596|0.877|1.594|0.401	0.278	0.869	0.278	-3.713	1.951	0.255	0.964214
P41777	Nucleolar and coiled-body phosphoprotein 1 OS=Rattus norvegicus OX=10116 GN=Nolc1 PE=1 SV=2	Nolc1 PE=1 SV=2	Nolc1	1 SV=2	P41777	10	sp|P41777|NOLC1_RAT	704	P41777	0.097|0.162|0.931|0.492	0.42	.|.|0.275|.	0.273	0.994	0.273	-13.456	1.53	0.258	0.613532
P05065	Fructose-bisphosphate aldolase A OS=Rattus norvegicus OX=10116 GN=Aldoa PE=1 SV=2	Aldoa PE=1 SV=2	Aldoa	1 SV=2	P05065	12	sp|P05065|ALDOA_RAT	364	P05065	.|0.462|1.432|.	0.721	.|.|0.247|.	0.272	1	0.272	-2.332	2.919	0.26	1.54547
Q6PDV7	Large ribosomal subunit protein uL16 OS=Rattus norvegicus OX=10116 GN=Rpl10 PE=1 SV=3	Rpl10 PE=1 SV=3	Rpl10	1 SV=3	Q6PDV7	4	sp|Q6PDV7|RL10_RAT	214	Q6PDV7	1.199|1.268|1.983|1.297	1.437	.|0.680|1.084|0.536	0.272	0.973	0.272	-4.005	1.958	0.261	0.969381
P83732	Large ribosomal subunit protein eL24 OS=Rattus norvegicus OX=10116 GN=Rpl24 PE=2 SV=1	Rpl24 PE=2 SV=1	Rpl24	2 SV=1	P83732	3	sp|P83732|RL24_RAT	157	P83732	1.519|1.716|2.437|1.658	1.833	0.705|0.994|1.409|0.828	0.269	0.942	0.269	-4.333	1.928	0.264	0.947105
P15087	Carboxypeptidase E OS=Rattus norvegicus OX=10116 GN=Cpe PE=1 SV=1	Cpe PE=1 SV=1	Cpe	1 SV=1	P15087	3	sp|P15087|CBPE_RAT	476	P15087	.|0.895|1.507|.	0.847	.|.|.|.	0.269	0.996	0.269	-11.39	1.716	0.267	0.77905
Q02874	Core histone macro-H2A.1 OS=Rattus norvegicus OX=10116 GN=Macroh2a1 PE=1 SV=5	Macroh2a1 PE=1 SV=5	Macroh2a1	1 SV=5	Q02874	8	sp|Q02874|H2AY_RAT	368	Q02874	0.469|0.368|1.866|1.013	0.929	.|.|0.570|.	0.268	0.996	0.268	-13.456	1.63	0.268	0.704872
P04785	Protein disulfide-isomerase OS=Rattus norvegicus OX=10116 GN=P4hb PE=1 SV=2	P4hb PE=1 SV=2	P4hb	1 SV=2	P04785	10	sp|P04785|PDIA1_RAT	509	P04785	0.158|0.412|0.935|.	0.5	.|0.273|0.210|.	0.266	0.999	0.266	-13.456	2.085	0.269	1.06005
Q641Y0	Dolichyl-diphosphooligosaccharide--protein glycosyltransferase 48 kDa subunit OS=Rattus norvegicus OX=10116 GN=Ddost PE=2 SV=1	Ddost PE=2 SV=1	Ddost	2 SV=1	Q641Y0	3	sp|Q641Y0|OST48_RAT	441	Q641Y0	0.129|0.358|0.886|.	0.466	.|0.212|.|.	0.264	0.999	0.264	-13.456	2.197	0.274	1.13553
A0A0G2K402	Myelin expression factor 2 OS=Rattus norvegicus OX=10116 GN=Myef2 PE=1 SV=2	Myef2 PE=1 SV=2	Myef2	1 SV=2	A0A0G2K402	9	tr|A0A0G2K402|A0A0G2K402_RAT	591	A0A0G2K402	0.641|.|1.204|0.524	0.716	.|0.250|0.579|.	0.26	0.99	0.26	-6.196	1.88	0.278	0.910733
Q7TPJ0	Translocon-associated protein subunit alpha OS=Rattus norvegicus OX=10116 GN=Ssr1 PE=1 SV=1	Ssr1 PE=1 SV=1	Ssr1	1 SV=1	Q7TPJ0	2	sp|Q7TPJ0|SSRA_RAT	319	Q7TPJ0	0.967|1.045|0.979|0.890	0.97	.|.|.|.	0.256	0.475	0.256	-2.515	1.966	0.282	0.975263
A6IRJ8	Uridine 5'-monophosphate synthase OS=Rattus norvegicus OX=10116 GN=Umps PE=1 SV=1	Umps PE=1 SV=1	Umps	1 SV=1	A6IRJ8	12	tr|A6IRJ8|A6IRJ8_RAT	481	A6IRJ8	0.746|0.981|1.106|0.892	0.931	.|.|.|.	0.255	0.68	0.255	-5.176	1.886	0.286	0.91533
P35427	Large ribosomal subunit protein uL13 OS=Rattus norvegicus OX=10116 GN=Rpl13a PE=1 SV=2	Rpl13a PE=1 SV=2	Rpl13a	1 SV=2	P35427	5	sp|P35427|RL13A_RAT	203	P35427	1.758|1.957|3.076|1.692	2.121	0.843|1.308|1.666|0.926	0.255	0.971	0.255	-5.474	1.857	0.288	0.892974
D4A9L2	Serine/arginine-rich splicing factor 1 OS=Rattus norvegicus OX=10116 GN=Srsf1 PE=1 SV=1	Srsf1 PE=1 SV=1	Srsf1	1 SV=1	D4A9L2	6	tr|D4A9L2|D4A9L2_RAT	248	D4A9L2	0.305|0.370|0.985|0.307	0.492	.|.|0.449|0.144	0.253	0.999	0.253	-6.717	1.936	0.292	0.953079
Q8VHF5	Citrate synthase, mitochondrial OS=Rattus norvegicus OX=10116 GN=Cs PE=1 SV=1	Cs PE=1 SV=1	Cs	1 SV=1	Q8VHF5	6	sp|Q8VHF5|CISY_RAT	466	Q8VHF5	.|0.379|1.201|.	0.642	.|0.217|0.310|.	0.253	1	0.253	-4.502	2.476	0.293	1.30801
F1LNJ2	U5 small nuclear ribonucleoprotein 200 kDa helicase OS=Rattus norvegicus OX=10116 GN=Snrnp200 PE=1 SV=1	Snrnp200 PE=1 SV=1	Snrnp200	1 SV=1	F1LNJ2	17	sp|F1LNJ2|U520_RAT	2139	F1LNJ2	.|0.303|0.771|1.825	0.848	.|.|.|.	0.252	1	0.252	-13.456	1.718	0.295	0.78073
P05426	Large ribosomal subunit protein uL30 OS=Rattus norvegicus OX=10116 GN=Rpl7 PE=1 SV=2	Rpl7 PE=1 SV=2	Rpl7	1 SV=2	P05426	12	sp|P05426|RL7_RAT	260	P05426	1.870|1.913|2.915|1.870	2.142	0.837|1.325|1.743|0.866	0.252	0.938	0.252	-3.865	1.883	0.296	0.913033
D4ABK7	Heterogeneous nuclear ribonucleoprotein H3 OS=Rattus norvegicus OX=10116 GN=Hnrnph3 PE=4 SV=2	Hnrnph3 PE=4 SV=2	Hnrnph3	4 SV=2	D4ABK7	5	tr|D4ABK7|D4ABK7_RAT	361	D4ABK7	0.229|0.428|1.587|0.679	0.731	.|.|0.457|.	0.252	0.997	0.252	-13.456	1.599	0.297	0.67717
P10111	Peptidyl-prolyl cis-trans isomerase A OS=Rattus norvegicus OX=10116 GN=Ppia PE=1 SV=2	Ppia PE=1 SV=2	Ppia	1 SV=2	P10111	5	sp|P10111|PPIA_RAT	164	P10111	0.493|0.965|2.763|0.780	1.251	.|0.566|0.886|.	0.251	1	0.251	-13.456	1.766	0.301	0.820485
Q63357	Unconventional myosin-Id OS=Rattus norvegicus OX=10116 GN=Myo1d PE=1 SV=3	Myo1d PE=1 SV=3	Myo1d	1 SV=3	Q63357	10	sp|Q63357|MYO1D_RAT	1006	Q63357	0.381|0.533|0.965|0.492	0.593	.|.|0.335|.	0.25	0.967	0.25	-7.629	1.77	0.302	0.823749
G3V6H2	Pre-mRNA processing factor 8 OS=Rattus norvegicus OX=10116 GN=Prpf8 PE=4 SV=1	Prpf8 PE=4 SV=1	Prpf8	4 SV=1	G3V6H2	20	tr|G3V6H2|G3V6H2_RAT	2335	G3V6H2	0.258|0.384|0.990|0.366	0.499	.|.|0.286|.	0.25	0.995	0.25	-10.178	1.748	0.303	0.805705
P62912	Large ribosomal subunit protein eL32 OS=Rattus norvegicus OX=10116 GN=Rpl32 PE=1 SV=2	Rpl32 PE=1 SV=2	Rpl32	1 SV=2	P62912	3	sp|P62912|RL32_RAT	135	P62912	.|.|2.024|.	0.876	.|.|.|.	0.25	1	0.25	-11.39	1.775	0.309	0.827819
Q6NYB7	Ras-related protein Rab-1A OS=Rattus norvegicus OX=10116 GN=Rab1A PE=1 SV=3	Rab1A PE=1 SV=3	Rab1A	1 SV=3	Q6NYB7	3	sp|Q6NYB7|RAB1A_RAT	205	Q6NYB7	0.857|.|1.256|0.814	0.855	.|.|.|.	0.25	0.935	0.25	-11.39	1.732	0.321	0.792439
O88989	Malate dehydrogenase, cytoplasmic OS=Rattus norvegicus OX=10116 GN=Mdh1 PE=1 SV=3	Mdh1 PE=1 SV=3	Mdh1	1 SV=3	O88989	4	sp|O88989|MDHC_RAT	334	O88989	0.300|0.157|1.061|0.176	0.423	.|0.307|0.257|.	0.25	0.998	0.25	-13.456	1.507	0.322	0.591679
P13264	Glutaminase kidney isoform, mitochondrial OS=Rattus norvegicus OX=10116 GN=Gls PE=1 SV=2	Gls PE=1 SV=2	Gls	1 SV=2	P13264	3	sp|P13264|GLSK_RAT	674	P13264	.|.|0.840|.	0.58	.|0.242|.|.	0.249	0.995	0.249	-0.737	2.397	0.326	1.26123
P41516	DNA topoisomerase 2-alpha OS=Rattus norvegicus OX=10116 GN=Top2a PE=1 SV=1	Top2a PE=1 SV=1	Top2a	1 SV=1	P41516	17	sp|P41516|TOP2A_RAT	1526	P41516	.|.|1.485|.	0.741	.|.|.|.	0.249	0.994	0.249	-11.39	1.502	0.327	0.586885
P62703	Small ribosomal subunit protein eS4 OS=Rattus norvegicus OX=10116 GN=Rps4x PE=1 SV=2	Rps4x PE=1 SV=2	Rps4x	1 SV=2	P62703	14	sp|P62703|RS4X_RAT	263	P62703	3.503|3.487|5.279|3.517	3.946	1.926|2.107|2.803|1.718	0.248	0.922	0.248	-3.774	1.877	0.328	0.908429
Q9ER34	Aconitate hydratase, mitochondrial OS=Rattus norvegicus OX=10116 GN=Aco2 PE=1 SV=2	Aco2 PE=1 SV=2	Aco2	1 SV=2	Q9ER34	15	sp|Q9ER34|ACON_RAT	780	Q9ER34	0.473|0.878|1.750|0.358	0.865	.|0.637|0.541|.	0.249	0.986	0.249	-13.456	1.473	0.328	0.558757
Q566E4	Heterogeneous nuclear ribonucleoprotein R OS=Rattus norvegicus OX=10116 GN=Hnrnpr PE=1 SV=1	Hnrnpr PE=1 SV=1	Hnrnpr	1 SV=1	Q566E4	6	tr|Q566E4|Q566E4_RAT	632	Q566E4	0.347|0.400|1.282|0.491	0.63	.|.|0.405|.	0.248	0.991	0.248	-11.407	1.557	0.33	0.638769
P46462	Transitional endoplasmic reticulum ATPase OS=Rattus norvegicus OX=10116 GN=Vcp PE=1 SV=3	Vcp PE=1 SV=3	Vcp	1 SV=3	P46462	16	sp|P46462|TERA_RAT	806	P46462	.|.|1.442|.	0.731	.|.|.|.	0.248	0.991	0.248	-11.39	1.481	0.331	0.566572
Q3KR55	U2 small nuclear RNA auxiliary factor 1 OS=Rattus norvegicus OX=10116 GN=U2af1 PE=4 SV=1	U2af1 PE=4 SV=1	U2af1	4 SV=1	Q3KR55	3	tr|Q3KR55|Q3KR55_RAT	239	Q3KR55	.|.|1.358|0.770	0.779	.|.|.|.	0.247	0.979	0.247	-11.39	1.578	0.333	0.658097
Q9JIL3	Interleukin enhancer-binding factor 3 OS=Rattus norvegicus OX=10116 GN=Ilf3 PE=1 SV=2	Ilf3 PE=1 SV=2	Ilf3	1 SV=2	Q9JIL3	11	sp|Q9JIL3|ILF3_RAT	897	Q9JIL3	.|.|1.404|0.554	0.736	.|.|.|.	0.247	0.987	0.247	-11.39	1.492	0.334	0.577248
P17078	Large ribosomal subunit protein uL29 OS=Rattus norvegicus OX=10116 GN=Rpl35 PE=1 SV=3	Rpl35 PE=1 SV=3	Rpl35	1 SV=3	P17078	4	sp|P17078|RL35_RAT	123	P17078	1.735|1.735|2.626|1.874	1.993	0.850|1.123|1.510|0.913	0.243	0.892	0.243	-4.129	1.86	0.337	0.895303
Q9JMJ4	Pre-mRNA-processing factor 19 OS=Rattus norvegicus OX=10116 GN=Prpf19 PE=1 SV=2	Prpf19 PE=1 SV=2	Prpf19	1 SV=2	Q9JMJ4	6	sp|Q9JMJ4|PRP19_RAT	504	Q9JMJ4	.|0.790|1.717|1.119	1.03	.|.|0.658|.	0.243	0.929	0.243	-13.456	1.565	0.338	0.646163
D3ZN95	Host cell factor 1 OS=Rattus norvegicus OX=10116 GN=Hcfc1 PE=1 SV=1	Hcfc1 PE=1 SV=1	Hcfc1	1 SV=1	D3ZN95	3	sp|D3ZN95|HCFC1_RAT	2034	D3ZN95	.|.|1.329|.	0.702	.|.|.|.	0.243	0.971	0.243	-11.39	1.423	0.338	0.508936
D3ZD97	RNA helicase OS=Rattus norvegicus OX=10116 GN=Dhx15 PE=3 SV=1	Dhx15 PE=3 SV=1	Dhx15	3 SV=1	D3ZD97	15	tr|D3ZD97|D3ZD97_RAT	795	D3ZD97	0.526|0.601|1.513|0.704	0.836	.|.|0.540|.	0.242	0.967	0.242	-10.191	1.548	0.34	0.630405
Q9JLT0	Myosin-10 OS=Rattus norvegicus OX=10116 GN=Myh10 PE=1 SV=1	Myh10 PE=1 SV=1	Myh10	1 SV=1	Q9JLT0	28	sp|Q9JLT0|MYH10_RAT	1976	Q9JLT0	1.506|1.952|2.345|2.081	1.971	.|0.947|1.473|0.853	0.241	0.638	0.241	-6.094	1.86	0.341	0.895303
P00507	Aspartate aminotransferase, mitochondrial OS=Rattus norvegicus OX=10116 GN=Got2 PE=1 SV=2	Got2 PE=1 SV=2	Got2	1 SV=2	P00507	11	sp|P00507|AATM_RAT	430	P00507	0.539|0.639|1.272|.	0.736	.|0.297|0.708|.	0.241	0.958	0.241	-8.67	1.606	0.342	0.683472
Q4KLK7	Nucleolar protein 56 OS=Rattus norvegicus OX=10116 GN=Nop56 PE=1 SV=1	Nop56 PE=1 SV=1	Nop56	1 SV=1	Q4KLK7	15	tr|Q4KLK7|Q4KLK7_RAT	588	Q4KLK7	.|0.304|0.829|0.450	0.519	.|.|0.299|.	0.24	0.944	0.24	-8.835	1.735	0.343	0.794936
Q63507	Large ribosomal subunit protein eL14 OS=Rattus norvegicus OX=10116 GN=Rpl14 PE=1 SV=3	Rpl14 PE=1 SV=3	Rpl14	1 SV=3	Q63507	3	sp|Q63507|RL14_RAT	214	Q63507	1.637|2.186|2.514|1.565	1.975	0.795|1.086|1.874|0.921	0.235	0.678	0.235	-5.496	1.788	0.345	0.838347
P62963	Profilin-1 OS=Rattus norvegicus OX=10116 GN=Pfn1 PE=1 SV=2	Pfn1 PE=1 SV=2	Pfn1	1 SV=2	P62963	5	sp|P62963|PROF1_RAT	140	P62963	0.647|0.836|1.866|0.302	0.913	.|0.641|0.775|.	0.236	0.943	0.236	-13.456	1.295	0.345	0.372952
Q3B8Q1	Nucleolar RNA helicase 2 OS=Rattus norvegicus OX=10116 GN=Ddx21 PE=2 SV=1	Ddx21 PE=2 SV=1	Ddx21	2 SV=1	Q3B8Q1	18	sp|Q3B8Q1|DDX21_RAT	782	Q3B8Q1	0.659|0.623|1.755|0.949	0.996	.|.|0.669|.	0.234	0.934	0.234	-11.145	1.489	0.346	0.574344
P61314	Large ribosomal subunit protein eL15 OS=Rattus norvegicus OX=10116 GN=Rpl15 PE=1 SV=2	Rpl15 PE=1 SV=2	Rpl15	1 SV=2	P61314	6	sp|P61314|RL15_RAT	204	P61314	1.388|1.632|2.399|1.379	1.7	.|0.871|1.498|0.663	0.233	0.862	0.233	-4.875	1.784	0.348	0.835116
P62997	Transformer-2 protein homolog beta OS=Rattus norvegicus OX=10116 GN=Tra2b PE=1 SV=1	Tra2b PE=1 SV=1	Tra2b	1 SV=1	P62997	8	sp|P62997|TRA2B_RAT	288	P62997	.|0.269|1.018|0.410	0.548	.|.|0.380|.	0.233	0.93	0.233	-13.456	1.442	0.351	0.528071
P12001	Large ribosomal subunit protein eL18 OS=Rattus norvegicus OX=10116 GN=Rpl18 PE=1 SV=2	Rpl18 PE=1 SV=2	Rpl18	1 SV=2	P12001	8	sp|P12001|RL18_RAT	188	P12001	2.268|2.201|3.645|2.155	2.567	1.122|1.652|2.315|1.101	0.229	0.897	0.229	-5.58	1.741	0.354	0.799916
Q4QQW4	Histone deacetylase 1 OS=Rattus norvegicus OX=10116 GN=Hdac1 PE=1 SV=1	Hdac1 PE=1 SV=1	Hdac1	1 SV=1	Q4QQW4	3	sp|Q4QQW4|HDAC1_RAT	482	Q4QQW4	.|0.497|1.014|0.504	0.627	.|.|0.390|.	0.227	0.904	0.227	-6.502	1.609	0.355	0.686164
A0A8I5ZSN8;A0A8I6A2P1	RRM domain-containing protein OS=Rattus norvegicus OX=10116 GN=AABR07026797.1 PE=3 SV=1	AABR07026797.1 PE=3 SV=1	AABR07026797.1	3 SV=1	A0A8I5ZSN8	5	tr|A0A8I5ZSN8|A0A8I5ZSN8_RAT	128	A0A8I5ZSN8;A0A8I6A2P1	0.920|1.188|1.983|1.189	1.32	.|.|1.145|0.552	0.225	0.887	0.225	-8.444	1.66	0.358	0.731183
P16638	ATP-citrate synthase OS=Rattus norvegicus OX=10116 GN=Acly PE=1 SV=1	Acly PE=1 SV=1	Acly	1 SV=1	P16638	29	sp|P16638|ACLY_RAT	1100	P16638	2.635|2.721|4.613|2.161	3.033	1.828|2.288|2.544|1.140	0.225	0.894	0.225	-8.908	1.625	0.358	0.70044
D3ZPP2	ADP-ribosylation factor like GTPase 8A OS=Rattus norvegicus OX=10116 GN=Arl8a PE=3 SV=1	Arl8a PE=3 SV=1	Arl8a	3 SV=1	D3ZPP2	3	tr|D3ZPP2|D3ZPP2_RAT	186	D3ZPP2	0.945|0.901|1.048|0.940	0.959	.|.|.|.	0.225	0.488	0.225	-2.327	1.942	0.359	0.957543
Q6AXS5	SERPINE1 mRNA-binding protein 1 OS=Rattus norvegicus OX=10116 GN=Serbp1 PE=1 SV=2	Serbp1 PE=1 SV=2	Serbp1	1 SV=2	Q6AXS5	3	sp|Q6AXS5|SERB1_RAT	407	Q6AXS5	0.541|0.615|1.044|0.670	0.717	.|.|0.417|.	0.223	0.857	0.223	-6.283	1.719	0.36	0.78157
P04897	Guanine nucleotide-binding protein G(i) subunit alpha-2 OS=Rattus norvegicus OX=10116 GN=Gnai2 PE=1 SV=3	Gnai2 PE=1 SV=3	Gnai2	1 SV=3	P04897	3	sp|P04897|GNAI2_RAT	355	P04897	0.818|.|1.147|0.899	0.839	.|.|.|.	0.223	0.785	0.223	-11.39	1.7	0.361	0.765535
A0A8I6A8Y6	Splicing factor 3b, subunit 2 OS=Rattus norvegicus OX=10116 GN=Sf3b2 PE=1 SV=1	Sf3b2 PE=1 SV=1	Sf3b2	1 SV=1	A0A8I6A8Y6	16	tr|A0A8I6A8Y6|A0A8I6A8Y6_RAT	885	A0A8I6A8Y6	0.207|0.290|0.844|0.452	0.448	.|.|0.327|.	0.223	0.887	0.223	-13.456	1.372	0.361	0.45628
Q6P747	Heterochromatin protein 1-binding protein 3 OS=Rattus norvegicus OX=10116 GN=Hp1bp3 PE=1 SV=1	Hp1bp3 PE=1 SV=1	Hp1bp3	1 SV=1	Q6P747	13	sp|Q6P747|HP1B3_RAT	553	Q6P747	.|0.231|0.607|0.241	0.393	.|.|0.231|.	0.222	0.889	0.222	-8.654	1.701	0.363	0.766383
P30904	Macrophage migration inhibitory factor OS=Rattus norvegicus OX=10116 GN=Mif PE=1 SV=4	Mif PE=1 SV=4	Mif	1 SV=4	P30904	2	sp|P30904|MIF_RAT	115	P30904	0.447|0.409|1.209|0.399	0.616	.|.|.|.	0.223	0.891	0.223	-13.456	1.248	0.363	0.319618
P50878	Large ribosomal subunit protein uL4 OS=Rattus norvegicus OX=10116 GN=Rpl4 PE=1 SV=3	Rpl4 PE=1 SV=3	Rpl4	1 SV=3	P50878	15	sp|P50878|RL4_RAT	421	P50878	2.134|2.135|3.231|2.008	2.377	1.135|1.463|1.936|1.041	0.218	0.848	0.218	-5.441	1.757	0.364	0.813114
P84100	Large ribosomal subunit protein eL19 OS=Rattus norvegicus OX=10116 GN=Rpl19 PE=1 SV=1	Rpl19 PE=1 SV=1	Rpl19	1 SV=1	P84100	5	sp|P84100|RL19_RAT	196	P84100	2.588|2.564|3.723|2.387	2.815	1.208|1.662|2.278|1.368	0.214	0.818	0.214	-5.192	1.781	0.367	0.832688
P31044	Phosphatidylethanolamine-binding protein 1 OS=Rattus norvegicus OX=10116 GN=Pebp1 PE=1 SV=3	Pebp1 PE=1 SV=3	Pebp1	1 SV=3	P31044	4	sp|P31044|PEBP1_RAT	187	P31044	.|0.323|1.183|.	0.623	.|.|.|.	0.213	0.854	0.213	-13.456	1.263	0.369	0.336855
P21533	Large ribosomal subunit protein eL6 OS=Rattus norvegicus OX=10116 GN=Rpl6 PE=1 SV=5	Rpl6 PE=1 SV=5	Rpl6	1 SV=5	P21533	13	sp|P21533|RL6_RAT	298	P21533	2.370|2.575|3.709|2.160	2.703	1.190|1.718|2.359|1.265	0.212	0.823	0.212	-6.602	1.72	0.371	0.782409
A0A8I6GJ92	Glutamyl-prolyl-tRNA synthetase 1 OS=Rattus norvegicus OX=10116 GN=Eprs1 PE=1 SV=1	Eprs1 PE=1 SV=1	Eprs1	1 SV=1	A0A8I6GJ92	10	tr|A0A8I6GJ92|A0A8I6GJ92_RAT	1519	A0A8I6GJ92	0.637|0.440|1.014|0.476	0.642	.|0.327|0.520|.	0.211	0.829	0.211	-8.668	1.557	0.372	0.638769
P38650	Cytoplasmic dynein 1 heavy chain 1 OS=Rattus norvegicus OX=10116 GN=Dync1h1 PE=1 SV=1	Dync1h1 PE=1 SV=1	Dync1h1	1 SV=1	P38650	32	sp|P38650|DYHC1_RAT	4644	P38650	0.495|0.673|1.175|0.471	0.703	.|.|.|.	0.211	0.841	0.211	-12.106	1.425	0.373	0.510962
Q3T1J1	Eukaryotic translation initiation factor 5A-1 OS=Rattus norvegicus OX=10116 GN=Eif5a PE=1 SV=3	Eif5a PE=1 SV=3	Eif5a	1 SV=3	Q3T1J1	5	sp|Q3T1J1|IF5A1_RAT	154	Q3T1J1	0.617|0.655|1.000|0.650	0.731	.|.|0.415|.	0.21	0.791	0.21	-4.582	1.761	0.374	0.816395
P82995	Heat shock protein HSP 90-alpha OS=Rattus norvegicus OX=10116 GN=Hsp90aa1 PE=1 SV=3	Hsp90aa1 PE=1 SV=3	Hsp90aa1	1 SV=3	P82995	10	sp|P82995|HS90A_RAT	733	P82995	0.762|0.937|1.946|1.145	1.197	.|0.718|0.904|.	0.21	0.836	0.21	-11.247	1.486	0.375	0.571434
A0A8I6AFZ5	Serine and arginine rich splicing factor 7 OS=Rattus norvegicus OX=10116 GN=Srsf7 PE=3 SV=1	Srsf7 PE=3 SV=1	Srsf7	3 SV=1	A0A8I6AFZ5	5	tr|A0A8I6AFZ5|A0A8I6AFZ5_RAT	238	A0A8I6AFZ5	.|0.466|1.156|0.674	0.697	.|.|0.476|.	0.205	0.816	0.205	-9.916	1.467	0.376	0.552869
P47942	Dihydropyrimidinase-related protein 2 OS=Rattus norvegicus OX=10116 GN=Dpysl2 PE=1 SV=1	Dpysl2 PE=1 SV=1	Dpysl2	1 SV=1	P47942	5	sp|P47942|DPYL2_RAT	572	P47942	0.834|0.825|1.134|0.766	0.89	.|.|.|.	0.205	0.757	0.205	-4.776	1.803	0.377	0.850399
A6HE59	Heterogeneous nuclear ribonucleoprotein A/B OS=Rattus norvegicus OX=10116 GN=Hnrnpab PE=1 SV=1	Hnrnpab PE=1 SV=1	Hnrnpab	1 SV=1	A6HE59	9	tr|A6HE59|A6HE59_RAT	332	A6HE59	0.486|0.608|1.689|0.691	0.868	.|.|0.704|.	0.204	0.816	0.204	-13.456	1.234	0.378	0.303342
P61354	Large ribosomal subunit protein eL27 OS=Rattus norvegicus OX=10116 GN=Rpl27 PE=2 SV=2	Rpl27 PE=2 SV=2	Rpl27	2 SV=2	P61354	4	sp|P61354|RL27_RAT	136	P61354	2.786|2.776|3.939|2.585	3.021	1.292|1.850|2.391|1.482	0.203	0.77	0.203	-5.134	1.771	0.379	0.824564
A0A8I6A2W1;A0A8I6A7P3;A0A8I6AFW8	Histone H2B OS=Rattus norvegicus OX=10116 GN=ENSRNOG00000066901 PE=3 SV=1	ENSRNOG00000066901 PE=3 SV=1	ENSRNOG00000066901	3 SV=1	A0A8I6A2W1	3	tr|A0A8I6A2W1|A0A8I6A2W1_RAT	147	A0A8I6A2W1;A0A8I6A7P3;A0A8I6AFW8	1.126|.|2.499|.	1.153	.|.|1.304|0.874	0.197	0.787	0.197	-13.456	1.08	0.38	0.111031
P62425	Large ribosomal subunit protein eL8 OS=Rattus norvegicus OX=10116 GN=Rpl7a PE=1 SV=2	Rpl7a PE=1 SV=2	Rpl7a	1 SV=2	P62425	12	sp|P62425|RL7A_RAT	266	P62425	2.164|2.145|3.203|2.086	2.399	1.018|1.471|2.217|1.154	0.192	0.747	0.192	-5.378	1.715	0.383	0.778209
Q91ZW1	Transcription factor A, mitochondrial OS=Rattus norvegicus OX=10116 GN=Tfam PE=2 SV=1	Tfam PE=2 SV=1	Tfam	2 SV=1	Q91ZW1	8	sp|Q91ZW1|TFAM_RAT	244	Q91ZW1	0.247|0.410|0.956|0.361	0.494	.|.|0.401|.	0.191	0.766	0.191	-13.456	1.231	0.383	0.299831
Q68FR6	Elongation factor 1-gamma OS=Rattus norvegicus OX=10116 GN=Eef1g PE=2 SV=3	Eef1g PE=2 SV=3	Eef1g	2 SV=3	Q68FR6	12	sp|Q68FR6|EF1G_RAT	437	Q68FR6	2.013|2.322|3.096|1.852	2.321	0.971|1.682|2.057|0.974	0.191	0.693	0.191	-5.65	1.726	0.384	0.787432
P00388	NADPH--cytochrome P450 reductase OS=Rattus norvegicus OX=10116 GN=Por PE=1 SV=3	Por PE=1 SV=3	Por	1 SV=3	P00388	5	sp|P00388|NCPR_RAT	678	P00388	0.229|0.634|1.479|.	0.709	.|0.455|0.883|.	0.187	0.747	0.187	-13.456	1.119	0.385	0.16221
P12785	Fatty acid synthase OS=Rattus norvegicus OX=10116 GN=Fasn PE=1 SV=3	Fasn PE=1 SV=3	Fasn	1 SV=3	P12785	18	sp|P12785|FAS_RAT	2505	P12785	0.133|0.179|0.692|0.129	0.283	.|.|0.291|.	0.185	0.739	0.185	-13.456	0.973	0.386	-0.0394883
P62282	Small ribosomal subunit protein uS17 OS=Rattus norvegicus OX=10116 GN=Rps11 PE=1 SV=3	Rps11 PE=1 SV=3	Rps11	1 SV=3	P62282	7	sp|P62282|RS11_RAT	158	P62282	3.017|3.131|4.246|2.945	3.335	1.753|1.770|2.390|1.730	0.182	0.685	0.182	-4.734	1.762	0.387	0.817214
P00406	Cytochrome c oxidase subunit 2 OS=Rattus norvegicus OX=10116 GN=Mt-co2 PE=1 SV=3	Mt-co2 PE=1 SV=3	Mt-co2	1 SV=3	P00406	3	sp|P00406|COX2_RAT	227	P00406	1.119|1.273|1.845|0.803	1.26	.|0.671|0.973|.	0.18	0.702	0.18	-10.555	1.559	0.388	0.640621
P62268	Small ribosomal subunit protein uS12 OS=Rattus norvegicus OX=10116 GN=Rps23 PE=1 SV=3	Rps23 PE=1 SV=3	Rps23	1 SV=3	P62268	4	sp|P62268|RS23_RAT	143	P62268	1.790|2.093|3.186|2.234	2.326	1.141|1.372|1.927|1.322	0.179	0.7	0.179	-7.831	1.646	0.389	0.718964
A0A8I6ADF8	T-complex protein 1 subunit zeta OS=Rattus norvegicus OX=10116 GN=Cct6a PE=1 SV=1	Cct6a PE=1 SV=1	Cct6a	1 SV=1	A0A8I6ADF8	6	tr|A0A8I6ADF8|A0A8I6ADF8_RAT	530	A0A8I6ADF8	0.451|0.505|1.117|0.518	0.648	.|.|.|.	0.178	0.713	0.178	-12.779	1.313	0.389	0.392867
P70580	Membrane-associated progesterone receptor component 1 OS=Rattus norvegicus OX=10116 GN=Pgrmc1 PE=1 SV=3	Pgrmc1 PE=1 SV=3	Pgrmc1	1 SV=3	P70580	4	sp|P70580|PGRC1_RAT	195	P70580	0.680|0.856|0.887|0.688	0.778	.|.|0.427|.	0.177	0.379	0.177	-3.778	1.82	0.39	0.863938
P68255	14-3-3 protein theta OS=Rattus norvegicus OX=10116 GN=Ywhaq PE=1 SV=1	Ywhaq PE=1 SV=1	Ywhaq	1 SV=1	P68255	6	sp|P68255|1433T_RAT	245	P68255	1.482|1.750|2.317|1.600	1.787	0.781|0.980|1.600|0.942	0.178	0.673	0.178	-6.002	1.725	0.39	0.786596
P15178	Aspartate--tRNA ligase, cytoplasmic OS=Rattus norvegicus OX=10116 GN=Dars1 PE=1 SV=1	Dars1 PE=1 SV=1	Dars1	1 SV=1	P15178	10	sp|P15178|SYDC_RAT	501	P15178	0.277|0.727|1.113|0.684	0.7	.|.|.|.	0.177	0.702	0.177	-13.456	1.419	0.391	0.504875
P48004	Proteasome subunit alpha type-7 OS=Rattus norvegicus OX=10116 GN=Psma7 PE=1 SV=1	Psma7 PE=1 SV=1	Psma7	1 SV=1	P48004	3	sp|P48004|PSA7_RAT	254	P48004	0.735|0.854|1.087|0.842	0.879	.|.|.|.	0.175	0.62	0.175	-5.391	1.782	0.393	0.833497
P62853	Small ribosomal subunit protein eS25 OS=Rattus norvegicus OX=10116 GN=Rps25 PE=2 SV=1	Rps25 PE=2 SV=1	Rps25	2 SV=1	P62853	4	sp|P62853|RS25_RAT	125	P62853	3.515|3.482|4.897|3.355	3.812	2.057|2.130|2.783|1.924	0.172	0.657	0.172	-5.041	1.732	0.394	0.792439
Q5XI81	RNA-binding protein FXR1 OS=Rattus norvegicus OX=10116 GN=Fxr1 PE=1 SV=1	Fxr1 PE=1 SV=1	Fxr1	1 SV=1	Q5XI81	5	sp|Q5XI81|FXR1_RAT	568	Q5XI81	.|0.830|1.088|0.648	0.765	.|.|.|.	0.163	0.623	0.163	-11.39	1.55	0.395	0.632268
A0A8I6AMY8	Eukaryotic translation initiation factor 4 gamma, 3 OS=Rattus norvegicus OX=10116 GN=Eif4g3 PE=1 SV=1	Eif4g3 PE=1 SV=1	Eif4g3	1 SV=1	A0A8I6AMY8	2	tr|A0A8I6AMY8|A0A8I6AMY8_RAT	1769	A0A8I6AMY8	.|1.094|0.380|.	0.615	.|.|.|.	0.161	0.643	0.161	-13.456	1.246	0.396	0.317304
Q4AEF8	Coatomer subunit gamma-1 OS=Rattus norvegicus OX=10116 GN=Copg1 PE=2 SV=1	Copg1 PE=2 SV=1	Copg1	2 SV=1	Q4AEF8	9	sp|Q4AEF8|COPG1_RAT	874	Q4AEF8	0.899|0.940|0.994|0.909	0.935	.|.|.|.	0.16	0.299	0.16	-2.364	1.895	0.397	0.922198
M0RDD7	Chromatin target of PRMT1-like 1 OS=Rattus norvegicus OX=10116 GN=Chtopl1 PE=4 SV=2	Chtopl1 PE=4 SV=2	Chtopl1	4 SV=2	M0RDD7	3	tr|M0RDD7|M0RDD7_RAT	209	M0RDD7	0.104|0.166|0.554|0.148	0.243	.|.|0.242|.	0.159	0.634	0.159	-13.456	1.004	0.398	0.00575927
P04646	Large ribosomal subunit protein eL33 OS=Rattus norvegicus OX=10116 GN=Rpl35a PE=1 SV=1	Rpl35a PE=1 SV=1	Rpl35a	1 SV=1	P04646	7	sp|P04646|RL35A_RAT	110	P04646	1.746|1.802|2.575|1.672	1.949	0.963|1.325|1.666|0.881	0.158	0.618	0.158	-6.012	1.666	0.399	0.736388
Q9QZ86	Nucleolar protein 58 OS=Rattus norvegicus OX=10116 GN=Nop58 PE=1 SV=1	Nop58 PE=1 SV=1	Nop58	1 SV=1	Q9QZ86	10	sp|Q9QZ86|NOP58_RAT	534	Q9QZ86	.|.|1.088|0.316	0.598	.|.|.|.	0.156	0.623	0.156	-13.456	1.211	0.4	0.276199
M0RD03	Eukaryotic translation initiation factor 4 gamma 1 OS=Rattus norvegicus OX=10116 GN=Eif4g1 PE=1 SV=2	Eif4g1 PE=1 SV=2	Eif4g1	1 SV=2	M0RD03	12	tr|M0RD03|M0RD03_RAT	1641	M0RD03	0.882|0.990|1.235|0.991	1.024	.|0.436|0.757|.	0.154	0.496	0.154	-4.381	1.784	0.401	0.835116
D3ZEI0	Large ribosomal subunit protein eL28 OS=Rattus norvegicus OX=10116 GN=Rpl28l3 PE=3 SV=3	Rpl28l3 PE=3 SV=3	Rpl28l3	3 SV=3	D3ZEI0	6	tr|D3ZEI0|D3ZEI0_RAT	143	D3ZEI0	1.499|1.583|2.325|1.590	1.749	0.891|1.160|1.569|0.783	0.153	0.602	0.153	-6.199	1.648	0.401	0.720716
A6IPG1	Elongation factor 1-beta OS=Rattus norvegicus OX=10116 GN=Eef1b2 PE=1 SV=1	Eef1b2 PE=1 SV=1	Eef1b2	1 SV=1	A6IPG1	5	tr|A6IPG1|A6IPG1_RAT	225	A6IPG1	0.909|1.160|1.450|0.838	1.089	.|0.685|1.023|0.413	0.149	0.491	0.149	-5.539	1.647	0.402	0.719841
G3V7T6	Splicing factor 3b, subunit 1 OS=Rattus norvegicus OX=10116 GN=Sf3b1 PE=1 SV=1	Sf3b1 PE=1 SV=1	Sf3b1	1 SV=1	G3V7T6	15	tr|G3V7T6|G3V7T6_RAT	1304	G3V7T6	.|.|1.078|.	0.64	.|.|.|.	0.148	0.591	0.148	-11.39	1.296	0.403	0.374066
P13084	Nucleophosmin OS=Rattus norvegicus OX=10116 GN=Npm1 PE=1 SV=1	Npm1 PE=1 SV=1	Npm1	1 SV=1	P13084	5	sp|P13084|NPM_RAT	292	P13084	1.108|1.107|2.350|1.128	1.423	.|0.767|1.532|.	0.138	0.551	0.138	-10.646	1.313	0.406	0.392867
Q68FQ0	T-complex protein 1 subunit epsilon OS=Rattus norvegicus OX=10116 GN=Cct5 PE=1 SV=1	Cct5 PE=1 SV=1	Cct5	1 SV=1	Q68FQ0	8	sp|Q68FQ0|TCPE_RAT	541	Q68FQ0	0.882|0.807|1.035|0.816	0.885	.|.|.|.	0.136	0.441	0.136	-3.984	1.793	0.407	0.842375
A0A8I5ZQF6	Large ribosomal subunit protein uL16 OS=Rattus norvegicus OX=10116 GN=Rpl10l2 PE=3 SV=1	Rpl10l2 PE=3 SV=1	Rpl10l2	3 SV=1	A0A8I5ZQF6	2	tr|A0A8I5ZQF6|A0A8I5ZQF6_RAT	214	A0A8I5ZQF6	.|0.632|1.063|.	0.671	.|.|.|.	0.135	0.54	0.135	-11.39	1.359	0.409	0.442545
Q00729	Histone H2B type 1-A OS=Rattus norvegicus OX=10116 GN=H2bc1 PE=1 SV=2	H2bc1 PE=1 SV=2	H2bc1	1 SV=2	Q00729	3	sp|Q00729|H2B1A_RAT	127	Q00729	1.809|1.221|2.242|1.154	1.606	.|.|1.070|.	0.115	0.427	0.115	-9.846	1.501	0.412	0.585924
P52296	Importin subunit beta-1 OS=Rattus norvegicus OX=10116 GN=Kpnb1 PE=1 SV=1	Kpnb1 PE=1 SV=1	Kpnb1	1 SV=1	P52296	4	sp|P52296|IMB1_RAT	875	P52296	0.334|0.374|1.043|0.531	0.57	.|.|.|.	0.117	0.467	0.117	-13.456	1.156	0.412	0.209141
Q6IMF3	Keratin, type II cytoskeletal 1 OS=Rattus norvegicus OX=10116 GN=Krt1 PE=2 SV=1	Krt1 PE=2 SV=1	Krt1	2 SV=1	Q6IMF3	10	sp|Q6IMF3|K2C1_RAT	625	Q6IMF3	3.582|5.749|6.896|8.774	6.25	7.359|4.940|3.324|2.580	0.109	0.359	0.109	-8.508	1.487	0.415	0.572405
P70600	Protein-tyrosine kinase 2-beta OS=Rattus norvegicus OX=10116 GN=Ptk2b PE=1 SV=1	Ptk2b PE=1 SV=1	Ptk2b	1 SV=1	P70600	5	sp|P70600|FAK2_RAT	1009	P70600	0.559|0.869|1.013|0.610	0.763	.|.|.|.	0.104	0.363	0.104	-9.507	1.545	0.416	0.627607
F1LM66	116 kDa U5 small nuclear ribonucleoprotein component OS=Rattus norvegicus OX=10116 GN=Eftud2 PE=1 SV=3	Eftud2 PE=1 SV=3	Eftud2	1 SV=3	F1LM66	14	tr|F1LM66|F1LM66_RAT	972	F1LM66	.|0.285|1.027|0.349	0.539	.|.|.|.	0.103	0.411	0.103	-13.456	1.092	0.417	0.126973
P16617	Phosphoglycerate kinase 1 OS=Rattus norvegicus OX=10116 GN=Pgk1 PE=1 SV=2	Pgk1 PE=1 SV=2	Pgk1	1 SV=2	P16617	11	sp|P16617|PGK1_RAT	417	P16617	.|.|1.025|.	0.627	.|.|.|.	0.101	0.405	0.101	-11.39	1.269	0.418	0.343692
P41123	Large ribosomal subunit protein eL13 OS=Rattus norvegicus OX=10116 GN=Rpl13 PE=1 SV=2	Rpl13 PE=1 SV=2	Rpl13	1 SV=2	P41123	8	sp|P41123|RL13_RAT	211	P41123	2.739|2.613|3.834|2.537	2.931	1.703|1.779|2.378|1.633	0.1	0.392	0.1	-6.657	1.582	0.419	0.66175
A0A8I6A2Y2	Serine/arginine repetitive matrix 2 OS=Rattus norvegicus OX=10116 GN=Srrm2 PE=1 SV=1	Srrm2 PE=1 SV=1	Srrm2	1 SV=1	A0A8I6A2Y2	18	tr|A0A8I6A2Y2|A0A8I6A2Y2_RAT	2689	A0A8I6A2Y2	0.523|0.724|1.093|0.582	0.73	.|0.390|1.028|0.363	0.095	0.327	0.095	-5.258	1.389	0.42	0.474047
P27008	Poly [ADP-ribose] polymerase 1 OS=Rattus norvegicus OX=10116 GN=Parp1 PE=1 SV=4	Parp1 PE=1 SV=4	Parp1	1 SV=4	P27008	8	sp|P27008|PARP1_RAT	1014	P27008	0.475|0.543|0.793|0.500	0.578	.|.|0.388|.	0.086	0.335	0.086	-6.891	1.491	0.423	0.57628
Q9JJ54	Heterogeneous nuclear ribonucleoprotein D0 OS=Rattus norvegicus OX=10116 GN=Hnrnpd PE=1 SV=2	Hnrnpd PE=1 SV=2	Hnrnpd	1 SV=2	Q9JJ54	6	sp|Q9JJ54|HNRPD_RAT	353	Q9JJ54	.|0.345|0.915|0.502	0.564	.|.|0.447|.	0.085	0.338	0.085	-13.114	1.261	0.424	0.334568
D3ZIX4	H1.10 linker histone OS=Rattus norvegicus OX=10116 GN=H1f10 PE=1 SV=1	H1f10 PE=1 SV=1	H1f10	1 SV=1	D3ZIX4	2	tr|D3ZIX4|D3ZIX4_RAT	192	D3ZIX4	0.464|0.526|1.037|0.525	0.638	.|.|0.507|.	0.085	0.339	0.085	-10.892	1.259	0.424	0.332278
E9PT29	DEAD-box helicase 17 OS=Rattus norvegicus OX=10116 GN=Ddx17 PE=3 SV=4	Ddx17 PE=3 SV=4	Ddx17	3 SV=4	E9PT29	10	tr|E9PT29|E9PT29_RAT	652	E9PT29	0.601|0.815|0.991|0.639	0.762	.|.|.|.	0.078	0.291	0.078	-8.432	1.543	0.427	0.625738
Q6RUV5	Ras-related C3 botulinum toxin substrate 1 OS=Rattus norvegicus OX=10116 GN=Rac1 PE=1 SV=1	Rac1 PE=1 SV=1	Rac1	1 SV=1	Q6RUV5	3	sp|Q6RUV5|RAC1_RAT	192	Q6RUV5	.|.|0.997|.	0.62	.|.|.|.	0.077	0.31	0.077	-11.39	1.255	0.428	0.327687
P62198	26S proteasome regulatory subunit 8 OS=Rattus norvegicus OX=10116 GN=Psmc5 PE=1 SV=1	Psmc5 PE=1 SV=1	Psmc5	1 SV=1	P62198	7	sp|P62198|PRS8_RAT	406	P62198	0.580|0.768|0.993|0.691	0.758	.|.|.|.	0.077	0.295	0.077	-8.95	1.536	0.429	0.619178
P62907	Large ribosomal subunit protein uL1 OS=Rattus norvegicus OX=10116 GN=Rpl10a PE=1 SV=2	Rpl10a PE=1 SV=2	Rpl10a	1 SV=2	P62907	6	sp|P62907|RL10A_RAT	217	P62907	0.786|0.978|1.960|0.646	1.093	.|0.708|1.341|.	0.074	0.295	0.074	-13.456	1.122	0.431	0.166073
Q7TPB1	T-complex protein 1 subunit delta OS=Rattus norvegicus OX=10116 GN=Cct4 PE=1 SV=3	Cct4 PE=1 SV=3	Cct4	1 SV=3	Q7TPB1	8	sp|Q7TPB1|TCPD_RAT	539	Q7TPB1	0.589|0.626|0.992|0.578	0.696	.|.|.|.	0.074	0.294	0.074	-9.011	1.411	0.432	0.496718
A0A8I5ZJ57	FACT complex subunit OS=Rattus norvegicus OX=10116 GN=Supt16h PE=3 SV=1	Supt16h PE=3 SV=1	Supt16h	3 SV=1	A0A8I5ZJ57	14	tr|A0A8I5ZJ57|A0A8I5ZJ57_RAT	1047	A0A8I5ZJ57	0.466|0.582|0.633|0.523	0.551	.|.|0.649|0.154	0.073	0.196	0.073	-5.609	1.741	0.433	0.799916
Q6IFV3	Keratin, type I cytoskeletal 15 OS=Rattus norvegicus OX=10116 GN=Krt15 PE=1 SV=1	Krt15 PE=1 SV=1	Krt15	1 SV=1	Q6IFV3	3	sp|Q6IFV3|K1C15_RAT	447	Q6IFV3	3.601|5.966|6.601|7.772	5.985	6.719|5.157|2.779|2.783	0.072	0.209	0.072	-8.519	1.479	0.434	0.564622
O35547	Long-chain-fatty-acid--CoA ligase 4 OS=Rattus norvegicus OX=10116 GN=Acsl4 PE=1 SV=2	Acsl4 PE=1 SV=2	Acsl4	1 SV=2	O35547	9	sp|O35547|ACSL4_RAT	711	O35547	0.618|0.697|0.979|0.760	0.763	.|.|.|.	0.066	0.253	0.066	-8.011	1.547	0.435	0.629473
P62919	Large ribosomal subunit protein uL2 OS=Rattus norvegicus OX=10116 GN=Rpl8 PE=2 SV=2	Rpl8 PE=2 SV=2	Rpl8	2 SV=2	P62919	9	sp|P62919|RL8_RAT	257	P62919	2.775|2.763|3.979|2.424	2.985	1.645|1.963|2.695|1.808	0.069	0.274	0.069	-8.436	1.499	0.435	0.584
Q63716	Peroxiredoxin-1 OS=Rattus norvegicus OX=10116 GN=Prdx1 PE=1 SV=1	Prdx1 PE=1 SV=1	Prdx1	1 SV=1	Q63716	8	sp|Q63716|PRDX1_RAT	199	Q63716	0.863|0.840|0.934|0.799	0.859	.|.|.|.	0.06	0.144	0.06	-4.144	1.74	0.437	0.799087
Q6P7B0	Tryptophan--tRNA ligase, cytoplasmic OS=Rattus norvegicus OX=10116 GN=Wars1 PE=1 SV=2	Wars1 PE=1 SV=2	Wars1	1 SV=2	Q6P7B0	9	sp|Q6P7B0|SYWC_RAT	481	Q6P7B0	0.820|0.876|1.162|0.696	0.888	.|0.588|0.769|0.467	0.053	0.208	0.053	-9.043	1.491	0.439	0.57628
Q91V33	KH domain-containing, RNA-binding, signal transduction-associated protein 1 OS=Rattus norvegicus OX=10116 GN=Khdrbs1 PE=1 SV=1	Khdrbs1 PE=1 SV=1	Khdrbs1	1 SV=1	Q91V33	6	sp|Q91V33|KHDR1_RAT	443	Q91V33	1.400|1.583|2.678|1.869	1.882	.|.|1.373|.	0.053	0.209	0.053	-11.055	1.371	0.44	0.455229
Q99P39	Cysteine desulfurase OS=Rattus norvegicus OX=10116 GN=Nfs1 PE=2 SV=1	Nfs1 PE=2 SV=1	Nfs1	2 SV=1	Q99P39	5	sp|Q99P39|NFS1_RAT	451	Q99P39	.|0.950|0.764|0.788	0.749	.|.|.|.	0.05	0.178	0.05	-11.39	1.518	0.441	0.602172
P62271	Small ribosomal subunit protein uS13 OS=Rattus norvegicus OX=10116 GN=Rps18 PE=1 SV=3	Rps18 PE=1 SV=3	Rps18	1 SV=3	P62271	14	sp|P62271|RS18_RAT	152	P62271	5.047|4.432|5.811|4.763	5.013	3.483|2.879|3.291|2.586	0.05	0.163	0.05	-5.713	1.649	0.442	0.721591
Q68FR9	Elongation factor 1-delta OS=Rattus norvegicus OX=10116 GN=Eef1d PE=1 SV=2	Eef1d PE=1 SV=2	Eef1d	1 SV=2	Q68FR9	7	sp|Q68FR9|EF1D_RAT	281	Q68FR9	0.462|0.605|1.190|0.365	0.656	.|0.456|0.849|.	0.044	0.177	0.044	-13.456	1.054	0.444	0.0758749
Q6IFW6	Keratin, type I cytoskeletal 10 OS=Rattus norvegicus OX=10116 GN=Krt10 PE=3 SV=1	Krt10 PE=3 SV=1	Krt10	3 SV=1	Q6IFW6	13	sp|Q6IFW6|K1C10_RAT	526	Q6IFW6	4.966|7.254|9.049|8.473	7.436	11.412|7.085|3.542|3.780	0.043	0.085	0.043	-6.023	1.296	0.445	0.374066
F7EPH4	Inorganic pyrophosphatase OS=Rattus norvegicus OX=10116 GN=Ppa1 PE=1 SV=2	Ppa1 PE=1 SV=2	Ppa1	1 SV=2	F7EPH4	4	tr|F7EPH4|F7EPH4_RAT	286	F7EPH4	0.759|0.849|0.885|0.862	0.839	.|.|.|.	0.04	0.069	0.04	-4.917	1.699	0.446	0.764686
G3V7F6	Histone deacetylase complex subunit SAP18 OS=Rattus norvegicus OX=10116 GN=Sap18 PE=1 SV=1	Sap18 PE=1 SV=1	Sap18	1 SV=1	G3V7F6	4	tr|G3V7F6|G3V7F6_RAT	172	G3V7F6	.|.|0.938|.	0.605	.|.|.|.	0.038	0.151	0.038	-11.39	1.225	0.449	0.292782
B2RYU7	Cbx5 protein OS=Rattus norvegicus OX=10116 GN=Cbx5 PE=1 SV=1	Cbx5 PE=1 SV=1	Cbx5	1 SV=1	B2RYU7	3	tr|B2RYU7|B2RYU7_RAT	191	B2RYU7	.|.|0.937|0.434	0.59	.|.|.|.	0.038	0.15	0.038	-13.432	1.194	0.45	0.255803
D3ZD73	RNA helicase OS=Rattus norvegicus OX=10116 GN=Ddx6 PE=3 SV=1	Ddx6 PE=3 SV=1	Ddx6	3 SV=1	D3ZD73	3	tr|D3ZD73|D3ZD73_RAT	483	D3ZD73	.|0.642|0.936|0.444	0.629	.|.|.|.	0.037	0.146	0.037	-13.035	1.274	0.451	0.349365
P11250	Large ribosomal subunit protein eL34 OS=Rattus norvegicus OX=10116 GN=Rpl34 PE=1 SV=3	Rpl34 PE=1 SV=3	Rpl34	1 SV=3	P11250	4	sp|P11250|RL34_RAT	117	P11250	2.163|2.047|2.896|1.993	2.275	1.345|1.630|1.975|1.281	0.035	0.138	0.035	-7.46	1.482	0.454	0.567545
Q5BK32	FAS-associated factor 2 OS=Rattus norvegicus OX=10116 GN=Faf2 PE=2 SV=1	Faf2 PE=2 SV=1	Faf2	2 SV=1	Q5BK32	2	sp|Q5BK32|FAF2_RAT	346	Q5BK32	0.742|0.858|0.881|0.776	0.814	.|.|.|.	0.031	0.065	0.031	-5.244	1.65	0.457	0.722466
P18420	Proteasome subunit alpha type-1 OS=Rattus norvegicus OX=10116 GN=Psma1 PE=1 SV=2	Psma1 PE=1 SV=2	Psma1	1 SV=2	P18420	2	sp|P18420|PSA1_RAT	263	P18420	0.817|.|.|0.907	0.678	.|.|.|.	0.03	0.097	0.03	-11.39	1.373	0.458	0.457332
P85515	Alpha-centractin OS=Rattus norvegicus OX=10116 GN=Actr1a PE=1 SV=1	Actr1a PE=1 SV=1	Actr1a	1 SV=1	P85515	2	sp|P85515|ACTZ_RAT	376	P85515	0.495|0.582|0.755|0.912	0.686	.|.|.|.	0.028	0.105	0.028	-11.347	1.39	0.461	0.475085
P04961	Proliferating cell nuclear antigen OS=Rattus norvegicus OX=10116 GN=Pcna PE=1 SV=1	Pcna PE=1 SV=1	Pcna	1 SV=1	P04961	5	sp|P04961|PCNA_RAT	261	P04961	0.394|0.586|0.913|0.693	0.646	.|.|.|.	0.027	0.106	0.027	-13.456	1.31	0.463	0.389567
P62193	26S proteasome regulatory subunit 4 OS=Rattus norvegicus OX=10116 GN=Psmc1 PE=1 SV=1	Psmc1 PE=1 SV=1	Psmc1	1 SV=1	P62193	3	sp|P62193|PRS4_RAT	440	P62193	0.345|0.446|0.915|0.322	0.507	.|.|.|.	0.027	0.109	0.027	-13.456	1.028	0.463	0.0398403
Q6AXV4	Sorting and assembly machinery component 50 homolog OS=Rattus norvegicus OX=10116 GN=Samm50 PE=1 SV=1	Samm50 PE=1 SV=1	Samm50	1 SV=1	Q6AXV4	4	sp|Q6AXV4|SAM50_RAT	469	Q6AXV4	0.830|0.855|0.831|0.759	0.819	.|.|.|.	0.026	0.042	0.026	-4.918	1.658	0.464	0.729444
A0A8I5ZLN6	La ribonucleoprotein 4 OS=Rattus norvegicus OX=10116 GN=Larp4 PE=1 SV=1	Larp4 PE=1 SV=1	Larp4	1 SV=1	A0A8I5ZLN6	4	tr|A0A8I5ZLN6|A0A8I5ZLN6_RAT	722	A0A8I5ZLN6	0.471|0.590|0.905|0.740	0.676	.|.|.|.	0.025	0.095	0.025	-12.122	1.37	0.465	0.454176
Q1LZ53	DNA (cytosine-5)-methyltransferase 3A OS=Rattus norvegicus OX=10116 GN=Dnmt3a PE=1 SV=1	Dnmt3a PE=1 SV=1	Dnmt3a	1 SV=1	Q1LZ53	17	sp|Q1LZ53|DNM3A_RAT	908	Q1LZ53	.|0.240|0.910|0.396	0.51	.|.|.|.	0.025	0.101	0.025	-13.456	1.033	0.465	0.0468403
Q64550	UDP-glucuronosyltransferase 1A1 OS=Rattus norvegicus OX=10116 GN=Ugt1a1 PE=1 SV=1	Ugt1a1 PE=1 SV=1	Ugt1a1	1 SV=1	Q64550	4	sp|Q64550|UD11_RAT	535	Q64550	0.502|0.411|0.908|0.379	0.55	.|.|.|.	0.025	0.099	0.025	-13.456	1.114	0.466	0.155749
P48721	Stress-70 protein, mitochondrial OS=Rattus norvegicus OX=10116 GN=Hspa9 PE=1 SV=3	Hspa9 PE=1 SV=3	Hspa9	1 SV=3	P48721	13	sp|P48721|GRP75_RAT	679	P48721	1.746|1.726|2.139|1.517	1.782	1.124|1.077|1.361|1.150	0.024	0.087	0.024	-7.525	1.519	0.467	0.603122
F7EXY7	Solute carrier family 25 member 24 OS=Rattus norvegicus OX=10116 GN=Slc25a24 PE=1 SV=1	Slc25a24 PE=1 SV=1	Slc25a24	1 SV=1	F7EXY7	5	tr|F7EXY7|F7EXY7_RAT	472	F7EXY7	0.809|0.810|0.866|0.736	0.805	.|.|.|.	0.023	0.05	0.023	-5.366	1.631	0.47	0.705757
P81795	Eukaryotic translation initiation factor 2 subunit 3, X-linked OS=Rattus norvegicus OX=10116 GN=Eif2s3 PE=1 SV=2	Eif2s3 PE=1 SV=2	Eif2s3	1 SV=2	P81795	3	sp|P81795|IF2G_RAT	472	P81795	.|.|0.903|.	0.596	.|.|.|.	0.023	0.091	0.023	-11.39	1.207	0.47	0.271426
E9PT23	Solute carrier family 38 member 10 OS=Rattus norvegicus OX=10116 GN=Slc38a10 PE=1 SV=2	Slc38a10 PE=1 SV=2	Slc38a10	1 SV=2	E9PT23	5	sp|E9PT23|S38AA_RAT	1099	E9PT23	0.792|0.766|0.832|0.839	0.808	.|.|.|.	0.021	0.032	0.021	-4.775	1.636	0.473	0.710173
Q99PF5	Far upstream element-binding protein 2 OS=Rattus norvegicus OX=10116 GN=Khsrp PE=1 SV=1	Khsrp PE=1 SV=1	Khsrp	1 SV=1	Q99PF5	7	sp|Q99PF5|FUBP2_RAT	721	Q99PF5	0.417|0.514|0.901|0.502	0.584	.|.|.|.	0.022	0.088	0.022	-13.456	1.183	0.473	0.24245
Q5U300	Ubiquitin-like modifier-activating enzyme 1 OS=Rattus norvegicus OX=10116 GN=Uba1 PE=1 SV=1	Uba1 PE=1 SV=1	Uba1	1 SV=1	Q5U300	12	sp|Q5U300|UBA1_RAT	1058	Q5U300	.|0.192|0.496|0.218	0.35	.|0.232|0.342|.	0.02	0.082	0.02	-13.456	1.242	0.474	0.312665
P60892	Ribose-phosphate pyrophosphokinase 1 OS=Rattus norvegicus OX=10116 GN=Prps1 PE=1 SV=2	Prps1 PE=1 SV=2	Prps1	1 SV=2	P60892	4	sp|P60892|PRPS1_RAT	318	P60892	0.786|0.795|0.868|0.707	0.789	.|.|.|.	0.02	0.052	0.02	-5.979	1.598	0.475	0.676267
P12075	Cytochrome c oxidase subunit 5B, mitochondrial OS=Rattus norvegicus OX=10116 GN=Cox5b PE=1 SV=2	Cox5b PE=1 SV=2	Cox5b	1 SV=2	P12075	2	sp|P12075|COX5B_RAT	129	P12075	0.573|0.763|0.889|0.615	0.71	.|.|.|.	0.02	0.073	0.02	-9.143	1.438	0.475	0.524064
P67779	Prohibitin 1 OS=Rattus norvegicus OX=10116 GN=Phb1 PE=1 SV=1	Phb1 PE=1 SV=1	Phb1	1 SV=1	P67779	11	sp|P67779|PHB1_RAT	272	P67779	1.743|1.844|2.206|1.416	1.802	1.190|1.131|1.593|1.054	0.02	0.072	0.02	-9.225	1.47	0.476	0.555816
Q6P6Q2	Keratin, type II cytoskeletal 5 OS=Rattus norvegicus OX=10116 GN=Krt5 PE=1 SV=1	Krt5 PE=1 SV=1	Krt5	1 SV=1	Q6P6Q2	6	sp|Q6P6Q2|K2C5_RAT	576	Q6P6Q2	1.575|2.472|3.284|2.871	2.551	1.388|3.665|1.819|1.659	0.018	0.054	0.018	-10.543	1.289	0.477	0.366252
P19945	Large ribosomal subunit protein uL10 OS=Rattus norvegicus OX=10116 GN=Rplp0 PE=1 SV=2	Rplp0 PE=1 SV=2	Rplp0	1 SV=2	P19945	7	sp|P19945|RLA0_RAT	317	P19945	1.685|1.413|2.362|1.460	1.73	.|1.104|1.425|1.448	0.018	0.07	0.018	-10.323	1.314	0.478	0.393965
P50398	Rab GDP dissociation inhibitor alpha OS=Rattus norvegicus OX=10116 GN=Gdi1 PE=1 SV=1	Gdi1 PE=1 SV=1	Gdi1	1 SV=1	P50398	6	sp|P50398|GDIA_RAT	447	P50398	.|0.401|1.223|.	0.653	.|.|0.692|.	0.017	0.069	0.017	-13.456	0.944	0.479	-0.0831412
Q5RJP5	Interferon stimulated exonuclease 20 OS=Rattus norvegicus OX=10116 GN=Isg20 PE=2 SV=1	Isg20 PE=2 SV=1	Isg20	2 SV=1	Q5RJP5	4	tr|Q5RJP5|Q5RJP5_RAT	181	Q5RJP5	0.746|0.738|0.871|0.528	0.721	.|.|.|.	0.016	0.055	0.016	-10.385	1.46	0.48	0.545968
O88453	Scaffold attachment factor B1 OS=Rattus norvegicus OX=10116 GN=Safb PE=1 SV=2	Safb PE=1 SV=2	Safb	1 SV=2	O88453	14	sp|O88453|SAFB1_RAT	931	O88453	0.263|.|0.883|0.299	0.485	.|.|.|.	0.017	0.067	0.017	-13.456	0.982	0.48	-0.0262051
Q9Z1A6	Vigilin OS=Rattus norvegicus OX=10116 GN=Hdlbp PE=1 SV=1	Hdlbp PE=1 SV=1	Hdlbp	1 SV=1	Q9Z1A6	18	sp|Q9Z1A6|VIGLN_RAT	1268	Q9Z1A6	0.587|0.707|0.878|0.568	0.685	.|.|.|.	0.016	0.062	0.016	-9.276	1.388	0.482	0.473008
G3V6S8	Serine/arginine-rich splicing factor 6 OS=Rattus norvegicus OX=10116 GN=Srsf6 PE=1 SV=1	Srsf6 PE=1 SV=1	Srsf6	1 SV=1	G3V6S8	7	sp|G3V6S8|SRSF6_RAT	339	G3V6S8	0.713|0.698|1.363|0.766	0.885	.|.|0.778|.	0.015	0.059	0.015	-11.948	1.137	0.483	0.185232
Q6IG02	Keratin, type II cytoskeletal 2 epidermal OS=Rattus norvegicus OX=10116 GN=Krt2 PE=3 SV=1	Krt2 PE=3 SV=1	Krt2	3 SV=1	Q6IG02	2	sp|Q6IG02|K22E_RAT	685	Q6IG02	1.393|2.615|3.055|2.469	2.383	2.288|1.870|1.231|.	0.015	0.051	0.015	-13.456	1.37	0.485	0.454176
Q5RJR8	Leucine-rich repeat-containing protein 59 OS=Rattus norvegicus OX=10116 GN=Lrrc59 PE=1 SV=1	Lrrc59 PE=1 SV=1	Lrrc59	1 SV=1	Q5RJR8	2	sp|Q5RJR8|LRC59_RAT	307	Q5RJR8	.|.|0.744|0.320	0.513	.|.|0.437|.	0.013	0.05	0.013	-13.456	1.174	0.488	0.231432
Q71UF4	Histone-binding protein RBBP7 OS=Rattus norvegicus OX=10116 GN=Rbbp7 PE=2 SV=1	Rbbp7 PE=2 SV=1	Rbbp7	2 SV=1	Q71UF4	2	sp|Q71UF4|RBBP7_RAT	425	Q71UF4	.|.|0.862|.	0.586	.|.|.|.	0.012	0.048	0.012	-11.39	1.187	0.491	0.24732
P40329	Arginine--tRNA ligase, cytoplasmic OS=Rattus norvegicus OX=10116 GN=Rars1 PE=1 SV=2	Rars1 PE=1 SV=2	Rars1	1 SV=2	P40329	7	sp|P40329|SYRC_RAT	660	P40329	0.359|0.442|0.859|0.558	0.555	.|.|.|.	0.011	0.046	0.011	-13.456	1.124	0.493	0.168642
D4A4H5	Stromal cell derived factor 2 OS=Rattus norvegicus OX=10116 GN=Sdf2 PE=4 SV=2	Sdf2 PE=4 SV=2	Sdf2	4 SV=2	D4A4H5	2	tr|D4A4H5|D4A4H5_RAT	219	D4A4H5	0.533|.|0.674|0.850	0.638	.|.|.|.	0.01	0.039	0.01	-11.39	1.292	0.496	0.369606
O88600	Heat shock 70 kDa protein 4 OS=Rattus norvegicus OX=10116 GN=Hspa4 PE=1 SV=1	Hspa4 PE=1 SV=1	Hspa4	1 SV=1	O88600	4	sp|O88600|HSP74_RAT	840	O88600	.|0.284|0.852|.	0.531	.|.|.|.	0.01	0.04	0.01	-13.456	1.075	0.497	0.104337
A6JVU7	Villin-1 OS=Rattus norvegicus OX=10116 GN=Vil1 PE=1 SV=1	Vil1 PE=1 SV=1	Vil1	1 SV=1	A6JVU7	7	tr|A6JVU7|A6JVU7_RAT	827	A6JVU7	.|0.344|0.834|.	0.541	.|.|.|.	0.007	0.03	0.007	-13.456	1.097	0.502	0.133564
Q66HF1	NADH-ubiquinone oxidoreductase 75 kDa subunit, mitochondrial OS=Rattus norvegicus OX=10116 GN=Ndufs1 PE=1 SV=1	Ndufs1 PE=1 SV=1	Ndufs1	1 SV=1	Q66HF1	7	sp|Q66HF1|NDUS1_RAT	727	Q66HF1	.|0.435|0.834|0.251	0.503	.|.|.|.	0.007	0.029	0.007	-13.456	1.02	0.503	0.0285692
Q9Z339	Glutathione S-transferase omega-1 OS=Rattus norvegicus OX=10116 GN=Gsto1 PE=1 SV=2	Gsto1 PE=1 SV=2	Gsto1	1 SV=2	Q9Z339	2	sp|Q9Z339|GSTO1_RAT	241	Q9Z339	.|.|0.831|.	0.578	.|.|.|.	0.007	0.028	0.007	-11.39	1.171	0.504	0.227741
A0A8I6GIM3	Nucleoside-triphosphatase, cancer-related OS=Rattus norvegicus OX=10116 GN=Ntpcr PE=1 SV=1	Ntpcr PE=1 SV=1	Ntpcr	1 SV=1	A0A8I6GIM3	2	tr|A0A8I6GIM3|A0A8I6GIM3_RAT	251	A0A8I6GIM3	0.600|0.761|0.808|0.574	0.686	.|.|.|.	0.007	0.018	0.007	-9.118	1.389	0.506	0.474047
Q9Z1M9	Structural maintenance of chromosomes protein 1A OS=Rattus norvegicus OX=10116 GN=Smc1a PE=1 SV=1	Smc1a PE=1 SV=1	Smc1a	1 SV=1	Q9Z1M9	14	sp|Q9Z1M9|SMC1A_RAT	1233	Q9Z1M9	0.156|0.397|0.825|0.421	0.45	.|.|.|.	0.006	0.025	0.006	-13.456	0.911	0.507	-0.134477
A0A8I6G6W8	Proline-rich coiled-coil 2C OS=Rattus norvegicus OX=10116 GN=Prrc2c PE=1 SV=1	Prrc2c PE=1 SV=1	Prrc2c	1 SV=1	A0A8I6G6W8	3	tr|A0A8I6G6W8|A0A8I6G6W8_RAT	2864	A0A8I6G6W8	0.418|0.592|0.819|0.443	0.568	.|.|.|.	0.006	0.023	0.006	-13.456	1.151	0.51	0.202888
A6KJF6	BWK4 OS=Rattus norvegicus OX=10116 GN=Erp44 PE=1 SV=1	Erp44 PE=1 SV=1	Erp44	1 SV=1	A6KJF6	3	tr|A6KJF6|A6KJF6_RAT	406	A6KJF6	.|0.229|0.818|.	0.509	.|.|.|.	0.006	0.022	0.006	-13.456	1.031	0.51	0.0440443
Q5U2X7	Mitochondrial import inner membrane translocase subunit Tim21 OS=Rattus norvegicus OX=10116 GN=Timm21 PE=2 SV=1	Timm21 PE=2 SV=1	Timm21	2 SV=1	Q5U2X7	4	sp|Q5U2X7|TIM21_RAT	245	Q5U2X7	0.646|0.810|0.673|0.651	0.695	.|.|.|.	0.005	0.019	0.005	-7.336	1.408	0.511	0.493647
A0A0G2K5L1	FAT atypical cadherin 1 OS=Rattus norvegicus OX=10116 GN=Fat1 PE=1 SV=1	Fat1 PE=1 SV=1	Fat1	1 SV=1	A0A0G2K5L1	8	tr|A0A0G2K5L1|A0A0G2K5L1_RAT	4601	A0A0G2K5L1	0.613|0.655|0.471|0.364	0.526	.|0.430|.|.	0.005	0.013	0.005	-11.682	1.224	0.513	0.291604
Q5EB77	Ras-related protein Rab-18 OS=Rattus norvegicus OX=10116 GN=Rab18 PE=2 SV=1	Rab18 PE=2 SV=1	Rab18	2 SV=1	Q5EB77	3	sp|Q5EB77|RAB18_RAT	206	Q5EB77	0.645|0.607|0.802|0.658	0.678	.|.|.|.	0.005	0.017	0.005	-8.284	1.374	0.515	0.458382
Q68A21	Transcriptional regulator protein Pur-beta OS=Rattus norvegicus OX=10116 GN=Purb PE=1 SV=3	Purb PE=1 SV=3	Purb	1 SV=3	Q68A21	3	sp|Q68A21|PURB_RAT	315	Q68A21	.|0.436|0.807|.	0.557	.|.|.|.	0.005	0.018	0.005	-13.348	1.129	0.515	0.175045
A0A8I5ZQQ5	SWI/SNF related, matrix associated, actin dependent regulator of chromatin, subfamily a, member 5 OS=Rattus norvegicus OX=10116 GN=Smarca5 PE=1 SV=1	Smarca5 PE=1 SV=1	Smarca5	1 SV=1	A0A8I5ZQQ5	34	tr|A0A8I5ZQQ5|A0A8I5ZQQ5_RAT	1051	A0A8I5ZQQ5	.|.|0.804|.	0.571	.|.|.|.	0.004	0.017	0.004	-11.39	1.157	0.516	0.210389
D4A9A3	Centromere protein V OS=Rattus norvegicus OX=10116 GN=Cenpv PE=1 SV=4	Cenpv PE=1 SV=4	Cenpv	1 SV=4	D4A9A3	5	tr|D4A9A3|D4A9A3_RAT	250	D4A9A3	.|.|0.801|0.367	0.539	.|.|.|.	0.004	0.016	0.004	-13.456	1.092	0.517	0.126973
A0A8I6A183	Cell division cycle and apoptosis regulator 1 OS=Rattus norvegicus OX=10116 GN=Ccar1 PE=1 SV=1	Ccar1 PE=1 SV=1	Ccar1	1 SV=1	A0A8I6A183	8	tr|A0A8I6A183|A0A8I6A183_RAT	1137	A0A8I6A183	.|0.450|0.811|0.267	0.505	.|.|0.522|.	0.004	0.015	0.004	-13.456	0.968	0.518	-0.046921
P60825	Cold-inducible RNA-binding protein OS=Rattus norvegicus OX=10116 GN=Cirbp PE=2 SV=1	Cirbp PE=2 SV=1	Cirbp	2 SV=1	P60825	4	sp|P60825|CIRBP_RAT	172	P60825	.|.|0.793|.	0.568	.|.|.|.	0.003	0.014	0.003	-11.39	1.151	0.521	0.202888
Q63570	26S proteasome regulatory subunit 6B OS=Rattus norvegicus OX=10116 GN=Psmc4 PE=1 SV=1	Psmc4 PE=1 SV=1	Psmc4	1 SV=1	Q63570	6	sp|Q63570|PRS6B_RAT	418	Q63570	0.381|.|0.791|0.391	0.514	.|.|.|.	0.003	0.014	0.003	-13.456	1.042	0.522	0.0593553
P48679	Prelamin-A/C OS=Rattus norvegicus OX=10116 GN=Lmna PE=1 SV=1	Lmna PE=1 SV=1	Lmna	1 SV=1	P48679	7	sp|P48679|LMNA_RAT	665	P48679	0.202|0.322|0.789|0.493	0.451	.|.|.|.	0.003	0.013	0.003	-13.456	0.914	0.522	-0.129734
P16970	ATP-binding cassette sub-family D member 3 OS=Rattus norvegicus OX=10116 GN=Abcd3 PE=1 SV=3	Abcd3 PE=1 SV=3	Abcd3	1 SV=3	P16970	3	sp|P16970|ABCD3_RAT	659	P16970	0.629|0.771|0.703|0.645	0.687	.|.|.|.	0.003	0.009	0.003	-7.752	1.392	0.524	0.477159
Q5SGE0	Leucine-rich PPR motif-containing protein, mitochondrial OS=Rattus norvegicus OX=10116 GN=Lrpprc PE=1 SV=1	Lrpprc PE=1 SV=1	Lrpprc	1 SV=1	Q5SGE0	14	sp|Q5SGE0|LPPRC_RAT	1392	Q5SGE0	0.301|0.406|0.787|0.108	0.401	.|.|.|.	0.003	0.013	0.003	-13.456	0.812	0.524	-0.300448
P15146	Microtubule-associated protein 2 OS=Rattus norvegicus OX=10116 GN=Map2 PE=1 SV=3	Map2 PE=1 SV=3	Map2	1 SV=3	P15146	3	sp|P15146|MTAP2_RAT	1861	P15146	0.635|0.757|0.733|0.640	0.691	.|.|.|.	0.003	0.007	0.003	-7.591	1.401	0.525	0.486457
Q3KRE2	Methyltransferase like 7A OS=Rattus norvegicus OX=10116 GN=Mettl7a PE=1 SV=1	Mettl7a PE=1 SV=1	Mettl7a	1 SV=1	Q3KRE2	2	tr|Q3KRE2|Q3KRE2_RAT	244	Q3KRE2	0.601|0.726|0.760|0.659	0.686	.|.|.|.	0.003	0.007	0.003	-8.421	1.391	0.526	0.476122
P55053	Fatty acid-binding protein 5 OS=Rattus norvegicus OX=10116 GN=Fabp5 PE=1 SV=3	Fabp5 PE=1 SV=3	Fabp5	1 SV=3	P55053	2	sp|P55053|FABP5_RAT	135	P55053	.|.|0.784|.	0.566	.|.|.|.	0.003	0.012	0.003	-11.39	1.147	0.527	0.197865
D4AE41	RNA binding motif protein, X-linked-like-1 OS=Rattus norvegicus OX=10116 GN=Rbmxl1 PE=3 SV=1	Rbmxl1 PE=3 SV=1	Rbmxl1	3 SV=1	D4AE41	5	sp|D4AE41|RMXL1_RAT	388	D4AE41	.|.|0.783|0.532	0.575	.|.|.|.	0.003	0.012	0.003	-11.39	1.166	0.528	0.221568
O35567	Bifunctional purine biosynthesis protein ATIC OS=Rattus norvegicus OX=10116 GN=Atic PE=1 SV=2	Atic PE=1 SV=2	Atic	1 SV=2	O35567	5	sp|O35567|PUR9_RAT	592	O35567	.|.|0.783|.	0.566	.|.|.|.	0.003	0.012	0.003	-11.39	1.147	0.528	0.197865
Q3KRE0	ATPase family AAA domain-containing protein 3 OS=Rattus norvegicus OX=10116 GN=Atad3 PE=1 SV=1	Atad3 PE=1 SV=1	Atad3	1 SV=1	Q3KRE0	5	sp|Q3KRE0|ATAD3_RAT	591	Q3KRE0	0.700|0.740|0.713|0.669	0.705	.|.|.|.	0.003	0.005	0.003	-6.823	1.429	0.529	0.515006
P61212	ADP-ribosylation factor-like protein 1 OS=Rattus norvegicus OX=10116 GN=Arl1 PE=1 SV=1	Arl1 PE=1 SV=1	Arl1	1 SV=1	P61212	3	sp|P61212|ARL1_RAT	181	P61212	0.598|0.697|0.766|0.632	0.673	.|.|.|.	0.003	0.008	0.003	-8.508	1.364	0.529	0.447844
P11232	Thioredoxin OS=Rattus norvegicus OX=10116 GN=Txn PE=1 SV=2	Txn PE=1 SV=2	Txn	1 SV=2	P11232	2	sp|P11232|THIO_RAT	105	P11232	.|0.384|0.780|.	0.538	.|.|.|.	0.003	0.011	0.003	-13.456	1.089	0.53	0.123004
P82808	Glutamine--fructose-6-phosphate aminotransferase [isomerizing] 1 OS=Rattus norvegicus OX=10116 GN=Gfpt1 PE=1 SV=3	Gfpt1 PE=1 SV=3	Gfpt1	1 SV=3	P82808	8	sp|P82808|GFPT1_RAT	681	P82808	0.366|0.295|0.780|0.474	0.479	.|.|.|.	0.003	0.011	0.003	-13.456	0.97	0.53	-0.0439433
A0A8J8XB26	Serine and arginine rich splicing factor 10 OS=Rattus norvegicus OX=10116 GN=Srsf10 PE=1 SV=1	Srsf10 PE=1 SV=1	Srsf10	1 SV=1	A0A8J8XB26	5	tr|A0A8J8XB26|A0A8J8XB26_RAT	262	A0A8J8XB26	0.163|0.260|0.779|0.459	0.415	.|.|.|.	0.003	0.011	0.003	-13.456	0.841	0.531	-0.249822
P06654	Immunoglobulin G-binding protein G OS=Streptococcus sp. group G OX=1320 GN=spg PE=1 SV=1	spg PE=1 SV=1	spg	1 SV=1	P06654	14	sp|P06654|SPG1_STRSG	448	P06654	39.171|23.606|23.658|38.580	31.253	113.740|34.775|28.831|41.065	0.003	0.005	0.003	-8.511	0.672	0.532	-0.573467
P25977	Nucleolar transcription factor 1 OS=Rattus norvegicus OX=10116 GN=Ubtf PE=1 SV=1	Ubtf PE=1 SV=1	Ubtf	1 SV=1	P25977	22	sp|P25977|UBF1_RAT	764	P25977	1.226|0.987|1.383|1.180	1.194	.|.|0.914|.	0.003	0.008	0.003	-9.575	1.307	0.533	0.386259
Q7TP47	Heterogeneous nuclear ribonucleoprotein Q OS=Rattus norvegicus OX=10116 GN=Syncrip PE=2 SV=1	Syncrip PE=2 SV=1	Syncrip	2 SV=1	Q7TP47	3	sp|Q7TP47|HNRPQ_RAT	533	Q7TP47	.|0.384|0.776|0.230	0.471	.|.|.|.	0.003	0.01	0.003	-13.456	0.954	0.533	-0.0679388
M0R402	protein disulfide-isomerase OS=Rattus norvegicus OX=10116 GN=Tmx3 PE=4 SV=3	Tmx3 PE=4 SV=3	Tmx3	4 SV=3	M0R402	3	tr|M0R402|M0R402_RAT	470	M0R402	0.642|0.682|0.753|0.578	0.664	.|.|.|.	0.002	0.006	0.002	-9.015	1.345	0.535	0.427606
Q5XIH7	Prohibitin-2 OS=Rattus norvegicus OX=10116 GN=Phb2 PE=1 SV=1	Phb2 PE=1 SV=1	Phb2	1 SV=1	Q5XIH7	12	sp|Q5XIH7|PHB2_RAT	299	Q5XIH7	1.416|1.413|1.779|1.177	1.446	1.352|1.151|1.260|0.912	0.002	0.007	0.002	-11.128	1.25	0.537	0.321928
D4A702	Synaptopodin-2 OS=Rattus norvegicus OX=10116 GN=Synpo2 PE=1 SV=2	Synpo2 PE=1 SV=2	Synpo2	1 SV=2	D4A702	6	sp|D4A702|SYNP2_RAT	1262	D4A702	0.405|0.699|0.738|0.559	0.6	.|.|.|.	0.002	0.005	0.002	-13.456	1.216	0.539	0.282143
Q5I0H4	Calcium load-activated calcium channel OS=Rattus norvegicus OX=10116 GN=Tmco1 PE=2 SV=1	Tmco1 PE=2 SV=1	Tmco1	2 SV=1	Q5I0H4	3	sp|Q5I0H4|TMCO1_RAT	188	Q5I0H4	0.735|0.541|0.701|0.427	0.601	.|.|.|.	0.002	0.005	0.002	-13.456	1.217	0.54	0.283329
A0A8I5ZMM2	Carbamoyl-phosphate synthetase 2, aspartate transcarbamylase, and dihydroorotase OS=Rattus norvegicus OX=10116 GN=Cad PE=1 SV=1	Cad PE=1 SV=1	Cad	1 SV=1	A0A8I5ZMM2	12	tr|A0A8I5ZMM2|A0A8I5ZMM2_RAT	2321	A0A8I5ZMM2	0.567|0.624|0.744|0.562	0.624	.|.|.|.	0.001	0.005	0.001	-9.434	1.264	0.542	0.337996
E9PT66	Splicing factor 3B subunit 3 OS=Rattus norvegicus OX=10116 GN=Sf3b3 PE=1 SV=2	Sf3b3 PE=1 SV=2	Sf3b3	1 SV=2	E9PT66	7	tr|E9PT66|E9PT66_RAT	1217	E9PT66	.|.|0.743|0.242	0.493	.|.|.|.	0.001	0.005	0.001	-13.456	0.999	0.545	-0.00144342
A0A8I6GM11	LSM12 homolog OS=Rattus norvegicus OX=10116 GN=Lsm12 PE=3 SV=1	Lsm12 PE=3 SV=1	Lsm12	3 SV=1	A0A8I6GM11	3	tr|A0A8I6GM11|A0A8I6GM11_RAT	195	A0A8I6GM11	.|0.121|0.745|.	0.463	.|.|.|.	0.001	0.005	0.001	-13.456	0.939	0.545	-0.0908029
F1LPV0	Asparagine--tRNA ligase, cytoplasmic OS=Rattus norvegicus OX=10116 GN=Nars1 PE=1 SV=2	Nars1 PE=1 SV=2	Nars1	1 SV=2	F1LPV0	2	tr|F1LPV0|F1LPV0_RAT	558	F1LPV0	.|.|0.739|.	0.555	.|.|.|.	0.001	0.005	0.001	-11.39	1.125	0.547	0.169925
Q9Z118	Polypyrimidine tract-binding protein 3 OS=Rattus norvegicus OX=10116 GN=Ptbp3 PE=2 SV=1	Ptbp3 PE=2 SV=1	Ptbp3	2 SV=1	Q9Z118	6	sp|Q9Z118|PTBP3_RAT	523	Q9Z118	.|.|0.741|0.306	0.509	.|.|.|.	0.001	0.005	0.001	-13.456	1.03	0.547	0.0426443
Q5XIU9	Membrane-associated progesterone receptor component 2 OS=Rattus norvegicus OX=10116 GN=Pgrmc2 PE=1 SV=1	Pgrmc2 PE=1 SV=1	Pgrmc2	1 SV=1	Q5XIU9	4	sp|Q5XIU9|PGRC2_RAT	217	Q5XIU9	0.528|0.373|0.679|0.712	0.573	.|.|.|.	0.001	0.003	0.001	-13.456	1.161	0.549	0.215368
A0A0G2JXM5	DNA polymerase delta interacting protein 3 OS=Rattus norvegicus OX=10116 GN=Poldip3 PE=1 SV=2	Poldip3 PE=1 SV=2	Poldip3	1 SV=2	A0A0G2JXM5	6	tr|A0A0G2JXM5|A0A0G2JXM5_RAT	401	A0A0G2JXM5	.|0.453|0.730|.	0.543	.|.|.|.	0.001	0.004	0.001	-12.736	1.099	0.55	0.136191
G3V7E6	Pericentriolar material 1 OS=Rattus norvegicus OX=10116 GN=Pcm1 PE=1 SV=1	Pcm1 PE=1 SV=1	Pcm1	1 SV=1	G3V7E6	2	tr|G3V7E6|G3V7E6_RAT	2026	G3V7E6	.|.|0.232|.	0.428	.|.|0.178|.	0.001	0.004	0.001	-5.52	2.406	0.551	1.26664
D4A0G7	RAB37, member RAS oncogene family OS=Rattus norvegicus OX=10116 GN=Rab37 PE=3 SV=1	Rab37 PE=3 SV=1	Rab37	3 SV=1	D4A0G7	3	tr|D4A0G7|D4A0G7_RAT	223	D4A0G7	0.546|0.608|0.722|0.510	0.596	.|.|.|.	0.001	0.003	0.001	-10.905	1.208	0.551	0.27262
Q4KM49	Tyrosine--tRNA ligase, cytoplasmic OS=Rattus norvegicus OX=10116 GN=Yars1 PE=2 SV=3	Yars1 PE=2 SV=3	Yars1	2 SV=3	Q4KM49	5	sp|Q4KM49|SYYC_RAT	528	Q4KM49	.|.|0.722|.	0.551	.|.|.|.	0.001	0.003	0.001	-11.39	1.116	0.554	0.158337
P50137	Transketolase OS=Rattus norvegicus OX=10116 GN=Tkt PE=1 SV=1	Tkt PE=1 SV=1	Tkt	1 SV=1	P50137	3	sp|P50137|TKT_RAT	623	P50137	.|.|0.720|.	0.55	.|.|.|.	0.001	0.003	0.001	-11.39	1.115	0.554	0.157044
O08837	Cell division cycle 5-like protein OS=Rattus norvegicus OX=10116 GN=Cdc5l PE=1 SV=2	Cdc5l PE=1 SV=2	Cdc5l	1 SV=2	O08837	9	sp|O08837|CDC5L_RAT	802	O08837	0.264|0.320|0.718|0.266	0.392	.|.|.|.	0.001	0.003	0.001	-13.456	0.794	0.555	-0.332789
P63036	DnaJ homolog subfamily A member 1 OS=Rattus norvegicus OX=10116 GN=Dnaja1 PE=1 SV=1	Dnaja1 PE=1 SV=1	Dnaja1	1 SV=1	P63036	3	sp|P63036|DNJA1_RAT	397	P63036	0.566|0.705|0.607|0.627	0.626	.|.|.|.	0.001	0.002	0.001	-9.326	1.269	0.556	0.343692
A0A8I6AM26	Arsenite-resistance protein 2 OS=Rattus norvegicus OX=10116 GN=Srrt PE=1 SV=1	Srrt PE=1 SV=1	Srrt	1 SV=1	A0A8I6AM26	4	tr|A0A8I6AM26|A0A8I6AM26_RAT	867	A0A8I6AM26	.|0.370|0.716|.	0.518	.|.|.|.	0.001	0.003	0.001	-13.456	1.05	0.557	0.0703893
Q9Z144	Galectin-2 OS=Rattus norvegicus OX=10116 GN=Lgals2 PE=2 SV=1	Lgals2 PE=2 SV=1	Lgals2	2 SV=1	Q9Z144	3	sp|Q9Z144|LEG2_RAT	130	Q9Z144	0.317|0.519|0.713|0.518	0.517	.|.|.|.	0.001	0.003	0.001	-13.456	1.047	0.557	0.0662614
M0R835	Splicing factor 3B, subunit 6 OS=Rattus norvegicus OX=10116 GN=Sf3b6 PE=1 SV=3	Sf3b6 PE=1 SV=3	Sf3b6	1 SV=3	M0R835	3	tr|M0R835|M0R835_RAT	126	M0R835	.|.|0.712|0.478	0.544	.|.|.|.	0.001	0.003	0.001	-11.865	1.103	0.558	0.141433
P97521	Mitochondrial carnitine/acylcarnitine carrier protein OS=Rattus norvegicus OX=10116 GN=Slc25a20 PE=1 SV=1	Slc25a20 PE=1 SV=1	Slc25a20	1 SV=1	P97521	2	sp|P97521|MCAT_RAT	301	P97521	0.629|0.582|0.689|0.622	0.63	.|.|.|.	0.001	0.002	0.001	-8.922	1.277	0.559	0.352759
P62260	14-3-3 protein epsilon OS=Rattus norvegicus OX=10116 GN=Ywhae PE=1 SV=1	Ywhae PE=1 SV=1	Ywhae	1 SV=1	P62260	3	sp|P62260|1433E_RAT	255	P62260	0.329|0.348|0.709|0.264	0.412	.|.|.|.	0.001	0.003	0.001	-13.456	0.836	0.559	-0.258425
P02401	Large ribosomal subunit protein P2 OS=Rattus norvegicus OX=10116 GN=Rplp2 PE=1 SV=2	Rplp2 PE=1 SV=2	Rplp2	1 SV=2	P02401	2	sp|P02401|RLA2_RAT	115	P02401	0.265|0.364|0.321|0.201	0.288	.|.|0.286|.	0.001	0.002	0.001	-13.456	1.005	0.56	0.0071955
P63102	14-3-3 protein zeta/delta OS=Rattus norvegicus OX=10116 GN=Ywhaz PE=1 SV=1	Ywhaz PE=1 SV=1	Ywhaz	1 SV=1	P63102	2	sp|P63102|1433Z_RAT	245	P63102	0.357|0.412|0.705|0.213	0.422	.|.|.|.	0.001	0.002	0.001	-13.456	0.854	0.561	-0.227692
D3ZRH1	OXA1L, mitochondrial inner membrane protein OS=Rattus norvegicus OX=10116 GN=Oxa1l PE=3 SV=1	Oxa1l PE=3 SV=1	Oxa1l	3 SV=1	D3ZRH1	3	tr|D3ZRH1|D3ZRH1_RAT	433	D3ZRH1	0.499|0.602|0.682|0.647	0.607	.|.|.|.	0.001	0.001	0.001	-11.231	1.23	0.562	0.298658
Q6P7A9	Lysosomal alpha-glucosidase OS=Rattus norvegicus OX=10116 GN=Gaa PE=2 SV=1	Gaa PE=2 SV=1	Gaa	2 SV=1	Q6P7A9	3	sp|Q6P7A9|LYAG_RAT	953	Q6P7A9	0.499|0.547|0.697|0.579	0.58	.|.|.|.	0.001	0.002	0.001	-11.211	1.176	0.563	0.233888
Q5BK63	NADH dehydrogenase [ubiquinone] 1 alpha subcomplex subunit 9, mitochondrial OS=Rattus norvegicus OX=10116 GN=Ndufa9 PE=1 SV=2	Ndufa9 PE=1 SV=2	Ndufa9	1 SV=2	Q5BK63	5	sp|Q5BK63|NDUA9_RAT	377	Q5BK63	0.377|.|0.699|0.431	0.5	.|.|.|.	0.001	0.002	0.001	-13.456	1.013	0.563	0.0186342
Q68FY0	Cytochrome b-c1 complex subunit 1, mitochondrial OS=Rattus norvegicus OX=10116 GN=Uqcrc1 PE=1 SV=1	Uqcrc1 PE=1 SV=1	Uqcrc1	1 SV=1	Q68FY0	2	sp|Q68FY0|QCR1_RAT	480	Q68FY0	0.425|0.433|0.698|0.436	0.498	.|.|.|.	0.001	0.002	0.001	-13.456	1.009	0.564	0.0129262
Q6R556	Secretagogin OS=Rattus norvegicus OX=10116 GN=Scgn PE=1 SV=1	Scgn PE=1 SV=1	Scgn	1 SV=1	Q6R556	3	sp|Q6R556|SEGN_RAT	276	Q6R556	0.386|0.516|0.695|0.338	0.484	.|.|.|.	0	0.002	0	-13.456	0.98	0.565	-0.0291463
A0A8I6A6G8	Histocompatibility minor 13 OS=Rattus norvegicus OX=10116 GN=Hm13 PE=3 SV=1	Hm13 PE=3 SV=1	Hm13	3 SV=1	A0A8I6A6G8	3	tr|A0A8I6A6G8|A0A8I6A6G8_RAT	394	A0A8I6A6G8	0.559|0.671|0.635|0.564	0.607	.|.|.|.	0	0.001	0	-9.509	1.23	0.566	0.298658
D3ZKT0	Phosphatidate cytidylyltransferase, mitochondrial OS=Rattus norvegicus OX=10116 GN=Tamm41 PE=1 SV=1	Tamm41 PE=1 SV=1	Tamm41	1 SV=1	D3ZKT0	3	sp|D3ZKT0|TAM41_RAT	337	D3ZKT0	.|0.655|0.655|0.554	0.59	.|.|.|.	0	0.001	0	-11.39	1.194	0.567	0.255803
F1MAQ7	SON DNA and RNA binding protein OS=Rattus norvegicus OX=10116 GN=Son PE=1 SV=2	Son PE=1 SV=2	Son	1 SV=2	F1MAQ7	8	tr|F1MAQ7|F1MAQ7_RAT	2446	F1MAQ7	.|.|0.686|.	0.542	.|.|.|.	0	0.002	0	-11.39	1.097	0.568	0.133564
O35093	Mitochondrial import inner membrane translocase subunit Tim23 OS=Rattus norvegicus OX=10116 GN=Timm23 PE=2 SV=1	Timm23 PE=2 SV=1	Timm23	2 SV=1	O35093	2	sp|O35093|TIM23_RAT	209	O35093	0.582|0.647|0.651|0.542	0.606	.|.|.|.	0	0.001	0	-9.971	1.227	0.569	0.295135
D4A914	5'-3' exoribonuclease OS=Rattus norvegicus OX=10116 GN=Xrn2 PE=1 SV=3	Xrn2 PE=1 SV=3	Xrn2	1 SV=3	D4A914	3	tr|D4A914|D4A914_RAT	951	D4A914	.|0.201|0.686|0.417	0.449	.|.|.|.	0	0.002	0	-13.456	0.91	0.569	-0.136062
Q6AYK1	RNA-binding protein with serine-rich domain 1 OS=Rattus norvegicus OX=10116 GN=Rnps1 PE=2 SV=1	Rnps1 PE=2 SV=1	Rnps1	2 SV=1	Q6AYK1	3	sp|Q6AYK1|RNPS1_RAT	305	Q6AYK1	.|.|0.685|0.409	0.52	.|.|.|.	0	0.002	0	-13.456	1.054	0.57	0.0758749
Q2PQA9	Kinesin-1 heavy chain OS=Rattus norvegicus OX=10116 GN=Kif5b PE=1 SV=1	Kif5b PE=1 SV=1	Kif5b	1 SV=1	Q2PQA9	7	sp|Q2PQA9|KINH_RAT	963	Q2PQA9	.|0.348|0.674|0.227	0.436	.|.|.|.	0	0.001	0	-13.456	0.883	0.575	-0.179515
Q66HA8	Heat shock protein 105 kDa OS=Rattus norvegicus OX=10116 GN=Hsph1 PE=1 SV=1	Hsph1 PE=1 SV=1	Hsph1	1 SV=1	Q66HA8	5	sp|Q66HA8|HS105_RAT	858	Q66HA8	0.189|0.207|0.674|0.305	0.344	.|.|.|.	0	0.001	0	-13.456	0.696	0.575	-0.522841
D3ZF45	La ribonucleoprotein 4B OS=Rattus norvegicus OX=10116 GN=Larp4b PE=1 SV=3	Larp4b PE=1 SV=3	Larp4b	1 SV=3	D3ZF45	5	tr|D3ZF45|D3ZF45_RAT	743	D3ZF45	0.413|0.603|0.662|0.452	0.532	.|.|.|.	0	0.001	0	-13.456	1.079	0.576	0.109695
A0A0G2K9K4	Trafficking from ER to golgi regulator OS=Rattus norvegicus OX=10116 GN=Tfg PE=1 SV=1	Tfg PE=1 SV=1	Tfg	1 SV=1	A0A0G2K9K4	3	tr|A0A0G2K9K4|A0A0G2K9K4_RAT	310	A0A0G2K9K4	.|.|0.665|.	0.536	.|.|.|.	0	0.001	0	-11.39	1.087	0.578	0.120352
P10860	Glutamate dehydrogenase 1, mitochondrial OS=Rattus norvegicus OX=10116 GN=Glud1 PE=1 SV=2	Glud1 PE=1 SV=2	Glud1	1 SV=2	P10860	7	sp|P10860|DHE3_RAT	558	P10860	0.098|0.241|0.665|0.281	0.321	.|.|.|.	0	0.001	0	-13.456	0.65	0.578	-0.621488
P28841	Neuroendocrine convertase 2 OS=Rattus norvegicus OX=10116 GN=Pcsk2 PE=1 SV=1	Pcsk2 PE=1 SV=1	Pcsk2	1 SV=1	P28841	7	sp|P28841|NEC2_RAT	637	P28841	0.318|0.420|0.665|0.356	0.44	.|.|.|.	0	0.001	0	-13.456	0.891	0.579	-0.166503
A0A8I5ZPB4;D4AE02	Family with sequence similarity 98, member B, pseudogene 1 OS=Rattus norvegicus OX=10116 GN=Fam98b-ps1 PE=3 SV=1	Fam98b-ps1 PE=3 SV=1	Fam98b-ps1	3 SV=1	A0A8I5ZPB4	4	tr|A0A8I5ZPB4|A0A8I5ZPB4_RAT	430	A0A8I5ZPB4;D4AE02	0.451|0.513|0.648|0.605	0.554	.|.|.|.	0	0.001	0	-12.808	1.123	0.58	0.167358
Q5M9I6	Multiple myeloma tumor-associated protein 2 homolog OS=Rattus norvegicus OX=10116 GN=Mmtag2 PE=2 SV=2	Mmtag2 PE=2 SV=2	Mmtag2	2 SV=2	Q5M9I6	4	sp|Q5M9I6|MMTA2_RAT	260	Q5M9I6	0.530|0.560|0.597|0.451	0.534	0.357|0.458|0.733|0.378	0	0.001	0	-11.744	1.158	0.582	0.211635
P85971	6-phosphogluconolactonase OS=Rattus norvegicus OX=10116 GN=Pgls PE=1 SV=1	Pgls PE=1 SV=1	Pgls	1 SV=1	P85971	3	sp|P85971|6PGL_RAT	257	P85971	.|.|0.658|.	0.535	.|.|.|.	0	0.001	0	-11.39	1.083	0.582	0.115033
D3ZG88	Zinc ribbon domain containing 2 OS=Rattus norvegicus OX=10116 GN=Znrd2 PE=4 SV=1	Znrd2 PE=4 SV=1	Znrd2	4 SV=1	D3ZG88	2	tr|D3ZG88|D3ZG88_RAT	199	D3ZG88	0.598|0.584|0.620|0.477	0.57	.|.|.|.	0	0	0	-11.9	1.154	0.584	0.206643
P47858	ATP-dependent 6-phosphofructokinase, muscle type OS=Rattus norvegicus OX=10116 GN=Pfkm PE=1 SV=3	Pfkm PE=1 SV=3	Pfkm	1 SV=3	P47858	3	sp|P47858|PFKAM_RAT	780	P47858	0.382|.|0.649|0.421	0.487	.|.|.|.	0	0.001	0	-13.456	0.986	0.584	-0.0203404
Q6AY23	Pyrroline-5-carboxylate reductase 2 OS=Rattus norvegicus OX=10116 GN=Pycr2 PE=2 SV=1	Pycr2 PE=2 SV=1	Pycr2	2 SV=1	Q6AY23	4	sp|Q6AY23|P5CR2_RAT	320	Q6AY23	.|0.386|0.649|.	0.506	.|.|.|.	0	0.001	0	-13.456	1.024	0.585	0.0342157
P23514	Coatomer subunit beta OS=Rattus norvegicus OX=10116 GN=Copb1 PE=1 SV=1	Copb1 PE=1 SV=1	Copb1	1 SV=1	P23514	7	sp|P23514|COPB_RAT	953	P23514	0.495|0.368|0.643|0.492	0.5	.|.|.|.	0	0.001	0	-13.456	1.012	0.586	0.0172093
P62815	V-type proton ATPase subunit B, brain isoform OS=Rattus norvegicus OX=10116 GN=Atp6v1b2 PE=1 SV=1	Atp6v1b2 PE=1 SV=1	Atp6v1b2	1 SV=1	P62815	3	sp|P62815|VATB2_RAT	511	P62815	0.207|0.138|0.646|.	0.371	.|.|.|.	0	0.001	0	-13.456	0.752	0.586	-0.411195
Q9EQX9	Ubiquitin-conjugating enzyme E2 N OS=Rattus norvegicus OX=10116 GN=Ube2n PE=1 SV=1	Ube2n PE=1 SV=1	Ube2n	1 SV=1	Q9EQX9	2	sp|Q9EQX9|UBE2N_RAT	152	Q9EQX9	.|.|0.644|.	0.531	.|.|.|.	0	0.001	0	-11.39	1.076	0.587	0.105678
P09895	Large ribosomal subunit protein uL18 OS=Rattus norvegicus OX=10116 GN=Rpl5 PE=1 SV=3	Rpl5 PE=1 SV=3	Rpl5	1 SV=3	P09895	2	sp|P09895|RL5_RAT	297	P09895	.|.|0.642|.	0.531	.|.|.|.	0	0.001	0	-11.39	1.075	0.587	0.104337
Q6MG48	Protein PRRC2A OS=Rattus norvegicus OX=10116 GN=Prrc2a PE=1 SV=1	Prrc2a PE=1 SV=1	Prrc2a	1 SV=1	Q6MG48	3	sp|Q6MG48|PRC2A_RAT	2161	Q6MG48	0.259|0.446|0.638|0.391	0.433	.|.|.|.	0	0.001	0	-13.456	0.878	0.588	-0.187707
P10760	Adenosylhomocysteinase OS=Rattus norvegicus OX=10116 GN=Ahcy PE=1 SV=3	Ahcy PE=1 SV=3	Ahcy	1 SV=3	P10760	4	sp|P10760|SAHH_RAT	432	P10760	.|.|0.636|.	0.529	.|.|.|.	0	0.001	0	-11.39	1.072	0.589	0.100305
A0A0G2K059	Calcium uniporter protein OS=Rattus norvegicus OX=10116 GN=Mcu PE=1 SV=2	Mcu PE=1 SV=2	Mcu	1 SV=2	A0A0G2K059	3	tr|A0A0G2K059|A0A0G2K059_RAT	331	A0A0G2K059	0.452|0.549|0.630|0.289	0.48	.|.|.|.	0	0	0	-13.456	0.973	0.589	-0.0394883
P09456	cAMP-dependent protein kinase type I-alpha regulatory subunit OS=Rattus norvegicus OX=10116 GN=Prkar1a PE=1 SV=2	Prkar1a PE=1 SV=2	Prkar1a	1 SV=2	P09456	3	sp|P09456|KAP0_RAT	381	P09456	0.231|.|0.632|.	0.463	.|.|.|.	0	0	0	-13.456	0.937	0.59	-0.093879
Q66H50	Fatty acyl-CoA reductase 1 OS=Rattus norvegicus OX=10116 GN=Far1 PE=2 SV=1	Far1 PE=2 SV=1	Far1	2 SV=1	Q66H50	5	sp|Q66H50|FACR1_RAT	515	Q66H50	0.454|0.565|0.617|0.525	0.54	.|.|.|.	0	0	0	-12.669	1.095	0.591	0.130931
P29410	Adenylate kinase 2, mitochondrial OS=Rattus norvegicus OX=10116 GN=Ak2 PE=2 SV=2	Ak2 PE=2 SV=2	Ak2	2 SV=2	P29410	2	sp|P29410|KAD2_RAT	239	P29410	.|.|0.630|.	0.528	.|.|.|.	0	0	0	-11.39	1.069	0.591	0.0962619
A6JVD5	dolichyl-phosphate beta-glucosyltransferase OS=Rattus norvegicus OX=10116 GN=Alg5 PE=1 SV=1	Alg5 PE=1 SV=1	Alg5	1 SV=1	A6JVD5	3	tr|A6JVD5|A6JVD5_RAT	324	A6JVD5	0.396|0.466|0.626|0.496	0.496	.|.|.|.	0	0	0	-13.456	1.005	0.593	0.0071955
P97536	Cullin-associated NEDD8-dissociated protein 1 OS=Rattus norvegicus OX=10116 GN=Cand1 PE=1 SV=1	Cand1 PE=1 SV=1	Cand1	1 SV=1	P97536	5	sp|P97536|CAND1_RAT	1230	P97536	0.333|0.486|0.625|0.337	0.445	.|.|.|.	0	0	0	-13.456	0.902	0.593	-0.148801
F1LN92	AFG3 like matrix AAA peptidase subunit 2 OS=Rattus norvegicus OX=10116 GN=Afg3l2 PE=1 SV=1	Afg3l2 PE=1 SV=1	Afg3l2	1 SV=1	F1LN92	4	tr|F1LN92|F1LN92_RAT	802	F1LN92	0.508|0.620|0.511|0.458	0.524	.|.|.|.	0	0	0	-12.557	1.062	0.594	0.0867838
E9PU01	DNA helicase OS=Rattus norvegicus OX=10116 GN=Chd4 PE=1 SV=4	Chd4 PE=1 SV=4	Chd4	1 SV=4	E9PU01	17	tr|E9PU01|E9PU01_RAT	1928	E9PU01	0.120|.|0.624|0.175	0.353	.|.|.|.	0	0	0	-13.456	0.715	0.594	-0.483985
Q3B8P0	Presenilin-associated rhomboid-like protein, mitochondrial OS=Rattus norvegicus OX=10116 GN=Parl PE=2 SV=1	Parl PE=2 SV=1	Parl	2 SV=1	Q3B8P0	2	sp|Q3B8P0|PARL_RAT	377	Q3B8P0	0.424|0.596|0.579|0.529	0.532	.|.|.|.	0	0	0	-13.456	1.078	0.595	0.108357
A0A8I6ALC2	Bromodomain adjacent to zinc finger domain, 1B OS=Rattus norvegicus OX=10116 GN=Baz1b PE=4 SV=1	Baz1b PE=4 SV=1	Baz1b	4 SV=1	A0A8I6ALC2	13	tr|A0A8I6ALC2|A0A8I6ALC2_RAT	1476	A0A8I6ALC2	.|.|0.623|.	0.526	.|.|.|.	0	0	0	-11.39	1.066	0.595	0.0922074
A0A8J8XIU8	RNA binding motif protein 39 OS=Rattus norvegicus OX=10116 GN=Rbm39 PE=1 SV=1	Rbm39 PE=1 SV=1	Rbm39	1 SV=1	A0A8J8XIU8	7	tr|A0A8J8XIU8|A0A8J8XIU8_RAT	530	A0A8J8XIU8	1.395|1.401|1.626|1.491	1.478	1.245|1.336|1.554|1.222	0	0	0	-10.712	1.109	0.596	0.149259
A0A8I6G5W4	U1 small nuclear ribonucleoprotein 70 kDa OS=Rattus norvegicus OX=10116 GN=Snrnp70 PE=1 SV=1	Snrnp70 PE=1 SV=1	Snrnp70	1 SV=1	A0A8I6G5W4	5	tr|A0A8I6G5W4|A0A8I6G5W4_RAT	436	A0A8I6G5W4	.|.|0.619|.	0.525	.|.|.|.	0	0	0	-11.39	1.063	0.596	0.0881416
P97852	Peroxisomal multifunctional enzyme type 2 OS=Rattus norvegicus OX=10116 GN=Hsd17b4 PE=1 SV=3	Hsd17b4 PE=1 SV=3	Hsd17b4	1 SV=3	P97852	3	sp|P97852|DHB4_RAT	735	P97852	.|.|0.615|.	0.524	.|.|.|.	0	0	0	-11.39	1.062	0.598	0.0867838
F1LVV4	Regulator of chromosome condensation 2 OS=Rattus norvegicus OX=10116 GN=Rcc2 PE=1 SV=2	Rcc2 PE=1 SV=2	Rcc2	1 SV=2	F1LVV4	3	tr|F1LVV4|F1LVV4_RAT	520	F1LVV4	.|.|0.614|.	0.524	.|.|.|.	0	0	0	-11.39	1.061	0.599	0.0854247
A6KQR9	Tubulin beta chain OS=Rattus norvegicus OX=10116 GN=Tubb4a PE=1 SV=1	Tubb4a PE=1 SV=1	Tubb4a	1 SV=1	A6KQR9	2	tr|A6KQR9|A6KQR9_RAT	444	A6KQR9	0.511|0.506|0.600|0.435	0.513	.|.|.|.	0	0	0	-13.363	1.04	0.601	0.0565835
Q8VHK0	Acyl-coenzyme A thioesterase 8 OS=Rattus norvegicus OX=10116 GN=Acot8 PE=1 SV=1	Acot8 PE=1 SV=1	Acot8	1 SV=1	Q8VHK0	3	sp|Q8VHK0|ACOT8_RAT	320	Q8VHK0	.|0.606|0.337|.	0.482	.|.|.|.	0	0	0	-13.456	0.977	0.601	-0.0335695
P0DMW0	Heat shock 70 kDa protein 1A OS=Rattus norvegicus OX=10116 GN=Hspa1a PE=1 SV=1	Hspa1a PE=1 SV=1	Hspa1a	1 SV=1	P0DMW0	4	sp|P0DMW0|HS71A_RAT	641	P0DMW0	.|.|.|0.604	0.521	.|.|.|.	0	0	0	-11.39	1.056	0.603	0.0786098
Q5XIH3	NADH dehydrogenase [ubiquinone] flavoprotein 1, mitochondrial OS=Rattus norvegicus OX=10116 GN=Ndufv1 PE=3 SV=1	Ndufv1 PE=3 SV=1	Ndufv1	3 SV=1	Q5XIH3	4	tr|Q5XIH3|Q5XIH3_RAT	464	Q5XIH3	.|.|0.605|.	0.521	.|.|.|.	0	0	0	-11.39	1.056	0.603	0.0786098
F1M853	Ribosome binding protein 1 OS=Rattus norvegicus OX=10116 GN=Rrbp1 PE=1 SV=3	Rrbp1 PE=1 SV=3	Rrbp1	1 SV=3	F1M853	44	tr|F1M853|F1M853_RAT	1453	F1M853	1.438|1.616|2.077|1.391	1.63	1.907|1.523|1.940|1.530	0	0	0	-13.456	0.952	0.604	-0.0709665
O35142	Coatomer subunit beta' OS=Rattus norvegicus OX=10116 GN=Copb2 PE=1 SV=3	Copb2 PE=1 SV=3	Copb2	1 SV=3	O35142	3	sp|O35142|COPB2_RAT	905	O35142	0.542|0.563|0.557|0.397	0.515	.|.|.|.	0	0	0	-13.456	1.043	0.605	0.0607392
P19643	Amine oxidase [flavin-containing] B OS=Rattus norvegicus OX=10116 GN=Maob PE=1 SV=3	Maob PE=1 SV=3	Maob	1 SV=3	P19643	5	sp|P19643|AOFB_RAT	520	P19643	0.403|0.443|0.592|0.248	0.421	.|.|.|.	0	0	0	-13.456	0.853	0.606	-0.229382
A0A8I6A2W7	ADP/ATP translocase OS=Rattus norvegicus OX=10116 GN=ENSRNOG00000063289 PE=3 SV=1	ENSRNOG00000063289 PE=3 SV=1	ENSRNOG00000063289	3 SV=1	A0A8I6A2W7	2	tr|A0A8I6A2W7|A0A8I6A2W7_RAT	244	A0A8I6A2W7	0.562|0.569|0.376|.	0.5	.|.|.|.	0	0	0	-13.456	1.013	0.607	0.0186342
D4A0Y6	Marker of proliferation Ki-67 OS=Rattus norvegicus OX=10116 GN=Mki67 PE=1 SV=3	Mki67 PE=1 SV=3	Mki67	1 SV=3	D4A0Y6	18	tr|D4A0Y6|D4A0Y6_RAT	3121	D4A0Y6	.|.|0.591|.	0.518	.|.|.|.	0	0	0	-11.39	1.05	0.608	0.0703893
P18298	S-adenosylmethionine synthase isoform type-2 OS=Rattus norvegicus OX=10116 GN=Mat2a PE=1 SV=1	Mat2a PE=1 SV=1	Mat2a	1 SV=1	P18298	4	sp|P18298|METK2_RAT	395	P18298	0.384|0.554|0.571|0.435	0.486	.|.|.|.	0	0	0	-13.456	0.984	0.609	-0.0232698
Q5HZY2	GTP-binding protein SAR1b OS=Rattus norvegicus OX=10116 GN=Sar1b PE=2 SV=1	Sar1b PE=2 SV=1	Sar1b	2 SV=1	Q5HZY2	2	sp|Q5HZY2|SAR1B_RAT	198	Q5HZY2	.|.|0.589|.	0.517	.|.|.|.	0	0	0	-11.39	1.048	0.61	0.0676387
Q07984	Translocon-associated protein subunit delta OS=Rattus norvegicus OX=10116 GN=Ssr4 PE=2 SV=1	Ssr4 PE=2 SV=1	Ssr4	2 SV=1	Q07984	3	sp|Q07984|SSRD_RAT	173	Q07984	0.225|0.345|0.586|0.246	0.35	.|.|.|.	0	0	0	-13.456	0.71	0.611	-0.494109
F7F888	Metastasis associated 1 family, member 2 OS=Rattus norvegicus OX=10116 GN=Mta2 PE=1 SV=1	Mta2 PE=1 SV=1	Mta2	1 SV=1	F7F888	6	tr|F7F888|F7F888_RAT	670	F7F888	.|.|0.584|.	0.516	.|.|.|.	0	0	0	-11.39	1.046	0.613	0.0648829
Q5PQJ6	Pyrroline-5-carboxylate reductase 3 OS=Rattus norvegicus OX=10116 GN=Pycr3 PE=2 SV=1	Pycr3 PE=2 SV=1	Pycr3	2 SV=1	Q5PQJ6	2	sp|Q5PQJ6|P5CR3_RAT	274	Q5PQJ6	0.551|0.512|0.538|0.465	0.516	.|.|.|.	0	0	0	-12.306	1.046	0.615	0.0648829
Q5XIC6	Proteasome (Prosome, macropain) 26S subunit, non-ATPase, 12 OS=Rattus norvegicus OX=10116 GN=Psmd12 PE=1 SV=1	Psmd12 PE=1 SV=1	Psmd12	1 SV=1	Q5XIC6	3	tr|Q5XIC6|Q5XIC6_RAT	456	Q5XIC6	.|0.306|0.577|.	0.467	.|.|.|.	0	0	0	-13.456	0.947	0.615	-0.0785637
Q63767	Breast cancer anti-estrogen resistance protein 1 OS=Rattus norvegicus OX=10116 GN=Bcar1 PE=1 SV=1	Bcar1 PE=1 SV=1	Bcar1	1 SV=1	Q63767	48	sp|Q63767|BCAR1_RAT	968	Q63767	18.228|15.334|15.424|17.473	16.615	54.083|20.004|18.228|34.049	0	0	0	-11.496	0.58	0.616	-0.785875
P0C089	Phosphatidylglycerophosphatase and protein-tyrosine phosphatase 1 OS=Rattus norvegicus OX=10116 GN=Ptpmt1 PE=1 SV=1	Ptpmt1 PE=1 SV=1	Ptpmt1	1 SV=1	P0C089	2	sp|P0C089|PTPM1_RAT	193	P0C089	.|0.549|0.516|0.522	0.52	.|.|.|.	0	0	0	-11.39	1.054	0.618	0.0758749
D3ZZR5	Small nuclear ribonucleoprotein polypeptide A' OS=Rattus norvegicus OX=10116 GN=Snrpa1 PE=1 SV=1	Snrpa1 PE=1 SV=1	Snrpa1	1 SV=1	D3ZZR5	5	tr|D3ZZR5|D3ZZR5_RAT	255	D3ZZR5	.|.|0.566|.	0.512	.|.|.|.	0	0	0	-11.39	1.037	0.619	0.0524159
P21670	Proteasome subunit alpha type-4 OS=Rattus norvegicus OX=10116 GN=Psma4 PE=1 SV=1	Psma4 PE=1 SV=1	Psma4	1 SV=1	P21670	2	sp|P21670|PSA4_RAT	261	P21670	.|.|0.565|.	0.511	.|.|.|.	0	0	0	-11.39	1.036	0.62	0.051024
Q62902	Protein ERGIC-53 OS=Rattus norvegicus OX=10116 GN=Lman1 PE=1 SV=1	Lman1 PE=1 SV=1	Lman1	1 SV=1	Q62902	3	sp|Q62902|LMAN1_RAT	517	Q62902	.|.|0.565|.	0.512	.|.|.|.	0	0	0	-11.39	1.036	0.62	0.051024
B0BNE2	DNA-directed RNA polymerases I, II, and III subunit RPABC1 OS=Rattus norvegicus OX=10116 GN=Polr2e PE=2 SV=1	Polr2e PE=2 SV=1	Polr2e	2 SV=1	B0BNE2	2	sp|B0BNE2|RPAB1_RAT	210	B0BNE2	.|.|0.563|.	0.511	.|.|.|.	0	0	0	-11.39	1.035	0.62	0.0496308
Q925S8	ATP-dependent zinc metalloprotease YME1L1 OS=Rattus norvegicus OX=10116 GN=Yme1l1 PE=2 SV=1	Yme1l1 PE=2 SV=1	Yme1l1	2 SV=1	Q925S8	3	sp|Q925S8|YMEL1_RAT	715	Q925S8	.|.|0.561|0.423	0.493	.|.|.|.	0	0	0	-13.456	0.998	0.621	-0.00288828
Q3MIE4	Synaptic vesicle membrane protein VAT-1 homolog OS=Rattus norvegicus OX=10116 GN=Vat1 PE=1 SV=1	Vat1 PE=1 SV=1	Vat1	1 SV=1	Q3MIE4	2	sp|Q3MIE4|VAT1_RAT	404	Q3MIE4	.|0.347|0.562|.	0.474	.|.|.|.	0	0	0	-13.456	0.96	0.621	-0.0588937
A1A5P2	Ribosome biogenesis regulatory protein homolog OS=Rattus norvegicus OX=10116 GN=Rrs1 PE=2 SV=1	Rrs1 PE=2 SV=1	Rrs1	2 SV=1	A1A5P2	2	sp|A1A5P2|RRS1_RAT	365	A1A5P2	.|.|0.559|.	0.51	.|.|.|.	0	0	0	-11.39	1.033	0.622	0.0468403
D3ZQM0	Splicing factor 3A subunit 1 OS=Rattus norvegicus OX=10116 GN=Sf3a1 PE=1 SV=1	Sf3a1 PE=1 SV=1	Sf3a1	1 SV=1	D3ZQM0	9	tr|D3ZQM0|D3ZQM0_RAT	791	D3ZQM0	.|.|0.559|0.282	0.457	.|.|.|.	0	0	0	-13.456	0.926	0.622	-0.110916
Q5XI29	Cleavage and polyadenylation specificity factor subunit 7 OS=Rattus norvegicus OX=10116 GN=Cpsf7 PE=1 SV=1	Cpsf7 PE=1 SV=1	Cpsf7	1 SV=1	Q5XI29	5	sp|Q5XI29|CPSF7_RAT	462	Q5XI29	.|.|0.556|0.315	0.465	.|.|.|.	0	0	0	-13.456	0.941	0.623	-0.0877334
P39052	Dynamin-2 OS=Rattus norvegicus OX=10116 GN=Dnm2 PE=1 SV=1	Dnm2 PE=1 SV=1	Dnm2	1 SV=1	P39052	5	sp|P39052|DYN2_RAT	870	P39052	.|0.344|0.556|0.276	0.417	.|.|.|.	0	0	0	-13.456	0.845	0.623	-0.242977
D4A206	Treacle ribosome biogenesis factor 1 OS=Rattus norvegicus OX=10116 GN=Tcof1 PE=1 SV=3	Tcof1 PE=1 SV=3	Tcof1	1 SV=3	D4A206	14	tr|D4A206|D4A206_RAT	1356	D4A206	.|.|0.557|.	0.509	.|.|.|.	0	0	0	-11.39	1.032	0.624	0.045443
D4A1U8	Similar to RIKEN cDNA 5830475I06 OS=Rattus norvegicus OX=10116 GN=Vwa5al1 PE=1 SV=4	Vwa5al1 PE=1 SV=4	Vwa5al1	1 SV=4	D4A1U8	5	tr|D4A1U8|D4A1U8_RAT	915	D4A1U8	0.259|0.482|0.549|0.451	0.435	.|.|.|.	0	0	0	-13.456	0.882	0.624	-0.181149
A6KI11	Eukaryotic translation initiation factor 2 subunit 2 OS=Rattus norvegicus OX=10116 GN=Eif2s2 PE=1 SV=1	Eif2s2 PE=1 SV=1	Eif2s2	1 SV=1	A6KI11	4	tr|A6KI11|A6KI11_RAT	333	A6KI11	.|0.319|0.555|0.201	0.392	.|.|.|.	0	0	0	-13.456	0.794	0.624	-0.332789
Q5U216;Q63413	ATP-dependent RNA helicase DDX39A OS=Rattus norvegicus OX=10116 GN=Ddx39a PE=2 SV=1	Ddx39a PE=2 SV=1	Ddx39a	2 SV=1	Q5U216	2	sp|Q5U216|DX39A_RAT	427	Q5U216;Q63413	.|.|0.556|.	0.509	.|.|.|.	0	0	0	-11.39	1.032	0.625	0.045443
D3ZAY8	Pinin OS=Rattus norvegicus OX=10116 GN=Pnn PE=1 SV=2	Pnn PE=1 SV=2	Pnn	1 SV=2	D3ZAY8	9	tr|D3ZAY8|D3ZAY8_RAT	723	D3ZAY8	.|.|0.556|.	0.509	.|.|.|.	0	0	0	-11.39	1.031	0.625	0.0440443
Q5XI28	Ribonucleoprotein PTB-binding 1 OS=Rattus norvegicus OX=10116 GN=Raver1 PE=1 SV=1	Raver1 PE=1 SV=1	Raver1	1 SV=1	Q5XI28	2	sp|Q5XI28|RAVR1_RAT	748	Q5XI28	.|0.442|0.554|.	0.496	.|.|.|.	0	0	0	-13.13	1.004	0.626	0.00575927
Q9Z2L0	Voltage-dependent anion-selective channel protein 1 OS=Rattus norvegicus OX=10116 GN=Vdac1 PE=1 SV=4	Vdac1 PE=1 SV=4	Vdac1	1 SV=4	Q9Z2L0	3	sp|Q9Z2L0|VDAC1_RAT	283	Q9Z2L0	.|0.344|0.554|0.291	0.42	.|.|.|.	0	0	0	-13.456	0.852	0.626	-0.231075
F1LM47	Succinate--CoA ligase [ADP-forming] subunit beta, mitochondrial OS=Rattus norvegicus OX=10116 GN=Sucla2 PE=1 SV=1	Sucla2 PE=1 SV=1	Sucla2	1 SV=1	F1LM47	5	tr|F1LM47|F1LM47_RAT	465	F1LM47	0.463|0.479|0.542|0.461	0.486	.|.|.|.	0	0	0	-12.443	0.985	0.628	-0.0218044
Q5PPJ6	leucine--tRNA ligase OS=Rattus norvegicus OX=10116 GN=Lars1 PE=1 SV=1	Lars1 PE=1 SV=1	Lars1	1 SV=1	Q5PPJ6	5	tr|Q5PPJ6|Q5PPJ6_RAT	1178	Q5PPJ6	0.115|0.253|0.549|0.115	0.258	.|.|.|.	0	0	0	-13.456	0.523	0.628	-0.935117
P41562	Isocitrate dehydrogenase [NADP] cytoplasmic OS=Rattus norvegicus OX=10116 GN=Idh1 PE=1 SV=1	Idh1 PE=1 SV=1	Idh1	1 SV=1	P41562	5	sp|P41562|IDHC_RAT	414	P41562	.|.|0.544|.	0.506	.|.|.|.	0	0	0	-11.39	1.026	0.629	0.0370307
G3V8D0	ST8 alpha-N-acetyl-neuraminide alpha-2,8-sialyltransferase 3 OS=Rattus norvegicus OX=10116 GN=St8sia3 PE=3 SV=1	St8sia3 PE=3 SV=1	St8sia3	3 SV=1	G3V8D0	4	tr|G3V8D0|G3V8D0_RAT	380	G3V8D0	0.384|0.515|0.533|0.382	0.454	.|.|.|.	0	0	0	-13.456	0.919	0.629	-0.121863
Q3KR59	Ubiquitin carboxyl-terminal hydrolase 10 OS=Rattus norvegicus OX=10116 GN=Usp10 PE=1 SV=1	Usp10 PE=1 SV=1	Usp10	1 SV=1	Q3KR59	3	sp|Q3KR59|UBP10_RAT	794	Q3KR59	.|.|0.543|.	0.506	.|.|.|.	0	0	0	-11.39	1.025	0.63	0.0356239
Q7M767	Ubiquitin-conjugating enzyme E2 variant 2 OS=Rattus norvegicus OX=10116 GN=Ube2v2 PE=1 SV=3	Ube2v2 PE=1 SV=3	Ube2v2	1 SV=3	Q7M767	2	sp|Q7M767|UB2V2_RAT	145	Q7M767	.|.|0.540|.	0.505	.|.|.|.	0	0	0	-11.39	1.023	0.631	0.0328061
A0A0G2K5E4	DnaJ heat shock protein family (Hsp40) member A3 OS=Rattus norvegicus OX=10116 GN=Dnaja3 PE=3 SV=1	Dnaja3 PE=3 SV=1	Dnaja3	3 SV=1	A0A0G2K5E4	2	tr|A0A0G2K5E4|A0A0G2K5E4_RAT	480	A0A0G2K5E4	0.355|.|0.528|0.493	0.467	.|.|.|.	0	0	0	-13.456	0.947	0.631	-0.0785637
A0A8I6G7I2	Splicing factor 1 OS=Rattus norvegicus OX=10116 GN=Sf1 PE=1 SV=1	Sf1 PE=1 SV=1	Sf1	1 SV=1	A0A8I6G7I2	4	tr|A0A8I6G7I2|A0A8I6G7I2_RAT	638	A0A8I6G7I2	.|0.417|0.536|0.350	0.449	.|.|.|.	0	0	0	-13.456	0.91	0.633	-0.136062
Q5XHZ0	Heat shock protein 75 kDa, mitochondrial OS=Rattus norvegicus OX=10116 GN=Trap1 PE=1 SV=1	Trap1 PE=1 SV=1	Trap1	1 SV=1	Q5XHZ0	7	sp|Q5XHZ0|TRAP1_RAT	706	Q5XHZ0	.|.|0.534|.	0.504	.|.|.|.	0	0	0	-11.39	1.021	0.634	0.0299829
B0BN63	Activator of Hsp90 ATPase activity 1 OS=Rattus norvegicus OX=10116 GN=Ahsa1 PE=3 SV=1	Ahsa1 PE=3 SV=1	Ahsa1	3 SV=1	B0BN63	3	tr|B0BN63|B0BN63_RAT	338	B0BN63	0.346|0.528|0.469|.	0.459	.|.|.|.	0	0	0	-13.456	0.93	0.634	-0.104697
Q9JID1	Programmed cell death protein 4 OS=Rattus norvegicus OX=10116 GN=Pdcd4 PE=1 SV=2	Pdcd4 PE=1 SV=2	Pdcd4	1 SV=2	Q9JID1	4	sp|Q9JID1|PDCD4_RAT	469	Q9JID1	0.483|0.502|0.420|0.485	0.473	.|.|.|.	0	0	0	-13.456	0.957	0.636	-0.0634092
D3ZFQ8	Cytochrome c-1 OS=Rattus norvegicus OX=10116 GN=Cyc1 PE=3 SV=4	Cyc1 PE=3 SV=4	Cyc1	3 SV=4	D3ZFQ8	2	tr|D3ZFQ8|D3ZFQ8_RAT	330	D3ZFQ8	0.384|0.462|0.476|0.513	0.459	.|.|.|.	0	0	0	-13.456	0.929	0.637	-0.106249
A0A8I5ZWK0	Developmentally regulated GTP binding protein 2 OS=Rattus norvegicus OX=10116 GN=Drg2 PE=4 SV=1	Drg2 PE=4 SV=1	Drg2	4 SV=1	A0A8I5ZWK0	2	tr|A0A8I5ZWK0|A0A8I5ZWK0_RAT	364	A0A8I5ZWK0	.|.|0.527|.	0.502	.|.|.|.	0	0	0	-11.39	1.017	0.638	0.0243197
Q66HL2	Src substrate cortactin OS=Rattus norvegicus OX=10116 GN=Cttn PE=1 SV=1	Cttn PE=1 SV=1	Cttn	1 SV=1	Q66HL2	3	sp|Q66HL2|SRC8_RAT	509	Q66HL2	.|0.310|0.518|.	0.454	.|.|.|.	0	0	0	-13.456	0.919	0.639	-0.121863
Q04462	Valine--tRNA ligase OS=Rattus norvegicus OX=10116 GN=Vars1 PE=2 SV=2	Vars1 PE=2 SV=2	Vars1	2 SV=2	Q04462	6	sp|Q04462|SYVC_RAT	1264	Q04462	0.275|.|0.524|.	0.446	.|.|.|.	0	0	0	-13.456	0.904	0.639	-0.145605
F1LS86	isoleucine--tRNA ligase OS=Rattus norvegicus OX=10116 GN=Iars1 PE=3 SV=2	Iars1 PE=3 SV=2	Iars1	3 SV=2	F1LS86	3	tr|F1LS86|F1LS86_RAT	1262	F1LS86	0.224|0.231|0.518|0.160	0.283	.|.|.|.	0	0	0	-13.456	0.574	0.639	-0.800877
M0RC99	Ras-related protein Rab-5A OS=Rattus norvegicus OX=10116 GN=Rab5a PE=2 SV=1	Rab5a PE=2 SV=1	Rab5a	2 SV=1	M0RC99	2	sp|M0RC99|RAB5A_RAT	215	M0RC99	0.457|0.490|0.489|.	0.483	.|.|.|.	0	0	0	-12.587	0.978	0.64	-0.0320936
P35704	Peroxiredoxin-2 OS=Rattus norvegicus OX=10116 GN=Prdx2 PE=1 SV=3	Prdx2 PE=1 SV=3	Prdx2	1 SV=3	P35704	4	sp|P35704|PRDX2_RAT	198	P35704	0.433|0.482|0.388|0.498	0.45	.|.|.|.	0	0	0	-13.456	0.912	0.64	-0.132894
Q6P6V0	Glucose-6-phosphate isomerase OS=Rattus norvegicus OX=10116 GN=Gpi PE=1 SV=1	Gpi PE=1 SV=1	Gpi	1 SV=1	Q6P6V0	3	sp|Q6P6V0|G6PI_RAT	558	Q6P6V0	.|.|0.516|.	0.499	.|.|.|.	0	0	0	-11.39	1.011	0.641	0.015783
Q5FWT1	Protein FAM98A OS=Rattus norvegicus OX=10116 GN=Fam98a PE=2 SV=1	Fam98a PE=2 SV=1	Fam98a	2 SV=1	Q5FWT1	3	sp|Q5FWT1|FA98A_RAT	515	Q5FWT1	.|.|0.514|0.255	0.439	.|.|.|.	0	0	0	-13.456	0.889	0.641	-0.169745
P60123	RuvB-like 1 OS=Rattus norvegicus OX=10116 GN=Ruvbl1 PE=1 SV=1	Ruvbl1 PE=1 SV=1	Ruvbl1	1 SV=1	P60123	4	sp|P60123|RUVB1_RAT	456	P60123	.|.|0.515|0.137	0.41	.|.|.|.	0	0	0	-13.456	0.83	0.641	-0.268817
Q5U2Z5	Cap-specific mRNA (nucleoside-2'-O-)-methyltransferase 1 OS=Rattus norvegicus OX=10116 GN=Cmtr1 PE=1 SV=1	Cmtr1 PE=1 SV=1	Cmtr1	1 SV=1	Q5U2Z5	2	sp|Q5U2Z5|CMTR1_RAT	837	Q5U2Z5	.|.|0.507|0.250	0.436	.|.|.|.	0	0	0	-13.456	0.883	0.642	-0.179515
Q66H80	Coatomer subunit delta OS=Rattus norvegicus OX=10116 GN=Arcn1 PE=2 SV=1	Arcn1 PE=2 SV=1	Arcn1	2 SV=1	Q66H80	5	sp|Q66H80|COPD_RAT	511	Q66H80	0.197|0.245|0.508|.	0.361	.|.|.|.	0	0	0	-13.456	0.731	0.642	-0.452057
Q3T1K5	F-actin-capping protein subunit alpha-2 OS=Rattus norvegicus OX=10116 GN=Capza2 PE=1 SV=1	Capza2 PE=1 SV=1	Capza2	1 SV=1	Q3T1K5	3	sp|Q3T1K5|CAZA2_RAT	286	Q3T1K5	.|0.350|0.502|.	0.46	.|.|.|.	0	0	0	-13.456	0.931	0.644	-0.103147
F1LRI5	GCN1 activator of EIF2AK4 OS=Rattus norvegicus OX=10116 GN=Gcn1 PE=1 SV=3	Gcn1 PE=1 SV=3	Gcn1	1 SV=3	F1LRI5	4	tr|F1LRI5|F1LRI5_RAT	2671	F1LRI5	.|.|0.502|.	0.496	.|.|.|.	0	0	0	-11.39	1.004	0.645	0.00575927
P61765	Syntaxin-binding protein 1 OS=Rattus norvegicus OX=10116 GN=Stxbp1 PE=1 SV=1	Stxbp1 PE=1 SV=1	Stxbp1	1 SV=1	P61765	2	sp|P61765|STXB1_RAT	594	P61765	.|.|0.500|.	0.495	.|.|.|.	0	0	0	-11.39	1.003	0.646	0.00432161
Q4KM74	Vesicle-trafficking protein SEC22b OS=Rattus norvegicus OX=10116 GN=Sec22b PE=1 SV=3	Sec22b PE=1 SV=3	Sec22b	1 SV=3	Q4KM74	2	sp|Q4KM74|SC22B_RAT	215	Q4KM74	0.352|.|0.496|.	0.459	.|.|.|.	0	0	0	-13.456	0.93	0.646	-0.104697
A0A8I5YBN1	Enhancer trap locus 4 OS=Rattus norvegicus OX=10116 GN=Etl4 PE=1 SV=1	Etl4 PE=1 SV=1	Etl4	1 SV=1	A0A8I5YBN1	13	tr|A0A8I5YBN1|A0A8I5YBN1_RAT	1940	A0A8I5YBN1	0.402|0.486|0.391|0.362	0.41	.|.|.|.	0	0	0	-13.456	0.831	0.646	-0.26708
Q3ZAV8	Enhancer of mRNA-decapping protein 4 OS=Rattus norvegicus OX=10116 GN=Edc4 PE=1 SV=1	Edc4 PE=1 SV=1	Edc4	1 SV=1	Q3ZAV8	3	sp|Q3ZAV8|EDC4_RAT	1407	Q3ZAV8	.|.|0.498|.	0.495	.|.|.|.	0	0	0	-11.39	1.002	0.647	0.00288251
Q5BJT0	Arginine and glutamate-rich protein 1 OS=Rattus norvegicus OX=10116 GN=Arglu1 PE=1 SV=1	Arglu1 PE=1 SV=1	Arglu1	1 SV=1	Q5BJT0	8	sp|Q5BJT0|ARGL1_RAT	271	Q5BJT0	3.079|2.874|2.911|3.177	3.01	4.487|2.794|3.001|3.177	0	0	0	-13.456	0.91	0.648	-0.136062
Q62780	Probable ATP-dependent RNA helicase DDX46 OS=Rattus norvegicus OX=10116 GN=Ddx46 PE=1 SV=1	Ddx46 PE=1 SV=1	Ddx46	1 SV=1	Q62780	2	sp|Q62780|DDX46_RAT	1032	Q62780	0.290|0.362|0.487|.	0.408	.|.|.|.	0	0	0	-13.456	0.827	0.648	-0.274041
D3ZWS0	Scribble planar cell polarity protein OS=Rattus norvegicus OX=10116 GN=Scrib PE=1 SV=2	Scrib PE=1 SV=2	Scrib	1 SV=2	D3ZWS0	2	tr|D3ZWS0|D3ZWS0_RAT	1638	D3ZWS0	.|0.420|0.490|.	0.474	.|.|.|.	0	0	0	-13.456	0.961	0.649	-0.0573917
Q499N6	UBX domain-containing protein 1 OS=Rattus norvegicus OX=10116 GN=Ubxn1 PE=3 SV=2	Ubxn1 PE=3 SV=2	Ubxn1	3 SV=2	Q499N6	3	sp|Q499N6|UBXN1_RAT	297	Q499N6	0.482|.|0.452|.	0.48	.|.|.|.	0	0	0	-12.756	0.973	0.65	-0.0394883
F7FFR1	arginine--tRNA ligase OS=Rattus norvegicus OX=10116 GN=Rars2 PE=1 SV=1	Rars2 PE=1 SV=1	Rars2	1 SV=1	F7FFR1	2	tr|F7FFR1|F7FFR1_RAT	578	F7FFR1	0.409|.|0.488|.	0.471	.|.|.|.	0	0	0	-13.456	0.954	0.65	-0.0679388
Q4FZT9	26S proteasome non-ATPase regulatory subunit 2 OS=Rattus norvegicus OX=10116 GN=Psmd2 PE=1 SV=1	Psmd2 PE=1 SV=1	Psmd2	1 SV=1	Q4FZT9	7	sp|Q4FZT9|PSMD2_RAT	908	Q4FZT9	.|0.279|0.489|.	0.439	.|.|.|.	0	0	0	-13.456	0.889	0.65	-0.169745
Q7TSA0	Mitochondrial Rho GTPase 2 OS=Rattus norvegicus OX=10116 GN=Rhot2 PE=1 SV=1	Rhot2 PE=1 SV=1	Rhot2	1 SV=1	Q7TSA0	2	sp|Q7TSA0|MIRO2_RAT	622	Q7TSA0	0.414|0.464|0.450|0.413	0.435	.|.|.|.	0	0	0	-13.456	0.882	0.651	-0.181149
Q812D1	PC4 and SFRS1-interacting protein OS=Rattus norvegicus OX=10116 GN=Psip1 PE=1 SV=1	Psip1 PE=1 SV=1	Psip1	1 SV=1	Q812D1	8	sp|Q812D1|PSIP1_RAT	528	Q812D1	0.501|.|0.579|0.405	0.494	.|.|0.663|.	0	0	0	-13.456	0.746	0.652	-0.422752
O55096	Dipeptidyl peptidase 3 OS=Rattus norvegicus OX=10116 GN=Dpp3 PE=1 SV=2	Dpp3 PE=1 SV=2	Dpp3	1 SV=2	O55096	3	sp|O55096|DPP3_RAT	738	O55096	.|.|0.483|.	0.491	.|.|.|.	0	0	0	-11.712	0.995	0.653	-0.00723157
Q7TP98	Interleukin enhancer-binding factor 2 OS=Rattus norvegicus OX=10116 GN=Ilf2 PE=2 SV=1	Ilf2 PE=2 SV=1	Ilf2	2 SV=1	Q7TP98	2	sp|Q7TP98|ILF2_RAT	463	Q7TP98	.|0.204|0.470|0.292	0.365	.|.|.|.	0	0	0	-13.456	0.739	0.653	-0.436354
G3V9M1	RNA helicase OS=Rattus norvegicus OX=10116 GN=Ddx23 PE=1 SV=2	Ddx23 PE=1 SV=2	Ddx23	1 SV=2	G3V9M1	3	tr|G3V9M1|G3V9M1_RAT	820	G3V9M1	.|.|0.482|.	0.491	.|.|.|.	0	0	0	-11.735	0.994	0.654	-0.00868224
Q64232	Very-long-chain enoyl-CoA reductase OS=Rattus norvegicus OX=10116 GN=Tecr PE=1 SV=1	Tecr PE=1 SV=1	Tecr	1 SV=1	Q64232	7	sp|Q64232|TECR_RAT	308	Q64232	0.331|0.442|0.452|0.415	0.41	.|.|.|.	0	0	0	-13.456	0.831	0.654	-0.26708
Q5U317	Pre-mRNA 3'-end-processing factor FIP1 OS=Rattus norvegicus OX=10116 GN=Fip1l1 PE=1 SV=1	Fip1l1 PE=1 SV=1	Fip1l1	1 SV=1	Q5U317	4	sp|Q5U317|FIP1_RAT	536	Q5U317	.|0.266|0.472|.	0.431	.|.|.|.	0	0	0	-13.456	0.874	0.655	-0.194295
P11505	Plasma membrane calcium-transporting ATPase 1 OS=Rattus norvegicus OX=10116 GN=Atp2b1 PE=1 SV=3	Atp2b1 PE=1 SV=3	Atp2b1	1 SV=3	P11505	6	sp|P11505|AT2B1_RAT	1220	P11505	0.238|0.263|0.454|0.268	0.306	.|.|.|.	0	0	0	-13.456	0.619	0.655	-0.691989
P27653	C-1-tetrahydrofolate synthase, cytoplasmic OS=Rattus norvegicus OX=10116 GN=Mthfd1 PE=1 SV=3	Mthfd1 PE=1 SV=3	Mthfd1	1 SV=3	P27653	3	sp|P27653|C1TC_RAT	935	P27653	.|0.349|0.470|.	0.451	.|.|.|.	0	0	0	-13.456	0.915	0.656	-0.128156
Q5PPL3	Sterol-4-alpha-carboxylate 3-dehydrogenase, decarboxylating OS=Rattus norvegicus OX=10116 GN=Nsdhl PE=2 SV=1	Nsdhl PE=2 SV=1	Nsdhl	2 SV=1	Q5PPL3	4	sp|Q5PPL3|NSDHL_RAT	362	Q5PPL3	0.316|.|.|0.465	0.442	.|.|.|.	0	0	0	-13.456	0.896	0.656	-0.158429
D4A261	CST complex subunit CTC1 OS=Rattus norvegicus OX=10116 GN=Ctc1 PE=3 SV=3	Ctc1 PE=3 SV=3	Ctc1	3 SV=3	D4A261	2	tr|D4A261|D4A261_RAT	1212	D4A261	.|0.459|0.407|0.402	0.44	.|.|.|.	0	0	0	-13.456	0.892	0.656	-0.164884
O35303	Dynamin-1-like protein OS=Rattus norvegicus OX=10116 GN=Dnm1l PE=1 SV=1	Dnm1l PE=1 SV=1	Dnm1l	1 SV=1	O35303	2	sp|O35303|DNM1L_RAT	755	O35303	.|.|0.473|.	0.488	.|.|.|.	0	0	0	-12.04	0.99	0.657	-0.0144996
A0A8I6A7C2	RP9, pre-mRNA splicing factor OS=Rattus norvegicus OX=10116 GN=Rp9 PE=4 SV=1	Rp9 PE=4 SV=1	Rp9	4 SV=1	A0A8I6A7C2	2	tr|A0A8I6A7C2|A0A8I6A7C2_RAT	211	A0A8I6A7C2	0.482|0.527|0.462|0.514	0.496	0.611|0.532|0.726|0.529	0	0	0	-13.456	0.835	0.657	-0.260152
A6KAR2	RNA helicase OS=Rattus norvegicus OX=10116 GN=Ddx41 PE=1 SV=1	Ddx41 PE=1 SV=1	Ddx41	1 SV=1	A6KAR2	5	tr|A6KAR2|A6KAR2_RAT	622	A6KAR2	0.331|0.398|0.435|0.347	0.378	.|.|.|.	0	0	0	-13.456	0.765	0.658	-0.386468
A0A8I6A5D5	SH2 domain containing 3C OS=Rattus norvegicus OX=10116 GN=Sh2d3c PE=4 SV=1	Sh2d3c PE=4 SV=1	Sh2d3c	4 SV=1	A0A8I6A5D5	25	tr|A0A8I6A5D5|A0A8I6A5D5_RAT	852	A0A8I6A5D5	3.264|2.821|2.379|2.889	2.838	7.751|4.022|4.033|4.925	0	0	0	-13.456	0.569	0.658	-0.813499
Q4V8I5	ADP-ribosylation factor-like protein 6-interacting protein 4 OS=Rattus norvegicus OX=10116 GN=Arl6ip4 PE=1 SV=1	Arl6ip4 PE=1 SV=1	Arl6ip4	1 SV=1	Q4V8I5	3	sp|Q4V8I5|AR6P4_RAT	231	Q4V8I5	0.365|0.443|0.405|0.469	0.421	.|.|0.606|.	0	0	0	-13.456	0.694	0.659	-0.526992
A0A8I5ZVT2	Fibronectin type III domain containing 3a OS=Rattus norvegicus OX=10116 GN=Fndc3a PE=1 SV=1	Fndc3a PE=1 SV=1	Fndc3a	1 SV=1	A0A8I5ZVT2	2	tr|A0A8I5ZVT2|A0A8I5ZVT2_RAT	1199	A0A8I5ZVT2	0.332|0.394|0.332|0.296	0.338	.|.|.|.	0	0	0	-13.456	0.685	0.659	-0.545824
D3ZAZ5	Breast cancer anti-estrogen resistance protein 3 homolog OS=Rattus norvegicus OX=10116 GN=Bcar3 PE=1 SV=1	Bcar3 PE=1 SV=1	Bcar3	1 SV=1	D3ZAZ5	9	sp|D3ZAZ5|BCAR3_RAT	825	D3ZAZ5	0.745|0.852|0.682|0.700	0.745	1.402|1.047|1.308|1.004	0	0	0	-13.456	0.632	0.659	-0.662004
A0A0G2JZL7	Neural precursor cell expressed, developmentally down-regulated 9 OS=Rattus norvegicus OX=10116 GN=Nedd9 PE=3 SV=2	Nedd9 PE=3 SV=2	Nedd9	3 SV=2	A0A0G2JZL7	26	tr|A0A0G2JZL7|A0A0G2JZL7_RAT	833	A0A0G2JZL7	5.235|4.615|4.232|4.892	4.744	11.904|5.716|5.972|7.961	0	0	0	-13.456	0.629	0.659	-0.668868
A0A0G2K1A8	Pleckstrin homology domain containing A1 OS=Rattus norvegicus OX=10116 GN=Plekha1 PE=4 SV=2	Plekha1 PE=4 SV=2	Plekha1	4 SV=2	A0A0G2K1A8	2	tr|A0A0G2K1A8|A0A0G2K1A8_RAT	358	A0A0G2K1A8	0.229|0.302|0.417|0.216	0.291	.|.|.|.	0	0	0	-13.456	0.589	0.659	-0.76366
A0A8I5ZV67	Early endosome antigen 1 OS=Rattus norvegicus OX=10116 GN=Eea1 PE=4 SV=1	Eea1 PE=4 SV=1	Eea1	4 SV=1	A0A8I5ZV67	62	tr|A0A8I5ZV67|A0A8I5ZV67_RAT	1411	A0A8I5ZV67	3.354|3.189|2.745|3.103	3.098	8.372|4.536|4.782|5.665	0	0	0	-13.456	0.547	0.659	-0.870387
Q9Z2F5	C-terminal-binding protein 1 OS=Rattus norvegicus OX=10116 GN=Ctbp1 PE=1 SV=3	Ctbp1 PE=1 SV=3	Ctbp1	1 SV=3	Q9Z2F5	2	sp|Q9Z2F5|CTBP1_RAT	430	Q9Z2F5	0.195|0.268|0.334|0.215	0.253	.|.|.|.	0	0	0	-13.456	0.513	0.659	-0.962969
P23785	Progranulin OS=Rattus norvegicus OX=10116 GN=Grn PE=1 SV=3	Grn PE=1 SV=3	Grn	1 SV=3	P23785	3	sp|P23785|GRN_RAT	588	P23785	1.112|0.938|.|0.984	0.882	.|.|1.235|.	0	0	0	-13.456	0.714	0.664	-0.486004
P38659	Protein disulfide-isomerase A4 OS=Rattus norvegicus OX=10116 GN=Pdia4 PE=1 SV=2	Pdia4 PE=1 SV=2	Pdia4	1 SV=2	P38659	12	sp|P38659|PDIA4_RAT	643	P38659	.|.|0.471|.	0.488	.|.|.|.	0	0	0	-12.091	0.989	0.665	-0.0159576
G3V8Y5	DNA-directed RNA polymerase subunit beta OS=Rattus norvegicus OX=10116 GN=Polr2b PE=3 SV=1	Polr2b PE=3 SV=1	Polr2b	3 SV=1	G3V8Y5	3	tr|G3V8Y5|G3V8Y5_RAT	1174	G3V8Y5	.|0.246|0.462|.	0.424	.|.|.|.	0	0	0	-13.456	0.859	0.665	-0.21927
Q9Z1W6	Protein LYRIC OS=Rattus norvegicus OX=10116 GN=Mtdh PE=1 SV=2	Mtdh PE=1 SV=2	Mtdh	1 SV=2	Q9Z1W6	2	sp|Q9Z1W6|LYRIC_RAT	581	Q9Z1W6	.|0.468|.|.	0.487	.|.|.|.	0	0	0	-12.196	0.987	0.666	-0.018878
Q5FVN0	Lysophospholipid acyltransferase 5 OS=Rattus norvegicus OX=10116 GN=Lpcat3 PE=2 SV=1	Lpcat3 PE=2 SV=1	Lpcat3	2 SV=1	Q5FVN0	2	sp|Q5FVN0|MBOA5_RAT	487	Q5FVN0	.|0.389|0.460|.	0.459	.|.|.|.	0	0	0	-13.456	0.93	0.666	-0.104697
Q5M7V8	Thyroid hormone receptor-associated protein 3 OS=Rattus norvegicus OX=10116 GN=Thrap3 PE=1 SV=1	Thrap3 PE=1 SV=1	Thrap3	1 SV=1	Q5M7V8	9	sp|Q5M7V8|TR150_RAT	951	Q5M7V8	.|.|0.460|0.253	0.425	.|.|.|.	0	0	0	-13.456	0.861	0.666	-0.215915
P47727	Carbonyl reductase [NADPH] 1 OS=Rattus norvegicus OX=10116 GN=Cbr1 PE=1 SV=2	Cbr1 PE=1 SV=2	Cbr1	1 SV=2	P47727	3	sp|P47727|CBR1_RAT	277	P47727	.|.|0.466|.	0.487	.|.|.|.	0	0	0	-12.276	0.986	0.667	-0.0203404
P01946	Hemoglobin subunit alpha-1/2 OS=Rattus norvegicus OX=10116 GN=Hba1 PE=1 SV=3	Hba1 PE=1 SV=3	Hba1	1 SV=3	P01946	2	sp|P01946|HBA_RAT	142	P01946	.|.|0.458|0.398	0.461	.|.|.|.	0	0	0	-13.456	0.934	0.667	-0.0985055
P18395	Cold shock domain-containing protein E1 OS=Rattus norvegicus OX=10116 GN=Csde1 PE=2 SV=1	Csde1 PE=2 SV=1	Csde1	2 SV=1	P18395	2	sp|P18395|CSDE1_RAT	798	P18395	.|.|0.458|0.243	0.422	.|.|.|.	0	0	0	-13.456	0.855	0.667	-0.226004
P19627	Guanine nucleotide-binding protein G(z) subunit alpha OS=Rattus norvegicus OX=10116 GN=Gnaz PE=2 SV=3	Gnaz PE=2 SV=3	Gnaz	2 SV=3	P19627	2	sp|P19627|GNAZ_RAT	355	P19627	.|0.184|0.454|.	0.406	.|.|.|.	0	0	0	-13.456	0.823	0.668	-0.281036
P61107	Ras-related protein Rab-14 OS=Rattus norvegicus OX=10116 GN=Rab14 PE=1 SV=3	Rab14 PE=1 SV=3	Rab14	1 SV=3	P61107	2	sp|P61107|RAB14_RAT	215	P61107	0.373|.|0.452|.	0.453	.|.|.|.	0	0	0	-13.456	0.918	0.669	-0.123434
D3ZNI3	Programmed cell death 11 OS=Rattus norvegicus OX=10116 GN=Pdcd11 PE=1 SV=2	Pdcd11 PE=1 SV=2	Pdcd11	1 SV=2	D3ZNI3	12	tr|D3ZNI3|D3ZNI3_RAT	1877	D3ZNI3	.|.|0.452|0.171	0.403	.|.|.|.	0	0	0	-13.456	0.816	0.669	-0.293359
Q6AY30	Saccharopine dehydrogenase-like oxidoreductase OS=Rattus norvegicus OX=10116 GN=Sccpdh PE=1 SV=1	Sccpdh PE=1 SV=1	Sccpdh	1 SV=1	Q6AY30	2	sp|Q6AY30|SCPDL_RAT	429	Q6AY30	.|0.266|0.436|0.268	0.366	.|.|.|.	0	0	0	-13.456	0.742	0.669	-0.430509
Q9Z1Z9	PDZ and LIM domain protein 7 OS=Rattus norvegicus OX=10116 GN=Pdlim7 PE=1 SV=1	Pdlim7 PE=1 SV=1	Pdlim7	1 SV=1	Q9Z1Z9	3	sp|Q9Z1Z9|PDLI7_RAT	457	Q9Z1Z9	.|0.431|0.368|0.388	0.42	.|.|.|.	0	0	0	-13.456	0.852	0.67	-0.231075
P20417	Tyrosine-protein phosphatase non-receptor type 1 OS=Rattus norvegicus OX=10116 GN=Ptpn1 PE=1 SV=1	Ptpn1 PE=1 SV=1	Ptpn1	1 SV=1	P20417	4	sp|P20417|PTN1_RAT	432	P20417	.|0.412|0.428|0.343	0.419	.|.|.|.	0	0	0	-13.456	0.849	0.67	-0.236164
Q04931	FACT complex subunit SSRP1 OS=Rattus norvegicus OX=10116 GN=Ssrp1 PE=1 SV=2	Ssrp1 PE=1 SV=2	Ssrp1	1 SV=2	Q04931	5	sp|Q04931|SSRP1_RAT	709	Q04931	0.344|.|0.425|0.374	0.409	.|.|.|.	0	0	0	-13.456	0.829	0.67	-0.270556
Q4KM77	Etoposide-induced protein 2.4 homolog OS=Rattus norvegicus OX=10116 GN=Ei24 PE=1 SV=1	Ei24 PE=1 SV=1	Ei24	1 SV=1	Q4KM77	2	sp|Q4KM77|EI24_RAT	340	Q4KM77	.|0.424|0.389|0.320	0.407	.|.|.|.	0	0	0	-13.456	0.824	0.67	-0.279284
Q8VHQ7	Synaptotagmin-like protein 4 OS=Rattus norvegicus OX=10116 GN=Sytl4 PE=1 SV=1	Sytl4 PE=1 SV=1	Sytl4	1 SV=1	Q8VHQ7	2	sp|Q8VHQ7|SYTL4_RAT	672	Q8VHQ7	0.351|0.339|0.372|.	0.389	.|.|.|.	0	0	0	-13.456	0.788	0.67	-0.343732
B0BNF8	Oxidoreductase HTATIP2 OS=Rattus norvegicus OX=10116 GN=Htatip2 PE=4 SV=1	Htatip2 PE=4 SV=1	Htatip2	4 SV=1	B0BNF8	2	tr|B0BNF8|B0BNF8_RAT	242	B0BNF8	.|0.283|0.403|0.330	0.377	.|.|.|.	0	0	0	-13.456	0.765	0.67	-0.386468
Q6AYD5	G1 to S phase transition 1 OS=Rattus norvegicus OX=10116 GN=Gspt1 PE=3 SV=1	Gspt1 PE=3 SV=1	Gspt1	3 SV=1	Q6AYD5	3	tr|Q6AYD5|Q6AYD5_RAT	636	Q6AYD5	.|0.291|0.426|0.289	0.375	.|.|.|.	0	0	0	-13.456	0.76	0.67	-0.395929
Q6AYT7	Lysophosphatidylserine lipase ABHD12 OS=Rattus norvegicus OX=10116 GN=Abhd12 PE=2 SV=1	Abhd12 PE=2 SV=1	Abhd12	2 SV=1	Q6AYT7	4	sp|Q6AYT7|ABD12_RAT	398	Q6AYT7	.|0.372|0.298|0.258	0.355	.|.|.|.	0	0	0	-13.456	0.72	0.67	-0.473931
P30839	Aldehyde dehydrogenase family 3 member A2 OS=Rattus norvegicus OX=10116 GN=Aldh3a2 PE=1 SV=1	Aldh3a2 PE=1 SV=1	Aldh3a2	1 SV=1	P30839	3	sp|P30839|AL3A2_RAT	484	P30839	0.218|0.316|.|0.374	0.35	.|.|.|.	0	0	0	-13.456	0.71	0.67	-0.494109
Q09429	ATP-binding cassette sub-family C member 8 OS=Rattus norvegicus OX=10116 GN=Abcc8 PE=1 SV=4	Abcc8 PE=1 SV=4	Abcc8	1 SV=4	Q09429	7	sp|Q09429|ABCC8_RAT	1582	Q09429	0.246|0.271|0.340|.	0.338	.|.|.|.	0	0	0	-13.456	0.684	0.67	-0.547932
P25235	Dolichyl-diphosphooligosaccharide--protein glycosyltransferase subunit 2 OS=Rattus norvegicus OX=10116 GN=Rpn2 PE=2 SV=2	Rpn2 PE=2 SV=2	Rpn2	2 SV=2	P25235	3	sp|P25235|RPN2_RAT	631	P25235	0.155|.|0.412|0.233	0.323	.|.|.|.	0	0	0	-13.456	0.655	0.67	-0.610433
Q6IFV1	Keratin, type I cytoskeletal 14 OS=Rattus norvegicus OX=10116 GN=Krt14 PE=2 SV=1	Krt14 PE=2 SV=1	Krt14	2 SV=1	Q6IFV1	5	sp|Q6IFV1|K1C14_RAT	485	Q6IFV1	.|0.467|0.896|1.158	0.754	.|1.991|.|.	0	0	0	-13.456	0.378	0.67	-1.40354
Q6IG05	Keratin, type II cytoskeletal 75 OS=Rattus norvegicus OX=10116 GN=Krt75 PE=3 SV=2	Krt75 PE=3 SV=2	Krt75	3 SV=2	Q6IG05	4	sp|Q6IG05|K2C75_RAT	542	Q6IG05	0.159|.|0.076|0.502	0.308	.|2.122|.|.	0	0	0	-13.456	0.145	0.67	-2.78588
D3ZCT7	Protein transport protein SEC23 OS=Rattus norvegicus OX=10116 GN=Sec23b PE=1 SV=2	Sec23b PE=1 SV=2	Sec23b	1 SV=2	D3ZCT7	3	tr|D3ZCT7|D3ZCT7_RAT	767	D3ZCT7	.|.|0.463|.	0.486	.|.|.|.	0	0	0	-12.367	0.985	0.677	-0.0218044
D4ACW1	NOP2 nucleolar protein OS=Rattus norvegicus OX=10116 GN=Nop2 PE=1 SV=3	Nop2 PE=1 SV=3	Nop2	1 SV=3	D4ACW1	7	tr|D4ACW1|D4ACW1_RAT	776	D4ACW1	.|.|0.460|.	0.485	.|.|.|.	0	0	0	-12.465	0.983	0.677	-0.0247367
P22734	Catechol O-methyltransferase OS=Rattus norvegicus OX=10116 GN=Comt PE=1 SV=2	Comt PE=1 SV=2	Comt	1 SV=2	P22734	2	sp|P22734|COMT_RAT	264	P22734	.|.|0.458|.	0.485	.|.|.|.	0	0	0	-12.56	0.982	0.678	-0.0262051
Q9JKL8	Activity-dependent neuroprotector homeobox protein OS=Rattus norvegicus OX=10116 GN=Adnp PE=1 SV=2	Adnp PE=1 SV=2	Adnp	1 SV=2	Q9JKL8	6	sp|Q9JKL8|ADNP_RAT	1103	Q9JKL8	.|.|0.459|.	0.485	.|.|.|.	0	0	0	-12.523	0.982	0.678	-0.0262051
Q7M0E7	Large ribosomal subunit protein uL14m OS=Rattus norvegicus OX=10116 GN=Mrpl14 PE=1 SV=2	Mrpl14 PE=1 SV=2	Mrpl14	1 SV=2	Q7M0E7	2	sp|Q7M0E7|RM14_RAT	145	Q7M0E7	0.381|.|0.442|.	0.453	.|.|.|.	0	0	0	-13.456	0.917	0.678	-0.125006
P97633	Casein kinase I isoform alpha OS=Rattus norvegicus OX=10116 GN=Csnk1a1 PE=2 SV=1	Csnk1a1 PE=2 SV=1	Csnk1a1	2 SV=1	P97633	2	sp|P97633|KC1A_RAT	325	P97633	.|.|0.457|.	0.484	.|.|.|.	0	0	0	-12.596	0.981	0.679	-0.027675
B5DFC8	Eukaryotic translation initiation factor 3 subunit C OS=Rattus norvegicus OX=10116 GN=Eif3c PE=1 SV=1	Eif3c PE=1 SV=1	Eif3c	1 SV=1	B5DFC8	4	sp|B5DFC8|EIF3C_RAT	911	B5DFC8	.|.|0.455|.	0.484	.|.|.|.	0	0	0	-12.65	0.98	0.679	-0.0291463
O88761	26S proteasome non-ATPase regulatory subunit 1 OS=Rattus norvegicus OX=10116 GN=Psmd1 PE=1 SV=1	Psmd1 PE=1 SV=1	Psmd1	1 SV=1	O88761	2	sp|O88761|PSMD1_RAT	953	O88761	.|.|0.454|.	0.484	.|.|.|.	0	0	0	-12.699	0.98	0.679	-0.0291463
Q3KRC4	G-protein coupled receptor family C group 5 member C OS=Rattus norvegicus OX=10116 GN=Gprc5c PE=1 SV=2	Gprc5c PE=1 SV=2	Gprc5c	1 SV=2	Q3KRC4	2	sp|Q3KRC4|GPC5C_RAT	441	Q3KRC4	.|0.175|0.218|.	0.345	.|0.272|0.273|0.218	0	0	0	-13.456	1.366	0.68	0.449957
Q9Z270	Vesicle-associated membrane protein-associated protein A OS=Rattus norvegicus OX=10116 GN=Vapa PE=1 SV=3	Vapa PE=1 SV=3	Vapa	1 SV=3	Q9Z270	4	sp|Q9Z270|VAPA_RAT	249	Q9Z270	.|0.422|0.430|.	0.46	.|.|.|.	0	0	0	-13.456	0.931	0.68	-0.103147
A0A8I6GI47	Phospholipid-transporting ATPase OS=Rattus norvegicus OX=10116 GN=Atp9a PE=1 SV=1	Atp9a PE=1 SV=1	Atp9a	1 SV=1	A0A8I6GI47	2	tr|A0A8I6GI47|A0A8I6GI47_RAT	1105	A0A8I6GI47	0.378|.|0.415|.	0.445	.|.|.|.	0	0	0	-13.456	0.902	0.68	-0.148801
A6IUF7	DnaJ (Hsp40) homolog, subfamily C, member 11 OS=Rattus norvegicus OX=10116 GN=Dnajc11 PE=1 SV=1	Dnajc11 PE=1 SV=1	Dnajc11	1 SV=1	A6IUF7	2	tr|A6IUF7|A6IUF7_RAT	559	A6IUF7	0.355|.|.|0.413	0.439	.|.|.|.	0	0	0	-13.456	0.889	0.68	-0.169745
Q7TSN4	Phosphatidylinositol-glycan biosynthesis class W protein OS=Rattus norvegicus OX=10116 GN=Pigw PE=1 SV=1	Pigw PE=1 SV=1	Pigw	1 SV=1	Q7TSN4	2	sp|Q7TSN4|PIGW_RAT	502	Q7TSN4	.|0.405|0.354|.	0.437	.|.|.|.	0	0	0	-13.456	0.885	0.68	-0.176251
Q07266	Drebrin OS=Rattus norvegicus OX=10116 GN=Dbn1 PE=1 SV=3	Dbn1 PE=1 SV=3	Dbn1	1 SV=3	Q07266	2	sp|Q07266|DREB_RAT	707	Q07266	.|0.302|0.423|.	0.428	.|.|.|.	0	0	0	-13.456	0.867	0.68	-0.205896
Q6P0K8	Junction plakoglobin OS=Rattus norvegicus OX=10116 GN=Jup PE=1 SV=1	Jup PE=1 SV=1	Jup	1 SV=1	Q6P0K8	2	sp|Q6P0K8|PLAK_RAT	745	Q6P0K8	.|.|0.321|0.364	0.418	.|.|.|.	0	0	0	-13.456	0.847	0.68	-0.239566
A0A8I5ZVI3	Pre-mRNA processing factor 40 homolog A OS=Rattus norvegicus OX=10116 GN=Prpf40a PE=1 SV=1	Prpf40a PE=1 SV=1	Prpf40a	1 SV=1	A0A8I5ZVI3	2	tr|A0A8I5ZVI3|A0A8I5ZVI3_RAT	992	A0A8I5ZVI3	0.231|.|0.393|.	0.403	.|.|.|.	0	0	0	-13.456	0.816	0.68	-0.293359
D3ZR52	Lysophosphatidylcholine acyltransferase 4 OS=Rattus norvegicus OX=10116 GN=Lpcat4 PE=3 SV=4	Lpcat4 PE=3 SV=4	Lpcat4	3 SV=4	D3ZR52	2	tr|D3ZR52|D3ZR52_RAT	522	D3ZR52	.|0.278|0.344|.	0.402	.|.|.|.	0	0	0	-13.456	0.815	0.68	-0.295128
B5DEG8	SEC24 homolog C, COPII coat complex component OS=Rattus norvegicus OX=10116 GN=Sec24c PE=3 SV=1	Sec24c PE=3 SV=1	Sec24c	3 SV=1	B5DEG8	3	tr|B5DEG8|B5DEG8_RAT	1095	B5DEG8	.|0.300|0.321|.	0.402	.|.|.|.	0	0	0	-13.456	0.814	0.68	-0.296899
Q63347	26S proteasome regulatory subunit 7 OS=Rattus norvegicus OX=10116 GN=Psmc2 PE=1 SV=3	Psmc2 PE=1 SV=3	Psmc2	1 SV=3	Q63347	6	sp|Q63347|PRS7_RAT	433	Q63347	.|.|0.229|0.381	0.399	.|.|.|.	0	0	0	-13.456	0.809	0.68	-0.305788
A0A8I6GAE6	RNA helicase OS=Rattus norvegicus OX=10116 GN=Ddx19b PE=1 SV=1	Ddx19b PE=1 SV=1	Ddx19b	1 SV=1	A0A8I6GAE6	2	tr|A0A8I6GAE6|A0A8I6GAE6_RAT	492	A0A8I6GAE6	0.200|.|0.375|.	0.391	.|.|.|.	0	0	0	-13.456	0.791	0.68	-0.33825
G3V9S9	SEC24 homolog D, COPII coat complex component OS=Rattus norvegicus OX=10116 GN=Sec24d PE=3 SV=4	Sec24d PE=3 SV=4	Sec24d	3 SV=4	G3V9S9	3	tr|G3V9S9|G3V9S9_RAT	1034	G3V9S9	0.199|.|0.373|.	0.39	.|.|.|.	0	0	0	-13.456	0.79	0.68	-0.340075
P0C6C0	A-kinase anchor protein SPHKAP OS=Rattus norvegicus OX=10116 GN=Sphkap PE=1 SV=1	Sphkap PE=1 SV=1	Sphkap	1 SV=1	P0C6C0	2	sp|P0C6C0|SPKAP_RAT	1683	P0C6C0	.|0.199|0.367|.	0.388	.|.|.|.	0	0	0	-13.456	0.787	0.68	-0.345564
G3V829	Far upstream element binding protein 3 OS=Rattus norvegicus OX=10116 GN=Fubp3 PE=4 SV=1	Fubp3 PE=4 SV=1	Fubp3	4 SV=1	G3V829	5	tr|G3V829|G3V829_RAT	569	G3V829	.|.|0.287|0.277	0.388	.|.|.|.	0	0	0	-13.456	0.785	0.68	-0.349235
Q9JIH7	Serine/threonine-protein kinase WNK1 OS=Rattus norvegicus OX=10116 GN=Wnk1 PE=1 SV=2	Wnk1 PE=1 SV=2	Wnk1	1 SV=2	Q9JIH7	2	sp|Q9JIH7|WNK1_RAT	2126	Q9JIH7	.|0.209|0.343|.	0.385	.|.|.|.	0	0	0	-13.456	0.779	0.68	-0.360305
D4AC36	Eukaryotic translation initiation factor 3 subunit F OS=Rattus norvegicus OX=10116 GN=Eif3f PE=1 SV=3	Eif3f PE=1 SV=3	Eif3f	1 SV=3	D4AC36	2	tr|D4AC36|D4AC36_RAT	361	D4AC36	.|.|0.381|0.169	0.384	.|.|.|.	0	0	0	-13.456	0.779	0.68	-0.360305
D3ZG43	NADH dehydrogenase [ubiquinone] iron-sulfur protein 3, mitochondrial OS=Rattus norvegicus OX=10116 GN=Ndufs3 PE=3 SV=1	Ndufs3 PE=3 SV=1	Ndufs3	3 SV=1	D3ZG43	2	tr|D3ZG43|D3ZG43_RAT	264	D3ZG43	.|.|0.354|0.165	0.377	.|.|.|.	0	0	0	-13.456	0.763	0.68	-0.390245
P05369	Farnesyl pyrophosphate synthase OS=Rattus norvegicus OX=10116 GN=Fdps PE=2 SV=2	Fdps PE=2 SV=2	Fdps	2 SV=2	P05369	2	sp|P05369|FPPS_RAT	353	P05369	.|.|0.276|0.216	0.37	.|.|.|.	0	0	0	-13.456	0.749	0.68	-0.416962
D3ZHB7	HECT-type E3 ubiquitin transferase OS=Rattus norvegicus OX=10116 GN=Ube3c PE=1 SV=4	Ube3c PE=1 SV=4	Ube3c	1 SV=4	D3ZHB7	3	tr|D3ZHB7|D3ZHB7_RAT	1083	D3ZHB7	0.256|.|.|0.198	0.36	.|.|.|.	0	0	0	-13.456	0.73	0.68	-0.454032
P50399	Rab GDP dissociation inhibitor beta OS=Rattus norvegicus OX=10116 GN=Gdi2 PE=1 SV=2	Gdi2 PE=1 SV=2	Gdi2	1 SV=2	P50399	3	sp|P50399|GDIB_RAT	445	P50399	.|.|0.445|.	0.482	.|.|.|.	0	0	0	-12.997	0.976	0.694	-0.0350469
G3V8T5	RuvB-like helicase OS=Rattus norvegicus OX=10116 GN=Ruvbl2 PE=3 SV=2	Ruvbl2 PE=3 SV=2	Ruvbl2	3 SV=2	G3V8T5	2	tr|G3V8T5|G3V8T5_RAT	466	G3V8T5	.|.|0.442|.	0.481	.|.|.|.	0	0	0	-13.103	0.974	0.694	-0.0380063
A0A8I5ZTA3	Protein transport protein sec16 OS=Rattus norvegicus OX=10116 GN=Sec16a PE=1 SV=1	Sec16a PE=1 SV=1	Sec16a	1 SV=1	A0A8I5ZTA3	3	tr|A0A8I5ZTA3|A0A8I5ZTA3_RAT	2366	A0A8I5ZTA3	.|.|0.442|.	0.481	.|.|.|.	0	0	0	-13.105	0.974	0.695	-0.0380063
P61983	14-3-3 protein gamma OS=Rattus norvegicus OX=10116 GN=Ywhag PE=1 SV=2	Ywhag PE=1 SV=2	Ywhag	1 SV=2	P61983	2	sp|P61983|1433G_RAT	247	P61983	.|.|0.441|.	0.48	.|.|.|.	0	0	0	-13.165	0.973	0.695	-0.0394883
Q4KM73	UMP-CMP kinase OS=Rattus norvegicus OX=10116 GN=Cmpk1 PE=1 SV=2	Cmpk1 PE=1 SV=2	Cmpk1	1 SV=2	Q4KM73	2	sp|Q4KM73|KCY_RAT	196	Q4KM73	.|.|0.440|.	0.48	.|.|.|.	0	0	0	-13.206	0.973	0.695	-0.0394883
Q6PCT5	Polyglutamine-binding protein 1 OS=Rattus norvegicus OX=10116 GN=Pqbp1 PE=2 SV=1	Pqbp1 PE=2 SV=1	Pqbp1	2 SV=1	Q6PCT5	2	sp|Q6PCT5|PQBP1_RAT	263	Q6PCT5	.|.|0.209|.	0.422	.|.|0.312|.	0	0	0	-13.456	1.354	0.696	0.437228
P62944	AP-2 complex subunit beta OS=Rattus norvegicus OX=10116 GN=Ap2b1 PE=1 SV=1	Ap2b1 PE=1 SV=1	Ap2b1	1 SV=1	P62944	2	sp|P62944|AP2B1_RAT	937	P62944	.|.|0.426|.	0.477	.|.|.|.	0	0	0	-13.456	0.966	0.696	-0.0499049
P30427	Plectin OS=Rattus norvegicus OX=10116 GN=Plec PE=1 SV=2	Plec PE=1 SV=2	Plec	1 SV=2	P30427	6	sp|P30427|PLEC_RAT	4687	P30427	.|.|0.424|.	0.476	.|.|.|.	0	0	0	-13.456	0.965	0.696	-0.0513992
A6HIT6	Proteasome (Prosome, macropain) 26S subunit, non-ATPase, 3 OS=Rattus norvegicus OX=10116 GN=Psmd3 PE=1 SV=1	Psmd3 PE=1 SV=1	Psmd3	1 SV=1	A6HIT6	5	tr|A6HIT6|A6HIT6_RAT	530	A6HIT6	.|.|0.422|.	0.476	.|.|.|.	0	0	0	-13.456	0.964	0.696	-0.0528949
D3ZH41	Cytoskeleton-associated protein 4 OS=Rattus norvegicus OX=10116 GN=Ckap4 PE=4 SV=3	Ckap4 PE=4 SV=3	Ckap4	4 SV=3	D3ZH41	4	tr|D3ZH41|D3ZH41_RAT	575	D3ZH41	.|.|0.416|.	0.474	.|.|.|.	0	0	0	-13.456	0.961	0.696	-0.0573917
P68101	Eukaryotic translation initiation factor 2 subunit 1 OS=Rattus norvegicus OX=10116 GN=Eif2s1 PE=1 SV=2	Eif2s1 PE=1 SV=2	Eif2s1	1 SV=2	P68101	3	sp|P68101|IF2A_RAT	315	P68101	.|.|0.417|.	0.474	.|.|.|.	0	0	0	-13.456	0.961	0.696	-0.0573917
D3ZTL0	Transcription elongation regulator 1 OS=Rattus norvegicus OX=10116 GN=Tcerg1 PE=1 SV=1	Tcerg1 PE=1 SV=1	Tcerg1	1 SV=1	D3ZTL0	6	tr|D3ZTL0|D3ZTL0_RAT	1081	D3ZTL0	.|.|0.414|.	0.474	.|.|.|.	0	0	0	-13.456	0.96	0.696	-0.0588937
Q711G3	Isoamyl acetate-hydrolyzing esterase 1 homolog OS=Rattus norvegicus OX=10116 GN=Iah1 PE=2 SV=2	Iah1 PE=2 SV=2	Iah1	2 SV=2	Q711G3	2	sp|Q711G3|IAH1_RAT	249	Q711G3	.|.|0.406|.	0.472	.|.|.|.	0	0	0	-13.456	0.956	0.696	-0.0649175
Q9JJH5	6-phosphofructo-2-kinase/fructose-2,6-bisphosphatase 2 OS=Rattus norvegicus OX=10116 GN=Pfkfb2 PE=1 SV=1	Pfkfb2 PE=1 SV=1	Pfkfb2	1 SV=1	Q9JJH5	2	sp|Q9JJH5|F262_RAT	557	Q9JJH5	.|.|0.400|.	0.47	.|.|.|.	0	0	0	-13.456	0.953	0.696	-0.0694519
P11345;P14056	RAF proto-oncogene serine/threonine-protein kinase OS=Rattus norvegicus OX=10116 GN=Raf1 PE=1 SV=1	Raf1 PE=1 SV=1	Raf1	1 SV=1	P11345	2	sp|P11345|RAF1_RAT	648	P11345;P14056	.|.|0.398|.	0.47	.|.|.|.	0	0	0	-13.456	0.952	0.696	-0.0709665
Q5U2Q7	Eukaryotic peptide chain release factor subunit 1 OS=Rattus norvegicus OX=10116 GN=Etf1 PE=2 SV=3	Etf1 PE=2 SV=3	Etf1	2 SV=3	Q5U2Q7	2	sp|Q5U2Q7|ERF1_RAT	437	Q5U2Q7	.|.|0.396|.	0.469	.|.|.|.	0	0	0	-13.456	0.951	0.696	-0.0724828
P12007	Isovaleryl-CoA dehydrogenase, mitochondrial OS=Rattus norvegicus OX=10116 GN=Ivd PE=1 SV=2	Ivd PE=1 SV=2	Ivd	1 SV=2	P12007	2	sp|P12007|IVD_RAT	424	P12007	.|.|0.392|.	0.468	.|.|.|.	0	0	0	-13.456	0.949	0.696	-0.07552
Q793F9	Vacuolar protein sorting-associated protein 4A OS=Rattus norvegicus OX=10116 GN=Vps4a PE=1 SV=1	Vps4a PE=1 SV=1	Vps4a	1 SV=1	Q793F9	2	sp|Q793F9|VPS4A_RAT	437	Q793F9	0.390|.|.|.	0.468	.|.|.|.	0	0	0	-13.456	0.948	0.696	-0.077041
F1M9V7	Aminopeptidase OS=Rattus norvegicus OX=10116 GN=Npepps PE=1 SV=1	Npepps PE=1 SV=1	Npepps	1 SV=1	F1M9V7	2	tr|F1M9V7|F1M9V7_RAT	920	F1M9V7	.|.|0.387|.	0.467	.|.|.|.	0	0	0	-13.456	0.946	0.696	-0.0800879
Q9Z2Z8	7-dehydrocholesterol reductase OS=Rattus norvegicus OX=10116 GN=Dhcr7 PE=1 SV=1	Dhcr7 PE=1 SV=1	Dhcr7	1 SV=1	Q9Z2Z8	2	sp|Q9Z2Z8|DHCR7_RAT	471	Q9Z2Z8	.|.|0.387|.	0.467	.|.|.|.	0	0	0	-13.456	0.946	0.696	-0.0800879
A0A8I6ASF5	Ribosomal protein L4, pseudogene 1 OS=Rattus norvegicus OX=10116 GN=Rpl4-ps1 PE=3 SV=1	Rpl4-ps1 PE=3 SV=1	Rpl4-ps1	3 SV=1	A0A8I6ASF5	2	tr|A0A8I6ASF5|A0A8I6ASF5_RAT	423	A0A8I6ASF5	.|.|0.382|.	0.466	.|.|.|.	0	0	0	-13.456	0.943	0.696	-0.0846703
Q4KLI7	Splicing factor 3a, subunit 3 OS=Rattus norvegicus OX=10116 GN=Sf3a3 PE=1 SV=1	Sf3a3 PE=1 SV=1	Sf3a3	1 SV=1	Q4KLI7	5	tr|Q4KLI7|Q4KLI7_RAT	501	Q4KLI7	.|.|0.381|.	0.465	.|.|.|.	0	0	0	-13.456	0.943	0.696	-0.0846703
Q66HG8	Protein Red OS=Rattus norvegicus OX=10116 GN=Ik PE=1 SV=1	Ik PE=1 SV=1	Ik	1 SV=1	Q66HG8	7	sp|Q66HG8|RED_RAT	557	Q66HG8	.|.|0.382|.	0.466	.|.|.|.	0	0	0	-13.456	0.943	0.696	-0.0846703
Q63355	Unconventional myosin-Ic OS=Rattus norvegicus OX=10116 GN=Myo1c PE=1 SV=2	Myo1c PE=1 SV=2	Myo1c	1 SV=2	Q63355	3	sp|Q63355|MYO1C_RAT	1044	Q63355	.|.|0.370|.	0.463	.|.|.|.	0	0	0	-13.456	0.938	0.696	-0.0923402
D3ZEI6	Nuclear receptor coactivator 5 OS=Rattus norvegicus OX=10116 GN=Ncoa5 PE=1 SV=1	Ncoa5 PE=1 SV=1	Ncoa5	1 SV=1	D3ZEI6	10	tr|D3ZEI6|D3ZEI6_RAT	578	D3ZEI6	.|.|0.372|.	0.463	.|.|.|.	0	0	0	-13.456	0.938	0.696	-0.0923402
P63074	Eukaryotic translation initiation factor 4E OS=Rattus norvegicus OX=10116 GN=Eif4e PE=1 SV=1	Eif4e PE=1 SV=1	Eif4e	1 SV=1	P63074	2	sp|P63074|IF4E_RAT	217	P63074	.|.|0.369|.	0.462	.|.|.|.	0	0	0	-13.456	0.937	0.696	-0.093879
F7F1X7	Phosphomannomutase OS=Rattus norvegicus OX=10116 GN=Pmm2 PE=1 SV=1	Pmm2 PE=1 SV=1	Pmm2	1 SV=1	F7F1X7	2	tr|F7F1X7|F7F1X7_RAT	236	F7F1X7	.|.|0.365|.	0.461	.|.|.|.	0	0	0	-13.456	0.935	0.696	-0.0969617
P38656	Lupus La protein homolog OS=Rattus norvegicus OX=10116 GN=Ssb PE=1 SV=1	Ssb PE=1 SV=1	Ssb	1 SV=1	P38656	4	sp|P38656|LA_RAT	415	P38656	.|.|0.363|.	0.461	.|.|.|.	0	0	0	-13.456	0.934	0.696	-0.0985055
Q5XFX0	Transgelin-2 OS=Rattus norvegicus OX=10116 GN=Tagln2 PE=1 SV=1	Tagln2 PE=1 SV=1	Tagln2	1 SV=1	Q5XFX0	3	sp|Q5XFX0|TAGL2_RAT	199	Q5XFX0	.|.|0.363|.	0.461	.|.|.|.	0	0	0	-13.456	0.934	0.696	-0.0985055
A0A8I5Y2B8	thioredoxin-dependent peroxiredoxin OS=Rattus norvegicus OX=10116 GN=ENSRNOG00000062500 PE=3 SV=1	ENSRNOG00000062500 PE=3 SV=1	ENSRNOG00000062500	3 SV=1	A0A8I5Y2B8	2	tr|A0A8I5Y2B8|A0A8I5Y2B8_RAT	95	A0A8I5Y2B8	.|0.362|.|.	0.461	.|.|.|.	0	0	0	-13.456	0.933	0.696	-0.100051
A1A5S1	Pre-mRNA-processing factor 6 OS=Rattus norvegicus OX=10116 GN=Prpf6 PE=1 SV=1	Prpf6 PE=1 SV=1	Prpf6	1 SV=1	A1A5S1	6	sp|A1A5S1|PRP6_RAT	941	A1A5S1	.|.|0.360|.	0.46	.|.|.|.	0	0	0	-13.456	0.932	0.696	-0.101598
F1LNI5	Protein phosphatase 1G OS=Rattus norvegicus OX=10116 GN=Ppm1g PE=1 SV=2	Ppm1g PE=1 SV=2	Ppm1g	1 SV=2	F1LNI5	2	sp|F1LNI5|PPM1G_RAT	542	F1LNI5	.|.|0.358|.	0.46	.|.|.|.	0	0	0	-13.456	0.931	0.696	-0.103147
Q6AYF6	Glycosyltransferase 8 domain-containing protein 1 OS=Rattus norvegicus OX=10116 GN=Glt8d1 PE=2 SV=1	Glt8d1 PE=2 SV=1	Glt8d1	2 SV=1	Q6AYF6	2	sp|Q6AYF6|GL8D1_RAT	371	Q6AYF6	.|.|0.356|.	0.459	.|.|.|.	0	0	0	-13.456	0.93	0.696	-0.104697
D4A3E1	Heterogeneous nuclear ribonucleoprotein L-like OS=Rattus norvegicus OX=10116 GN=Hnrnpll PE=1 SV=1	Hnrnpll PE=1 SV=1	Hnrnpll	1 SV=1	D4A3E1	2	tr|D4A3E1|D4A3E1_RAT	591	D4A3E1	.|.|0.355|.	0.459	.|.|.|.	0	0	0	-13.456	0.93	0.696	-0.104697
D3Z941	Methionine--tRNA ligase, cytoplasmic OS=Rattus norvegicus OX=10116 GN=Mars1 PE=1 SV=1	Mars1 PE=1 SV=1	Mars1	1 SV=1	D3Z941	4	tr|D3Z941|D3Z941_RAT	902	D3Z941	.|.|0.354|.	0.459	.|.|.|.	0	0	0	-13.456	0.929	0.696	-0.106249
A0A8J8XLZ3	LUC7-like 2 pre-mRNA splicing factor OS=Rattus norvegicus OX=10116 GN=Luc7l2 PE=1 SV=1	Luc7l2 PE=1 SV=1	Luc7l2	1 SV=1	A0A8J8XLZ3	2	tr|A0A8J8XLZ3|A0A8J8XLZ3_RAT	391	A0A8J8XLZ3	.|.|0.352|.	0.458	.|.|.|.	0	0	0	-13.456	0.928	0.696	-0.107803
Q3SWU3	Heterogeneous nuclear ribonucleoprotein D-like OS=Rattus norvegicus OX=10116 GN=Hnrnpdl PE=1 SV=1	Hnrnpdl PE=1 SV=1	Hnrnpdl	1 SV=1	Q3SWU3	2	sp|Q3SWU3|HNRDL_RAT	322	Q3SWU3	.|.|.|0.350	0.458	.|.|.|.	0	0	0	-13.456	0.927	0.696	-0.109359
P15978	Class I histocompatibility antigen, Non-RT1.A alpha-1 chain OS=Rattus norvegicus OX=10116 GN=RT1-Aw2 PE=1 SV=1	RT1-Aw2 PE=1 SV=1	RT1-Aw2	1 SV=1	P15978	3	sp|P15978|HA11_RAT	319	P15978	.|.|0.348|.	0.457	.|.|.|.	0	0	0	-13.456	0.926	0.696	-0.110916
P86252	Transcriptional activator protein Pur-alpha OS=Rattus norvegicus OX=10116 GN=Pura PE=1 SV=1	Pura PE=1 SV=1	Pura	1 SV=1	P86252	2	sp|P86252|PURA_RAT	138	P86252	.|.|0.344|.	0.456	.|.|.|.	0	0	0	-13.456	0.924	0.696	-0.114035
A0A8I6A5E1	SWI/SNF related, matrix associated, actin dependent regulator of chromatin, subfamily c, member 2 OS=Rattus norvegicus OX=10116 GN=Smarcc2 PE=1 SV=1	Smarcc2 PE=1 SV=1	Smarcc2	1 SV=1	A0A8I6A5E1	5	tr|A0A8I6A5E1|A0A8I6A5E1_RAT	1247	A0A8I6A5E1	.|.|0.342|.	0.456	.|.|.|.	0	0	0	-13.456	0.923	0.696	-0.115597
F1LM55	Cell cycle and apoptosis regulator 2 OS=Rattus norvegicus OX=10116 GN=Ccar2 PE=1 SV=1	Ccar2 PE=1 SV=1	Ccar2	1 SV=1	F1LM55	5	tr|F1LM55|F1LM55_RAT	922	F1LM55	.|.|0.343|.	0.456	.|.|.|.	0	0	0	-13.456	0.923	0.696	-0.115597
D3ZIF0	Zinc finger protein 512 OS=Rattus norvegicus OX=10116 GN=Zfp512 PE=1 SV=1	Zfp512 PE=1 SV=1	Zfp512	1 SV=1	D3ZIF0	3	tr|D3ZIF0|D3ZIF0_RAT	562	D3ZIF0	.|.|0.338|.	0.455	.|.|.|.	0	0	0	-13.456	0.921	0.696	-0.118727
P41565	Isocitrate dehydrogenase [NAD] subunit gamma 1, mitochondrial OS=Rattus norvegicus OX=10116 GN=Idh3g PE=1 SV=2	Idh3g PE=1 SV=2	Idh3g	1 SV=2	P41565	2	sp|P41565|IDHG1_RAT	393	P41565	.|.|0.335|.	0.454	.|.|.|.	0	0	0	-13.456	0.92	0.696	-0.120294
Q5BJZ3	proton-translocating NAD(P)(+) transhydrogenase OS=Rattus norvegicus OX=10116 GN=Nnt PE=1 SV=1	Nnt PE=1 SV=1	Nnt	1 SV=1	Q5BJZ3	5	tr|Q5BJZ3|Q5BJZ3_RAT	1086	Q5BJZ3	.|.|0.332|.	0.453	.|.|.|.	0	0	0	-13.456	0.918	0.696	-0.123434
D3ZQD3	2-oxoglutarate dehydrogenase-like, mitochondrial OS=Rattus norvegicus OX=10116 GN=Ogdhl PE=1 SV=2	Ogdhl PE=1 SV=2	Ogdhl	1 SV=2	D3ZQD3	2	sp|D3ZQD3|OGDHL_RAT	1010	D3ZQD3	.|.|0.333|.	0.453	.|.|.|.	0	0	0	-13.456	0.918	0.696	-0.123434
Q642B0	Glypican 4 OS=Rattus norvegicus OX=10116 GN=Gpc4 PE=1 SV=1	Gpc4 PE=1 SV=1	Gpc4	1 SV=1	Q642B0	2	tr|Q642B0|Q642B0_RAT	557	Q642B0	.|.|0.324|.	0.451	.|.|.|.	0	0	0	-13.456	0.914	0.696	-0.129734
Q63617	Hypoxia up-regulated protein 1 OS=Rattus norvegicus OX=10116 GN=Hyou1 PE=1 SV=1	Hyou1 PE=1 SV=1	Hyou1	1 SV=1	Q63617	2	sp|Q63617|HYOU1_RAT	999	Q63617	.|.|0.320|.	0.45	.|.|.|.	0	0	0	-13.456	0.912	0.696	-0.132894
Q5M7U6	Actin-related protein 2 OS=Rattus norvegicus OX=10116 GN=Actr2 PE=2 SV=1	Actr2 PE=2 SV=1	Actr2	2 SV=1	Q5M7U6	2	sp|Q5M7U6|ARP2_RAT	394	Q5M7U6	.|.|0.318|.	0.45	.|.|.|.	0	0	0	-13.456	0.911	0.696	-0.134477
F1LVT6	SUMO specific peptidase 1 OS=Rattus norvegicus OX=10116 GN=Senp1 PE=3 SV=2	Senp1 PE=3 SV=2	Senp1	3 SV=2	F1LVT6	2	tr|F1LVT6|F1LVT6_RAT	645	F1LVT6	.|0.315|.|.	0.449	.|.|.|.	0	0	0	-13.456	0.91	0.696	-0.136062
Q99M63	WD40 repeat-containing protein SMU1 OS=Rattus norvegicus OX=10116 GN=Smu1 PE=2 SV=1	Smu1 PE=2 SV=1	Smu1	2 SV=1	Q99M63	6	sp|Q99M63|SMU1_RAT	513	Q99M63	.|.|0.315|.	0.449	.|.|.|.	0	0	0	-13.456	0.91	0.696	-0.136062
Q09167	Serine/arginine-rich splicing factor 5 OS=Rattus norvegicus OX=10116 GN=Srsf5 PE=1 SV=1	Srsf5 PE=1 SV=1	Srsf5	1 SV=1	Q09167	2	sp|Q09167|SRSF5_RAT	269	Q09167	.|.|0.312|.	0.448	.|.|.|.	0	0	0	-13.456	0.908	0.696	-0.139236
Q5RKH0	Cytokine-like nuclear factor N-PAC OS=Rattus norvegicus OX=10116 GN=Glyr1 PE=1 SV=1	Glyr1 PE=1 SV=1	Glyr1	1 SV=1	Q5RKH0	6	sp|Q5RKH0|GLYR1_RAT	552	Q5RKH0	.|.|0.302|.	0.446	.|.|.|.	0	0	0	-13.456	0.903	0.696	-0.147202
Q4KLH7	RAD21 cohesin complex component OS=Rattus norvegicus OX=10116 GN=Rad21 PE=3 SV=1	Rad21 PE=3 SV=1	Rad21	3 SV=1	Q4KLH7	3	tr|Q4KLH7|Q4KLH7_RAT	635	Q4KLH7	.|.|0.298|.	0.445	.|.|.|.	0	0	0	-13.456	0.901	0.696	-0.150401
A0A8I5ZP60	SNW domain-containing protein 1 OS=Rattus norvegicus OX=10116 GN=Snw1 PE=1 SV=1	Snw1 PE=1 SV=1	Snw1	1 SV=1	A0A8I5ZP60	11	tr|A0A8I5ZP60|A0A8I5ZP60_RAT	536	A0A8I5ZP60	.|.|0.295|.	0.444	.|.|.|.	0	0	0	-13.456	0.9	0.696	-0.152003
A0A0G2K904	SAFB-like, transcription modulator OS=Rattus norvegicus OX=10116 GN=Sltm PE=1 SV=1	Sltm PE=1 SV=1	Sltm	1 SV=1	A0A0G2K904	8	tr|A0A0G2K904|A0A0G2K904_RAT	1034	A0A0G2K904	.|.|0.288|.	0.442	.|.|.|.	0	0	0	-13.456	0.896	0.696	-0.158429
P97849	Long-chain fatty acid transport protein 1 OS=Rattus norvegicus OX=10116 GN=Slc27a1 PE=2 SV=1	Slc27a1 PE=2 SV=1	Slc27a1	2 SV=1	P97849	2	sp|P97849|S27A1_RAT	646	P97849	.|.|.|0.283	0.441	.|.|.|.	0	0	0	-13.456	0.893	0.696	-0.163268
Q9Z330	DNA (cytosine-5)-methyltransferase 1 OS=Rattus norvegicus OX=10116 GN=Dnmt1 PE=1 SV=2	Dnmt1 PE=1 SV=2	Dnmt1	1 SV=2	Q9Z330	2	sp|Q9Z330|DNMT1_RAT	1622	Q9Z330	.|.|0.277|.	0.439	.|.|.|.	0	0	0	-13.456	0.89	0.696	-0.168123
Q7TQ86	Large ribosomal subunit protein uL1 OS=Rattus norvegicus OX=10116 GN=Rsl1d1 PE=1 SV=1	Rsl1d1 PE=1 SV=1	Rsl1d1	1 SV=1	Q7TQ86	6	tr|Q7TQ86|Q7TQ86_RAT	540	Q7TQ86	.|.|0.270|.	0.438	.|.|.|.	0	0	0	-13.456	0.887	0.696	-0.172994
M0R3U0	HEAT repeat-containing protein 1 OS=Rattus norvegicus OX=10116 GN=Heatr1 PE=3 SV=1	Heatr1 PE=3 SV=1	Heatr1	3 SV=1	M0R3U0	3	tr|M0R3U0|M0R3U0_RAT	2143	M0R3U0	.|.|0.269|.	0.438	.|.|.|.	0	0	0	-13.456	0.886	0.696	-0.174621
M0R469	Similar to RIKEN cDNA B230219D22 OS=Rattus norvegicus OX=10116 GN=C17h5orf24 PE=3 SV=1	C17h5orf24 PE=3 SV=1	C17h5orf24	3 SV=1	M0R469	3	tr|M0R469|M0R469_RAT	189	M0R469	.|.|0.267|.	0.437	.|.|.|.	0	0	0	-13.456	0.885	0.696	-0.176251
O35867	Neurabin-1 OS=Rattus norvegicus OX=10116 GN=Ppp1r9a PE=1 SV=1	Ppp1r9a PE=1 SV=1	Ppp1r9a	1 SV=1	O35867	3	sp|O35867|NEB1_RAT	1095	O35867	.|.|0.265|.	0.437	.|.|.|.	0	0	0	-13.456	0.884	0.696	-0.177882
P52947	Pancreas/duodenum homeobox protein 1 OS=Rattus norvegicus OX=10116 GN=Pdx1 PE=1 SV=1	Pdx1 PE=1 SV=1	Pdx1	1 SV=1	P52947	3	sp|P52947|PDX1_RAT	283	P52947	0.260|.|.|.	0.435	.|.|.|.	0	0	0	-13.456	0.882	0.696	-0.181149
A0A8I6AMS6	RAN GTPase activating protein 1 OS=Rattus norvegicus OX=10116 GN=Rangap1 PE=4 SV=1	Rangap1 PE=4 SV=1	Rangap1	4 SV=1	A0A8I6AMS6	3	tr|A0A8I6AMS6|A0A8I6AMS6_RAT	586	A0A8I6AMS6	.|.|0.254|.	0.434	.|.|.|.	0	0	0	-13.456	0.879	0.696	-0.186065
Q4FZT0	Stomatin-like protein 2, mitochondrial OS=Rattus norvegicus OX=10116 GN=Stoml2 PE=1 SV=1	Stoml2 PE=1 SV=1	Stoml2	1 SV=1	Q4FZT0	2	sp|Q4FZT0|STML2_RAT	353	Q4FZT0	.|.|0.246|.	0.432	.|.|.|.	0	0	0	-13.456	0.875	0.696	-0.192645
A0A8J8Y9E0	Transformer 2 alpha OS=Rattus norvegicus OX=10116 GN=Tra2a PE=1 SV=1	Tra2a PE=1 SV=1	Tra2a	1 SV=1	A0A8J8Y9E0	2	tr|A0A8J8Y9E0|A0A8J8Y9E0_RAT	280	A0A8J8Y9E0	.|.|0.247|.	0.432	.|.|.|.	0	0	0	-13.456	0.875	0.696	-0.192645
Q6MG08	ATP-binding cassette sub-family F member 1 OS=Rattus norvegicus OX=10116 GN=Abcf1 PE=1 SV=1	Abcf1 PE=1 SV=1	Abcf1	1 SV=1	Q6MG08	2	sp|Q6MG08|ABCF1_RAT	839	Q6MG08	.|.|0.243|.	0.431	.|.|.|.	0	0	0	-13.456	0.873	0.696	-0.195946
A0A8I6AIH6	Succinate--CoA ligase [GDP-forming] subunit beta, mitochondrial OS=Rattus norvegicus OX=10116 GN=Suclg2 PE=1 SV=1	Suclg2 PE=1 SV=1	Suclg2	1 SV=1	A0A8I6AIH6	2	tr|A0A8I6AIH6|A0A8I6AIH6_RAT	438	A0A8I6AIH6	.|.|0.240|.	0.43	.|.|.|.	0	0	0	-13.456	0.872	0.696	-0.1976
D3ZDS4	EMG1 N1-specific pseudouridine methyltransferase OS=Rattus norvegicus OX=10116 GN=Emg1 PE=3 SV=1	Emg1 PE=3 SV=1	Emg1	3 SV=1	D3ZDS4	2	tr|D3ZDS4|D3ZDS4_RAT	244	D3ZDS4	.|.|0.242|.	0.431	.|.|.|.	0	0	0	-13.456	0.872	0.696	-0.1976
P51593	E3 ubiquitin-protein ligase HUWE1 OS=Rattus norvegicus OX=10116 GN=Huwe1 PE=1 SV=3	Huwe1 PE=1 SV=3	Huwe1	1 SV=3	P51593	3	sp|P51593|HUWE1_RAT	4454	P51593	.|.|0.233|.	0.428	.|.|.|.	0	0	0	-13.456	0.868	0.696	-0.204233
A0A8I5YC36	RAN binding protein 2 OS=Rattus norvegicus OX=10116 GN=Ranbp2 PE=1 SV=1	Ranbp2 PE=1 SV=1	Ranbp2	1 SV=1	A0A8I5YC36	8	tr|A0A8I5YC36|A0A8I5YC36_RAT	3114	A0A8I5YC36	.|.|0.232|.	0.428	.|.|.|.	0	0	0	-13.456	0.867	0.696	-0.205896
Q6MG49	Large proline-rich protein BAG6 OS=Rattus norvegicus OX=10116 GN=Bag6 PE=1 SV=2	Bag6 PE=1 SV=2	Bag6	1 SV=2	Q6MG49	2	sp|Q6MG49|BAG6_RAT	1146	Q6MG49	.|.|0.232|.	0.428	.|.|.|.	0	0	0	-13.456	0.867	0.696	-0.205896
P49088	Asparagine synthetase [glutamine-hydrolyzing] OS=Rattus norvegicus OX=10116 GN=Asns PE=2 SV=3	Asns PE=2 SV=3	Asns	2 SV=3	P49088	2	sp|P49088|ASNS_RAT	561	P49088	.|.|0.229|.	0.427	.|.|.|.	0	0	0	-13.456	0.866	0.696	-0.207561
B0BNA7	Eukaryotic translation initiation factor 3 subunit I OS=Rattus norvegicus OX=10116 GN=Eif3i PE=2 SV=1	Eif3i PE=2 SV=1	Eif3i	2 SV=1	B0BNA7	2	sp|B0BNA7|EIF3I_RAT	325	B0BNA7	.|.|0.227|.	0.427	.|.|.|.	0	0	0	-13.456	0.865	0.696	-0.209228
P05765	Small ribosomal subunit protein eS21 OS=Rattus norvegicus OX=10116 GN=Rps21 PE=1 SV=1	Rps21 PE=1 SV=1	Rps21	1 SV=1	P05765	2	sp|P05765|RS21_RAT	83	P05765	.|.|0.227|.	0.427	.|.|.|.	0	0	0	-13.456	0.865	0.696	-0.209228
P49791	Nuclear pore complex protein Nup153 OS=Rattus norvegicus OX=10116 GN=Nup153 PE=1 SV=1	Nup153 PE=1 SV=1	Nup153	1 SV=1	P49791	3	sp|P49791|NU153_RAT	1468	P49791	.|.|0.226|.	0.427	.|.|.|.	0	0	0	-13.456	0.864	0.696	-0.210897
Q9ESZ0	DNA repair protein XRCC1 OS=Rattus norvegicus OX=10116 GN=Xrcc1 PE=1 SV=2	Xrcc1 PE=1 SV=2	Xrcc1	1 SV=2	Q9ESZ0	2	sp|Q9ESZ0|XRCC1_RAT	631	Q9ESZ0	.|.|0.223|.	0.426	.|.|.|.	0	0	0	-13.456	0.863	0.696	-0.212568
D3ZFR9	Retinol dehydrogenase 13 OS=Rattus norvegicus OX=10116 GN=Rdh13 PE=1 SV=1	Rdh13 PE=1 SV=1	Rdh13	1 SV=1	D3ZFR9	2	tr|D3ZFR9|D3ZFR9_RAT	334	D3ZFR9	.|.|0.221|.	0.426	.|.|.|.	0	0	0	-13.456	0.862	0.696	-0.21424
Q56A27	Nuclear cap-binding protein subunit 1 OS=Rattus norvegicus OX=10116 GN=Ncbp1 PE=1 SV=1	Ncbp1 PE=1 SV=1	Ncbp1	1 SV=1	Q56A27	2	sp|Q56A27|NCBP1_RAT	790	Q56A27	.|.|0.222|.	0.426	.|.|.|.	0	0	0	-13.456	0.862	0.696	-0.21424
Q5XI34	Protein phosphatase 2 scaffold subunit A alpha OS=Rattus norvegicus OX=10116 GN=Ppp2r1a PE=4 SV=1	Ppp2r1a PE=4 SV=1	Ppp2r1a	4 SV=1	Q5XI34	2	tr|Q5XI34|Q5XI34_RAT	589	Q5XI34	.|.|0.219|.	0.425	.|.|.|.	0	0	0	-13.456	0.861	0.696	-0.215915
A0A8I6B4V4	Sphingomyelin phosphodiesterase 4 OS=Rattus norvegicus OX=10116 GN=Smpd4 PE=1 SV=1	Smpd4 PE=1 SV=1	Smpd4	1 SV=1	A0A8I6B4V4	2	tr|A0A8I6B4V4|A0A8I6B4V4_RAT	853	A0A8I6B4V4	.|.|0.203|.	0.421	.|.|.|.	0	0	0	-13.456	0.853	0.696	-0.229382
Q562C2	Ribosome biogenesis protein BOP1 OS=Rattus norvegicus OX=10116 GN=Bop1 PE=1 SV=1	Bop1 PE=1 SV=1	Bop1	1 SV=1	Q562C2	3	sp|Q562C2|BOP1_RAT	731	Q562C2	.|.|0.202|.	0.421	.|.|.|.	0	0	0	-13.456	0.852	0.696	-0.231075
Q9QUL6	Vesicle-fusing ATPase OS=Rattus norvegicus OX=10116 GN=Nsf PE=1 SV=1	Nsf PE=1 SV=1	Nsf	1 SV=1	Q9QUL6	2	sp|Q9QUL6|NSF_RAT	744	Q9QUL6	.|.|0.194|.	0.419	.|.|.|.	0	0	0	-13.456	0.848	0.696	-0.237864
P18437	Non-histone chromosomal protein HMG-17 OS=Rattus norvegicus OX=10116 GN=Hmgn2 PE=1 SV=2	Hmgn2 PE=1 SV=2	Hmgn2	1 SV=2	P18437	2	sp|P18437|HMGN2_RAT	90	P18437	.|.|0.191|.	0.418	.|.|.|.	0	0	0	-13.456	0.847	0.696	-0.239566
G3V8R7	GATA zinc finger domain containing 2A OS=Rattus norvegicus OX=10116 GN=Gatad2a PE=1 SV=3	Gatad2a PE=1 SV=3	Gatad2a	1 SV=3	G3V8R7	5	tr|G3V8R7|G3V8R7_RAT	632	G3V8R7	.|.|0.189|.	0.417	.|.|.|.	0	0	0	-13.456	0.845	0.696	-0.242977
A0A8I6A5F2	Sad1 and UNC84 domain containing 1 OS=Rattus norvegicus OX=10116 GN=Sun1 PE=1 SV=1	Sun1 PE=1 SV=1	Sun1	1 SV=1	A0A8I6A5F2	3	tr|A0A8I6A5F2|A0A8I6A5F2_RAT	943	A0A8I6A5F2	.|.|0.186|.	0.417	.|.|.|.	0	0	0	-13.456	0.844	0.696	-0.244685
G3V817	X-ray repair cross-complementing protein 5 OS=Rattus norvegicus OX=10116 GN=Xrcc5 PE=3 SV=1	Xrcc5 PE=3 SV=1	Xrcc5	3 SV=1	G3V817	3	tr|G3V817|G3V817_RAT	732	G3V817	.|.|0.179|.	0.415	.|.|.|.	0	0	0	-13.456	0.841	0.696	-0.249822
P18163	Long-chain-fatty-acid--CoA ligase 1 OS=Rattus norvegicus OX=10116 GN=Acsl1 PE=1 SV=1	Acsl1 PE=1 SV=1	Acsl1	1 SV=1	P18163	2	sp|P18163|ACSL1_RAT	699	P18163	.|.|0.177|.	0.414	.|.|.|.	0	0	0	-13.456	0.84	0.696	-0.251539
P28840	Neuroendocrine convertase 1 OS=Rattus norvegicus OX=10116 GN=Pcsk1 PE=2 SV=1	Pcsk1 PE=2 SV=1	Pcsk1	2 SV=1	P28840	2	sp|P28840|NEC1_RAT	752	P28840	.|.|0.176|.	0.414	.|.|.|.	0	0	0	-13.456	0.839	0.696	-0.253257
D3ZLC1	Lamin B2 OS=Rattus norvegicus OX=10116 GN=Lmnb2 PE=1 SV=2	Lmnb2 PE=1 SV=2	Lmnb2	1 SV=2	D3ZLC1	6	tr|D3ZLC1|D3ZLC1_RAT	616	D3ZLC1	.|.|0.157|.	0.41	.|.|.|.	0	0	0	-13.456	0.83	0.696	-0.268817
F1MA04	WD repeat domain 36 OS=Rattus norvegicus OX=10116 GN=Wdr36 PE=1 SV=4	Wdr36 PE=1 SV=4	Wdr36	1 SV=4	F1MA04	4	tr|F1MA04|F1MA04_RAT	898	F1MA04	.|.|0.158|.	0.41	.|.|.|.	0	0	0	-13.456	0.83	0.696	-0.268817
