# Supplementary material for: Polyadenylation of insulin mRNA by Tent5a regulates pancreatic beta cells
Source: Nat Commun. 2026 May 20;17:7295. doi: 10.1038/s41467-026-72905-8 (PMC13402609; doi:10.1038/s41467-026-72905-8)
Supplement: Supplementary file 5 — Supplementary Table 8 [file 41467_2026_72905_MOESM5_ESM.xlsx]

## Sheet: Sheet1
Supplementary Data 8
This table documents the primer sequences used in this study.
Molecular Cloning Primers
Generation of pLenti-Tent5a WT plasmid
Primer Name Primer Sequence (5' - 3')
PS-Tent5a-C-F2		GCATTCGATATCATGGCCGAGGGCGAAGGGTA
PS-Tent5a-C-R		GTTGCAGGGTAACCAAGTAGAGTATGTCTGC
PS-c-N-HA-T5A-F1		ATGACCATGTACCCATACGATGTTCCAGATTACGCTATGGCAGAGGGCGAAGGGTACTTT
PS-C-N-HA-T5A-F2		AGATCGTCGACTAGTGGATCATGACCATGTACCCATACGATGTTCCAGATTACGCT
PS-Tent5a-GA-R4		CGCGGGCCCTCTAGACTCGATTATTCGAAGTTGCAGGGTAACCAA
Generation of pLenti-Tent5a-ΔN plasmid
Primer Name Primer Sequence (5' - 3')
PS-c-N-HA-T5A-F1 see above
PS-C-N-HA-T5A-F2 see above
PS-Ntase-R		CGCGGGCCCTCTAGACTCGATTAGGCAGGCCTGAAGCCCCGCACTA
Generation of pLenti-Tent5a-ΔN plasmid
Primer Name Primer Sequence (5' - 3')
PS-Ntase-F		AGATCGTCGACTAGTGGATCATGACCATGTACCCATACGATGTTCCAGATTACGCTACGCTCGAGCTGCAGCCAAGCCTGATTGTGAAGGTGGTGAGGAGGCGCCTGGAAGA
PS-Tent5a-GA-R4 see above
Site-directed Mutagenesis to generate M1 variant:
Primer Name Primer Sequence (5' - 3')
PS-mT5Am1-F		tcatcttctgcgCTGACCTGCGTGGGGAAG
PS-mT5Am1-R		ggcccaggcccttGTAGCCTAGGCCACTGTC
ERroGFP Subcloning into pLenti-CMV-GFP Hygro vector
Primer Name Primer Sequence (5' - 3')
RoGFP-F		gacaccgactctagaggatcatgagcgccctgctgatcct
RoGFP-R		atccagaggttgattgtcgattatagctcatctttgtatagttcatcc
FLAM-seq Primers
Primer Name Primer Sequence (5' - 3')
PS-isoTSO		iCiGiCAAGCAGTGGTATCAACGCAGAGTACATrGrGrG
PS-FSRT-Rev-1		GGTAATACGACTCACTATAGCGAGANNNNNNNNNNCCCCCCCCCTTT
5' PCR Primer II A		AAGCAGTGGTATCAACGCAGAGT
PS-Amp-R1		GGTAATACGACTCACTATAGCGAG
Generation of Ins-FLAG-An plasmids
Primer Name Primer Sequence (5' - 3')
PSPP-Ad3-BsmI-A14		GGCATTCgtcgtatccagtgcagggtccgaggtattAgcactggatacgacGAATGCCtttttttttttttt
PS-rIns1-5-F		aaccctaagtgaccagctacaatcatagaccatcagcaagcaggtca
PS-BsmI-Rev		cggaccctgcactggatacgacGAATGCC
FLAG-rIns1A-S		GACTACAAAGACGATGACGACAAGtgagtccaccactccccgccc
FLAG-rIns1A-AS		gtggactcaCTTGTCGTCATCGTCTTTGTAGTCgttgca
Generation of sgRNAs for Tent5aKO CRISPRKO Line
Primer Name Primer Sequence (5' - 3')
Fam46a_sg3		TAATACGACTCACTATAGGTGGTGCGGAGGCGCCTGGGTTTCAGAGCTATGCTGGAAAC
T7RevLong		AAAAAAGCACCGACTCGGTGCCACTTTTTCAAGTTGATAACGGACTAGCCTTATTTTAACTTGCTATTTCTAGCTCTAAAAC
T7FwdAmp		GGATCCTAATACGACTCACTATAG
T7RevAmp		AAAAAAGCACCGACTCGG
Gene Expression Analysis
Species	Species	Fwd Primer Name	Fwd Primer Sequence (5' - 3')		Rev Primer Sequence (5' - 3')	Previous Studies?
Tent5a	rat	PS-rTent5a-q-F	ACAAGGAGAAGATCACGCCG	PS-rTent5a-q-R	GCTCCACCGGTCAGAATCAT	This study
Tent5a	mouse	PS-mTent5a-F	CAAGGAGAAGATCACACCGCT	PS-mTent5a-R	GCTCCACCGGTCAGAATCAT	This study
Tent5c	rat,mouse human	PS-rmhTen5c-q-F	tcctggccttgcgtgtgctg	PS-rmhTent5c-q-R	cccactgtggaaaccctcag	This study
Pcsk2	mouse	PCSK2_RTM_1	TTATGACTTCAGCAGCAATG	PCSK2_RTM_2	ACTTCTCCTGCACACCTAGT	Kobiita et al. 2020
Hspa5	rat	Hspa5_rat_F	ccgtaacaatcaaggtctacga	Hspa5_rat_R	aaggtgacttcaatctggggta	Belgardt et al. 2015
Pdx1	rat	PS-rPdx1-F	AGAGGACCCGTACAGCCTAC	PS-rPdx1-R	CGAGGCCGGGAGATGTATTT	This study
TBP	rat	TdV-mTBP-F	AGAACAATCCAGACTAGCAGCA	TdV-mTBP-R	GGGAACTTCACATCACAGCTC	do Valle et al. 2010
Ins2	mouse	Insulin2_RTM_1	GAAGTGGAGGACCCACAAGT	Insulin2_RTM_2	GCTGGTGCAGCACTGATCTA	Kobiita et al. 2020
Tent5a	human	PS-hT5A-q1-F	CGAGGGGGTGAACAAAGAGA	PS-hT5A-q1-R	CTCCGGAGGGAATCCACAAA	This study
36b4	mouse	Prakt-m36B4-F	AGATTCGGGATATGCTGTTGGC	Prakt-m36B4-R	TCGGGTCCTAGACCAGTGTTC	Nozaki et al. 2016
36B4	rat, human	AT-rh36b4-q-F	GAAGACAGGGCGACCTGGAA	AT-rh36b4-q-R	CCACATTGTCTGCTCCCACA	Belgardt et al. 2015
Ins1	rat	PS-rIns1-Mat-F	ATAGACCATCAGCAAGCAGGTCATTG	PS-rIns1-Mat-R	TGGGCGGGGAGTGGTGGACT	This study
Ins2	rat	PS-rIns2-Mat-F	GTGACCAGCTACAGTCGGAAA	PS-rIns2-Mat-R	AGCTCCAGTTGTGCCACTTGT	This study
Pcolce	rat	PS-rPcolce-q-F	CAACTGGCCTGAGTCGGATT	PS-rPcolce-q-R	CACCAGGCTACTGGAGCAAA	This study
Cstd	rat	PS-rCstd-q-F	CCGGTCTTCGACAACCTGAT	PS-rCstd-q-R	GTGCCGCCAAGCATTAGTTC	This study
Rps4x	rat	PS-rRps4x-q-F	AGGCGAGTCTCTTTCCGTTC	PS-rRps4x-q-R	GGGTATCGAATAGTACGGGCAT	This study
Cep55	rat	PS-rCep55-q-F	CTCTCCGGAGGAGCTTTGAT	PS-rCep55-q-R	TTTCGTCGTGGCAGACAACT	This study
Memo1	rat	PS-rMemo1-q-F	GCACCATAGGCGGCACA	PS-rMemo1-q-R	AGCACAAGACCCACAGTACG	This study
Ins-Flag	rat, synthetic	Ins-Flag PS-rIns1-Mat-F	ATAGACCATCAGCAAGCAGGTCATTG	PS-Ins1FLAG-R	gggcggggagtggtggactcaCTTGTCGTCATCGTCTTTGTAGTC	This study
Sdf2l1	rat	PS-rSdf2l1-q-F	ATCCCTCCACAGGTCACGAT	PS-rSdf2l1-q-R	CTTGAGGGCCCCTACAGAGT	This study
Hsp90b1	rat	PS-rHsp90b1-q-F	TTGTTTTGGATGCTCCCCCA	PS-rHsp90b1-q-R	ACACATGACAAGATTTTACACCAA	This study
Pdia6	rat, mouse	PS-rPdia6-q-F	GTGAATTGGATTGTATTCTCTGGCA	PS-rPdia6-q-R	CCAAGAACATTCAAGCAGCAGT	This study
Pdia4	rat	PS-rPdia4-q-F	CAAGCCGTCACTGAAATGGC	PS-rPdia4-q-R	ACAGAAGATCCAAAACTTACTTGTT	This study
Dnajc3	rat	PS-rDnajc3-q-F	GCAGCCGCTAAAGAAGTCCT	PS-rDnajc3-q-R	ACCACCTCCTTGCTGAGTCT	This study
Creb3l1	rat	PS-rCreb3l1-q-F	AGTTAGTGCGGGCTTTGCT	PS-rCreb3l1-q-R	AGGAGCAGTTAAAAAGGCCCA	This study
Clar	rat	PS-rCalr-q-F	CCCTTTCTCCATCTCTTGGTCA	PS-rCalr-q-R	ATACCACCCCCTTCTCCTACC	This study
Maged1	rat	PS-rMaged1-q-F	CTTCGGTGCCATTGGCTTCT	PS-rMaged1-q-R	CAGTCAACAGGATGTGGCTCT	This study
Ndufb8	rat	PS-rNdufb8-q-F	AGGCGGTGATCCTTCCAAAG	PS-rNdufb8-q-R	GAGTCCCATTCAGAGGGCAC	This study
Abcc8	rat	PS-rAbcc8-q-F2	CCATCGACATGGCTACGGAA	PS-rAbcc8-q-R2	TTGTCGAACTCCAGGATCGC	This study
Gpx4	rat	PS-rGpx4-q-F	CACTCATGACGGTCTGCCTGA	PS-rGpx4-q-R	ACATTTTATTCCCACAAGGCAGC	This study
Eif3c	rat	PS-rEif3c-q-F	TGAAGGCTATATGCGCCGTG	PS-rEif3c-q-R	TGACCGGGGTGAGTTTAGGA	This study
Ndufb2	rat	PS-rTma7-q-F	CCTGTCAAACATCTGGATTCCC	PS-rTma7-q-R	CAATGTACAACAGGCTCCAGG	This study
Tma7	rat	PS-rTma7-q-F	CCTGTCAAACATCTGGATTCCC	PS-rTma7-q-R	CAATGTACAACAGGCTCCAGG	This study
Psmb5	rat	PS-rPsmb5-q-F	TCAACCTCTACCATGTGCGG	PS-rPsmb5-q-R	TAACCAGGGCACTCCACCTT	This study
Maged2	rat	PS-rMaged2-q-F	GATAAGCCTGGGGCATGTGT	PS-rMaged2-q-R	ACGCTGTGATTAGCAATCTGGA	This study
Atp51b	rat	PS-rAtp5f1b-q-F	CTGTGGCAAAGGCTGACAAG	PS-rAtp5f1b-q-R	TGTGTGGCCTACATGGCAAA	This study
Snd1	rat	PS-rSnd1-q-F	GGTATAATCGTGACACAGAGGC	PS-rSnd1-q-R	CTTGGACAGAGCTTGGGAAGA	This study
Rpl5	rat	PS-rRpl5-q-F	CCCAGAAGAAAGACCGGGTT	PS-rRpl5-q-R	GCTTTAGCTTTCAGCAGCCC	This study
Rpl13	rat	PS-rRpl13-q-F	AAAAGGAGAAGGCCAGAGCC	PS-rRpl13-q-R	CTCCAGCCGCGCATTATTTC	This study
Ndufa11	rat	PS-rNdufa11-q-F	GAACTCACAGCTACGGGACC	PS-rNdufa11-q-R	TGCTACAGGTTGGCTCACAC	This study
Nomo1	rat	PS-rNomo1-q-F	GTGGTGCAATGCGACGAATG	PS-rNomo1-q-R	GGGGGTAGTTTGGGGAAAGT	This study
Fau	rat	PS-rFau-q-F	GAATGCAGTACAACCGACGC	PS-rFau-q-R	TGGCAGGATCACAACAGGAC	This study
Mrpl37	rat	PS-rMrpl37-q-F	CTGGTGTCGCCCAGTCATC	PS-rMrpl37-q-R	TCACACAGCACCATGCAAGTA	This study
Rpl10	rat	PS-rRpl10-q-F	CCTGATGGCTGTGGTGTCAAA	PS-rRpl10-q-R	CACTGTGGAAGCCTTCAGGAAT	This study
Rpl32	rat	PS-rRpl32-q-F	GCCATCGTAGAAAGAGCAGC	PS-rRpl32-q-R	TTCTCTTCGCTGCGTAGCCT	This study
Atp5mc1	rat	PS-rAtp5mc1-q-F	TCTTCTCCTATGCCATCCTGGG	PS-rAtp5mc1-q-R	GGTAAAGCTCAGCACACTCCAG	This study
Erlec1	rat	PS-rErlec1-q-F	GTGTTTGGCTTTGCTTGGGT	PS-rErlec1-q-R	TTGATAGGCTGAACTAAAGTGCT	This study
Atp5f1a	rat	PS-rAtp5f1a-q-F	AACCTTAAAGCCCTGCCACT	PS-rAtp5f1a-q-R	ACATCAGGGAGTACAAGAGTAAACC	This study
Rps2	rat	PS-rRps2-q-F	TGACCCCTGACCTCTGGAAA	PS-rRps2-q-R	ATGTGGTAGCCACAGCTGGA	This study
Ndufa8	rat	PS-rNdufa8-q-F	GCCCATACTCGGTTACCTCG	PS-rNdufa8-q-R	AGAGTAACTGCCAAGCCACA
Adcy6	rat	PS-rAdcy6-q-F	CGGCTTTGGGAACTTTGTCTG	PS-rAdcy6-q-R	CCACTCCCACAGTGGTTACA	This study
Pabpc4	rat	PS-rmPabpc4-q-F	TTGGCTATGGACTTTGGTGGG	PS-rmPabpc4-q-R	GCAGTCAGGGGTTCTTGACC	This study
