# Supplementary material for: Polyadenylation of insulin mRNA by Tent5a regulates pancreatic beta cells
Source: Nat Commun. 2026 May 20;17:7295. doi: 10.1038/s41467-026-72905-8 (PMC13402609; doi:10.1038/s41467-026-72905-8)
Supplement: Supplementary file 6 — Supplementary Table 9 [file 41467_2026_72905_MOESM6_ESM.xlsx]

## Sheet: Sheet1
Supplementary Data 9
Antibodies used in this study
Antigen	Company	Catalogue No.	Application	Dilution, 1:	Application	Dilution, 1:
Tent5a	Davids Biotechnologie GmBH	FYE	Western Blot	1000
γ-Tubulin	Sigma	T6557	Western Blot	1000
P-p38 Mapk (Thr180/Tyr182)	Cell Signaling Technolog	4511S	Western Blot	1000
p38 Mapk	Cell Signaling Technolog	8690S	Western Blot	1000
P-Eif2α (Ser51)	Cell Signaling Technolog	3398S	Western Blot	1000
Eif2α	Cell Signaling Technolog	5324S	Western Blot	1000
Ha-Tag	Cell Signaling Technolog	3724S	Western Blot	1000	Immunofluorescence	200
Parp	Cell Signaling Technolog	9542S	Western Blot	1000
Hsp90	Cell Signaling Technolog	4874S	Western Blot	1000
Insulin	Cell Signaling Technolog	3014S	Western Blot	1000
Gapdh	Cell Signaling Technolog	2118S	Western Blot	1000
Calreticulin	Cell Signaling Technolog	2891S			Immunofluorescence	300
Ddost	ProteinTech	14916-1-AP	Western Blot	1000
Nucb2	Abcam	ab224348	Western Blot	1000
Gnas	ProteinTech	10150-2-AP	Western Blot	1000
Pdia4	ProteinTech	14712-1-AP	Western Blot	1000
Pdia6	ProteinTech	18233-1-AP	Western Blot	1000
GFP	Life Technologies	A21311			Immunofluorescence	500
Fndc3b	Novus Biological	NBP1-90495	Western Blot	1000
Fndc3a	Novus Biological	NBP1-88809	Western Blot	1000
Ptbp1	Sigma	WH0005725M1	Western Blot	1000
NKX6.1	Abcam	ab221549	Immunofluorescenc		Immunofluorescence	200
ARX	R&D Systems	AF7068-SP	Immunofluorescenc		Immunofluorescence	400
