# Supplementary material for: Polyadenylation of insulin mRNA by Tent5a regulates pancreatic beta cells
Source: Nat Commun. 2026 May 20;17:7295. doi: 10.1038/s41467-026-72905-8 (PMC13402609; doi:10.1038/s41467-026-72905-8)
Supplement: Supplementary file 9 — Source Data [file 41467_2026_72905_MOESM9_ESM.zip]

Archive with 28 entries (28 files):
- Figure 1 Source Data.xlsx
- __MACOSX/._Figure 1 Source Data.xlsx
- Figure 2 Source Data.xlsx
- __MACOSX/._Figure 2 Source Data.xlsx
- Figure 3 Source Data.xlsx
- __MACOSX/._Figure 3 Source Data.xlsx
- Figure 4 Source Data.xlsx
- __MACOSX/._Figure 4 Source Data.xlsx
- Figure 5 Source Data.xlsx
- __MACOSX/._Figure 5 Source Data.xlsx
- Figure 6 Source Data.xlsx
- __MACOSX/._Figure 6 Source Data.xlsx
- Figure 7 Source Data.xlsx
- __MACOSX/._Figure 7 Source Data.xlsx
- Figure S1 Source Data.xlsx
- __MACOSX/._Figure S1 Source Data.xlsx
- Figure S2 Source Data.xlsx
- __MACOSX/._Figure S2 Source Data.xlsx
- Figure S3 Source Data.xlsx
- __MACOSX/._Figure S3 Source Data.xlsx
- Figure S4 Source Data.xlsx
- __MACOSX/._Figure S4 Source Data.xlsx
- Figure S5 Source Data.xlsx
- __MACOSX/._Figure S5 Source Data.xlsx
- Figure S6 Source Data.xlsx
- __MACOSX/._Figure S6 Source Data.xlsx
- Figure S7 Source Data.xlsx
- __MACOSX/._Figure S7 Source Data.xlsx
