# Supplementary material for: Polyadenylation of insulin mRNA by Tent5a regulates pancreatic beta cells
Source: Nat Commun. 2026 May 20;17:7295. doi: 10.1038/s41467-026-72905-8 (PMC13402609; doi:10.1038/s41467-026-72905-8)
Supplement: Supplementary file 9 — Source Data [file 41467_2026_72905_MOESM9_ESM.zip › Figure 1 Source Data.xlsx]

## Sheet: Figure 1a
Breakdown of RBPs
Figure 1a
					Pie Chart
Genes from Gerstberger et al.	Human:	siRNAs		Counts:	508	68	139	104	69	95	58	29	33
					mRNA	ncRNA	ribosome	tRNA	snRNA	rRNA	unkown	diverse	snoRNA
RPS11	EIF4A2	Eif5a2			Eif5a2	Smad5	Mrps16	Eif2s2	Sart1	Gltscr2	Psma6	Papd7	Pwp2
ERAL1	EIF3E	Sf3b5			Sf3b5	Sidt2	Rps3	Tsnax	Lsm4	Mphosph6	Nsun3	Pnpt1	Utp14a
DDX27	SYF2	Sympk			Sympk	Ifit2	Mrpl15	Qtrtd1	Sart3	Nip7	Fam120b	Dis3	Nudt16
DEK	LRPPRC	Smad5			Smndc1	Srp68	Dap3	Aars	Prpf4	Nsun4	Zfc3h1	Rnase1	Dhx37
PSMA6	GRSF1	Smndc1			Msi1	Srp9	Rpl7a	Hars	Smn1	Fcf1	Ascc1	Exog	Imp3
TRIM56	CIRBP	Mrps16			Thrap3	Eed	Mrpl54	Gatc	Snrpa	Srfbp1	Nynrin	Exosc7	Utp18
TRIM71	EIF4B	Eif2s2			Celf6	Drosha	Mrpl42	Eprs	Zcrb1	Gnl1	Psma1	Exosc9	Utp3
UPF2	SNRPN	Msi1			Sarnp	Dicer1	Mrps28	Hars2	Snrpd2	Ddx47	Ankrd17	Exosc2	Wdr46
FARS2	RPL22	Thrap3			Ddx3x	Srp72	Mrps25	Hint3	Ints4	Rexo2	Gpatch4	Zcchc7	Gar1
FDXACB1	MRPL35	Celf6			Caprin1	Ifit3	Rps20	Thumpd3	Prpf4b	Nat10	Gtpbp10	Dis3l	Taf9
ALKBH8	NPM1	Sarnp			Paip2	Srp19	Mrpl11	Aarsd1	Lsm10	Ddx18	Zc3h7b	Aptx	Nop56
ZNF579	PSIP1	Ddx3x			Rbm6	Smad7	Mrpl22	Yars	Lsm7	Dimt1	R3hdm1	Papd5	Imp4
POLR2B	EIF2A	Sart1			Gtpbp1	Sra1	Mrrf	Eef2	Sf3a1	Gnl3	Zc3h8	Exosc8	Shq1
WDR12	MRPS33	Caprin1			Ipo13	Dgcr8	Rpl36	Yrdc	Snrpd3	Gnl2	Mcts1	Dis3l2	Dkc1
RPF1	CNOT7	Paip2			Celf1	Ifih1	Rpl7	Trmu	Nhp2l1	Mterfd2	Gpkow	Rnasek	Nop10
MRPS34	MATR3	Rbm6			Pcf11	Pspc1	Rps6	Thg1l	Snrnp35	Rsl24d1	Zfr	Lonp1	Nhp2
UBTF	EIF1AY	Rps3			Luc7l2	Mvp	Rpl27	Alkbh8	Snrpn	Ddx56	Zc3h12c	Nup153	Znhit6
CDC5L	EIF3L	Gltscr2			Thoc6	Baz2a	Rpl12	Eif2s1	Rnpc3	Nol9	Nol7	Samhd1	Fbl
DAZAP1	KARS	Tsnax			Dcp2	Snip1	Mrps14	Trmt1	Snrnp48	Eri1	Slc4a1ap	Rnh1	Ncl
MSI1	ESF1	Gtpbp1			Tnrc6b	Ipo8	Rps24	Trnau1ap	Tgs1	Sbds	Dnajc21	Ppp1r8	Nop58
MSI2	EIF3H	Ipo13			Dhx38	Ccnt1	Rpl23a	Thumpd2	Zmat2	Nom1	Zc3h4	Skiv2l2	Utp23
TARDBP	PTGES3	Mrpl15			Dhx15	Wdr5	Mrpl9	Sars2	Snrpb	Rrp8	Fam46a	Aen	Utp15
TRIT1	MTIF2	Mphosph6			Srsf11	Zcchc6	Mrps18a	Iars2	Ints9	Eral1	Zcchc2	Xrn2	Krr1
MRPL36	NANOS1	Celf1			Cnot3	Eif2ak2	Rpl8	Adat1	Kin	Ddx21	Parp12	Rnaseh2c	Utp11l
KPNB1	EIF3M	Pcf11			Luc7l	Tep1	Rps11	Aimp1	Lsm3	Nol6	Zcchc17	Exosc3	Mphosph10
ZNFX1	NSA2	Dap3			Mbnl2	Xpo5	Rpl4	Lcmt2	Sf3a3	Ddx51	Zc3h11a	Exosc1	Utp20
SNRNP27	MRPL40	Luc7l2			Tnpo2	Prkra	Mrps30	Ears2	Ints5	Tsr2	Ccdc59	Rnaseh1	Nudt16l1
RBMS2	MRPS27	Qtrtd1			Eif3a	Srp14	Rpl31	Trmt112	Snupn	Ubtf	Srbd1	Exosc10	Pih1d1
RBMS1	TYW3	Nip7			Srsf2	Smad3	Rplp2	Qars	Prpf8	Brix1	Gpatch8	Rnase4	Naa38
RBMS3	METTL14	Thoc6			Dazap1	Abce1	Mrpl10	Lars	Ints3	Rexo4	Eri2		Tbl3
LARS2	RPL7	Dcp2			Htatsf1	Ifit1	Rpl3	Dus1l	Ddx46	Lsg1	Fbxo17		Nolc1
KIAA0020	PAIP1	Nsun4			Mettl3	Zmat3	Rps15a	Eif5b	Prpf38b	Mak16	Zcchc24		Pdcd11
RBFOX1	UTP18	Sidt2			Rc3h1	Msl3	Rps16	Eif2ak4	Phax	Dnttip2	Zc3hc1		Wdr3
RBFOX2	SMAD2	Ifit2			Purb	Rnasel	Mrpl21	Cdk5rap1	Prpf6	Riok1	Lrrc47
RBFOX3	PABPC1	Tnrc6b			Spats2l	Ccnt2	Rpsa	Cars2	Dhx16	Rpf2	Zc3h7a
CWF19L1	CLK1	Lsm4			Cnot4	Smad1	Mrpl16	Trmt12	Ddx23	Gtf3a	Ppp1r10
CWF19L2	HINT3	Sart3			Slbp	Trim21	Mrpl2	Cars	Snrpd1	Rrp1b	Tiparp
ZC3H15	SLU7	Dhx38			Fip1l1	Parp4	Rpl37	Mtif2	Txnl4b	Ftsj2	Ccdc86
LONP1	MRPS35	Dhx15			Polr2a	Ddx58	Mrps7	Lars2	Lsm5	Ddx50	Znfx1
DBR1	SNRPE	Psma6			Abt1	Baz2b	Mrpl32	Ftsj1	Prpf40a	Rbm19	Nsun6
RRP15	MRPL45	Srsf11			Khdrbs1	Pop4	Mrps10	Thumpd1	Gemin4	Rrp7a	Repin1
L1TD1	DNTTIP2	Cnot3			Poldip3	Dhx9	Mrpl48	Xpot	Ints12	Rrp1	Unk
NMD3	CELF4	Luc7l			Arl6ip4	Tlr3	Mrpl50	Ptrh2	Ints7	Nob1	Maz
SRSF10	EIF3D	Srp68			Tdrd7	Ptges3	Mrpl20	Rars	Snrpb2	Tsr1	Rsl1d1
SRSF12	LUC7L3	Mbnl2			Fam120a	Rpp25	Mrpl23	Trub2	Prpf38a	Nop2	Top1
SRSF2	RPS4Y1	Srp9			Rngtt	Mepce	Mrpl49	Tyw1	Ddx20	Rrp12	Zgpat
SRSF8	RSL24D1	Tnpo2			Eef2k	Oas3	Rpl34	Tyw3	Usp39	Noa1	Zc3h13
RSL1D1	SF3A3	Eif3a			Raly	Trove2	Rps19	Fam98b	Tut1	Ddx55	N4bp1
DAP3	DARS	Srsf2			Tsfm	Sidt1	Mrpl47	Mto1	Snrnp40	Nop14	Zc3h18
NARS2	RPS25	Dazap1			Dbr1	Suz12	Rpl13a	Trit1	Snrpe	Npm2	R3hcc1
RBM25	RPS23	Htatsf1			Fastkd2	Pop5	Rps14	Dars2	Snrnp70	Bysl	Zcchc9
POLR2E	RBMX	Nsun3			Jakmip1	Nono	Rps27	Trmt6	Txnl4a	Pin4	Hrsp12
TOE1	NUDT16	Mettl3			Xpo1	Smad2	Rpl32	Tsen34	Lsm1	Gnl3l	Canx
TSFM	PNPT1	Rc3h1			Ubap2l	Rpp14	Rpl22l1	Trmt11	Snrnp200	Surf6	R3hdm2
TPR	RPL36AL	Fcf1			Slu7	Hexim1	Mrpl51	Nars	Ints2	Pus7l	Rrnad1
STAU1	NOL8	Rpl7a			Srsf6	Larp7	Mrps15	Sepsecs	Sf3a2	Wdr12	Zcchc14
STAU2	DDX60L	Eed			Nudt21	Zc3hav1	Rps8	Dalrd3	Pdcd7	Rpf1	Prr3
TRMT1L	RNPC3	Purb			Pum2	Ash1l	Rplp1	Tars2	Prpf39	Noc2l	Mettl5
METTL3	CWC15	Aars			Raver1	Rpp38	Rpl19	Dars	Ints1	Nol11
REXO2	RSL1D1	Spats2l			Pcbp2	Tdrkh	Mrps34	Eef1d	Prpf40b	Wdr43
MRPL52	LSM14A	Cnot4			Gfm2	Smad4	Mrp63	Trmt5	Rbm28	Ftsj3
WDR3	FBL	Slbp			Dynll1	Setd7	Rps28	Tars	Lsm2	Pno1
CNOT11	PPIL4	Mrpl54			Pcbp4	Lrrfip2	Rpl27a	Rars2	Gemin5	Polr1e
YTHDC1	RPL17	Papd7			Denr	Srrt	Mrps33	Nars2	Ints10	Urb1
METTL2A	TIA1	Fip1l1			Lrpprc	Lrrfip1	Mrpl44	Pus3	Prpf3	Ddx27
METTL2B	AIMP1	Drosha			Srrm2	Cdk9	Rpl18a	Tsn	Ints6	Rrp36
ZNF326	RPL24	Polr2a			Eif6	Ddx60	Mrpl38	Mettl10	Snrpc	Tfb2m
AKAP8	RPL5	Abt1			Ranbp6	Dnmt1	Rpl23	Farsa	Snrpf	Esf1
AKAP8L	INTS3	Khdrbs1			Mov10		Mrpl33	Eftud2	Gemin8	Noc3l
RPS14	IPO11	Poldip3			Rpusd4		Mrpl3	Farsb		Tcof1
ELAVL1	TRMT1L	Fam120b			G3bp2		Mrps18b	Trub1		Ddx49
ELAVL2	LARP7	Srfbp1			Prkdc		Rpl30	Elac1		Cebpz
ELAVL3	EIF4E3	Arl6ip4			Rbm18		Rps18	Tsen54		Pus7
ELAVL4	DDX47	Tdrd7			Tial1		Rps27a	Elac2		Nol8
PNN	IFIT5	Fam120a			Top3b		Mrpl27	Kars		Nol10
DDX41	RPL35A	Rngtt			Ewsr1		Rpl5	Vars2		Ddx52
TNPO2	CCDC86	Eef2k			Upf1		Rps25	Eef1a2		Ddx10
TNPO1	GFM2	Pnpt1			Tnpo3		Mrps35	Tsen15		Riok2
PUSL1	ZCRB1	Raly			Hnrnpa2b1		Rpl37a	Ighmbp2		Ebna1bp2
RBM43	HNRNPLL	Hars			Rbmxl1		Mrpl1	Iars		Pes1
ZGPAT	RPL34	Tsfm			Dync1h1		Rps4x	Eftud1		Npm1
SCAF11	RPL30	Gatc			Srsf7		Rps27l	Vars		Urb2
USP39	HTATSF1	Mrpl42			Myef2		Rps7	Ptcd1		Las1l
RPL38	MRPL33	Pwp2			Alyref		Mrpl30	Qtrt1		Mtg1
NARS	C1D	Prpf4			Pdcd4		Rps17	Ssb		Ddx31
RPS16	TRUB1	Dbr1			Stau1		Mrps5	Eef1b2		Dcaf13
CLASRP	SNRNP48	Fastkd2			Akap8l		Rps15	Qrsl1		Ddx54
RPS9	PHAX	Mrps28			Pde12		Rpl6	Eif2a		Wdr36
TOP3B	U2SURP	Jakmip1			Rtf1		Mrpl39	Eef1e1		Riok3
NCBP2L	CSDE1	Xpo1			Paip1		Mrpl34	Aimp2		Grwd1
NCBP2	TSN	Ubap2l			Ddx19a		Mrps17	Wars		Rrp15
SMG9	EFTUD1	Slu7			Upf3a		Rpl15	Mars		C1d
FTSJ2	FXR1	Zfc3h1			Srrm1		Rps29	Eef1g		Bms1
DDX56	RSRC1	Mrps25			Dhx29		Mrps18c	Nsun2		Gtpbp4
RBM28	GUF1	Eprs			Polr2f		Rpl35	Eif2d		Nsa2
UTP11L	NOL11	Srsf6			U2af2		Mrpl13	Tarsl2
MRPS18B	FMR1	Smn1			Srek1		Rpl18	Urm1
RPL14	IARS2	Nudt21			Bzw2		Rps10	Trmt2a
RPL37	MRPL9	Pum2			Eif4b		Mrps26	Wars2
GEMIN5	MPHOSPH10	Gnl1			Ddx41		Rpl41	Gars
MKRN1	SMN2	Raver1			Angel2		Rpl28	Yars2
MKRN2	MTO1	Rps20			Eif3m		Mrpl52	Sars
MKRN3	RPS27	Dicer1			Polr2d		Rpl29	Eef1a1
NOA1	RPL23A	Pcbp2			Larp1		Mrpl43	Trpt1
PINX1	CRNKL1	Gfm2			Sfswap		Rplp0
HRSP12	LSM3	Ascc1			Stau2		Mrpl14
TDRD9	RPL23	Dynll1			Fastkd1		Rpl14
DHX30	METTL5	Ddx47			Hnrnpa1		Mrpl18
DHX29	PUM2	Rexo2			Carhsp1		Rpl9
DHX57	PEG10	Snrpa			Eif2ak3		Rpl11
YTHDC2	PRKRA	Pcbp4			Pabpc1l		Mrps11
DHX36	RUVBL1	Denr			Rbm43		Uba52
DHX9	CPSF3	Mrpl11			Syncrip		Rpl10a
EIF3G	POLR2K	Zcrb1			Hnrnpa3		Rpl26
NOL10	EIF3C	Hars2			Cstf3		Mrpl28
UTP15	RPS27A	Lrpprc			Rbms1		Mrpl35
GATC	RPL11	Utp14a			Mkrn2		Rpl10
TCOF1	GFM1	Srrm2			Upf3b		Mrpl37
NONO	PCF11	Eif6			Rbbp6		Mrps23
PSPC1	HNRNPU	Nynrin			Rbm10		Rps2
SFPQ	RPF1	Ranbp6			Akap1		Rpl13
NUDT21	ELAVL4	Nat10			Ddx6		Mrps9
MRPL19	NOL7	Mov10			Gtf2f1		Rpl39
URM1	ZCCHC8	Dis3			Cnot1		Mrps36
MRPL53	MRPS30	Rpusd4			Ythdc2		Mrps6
RBM48	THOC7	Psma1			Dhx8		Mrpl40
REPIN1	CWC27	Ankrd17			Ppie		Rpl35a
ZC3H12B	SRPK2	Hint3			Pan2		Mrpl24
ZC3H12C	SLBP	Mrpl22			Xpo6		Rpl38
ZC3H12D	DEK	G3bp2			Rpusd3		Mrps21
ZC3H12A	DDX24	Ddx18			Hnrnpm		Mrps22
TRMT5	HARS2	Prkdc			Cstf2t		Mrps2
TRMT61A	RPL26	Snrpd2			Fto		Mrpl17
PABPN1L	CEBPZ	Rbm18			Tnrc6c		Mrpl19
PABPN1	CNOT10	Tial1			Rbm39		Rps23
LSG1	GTPBP10	Gpatch4			Cwc22		Mrpl45
GNL1	ZMAT2	Mrrf			Ctif		Rps5
EEF1G	SUPT4H1	Ints4			Cnot6l		Mrps31
RBM33	SRSF7	Rpl36			Cnot2		Mrpl4
RPP25	SLTM	Top3b			Gfm1
RPP25L	LSM14B	Prpf4b			Hdlbp
RPP38	SARNP	Srp72			Nxf1
GARS	UTP3	Ewsr1			Ybx1
DRG2	FARSB	Upf1			Ddx42
TRMU	RPS3A	Rpl7			Bud13
GNL2	MRPS10	Lsm10			Eif4g3
CPSF2	NOP56	Tnpo3			Eif3h
CD3EAP	KRR1	Hnrnpa2b1			Fyttd1
HDLBP	SLIRP	Rbmxl1			Tra2a
RDM1	FRG1	Dync1h1			Zc3h14
BYSL	WDR5	Rps6			Rbm26
GEMIN8	RPS15A	Srsf7			Rsrc1
XPO5	XRN2	Myef2			Mbnl3
ZNF622	RPS24	Alyref			Fxr1
DZIP1	SUB1	Gtpbp10			Eif4e2
DZIP1L	EIF5B	Pdcd4			Paip2b
GSPT1	TAF15	Rpl27			Matr3
HBS1L	SSB	Zc3h7b			Fxr2
GSPT2	MRPS9	Stau1			Larp6
EIF2D	DALRD3	Thumpd3			Tia1
METTL1	KHDRBS1	Akap8l			Caprin2
RNASEH1	EIF1B	Nudt16			Drg2
ZNHIT6	PLRG1	Dimt1			Gapdh
DARS2	MTIF3	Gnl3			Lsm12
SNRPD2	THUMPD3	R3hdm1			Spen
DICER1	DDX21	Gnl2			Cwc15
DYNLL1	RANBP6	Pde12			Celf3
ZNF638	G3BP1	Rtf1			Calr
SAMD4B	PDCD4	Paip1			Mif4gd
SAMD4A	SEPSECS	Ddx19a			Cwc25
RTF1	RPL7L1	Upf3a			Fam98a
CNOT4	TAF9	Aarsd1			Cdc40
TARBP2	ZNF638	Mterfd2			Cnbp
PRKRA	XPOT	Yars			Sub1
GLE1	FUBP3	Rpl12			Ppwd1
EXOSC2	NOP58	Dhx37			Gtpbp2
SSU72	SRP9	Lsm7			Eif3i
GTPBP10	ANGEL2	Zc3h8			Lsm14a
RPL10A	CAPRIN1	Srrm1			Pnn
HENMT1	SARS	Dhx29			Cwf19l1
THOC2	KIAA0020	Polr2f			Larp4b
ENDOG	TRMT112	Sf3a1			Aff4
EXOG	WDR12	Rsl24d1			Mthfsd
ASH1L	IPO5	U2af2			Edc3
TRMT10C	RPL9	Ifit3			Nutf2
TRMT10A	SRSF6	Mcts1			Rbmx
TRMT10B	EBNA1BP2	Srek1			Pnrc2
MRPL33	IFIH1	Bzw2			Ptcd3
SSB	EIF4E	Gpkow			Etf1
LARP7	FYTTD1	Rnase1			Eif5a
MRPL24	PCBP2	Ddx56			Nanos1
RNASEK	HNRNPAB	Eif4b			Hbs1l
PELO	DDX50	Ddx41			Cnot8
QARS	RPS18	Angel2			Pqbp1
IPO4	ZNHIT6	Eif3m			Upf2
CAPRIN1	SAP18	Polr2d			Khnyn
CAPRIN2	PNN	Larp1			Eif3e
PNLDC1	RPS29	Mrps14			Hnrnph2
PARN	GCFC2	Sfswap			Nupl2
TIAL1	PARN	Eef2			Acin1
TIA1	SAFB	Yrdc			Phrf1
CDC40	ASCC1	Stau2			Apex1
ZNF598	NFX1	Trmu			Cirbp
RCL1	NSUN2	Fastkd1			Nova2
RTCA	TSEN15	Zfr			Edc4
MRPL38	UPF3A	Hnrnpa1			Uba1
ADAT2	SNRNP40	Rps24			Rbpms
BOP1	HNRNPDL	Zc3h12c			Sfpq
U2SURP	SERBP1	Nol7			Eif3b
DUS3L	NUDT21	Carhsp1			Pura
CSTF3	DNAJC21	Eif2ak3			Cpsf3
SRSF11	NCBP2	Snrpd3			Polr2e
SREK1	MRPS18C	Thg1l			Enox2
POLR1E	PA2G4	Pabpc1l			Dhx40
EXOSC7	MRPL47	Nol9			Tpr
EXOSC8	SMNDC1	Rbm43			Rbm42
EXOSC9	PSMA6	Syncrip			Fastk
MRPL12	EIF2B3	Hnrnpa3			Nfx1
RPS28	HNRNPH2	Cstf3			Cnot7
TEFM	NARS	Rbms1			Clk2
RPL12	MTERFD2	Exog			Ddx25
ZC3H3	SNRPB2	Mkrn2			Eif2b1
EIF6	PCBP1	Upf3b			Pabpn1
NELFE	AKAP1	Rbbp6			Eif1ad
EIF2B3	SLC4A1AP	Exosc7			Srsf1
APOBEC2	API5	Imp3			Eif4a2
APOBEC3H	NONO	Alkbh8			Park7
APOBEC3F	SFSWAP	Rpl23a			Ran
APOBEC3G	UTP23	Rbm10			Cpsf6
APOBEC1	RPL6	Akap1			Parp1
ZC3H7A	HNRNPD	Ddx6			Rbms2
ZC3H7B	SNW1	Mrpl9			Psip1
NOP9	NARS2	Eif2s1			Strap
PQBP1	PTCD3	Nhp2l1			Tfam
PATL2	N4BP1	Gtf2f1			Ilf3
PATL1	PABPC4	Cnot1			Nova1
EDC3	SBDS	Srp19			Rbm33
WBP4	POLR2B	Snrnp35			Eif2b3
GLTSCR2	RPS7	Ythdc2			Rbm14
RPS18	MRPL42	Dhx8			Scaf4
ASCC1	ARHGEF28	Eri1			Serbp1
EIF5A	MRPL37	Ppie			Polr2i
EIF5A2	RPL4	Pan2			Eif1ax
EIF5AL1	RPL39	Mrps18a			Ncbp1
MRPL47	DAP3	Xpo6			Eif3c
BOLL	APEX1	Rpusd3			Tcerg1
DAZL	PAIP2	Snrpn			Ddx26b
DAZ1	ZC3H14	Hnrnpm			Dgcr14
DAZ2	RBM39	Rpl8			Eif2b5
DAZ3	RPS14	Sbds			Clp1
DAZ4	MRPL32	Cstf2t			Sugp2
INTS1	EIF2S1	Rnpc3			Setx
RPLP1	MEX3C	Nom1			Uhmk1
MRPS11	UHMK1	Fto			Xab2
WDR43	CDC40	Rrp8			Ngdn
TRMT112	SRBD1	Tnrc6c			Ireb2
PPP1R8	RPL32	Rps11			Alkbh5
FBXO17	RNASEK	Trmt1			Ddx17
MTHFSD	RIOK3	Trnau1ap			Drg1
SON	SF3B14	Rbm39			Cpeb2
SPATS2L	MRPL18	Rpl4			Isy1
SPATS2	CNOT2	Mrps30			G3bp1
MAEL	MKRN2	Eral1			Ddx39b
RRP1B	LUC7L	Cwc22			Eif5
RRP1	CSTF1	Ctif			Hnrnph1
ZC3HAV1	NCBP1	Thumpd2			Cpsf7
PARP12	ZNF326	Smad7			Ssu72
TIPARP	GTPBP4	Cnot6l			Auh
MRPS17	XPO4	Snrnp48			Aqr
U2AF2	EIF3A	Rpl31			Ruvbl2
UHMK1	RPL14	Rplp2			Hnrnpf
NUP153	DDX46	Cnot2			Dzip1
CSDE1	TFAM	Sars2			Clk3
POLR2L	RPL37A	Utp18			Rbm27
NKRF	LSM12	Gfm1			Guf1
MRPL48	GEMIN5	Hdlbp			Cpsf1
XRCC6	PRPF40A	Mrpl10			Tra2b
SUPT5H	FRG1B	Ddx21			Zrsr2
TSR3	DCAF13	Nxf1			Nol3
XRN2	DARS2	Rpl3			Xpo7
RSRC1	THUMPD1	Ybx1			Thoc1
TDRD5	GLTSCR2	Utp3			Smg5
POLR2J	LARP4	Ddx42			Pum1
POLR2J2	WDR61	Iars2			Pabpc4
POLR2J3	FAM98B	Bud13			Ythdf1
SAFB2	KPNB1	Nol6			Magoh
SAFB	PSPC1	Eif4g3			Atxn2
SLTM	MKRN1	Sra1			Sap18
BRIX1	PRPF31	Eif3h			Prdx1
POLR2I	RPL37	Fyttd1			Spats2
PWP2	MBNL3	Tra2a			Frg1
ELAC2	RPL38	Zc3h14			Cherp
ZCCHC14	STRBP	Wdr46			Ddx1
ZCCHC2	EIF2S3	Adat1			Nmd3
LARS	UBTF	Rps15a			Rbm8a
MRPL28	RPS4X	Rbm26			Trim25
CNOT1	DDX18	Rsrc1			Mbnl1
DDX18	HNRNPC	Mbnl3			Rbm25
TSEN15	HABP4	Aimp1			Mrto4
USP10	LUC7L2	Slc4a1ap			Abcf1
SMNDC1	THRAP3	Rps16			Patl1
THUMPD2	PAPOLG	Ddx51			Thoc7
THUMPD3	SNRNP27	Fxr1			Ythdf2
SND1	DDX5	Eif4e2			Eif3g
LSM4	SKIV2L2	Exosc9			Eif4h
EIF3M	SECISBP2	Lcmt2			Son
MRPL34	EIF3J	Paip2b			Plrg1
SRP72	PPP1R8	Matr3			Rbm15b
SUGP1	SNRPD2	Fxr2			Eif2b4
SUGP2	WDR36	Larp6			Cnot6
RPS3	RBM22	Tgs1			Puf60
RPS27A	SNRPD3	Gar1			Srsf3
CCAR2	RPL15	Mrpl21			Srsf9
CCAR1	SPATS2L	Dnajc21			Xpo4
DDX49	MRPS18B	Tia1			Supv3l1
MRPL4	RBM27	Ears2			Strbp
SFSWAP	RBM18	Dgcr8			Mex3c
MRPS12	NOL10	Zmat2			Grsf1
EIF1	PAN3	Caprin2			Clk4
EIF1B	TSR2	Drg2			Nufip2
CLP1	RPL7A	Gapdh			Polr2g
ZMAT5	RPL36A	Rpsa			Rbm34
SF3B3	RBM8A	Ifih1			Tnpo1
PLD6	MRPL20	Lsm12			Angel1
QTRTD1	CPEB2	Taf9			Alkbh1
QTRT1	RBM3	Spen			Smg1
PIH1D1	EIF3K	Mrpl16			Eif1
SWT1	YTHDC1	Cwc15			Ipo7
EXOSC4	XRCC6	Trmt112			Eif2ak1
EXOSC6	MRPS22	Celf3			Dhx33
PTRH1	FCF1	Nop56			Safb
INTS8	LSG1	Qars			Sf3b1
EXOSC10	AGFG1	Lars			Cpeb4
CASC3	HNRNPA3	Calr			Rc3h2
GTF3A	RBM6	Mrpl2			Eif1b
MRPL54	NCL	Tsr2			Dhx30
GTPBP3	LAS1L	Mif4gd			Srsf12
UBA1	DDX3X	Cwc25			Akap8
LSM12	EEF1B2	Dus1l			Eif4a1
HINT3	FXR2	Snrpb			Cpsf4
CCDC59	TARBP1	Rpl37			Esrp2
POLDIP3	R3HCC1L	Mrps7			Cpeb3
RPL32	EIF4G2	Zc3h4			Fubp3
AZGP1	TYW1	Imp4			Ptbp2
EMG1	HNRNPA0	Mrpl32			Aff1
C17orf85	CPSF2	Fam98a			Sf3b2
N4BP1	DROSHA	Cdc40			Rbm7
NYNRIN	DDX1	Eif5b			Papola
KHNYN	CNP	Pspc1			Atxn1
NOP2	CNBP	Cnbp			Eif2b2
NSUN4	MRPS7	Sub1			Cnot10
NSUN3	IPO7	Fam46a			Srsf5
NSUN6	CMTR1	Ints9			Dcp1a
PAN2	LSM4	Ppwd1			Mecp2
ZCCHC9	EIF5	Mrps10			A1cf
RRP9	ZC3H15	Gtpbp2			Cpsf3l
TNRC6A	DDX58	Mrpl48			Ythdc1
TNRC6B	RPL27A	Mrpl50			Helz
TNRC6C	RPL18	Eif3i			Tarbp2
RP9	LRRFIP2	Eif2ak4			Rqcd1
MRPL15	CSTF3	Zcchc2			Snd1
NGDN	CSTF2T	Shq1			Taf15
LSM10	DHX57	Lsm14a			Elavl4
PUS1	RIOK2	Parp12			Wdr61
MAK16	DIS3L	Zcchc17			Papd4
RPS13	CNOT6	Ubtf			Ttf2
SNRNP200	HNRNPM	Pnn			Ilf2
PRDX1	EIF2D	Cwf19l1			Ddx5
TSN	MRPS14	Larp4b			Ipo5
NUFIP2	RNH1	Kin			Zfp36
RBM19	PAN2	Dkc1			Pan3
TDRKH	RPS6	Aff4			Polr2j
NOP58	EIF1AX	Mvp			Syf2
RBM6	ABCE1	Baz2a			Hnrnpu
RBM10	APTX	Lsm3			Mettl14
RBM5	UTP14C	Brix1			Mtrf1l
RBM44	RBM17	Mthfsd			Cwc27
OASL	WDR3	Mrpl20			Hnrnpab
OAS1	PATL1	Edc3			Khsrp
OAS2	ZC3H4	Nop10			Rbmx2
OAS3	TRIM25	Cdk5rap1			Rbm41
SF3A3	MRPS16	Exosc2			Sf1
NOC3L	LARP4B	Rexo4			Tufm
MYEF2	FAM120C	Nutf2			Eif4a3
HNRNPM	SYNCRIP	Rbmx			Eif3k
C11orf68	RNGTT	Nhp2			Cpeb1
MRPL10	PARP4	Zc3h11a			Ncbp2
RNASE10	PAPD4	Pnrc2			Ythdf3
CALR	ELAVL1	Ptcd3			Ppil3
CANX	DENR	Etf1			Aco1
CALR3	CHTOP	Eif5a			Celf4
RPP14	TDRD7	Nanos1			Srpk2
RPS8	RAN	Hbs1l			Parn
PDCD7	UTP6	Lsg1			Hnrnpr
RPS19BP1	RNMT	Cnot8			Zc3h3
TRMT6	RBMS1	Cars2			Sugp1
RPL4	TOP1	Pqbp1			Fmr1
PRPF3	ETF1	Sf3a3			Luc7l3
RARS	PRPF38A	Upf2			Gpatch1
RARS2	ADAR	Ints5			Dhx36
APOBEC4	RBM5	Ccdc59			Ptbp1
ZCCHC24	SUZ12	Mak16			Rnmt
RPS21	ERAL1	Dnttip2			Csde1
DDX24	SF1	Khnyn			Esrp1
RTCB	HNRNPH3	Eif3e			Ipo9
MBNL2	RPL13	Trmt12			Clasrp
MBNL3	SRSF5	Znhit6			Ppil4
MBNL1	HNRNPF	Hnrnph2			Clk1
ALYREF	STAU2	Snip1			Hnrnpul2
LSMD1	RC3H1	Nupl2			Pprc1
PUS7	WDR43	Acin1			Samd4b
PUS7L	DDX19B	Mrpl23			Dhx32
MRPS24	DDX39B	Phrf1			Snw1
RBBP6	OAS3	Apex1			Hnrnpul1
RPL19	REXO2	Cirbp			Eif4g2
NOL3	EEF1A1	Nova2			Larp1b
RPS27	SRSF10	Edc4			C1qbp
RPS27L	RBM23	Uba1			Srsf10
PTRF	POLR2G	Mrpl49			Tnrc6a
MRPS18A	SRSF2	Cars			Cpsf2
SLBP	PRPF6	Rbpms			Ern1
EARS2	SCAF8	Riok1			Bicc1
SMAD1	YTHDF3	Zcchc7			Adar
SMAD2	EIF2B1	Snupn			Mtpap
SMAD5	LARP1	Sfpq			Eif3d
SMAD9	DYNLL1	Rpl34			Srsf4
SMAD3	CDC5L	Prpf8			Rbfox2
SMAD4	SART3	Eif3b			Ipo11
SMAD7	LRRFIP1	Pura			U2af1
SMAD6	YTHDF2	Mtif2			Msi2
PRPF39	HNRNPA2B1	Cpsf3			Dhx34
SRP68	RRP7A	Polr2e			Rbm22
ADARB2	RPL31	Enox2			Gspt1
ADAD1	FASTKD2	Ints3			Rnps1
ADAD2	DHX8	Dis3l			Eif4enif1
ADAT1	STRAP	Dhx40			Scaf1
ADARB1	HEATR1	Rps19			Scaf8
ADAR	DHX9	Tpr			Khdrbs3
CLK3	NMD3	Ddx46			Prpf18
CLK4	DRG1	Rbm42			Agfg1
PRPF4B	DHX40	Fastk			Cnp
CLK1	BZW1	Nfx1			Skiv2l
CLK2	CASC3	Cnot7			Lsm14b
LSM3	SNRPD1	Clk2			Hnrnpc
FAM46A	HNRNPUL2	Lars2			Thoc5
CRYZ	ILF2	Ddx25			Hnrnpa0
KIN	RPS13	Rpf2			Fubp1
RPS2	SRP14	Eif2b1			Rrbp1
DUS4L	FAM120B	Ipo8			Wbp4
EIF4A1	AAR2	Ftsj1			Rbm47
EIF4A2	RPL29	Prpf38b			Crnkl1
EIF4A3	CNOT8	Pabpn1			Gle1
IGF2BP1	DDX42	Ccnt1			Rbm17
IGF2BP2	SF3A1	Eif1ad			Hnrnpl
IGF2BP3	RPS12	Thumpd1			Cryz
UBAP2	SMAD9	Srsf1			Ruvbl1
UBAP2L	INTS7	Mrpl47			Pabpc1
SNRPE	RPL27	Wdr5			Phf5a
EIF2B5	ZC3H13	Eif4a2			Dhx57
CRNKL1	HNRNPA1	Zcchc6			Fus
POLRMT	RPL10A	Park7			Thoc2
METTL10	EIF1	Ran			Ddx3y
MRPL41	LRRC47	Cpsf6			Tfip11
MRPS7	FIP1L1	Parp1			Ipo4
NSUN5	DHX36	Rbms2			Rbm3
NSUN7	MRPL24	Xpot			Mkrn1
MTG1	CHERP	Psip1			Tardbp
MRPS28	RPS11	Srbd1			Elavl1
TDRD10	KHSRP	Gtf3a			Api5
RPUSD1	PHRF1	Gpatch8			Zfp36l1
NHP2	MRPL50	Aptx			Sf3b4
XAB2	UBA52	Strap			Zcchc8
FAU	RTCB	Rpl13a			Prpf19
RRP36	C1QBP	Tfam			Mtif3
GRWD1	UTP11L	Ptrh2			Casc3
ENDOV	R3HDM2	Rps14			Pelo
VARSL	HNRNPK	Ilf3			Secisbp2l
MRRF	NSRP1	Rps27			Cwf19l2
MTFMT	CNOT11	Nova1			Habp4
C12orf65	SRSF3	Rbm33			Secisbp2
MRTO4	TNPO3	Rrp1b			Smg7
RBM26	CCNT2	Phax			Tdrd3
RBM27	EIF2S2	Eif2b3			Ubap2
DIS3	RPS3	Ftsj2			Usp10
DIS3L	CCNT1	Prpf6			Eif4e
DIS3L2	RPL41	Rbm14			Magohb
C1QBP	HBS1L	Scaf4			U2af1l4
SUB1	NOP14	Dhx16			Eif3l
MRPS33	MRPS21	Rpl32			Fastkd3
PRPF6	RARS	Rpl22l1			Polrmt
SMG8	KIAA0430	Serbp1			Celf2
PSTK	CMTR2	Polr2i			Dcp1b
GAPDH	RPL12	Ddx50			Cdc5l
TNPO3	RBM25	Rbm19			Bzw1
IPO13	HNRNPR	Eif1ax			Gspt2
MOV10	MTRF1L	Ncbp1			Dusp11
MOV10L1	UBAP2L	Rrp7a			Zranb2
PARP1	PRPF39	Eif3c			Eif4e3
MRPS35	DDX52	Tcerg1			Ddx59
GPKOW	RTCA	Eif2ak2			Fam103a1
SETD1A	TCERG1	Ddx26b			Kpnb1
SETD1B	XPO5	Papd5			Polr2k
SF3A2	BCLAF1	Dgcr14			Rbm5
AFF1	NUP153	Eif2b5			Eif4g1
AFF3	RALY	Mrpl51			Polr2b
AFF4	PSMA1	Tep1			Xrcc6
AFF2	RARS2	Xpo5			Cstf1
PARK7	CLK2	Prkra			Ccar1
TRNAU1AP	ZC3H6	Ddx23
SRBD1	SMG7	Clp1
EIF3D	DDX19A	Sugp2
NOP10	TPR	Setx
WARS	BMS1	Uhmk1
MATR3	AKAP8	Eri2
SNRPD1	RBPMS	Mrps15
SNRPC	NOP10	Rps8
FXR1	PDE12	Xab2
FXR2	MRPL13	Ngdn
FMR1	HEXIM1	Fbxo17
MEPCE	DHX32	Rars
KAT8	DKC1	Rplp1
CIRBP	PAPOLA	Rrp1
RBM3	PRPF3	Nob1
CNOT7	TSR1	Snrpd1
CNOT8	GLE1	Srp14
A1CF	SF3B1	Txnl4b
RBM46	RPS17L	Ireb2
RBM47	AARS	Alkbh5
DND1	PNRC2	Ddx17
HNRNPR	RPP14	Tsr1
SYNCRIP	SMN1	Drg1
ABCE1	RBM34	Rpl19
GPATCH4	RPS20	Lsm5
PAIP1	MRPL17	Smad3
RBM20	MRPL19	Trub2
GNL3	GTF2F1	Prpf40a
GNL3L	PTBP3	Tyw1
FAM120A	XPO7	Tyw3
FAM120B	MRPL51	Mrps34
FAM120C	SSU72	Cpeb2
KHDC1	SMAD7	Isy1
KHDC1L	G3BP2	Gemin4
RPL10L	ZNFX1	G3bp1
RPL10	TSNAX	Ddx39b
EIF2S1	RTF1	Zcchc24
MRPL20	CARS2	Zc3hc1
EPRS	USP39	Eif5
DHX58	DDX56	Hnrnph1
DDX58	INTS8	Mrp63
IFIH1	SRSF1	Cpsf7
CDK5RAP1	AQR	Ssu72
HABP4	ZCCHC14	Fam98b
SERBP1	SMAD5	Abce1
METTL5	PRPF19	Mto1
ZCCHC7	CPSF7	Rps28
WDR36	EIF6	Auh
CCDC86	IPO9	Lrrc47
C2orf15	SRP68	Aqr
MRPL30	EIF3G	Trit1
RPS26	DHX15	Ruvbl2
TEX13A	HNRNPL	Hnrnpf
BARD1	EIF4H	Ints12
XPO4	EIF4A3	Dzip1
RUVBL1	YTHDF1	Clk3
IMP4	EFTUD2	Rpl27a
DDX52	DIS3	Rbm27
THOC1	HNRNPUL1	Mrps33
TRPT1	MRPS5	Nop2
NHP2L1	PAPD7	Guf1
EIF2B2	PAIP2B	Cpsf1
RNF113B	MECP2	Rrp12
RNF113A	UBAP2	Tra2b
INTS10	MRPS25	Fbl
LENG9	RAVER2	Zrsr2
RPS29	TARDBP	Nol3
NOP16	R3HDM1	Mrpl44
U2AF1	PURB	Xpo7
U2AF1L4	LARS	Rpl18a
RANBP6	CWC22	Noa1
IPO5	CNOT6L	Dars2
THOC7	SRSF9	Trmt6
DNMT3B	SNRPG	Zc3h7a
GFM1	SCAF11	Thoc1
RNASE9	PPIE	Smg5
PLRG1	EIF2B2	Pum1
REXO1	RBBP6	Tsen34
ZC3HAV1L	TNPO2	Ppp1r10
LSM14A	AGO4	Mrpl38
LSM14B	IMP4	Exosc8
LUZP4	PARK7	Trmt11
TDRD6	YBX3	Pabpc4
TDRD15	SAFB2	Ythdf1
MRPS22	TIPARP	Magoh
EEF1B2	SRRM1	Atxn2
EEF1D	DHX16	Sap18
SIDT1	PRPF38B	Ifit1
SIDT2	INTS2	Nars
TRMT44	RBM28	Sepsecs
GPATCH8	MRPL49	Rpl23
WDR4	LARS2	Prdx1
SLIRP	ABCF1	Spats2
ATXN1	TROVE2	Frg1
ATXN1L	RBM26	Zmat3
YTHDF1	MEPCE	Mrpl33
YTHDF2	DDX6	Cherp
YTHDF3	ACIN1	Ddx1
LRPPRC	SCAF1	Msl3
TFIP11	NHP2	Nmd3
ILF2	RBM7	Rbm8a
STRBP	NAT10	Trim25
ILF3	ZFP36L2	Mbnl1
TCERG1	DZIP3	Ncl
NXF5	SNRPC	Mrpl3
NXF2B	PABPN1	Rbm25
NXF2	SNRNP70	Mrto4
NXF1	CALR	Ints7
NXF3	SETD1A	Mrps18b
ZRSR1	TRA2B	Abcf1
ZRSR2	RRP36	Patl1
MRPL35	ERI3	Thoc7
RRS1	ATXN1L	Rnasel
PRKDC	EARS2	Dalrd3
NOC2L	FUS	Ythdf2
MTIF3	UPF2	Eif3g
NOL11	STAU1	Rpl30
EXOSC3	DZIP1	Tars2
PNPT1	IREB2	Eif4h
TSNAX	YBX1	Son
RIOK1	GTPBP2	Plrg1
RIOK3	SF3B3	Rps18
PIWIL1	FAM98A	Rps27a
PIWIL2	MBNL2	Mrpl27
PIWIL3	NUTF2	Rbm15b
PIWIL4	EDC3	Dis3l2
PEG10	USB1	Eif2b4
ZCCHC5	RPS27L	Tiparp
POP7	METTL3	Cnot6
FASTKD3	RRP1B	Rpl5
TBRG4	POLDIP3	Ddx55
FASTK	URM1	Puf60
TRMT13	SRSF8	Snrpb2
IREB2	DDX17	Srsf3
ACO1	RPS8	Ccnt2
ZCCHC3	MRPS15	Srsf9
SNUPN	A1CF	Nop14
PTRHD1	ELAC2	Prpf38a
HARS	UTP20	Dars
HARS2	ZC3H7B	Rps25
HNRNPK	RBM47	Xpo4
PCBP1	BAZ2B	Supv3l1
PCBP2	EIF4ENIF1	Npm2
PCBP3	RQCD1	Bysl
PCBP4	INTS10	Mrps35
AQR	SART1	Strbp
ICT1	PQBP1	Ddx20
UNK	INTS4	Mex3c
UNKL	SFPQ	Grsf1
CEBPZ	REPIN1	Pin4
MRPS9	PES1	Smad1
THG1L	SMAD4	Clk4
ZCCHC13	TIAL1	Nop58
CNBP	FTSJ3	Gnl3l
SRRT	EEF1G	Nufip2
CD2BP2	TBRG4	Eef1d
SNRPG	DDX3Y	Polr2g
APTX	NSUN4	Trim21
RPL17	SECISBP2L	Rpl37a
BMS1	PUM1	Surf6
SARS	EIF3I	Parp4
SARS2	RPSA	Mrpl1
PAIP2	ATXN2	Rbm34
PAIP2B	TARS	Pus7l
GEMIN4	CPEB4	Tnpo1
PNRC2	RPS5	Wdr12
FASTKD2	RRNAD1	Rps4x
GEMIN6	CELF1	Rps27l
DDX20	INTS6	Ccdc86
DDX39A	GSPT1	Angel1
DDX39B	KAT8	Alkbh1
DHX37	EPRS	Smg1
ZNF346	ZFR	Rps7
MRPL50	PRPF4B	Ddx58
RNASE1	QKI	Eif1
RNASE2	EIF2B4	Rpf1
RNASE3	TXNL4A	Usp39
RNASE4	SF3B4	Mrpl30
RNASE6	DGCR8	Ipo7
RNASE7	NOLC1	Eif2ak1
RNASE8	CPEB3	Utp23
ANG	EIF2B5	Noc2l
DYNC1H1	DHX38	Rnasek
FTSJ3	SRP54	Rps17
SF3B2	DCP2	Utp15
CTU2	DHX30	Tut1
XPOT	CD2BP2	Trmt5
RBMXL1	RNPS1	Dhx33
RBMXL2	PPP1R10	Safb
RBMXL3	TCOF1	Sf3b1
RBMY1A1	TRA2A	Lonp1
RBMY1B	BICC1	Snrnp40
RBMY1D	EIF4A1	Tars
RBMY1E	PUF60	Cpeb4
RBMY1F	ANKHD1	Baz2b
RBMY1J	EXOSC10	Rc3h2
RBMX	DHX29	Nol11
PPP1R10	MAZ	Eif1b
PRR3	EIF2AK2	Dhx30
DKC1	RPL19	Mrps5
MRPL17	C17orf85	Rars2
TRA2A	USP10	Srsf12
TRA2B	RBM12	Pop4
RPL26L1	THOC2	Snrpe
RPL26	RPL13A	Rps15
AUH	EEF2	Dhx9
EIF3C	EIF3B	Znfx1
EIF3CL	RPS19BP1	Rpl6
SCAF8	RBM4	Akap8
SCAF4	CCAR1	Eif4a1
EEF2K	SON	Cpsf4
RPL6	INTS1	Nup153
MRPL11	RC3H2	Esrp2
G3BP1	AGO1	Tlr3
G3BP2	NOP2	Nsun6
MRPS26	RBM15B	Snrnp70
SF3B5	ARL6IP4	Cpeb3
DHX34	TNPO1	Wdr43
UTP23	SREK1	Fubp3
SNRNP48	AARSD1	Ptbp2
PRPF38B	SMG6	Repin1
HEXIM1	NXF1	Ptges3
HEXIM2	GNL2	Rpp25
SRRM2	TNRC6A	Aff1
SRRM3	RPS10	Txnl4a
PIH1D3	LARP1B	Sf3b2
DHX40	CNOT4	Nars2
DHX38	RBFOX2	Mepce
TRMT61B	FAU	Rbm7
CSDC2	LONP1	Papola
CARHSP1	ZCCHC6	Atxn1
POP4	RPL28	Pus3
LARP6	CDK9	Samhd1
RNPC3	U2AF1	Krr1
RPL30	EEF1D	Eif2b2
RUVBL2	RPLP1	Cnot10
DRG1	ATXN1	Mrpl39
TRIM25	PTBP1	Srsf5
RQCD1	POLR2E	Dcp1a
MRPS18C	C12orf65	Lsm1
MRPL45	PAPD5	Mecp2
RPLP2	EIF2AK3	A1cf
SRP19	PRDX1	Ftsj3
RPS24	SRP19	Cpsf3l
AKAP17A	PURA	Ythdc1
NXT2	UPF1	Unk
NXT1	SUGP2	Helz
MRPL9	CELF2	Tarbp2
RPL27	NHP2L1	Pno1
RPL24	DNMT1	Snrnp200
CNOT10	SF3B2	Rqcd1
ABT1	SRP72	Snd1
DDX25	RPL10	Polr1e
DDX19A	TRNT1	Urb1
DDX19B	ZNF106	Rnh1
MRPS30	PDCD11	Taf15
SMG1	QARS	Ddx27
EXOSC5	YTHDC2	Elavl4
AIMP2	DUS1L	Rrp36
BZW2	GTF3A	Tfb2m
BZW1	RPS9	Ppp1r8
PARS2	GPATCH8	Tsn
INTS12	CARHSP1	Wdr61
EIF3H	ZFP36L1	Mettl10
SKIV2L	CLK3	Papd4
RC3H2	IPO13	Ttf2
RC3H1	MRPL3	Mrpl34
ZFP36	UNK	Ilf2
ZFP36L1	CPSF6	Esf1
ZFP36L2	SAMHD1	Mrps17
ANKHD1	RBM33	Noc3l
ANKRD17	SCAF4	Ddx5
HELZ2	NUFIP2	Rpl15
UPF1	ZC3H11A	Maz
DROSHA	FUBP1	Ipo5
MRPL37	SRSF11	Zfp36
PUS10	FTO	Pan3
NUDT16	TFIP11	Tcof1
NUDT16L1	FAM120A	Polr2j
TRMT11	EIF2AK4	Syf2
PET112	RPL3	Rsl1d1
NUFIP1	MCTS1	Top1
PURA	ZCCHC11	Hnrnpu
PURB	SETX	Oas3
PURG	SRSF4	Mettl14
ZRANB2	RPS21	Utp11l
THOC5	PARP1	Trove2
TSEN54	DDX27	Mtrf1l
SRP9	NOP9	Cwc27
PIN4	ZFC3H1	Hnrnpab
ZC3H14	ZCCHC2	Rps29
CNOT2	URB1	Mrps18c
TARBP1	XRN1	Khsrp
AGO1	CNOT1	Mphosph10
AGO2	MBNL1	Ddx49
AGO3	EDC4	Cebpz
AGO4	ACO1	Pus7
LARP4B	DDX23	Nol8
LARP4	ISG20L2	Farsa
SNW1	POLR2L	Rpl35
EZH2	MTG1	Skiv2l2
EIF3B	RPL36	Eftud2
RPP30	EWSR1	Rbmx2
ZMAT3	NYNRIN	Nol10
PTGES3	FASTKD1	Rbm41
KARS	EIF2AK1	Sf1
RAN	ASH1L	Aen
SNRPA	EIF5A	Tufm
SNRPB2	SMAD3	Sidt1
HEATR1	RPS16	Xrn2
PTGES3L-AARSD1	EIF4E2	Rnaseh2c
AARSD1	SRA1	Zgpat
CPSF3	NELFE	Eif4a3
CPSF3L	ILF3	Suz12
CWC25	PIH1D1	Pop5
RPS5	RPLP2	Ints2
POLR2D	CLASRP	Ddx52
C9orf114	ZRANB2	Eif3k
MRPL44	ZC3H7A	Ddx10
ETF1	CANX	Exosc3
GAR1	SMG5	Zc3h13
MVP	RUVBL2	Farsb
RPF2	CCAR2	Cpeb1
ZC3H18	ZC3H18	Nono
INTS5	PRPF40B	Ncbp2
INTS3	PRPF4	Mrpl13
LSM6	MSI2	Ythdf3
SNRPF	KHNYN	Ppil3
TUT1	DICER1	Aco1
MTPAP	FAM46A	Sf3a2
EIF2AK1	PARP12	Riok2
EIF2AK2	IPO8	Celf4
EIF2AK3	CNOT3	Srpk2
EIF2AK4	CPSF1	Parn
MRPL22	RBM10	Utp20
PES1	RPS2	Rpl18
LSM7	RPS15	Hnrnpr
PAPD4	SYMPK	Nudt16l1
ZCCHC11	YARS	Trub1
ZCCHC6	DCP1A	Zc3h3
KHDRBS1	HNRNPH1	Smad2
KHDRBS2	ANKRD17	Sugp1
KHDRBS3	CARS	Fmr1
QKI	PTRF	Elac1
SF1	RBM12B	Ebna1bp2
LRRC47	SNRPB	Rpp14
ISY1	MYEF2	Luc7l3
SRRM1	MOV10	Pes1
IPO9	GNL1	Pdcd7
MTRF1	RPL18A	Rps10
MTRF1L	GARS	Prpf39
WIBG	ESRP1	Gpatch1
PPAN	U2AF2	Exosc1
FUBP3	AGO3	Dhx36
FUBP1	SRRT	Tsen54
KHSRP	XPO1	Ptbp1
CHTOP	RPL8	Rnmt
PTCD2	TUFM	Mrps26
POLR2A	SNRNP200	Csde1
MRPL43	RANBP2	Rpl41
DDX55	SND1	Esrp1
RPS15	IARS	Ipo9
CPSF4	CAPRIN2	Clasrp
CPSF4L	SUPT6H	Ppil4
CSTF2	NOL3	Clk1
CSTF2T	RPLP0	Rpl28
RAVER2	WARS	Hexim1
RAVER1	CELF3	N4bp1
EIF1AX	AKAP8L	Mrpl52
EIF1AY	WDR46	Hnrnpul2
DALRD3	MARS	Npm1
NSUN2	GTPBP1	Pprc1
URB2	AFF4	Larp7
PHAX	PELO	Elac2
PPARGC1A	ANGEL1	Samd4b
PPARGC1B	EIF4G3	Urb2
PPRC1	BZW2	Rpl29
PHF5A	NOC2L	Dhx32
MCTS1	FASTK	Snw1
RRP7A	RPS19	Hnrnpul1
DGCR8	SF3B5	Kars
ZC3H13	ZC3HAV1	Eif4g2
UPF3A	DDX41	Ints1
UPF3B	INTS5	Larp1b
RBM24	HARS	C1qbp
RBM38	CTIF	Zc3h18
THOC3	CPSF3L	Srsf10
IGHMBP2	PRPF8	Tnrc6a
PAPD5	RPL35	Cpsf2
PAPD7	MVP	Mrpl43
GFM2	AEN	Rplp0
PHRF1	ATXN2L	Mrpl14
VARS	RBM14	Ern1
VARS2	FBXO17	Prpf40b
MRPL1	PWP2	Bicc1
INTS7	SETD1B	Rbm28
ATXN2L	PRKDC	Adar
ATXN2	XPO6	Vars2
PPIL4	GNL3	Lsm2
PPIL3	DAZAP1	Mtpap
PPWD1	UBA1	Eif3d
CWC27	SUPT5H	Zc3hav1
PPIH	RRP12	Srsf4
NUTF2	FARSA	Rbfox2
MRPL18	SPATS2	Eef1a2
LSM11	DIS3L2	Las1l
AARS2	ZC3H12C	Tsen15
AARS	AFF1	Rpl14
MIF4GD	HELZ	Gemin5
CTIF	TRMU	Ipo11
C9orf129	POLR2A	U2af1
LUC7L2	TNRC6B	Ighmbp2
LUC7L3	SKIV2L	Ints10
LUC7L	IPO4	Msi2
DUS2	ERN1	Prpf3
RNF17	SAMD4B	Iars
TDRD1	SIDT2	Dhx34
MRPS10	BAZ2A	Mrpl18
FAM103A1	ZMAT3	Eftud1
ENOX1	EIF4G1	Mtg1
ENOX2	ALKBH5	Rbm22
RBPMS	PPRC1	Ddx31
RBPMS2	HDLBP	Rpl9
NIP7	VARS	Vars
RPL3	SPEN	Rpl11
RPL3L	SMG1	Mrps11
RNASE11	SETD7	Gspt1
RNASE12	SRPR	Uba52
RPLP0	NOL6	Rpl10a
RBM34	RRBP1	Pih1d1
CMTR2	POLR2J3	Rnps1
ENDOU	SRRM2	Eif4enif1
PUM1	GAPDH	Scaf1
PUM2	DYNC1H1	Scaf8
TYW5	SUGP1	Khdrbs3
TYW3	TEP1	Rpl26
TRMT1	CRYZ	Prpf18
RAE1	EEF1A2	Ash1l
SLU7	WBP4	Naa38
EIF2B4	MRPS23	Agfg1
EIF5B	MRPL27	Cnp
GPATCH1	SNIP1	Skiv2l
RPL36	MRPL10	Ptcd1
EEF1A1	MAK16	Mrpl28
EEF1A2	RAE1	Dcaf13
RRP8	POLR2H	Lsm14b
UBA52	PRPF18	Hnrnpc
R3HDM1	DDX26B	Ddx54
R3HDM2	SNRPA1	Thoc5
PA2G4	RBM4B	Rpp38
AAR2	KIAA0391	Hnrnpa0
ERI1	DDX39A	Tdrkh
ERI2	TARS2	Ints6
ERI3	RRP15	Fubp1
NIFK	DDX31	Rrbp1
METTL14	DIMT1	R3hcc1
MRPL32	TSEN34	Mrpl35
CPSF6	THOC1	Qtrt1
CPSF7	BRIX1	Wdr36
RPL7A	METTL2B	Rpl10
WDR46	SAMD4A	Wbp4
SRP14	NOVA1	Rbm47
TFAM	SMG8	Ssb
CMSS1	SMAD1	Crnkl1
XPO6	ZCCHC17	Mrpl37
EXOSC1	DXO	Gle1
ZNF106	PPWD1	Mrps23
UTP14A	DHX33	Smad4
UTP14C	EEF2K	Rbm17
TRUB1	RBM19	Rps2
TRUB2	XAB2	Eef1b2
PRIM1	LSM1	Setd7
PTCD3	POLR2D	Hnrnpl
HNRNPA0	IFIT1	Cryz
HNRNPA1	REXO4	Rpl13
HNRNPA1L2	FASTKD5	Mrps9
HNRNPA2B1	TRMT6	Tbl3
HNRNPA3	DDX60	Zcchc9
HNRNPAB	RNASEL	Hrsp12
HNRNPD	MRPL28	Ruvbl1
HNRNPDL	YRDC	Rpl39
RANBP2	IMP3	Mrps36
RPL7	RPF2	Pabpc1
RPL7L1	DDX10	Qrsl1
RNASE13	ZNF622	Eif2a
RPS6	QTRTD1	Phf5a
MRPL3	CLK4	Riok3
DDX28	TRIT1	Dhx57
DDX47	CWC25	Grwd1
RNASEH2C	NUPL2	Fus
TFB2M	MSL3	Eef1e1
TEP1	MTPAP	Thoc2
NOC4L	MRPL43	Ddx3y
CPSF1	SMG9	Canx
DDX1	OBFC1	Tfip11
DDX3X	SURF6	Ipo4
DDX3Y	NOVA2	Rbm3
DDX4	MRPL22	Rrp15
NOP56	TGS1	Aimp2
RPS20	PUS7L	Mrps6
MPHOSPH10	MRRF	Mkrn1
MRM1	VARS2	Tardbp
DXO	GSPT2	Elavl1
DENR	ZNF473	R3hdm2
RPL21	FTSJ1	Api5
RPS10	CXorf23	Zfp36l1
NAT10	TRMT5	Sf3b4
UTP18	SNRPF	Zcchc8
NOL12	RBM42	Prpf19
DDX31	DRG2	Rnaseh1
ABCF1	RBMS2	Lrrfip2
DNMT1	TRMT10C	Mtif3
SNRPA1	POP4	Casc3
API5	ZFP36	Snrpc
SHQ1	EXOSC9	Pelo
AKAP1	RBMXL1	Mrpl40
FTO	ADAT1	Wars
PUF60	GEMIN4	Mars
SAMHD1	PCBP4	Eef1g
RBM45	UPF3B	Secisbp2l
FAM98B	MRPS28	Cwf19l2
FAM98A	DUSP11	Rpl35a
FAM98C	EXOSC8	Habp4
PCF11	NAA38	C1d
EIF5	EIF1AD	Secisbp2
ZC3HC1	FAM103A1	Mrpl24
HNRNPC	ESRP2	Smg7
HNRNPCL1	RNASEH2C	Nsun2
RALY	ZNF768	Tdrd3
RALYL	RIOK1	Rpl38
SEPSECS	TARSL2	Eif2d
NPM1	CDK5RAP1	Rrnad1
NPM3	DDX54	Tarsl2
NPM2	TDRD3	Urm1
NUPL2	NOC3L	Ubap2
MRPS14	INTS9	Trmt2a
SF3A1	SRSF8	Usp10
EIF3A	SNRPA	Eif4e
FASTKD5	GPATCH4	Srrt
TDRD3	ZCCHC7	Magohb
SNRPB	MRPL1	U2af1l4
SNRPN	DBR1	Snrpf
YRDC	ZCCHC9	Gemin8
POLR2K	MRP63	Mrps21
ERN2	PDCD7	Zcchc14
ERN1	TUT1	Eif3l
RPL5	KHDRBS3	Mrps22
RPS17	FTSJ2	Fastkd3
RPS17L	LSMD1	Polrmt
DARS	CWF19L1	Celf2
IPO7	RPS17	Lrrfip1
IPO8	DCP1B	Nolc1
SMN1	TNRC6C	Exosc10
SMN2	MRPL23	Mrps2
GTPBP4	MRPL15	Dcp1b
MRPL13	MRTO4	Cdc5l
MRPL46	POLRMT	Prr3
LSM5	NPM2	Bzw1
EIF4G3	GRWD1	Wars2
EIF4G1	JAKMIP1	Bms1
EIF4G2	NOB1	Gspt2
GTF2F1	PNO1	Mrpl17
RPS15A	POLR2J2	Dusp11
PIH1D2	MRPL14	Zranb2
TTF2	SNRNP35	Gars
PUS3	THOC5	Gtpbp4
RBM7	C9orf114	Mrpl19
RBM11	PUS3	Eif4e3
TSEN2	TSFM	Pdcd11
RBM42	AKAP17A	Cdk9
UTP3	AKAP17A	Rps23
HNRNPL	ALYREF	Ddx60
HNRNPLL	AUH	Nsa2
PTBP1	SUPV3L1	Yars2
PTBP2	MAGOH	Mrpl45
PTBP3	NOA1	Rnase4
SYMPK	EED	Ddx59
POLR2F	EMG1	Dnmt1
TSR2	NGDN	Rps5
KIAA0391	EEF1E1	Fam103a1
POLR2G	DDX20	Kpnb1
WDR5	METTL10	Sars
SNRNP40	LSM2	Mettl5
WDR83	MRPL38	Polr2k
ZFC3H1	TRUB2	Mrps31
RPL15	MRPL44	Wdr3
SNRNP35	WIBG	Mrpl4
SNRNP70	ENOX2	Rbm5
MRPL39	LSM5	Eef1a1
TLR7	NKRF	Trpt1
TLR8	MRPL16	Eif4g1
TLR3	RNASET2	Polr2b
NAA38	PIN4	Xrcc6
PRPF31	GATC	Cstf1
MRPL55	C2orf15	Ccar1
TRMT2A	DDX59
TRMT2B	INTS12
RPS3A	PTBP2
BRCA1	RPL26L1
RIOK2	HELZ2
DHX16	NIP7
DHX33	AGO2
DHX35	NOM1
DHX32	MRPL39
DQX1	SHQ1
DHX15	UTP14A
DHX8	RBMX2
MRPS5	BUD13
SAP18	MRPS36
TUFM	ERI1
EEFSEC	MRPL54
TDRD12	NOL9
SKIV2L2	GPKOW
TRDMT1	QRSL1
ZNF473	IFIT3
FCF1	TRMT11
URB1	PPIL3
CARS	SNUPN
CARS2	TFB2M
CELF1	MRPS34
CELF2	RPP30
CELF3	QTRT1
CELF4	TRIM21
CELF5	TRMT2A
CELF6	PUS7
XPO1	MRPS2
DDX17	TRIM56
DDX46	TSEN54
DDX5	R3HCC1
DDX42	MRPS18A
DDX43	PHF5A
DDX53	MRPS6
FIP1L1	MRPS11
MRPL14	CWF19L2
TXNL4A	RNASEH1
TXNL4B	NSUN3
RBM39	ISY1
RBM23	TRPT1
CPEB1	PTRH2
CPEB2	DHX37
CPEB3	TDRKH
CPEB4	LCMT2
INTS9	TLR3
CACTIN	MSI1
MPHOSPH6	C11orf68
RPL34	TRMT2B
OBFC1	TARBP2
RPS12	CELF6
PRPF8	WARS2
SECISBP2L	TBL3
SECISBP2	KIN
RPUSD3	TTF2
RPUSD4	ERI2
DDX6	MIF4GD
RPL28	POP5
ELAC1	TRMT13
NOM1	RNASE1
TROVE2	RRP8
EEF1E1	CPSF4
TARSL2	UTP15
TARS	DDX55
TARS2	POLR2F
IARS	DDX49
RPL18A	AARS2
ESF1	MRPL2
EEF2	MRPS31
EFTUD2	CMSS1
DDX60	NUDT16L1
DDX60L	LSM10
MRPL2	SRFBP1
SLC4A1AP	POLR2J
MAZ	EXOSC7
EIF2S3L	GEMIN8
EIF2S3	ABT1
AIMP1	TYW5
APEX1	EXOSC1
EIF3J	ZCCHC24
PABPC3	RAVER1
PABPC1L	MRPL21
PABPC1L2A	MRPL48
PABPC1L2B	RBM48
PABPC4L	RBM41
PABPC5	RPL21
PABPC4	MRPL53
PABPC1	CCDC59
MEX3A	TRMT1
MEX3B	RPS28
MEX3C	URB2
MEX3D	ZC3H8
GEMIN7	NSUN6
MRPS23	EIF5A2
PSIP1	RPUSD4
SRP54	PTCD1
FARSB	MPHOSPH6
SPEN	DDX51
RBM15B	MAGOHB
RBM15	IFIT2
DNAAF2	RPL22L1
SF3B1	SF3A2
RNASEH2B	METTL2A
FARSA	RRP1
NOB1	TRMT12
EIF2A	HNRNPA1L2
RNASEL	DNAAF2
TRNT1	LARP6
EIF4ENIF1	POLR2I
MECP2	PABPC1L
RBM22	YARS2
CMTR1	MTHFSD
RPL39	RBM43
RPL39L	ZC3HC1
RPSA	DHX34
PARP4	ZRSR2
CSTF1	ZNF346
NCBP1	IGHMBP2
SNRNP25	MRPL11
DNAJC21	MRPS26
CWC22	HRSP12
NFX1	TOP3B
MRPS31	GNL3L
SMG5	PET112
SART1	RNASE4
GEMIN2	MRPL34
NR0B1	SIDT1
DCP2	CPEB1
TAF15	DDX25
EWSR1	RPP25
FUS	ALKBH1
EDC4	THOC6
FBLL1	TRNAU1AP
FBL	LSM7
MRPS27	MRPL30
ALKBH1	PRR3
ZCCHC17	EXOG
MRPL49	OAS1
RPL18	ELAC1
RPS4X	RPUSD3
RPS4Y1	ZNF598
RPS4Y2	MRPL52
NOP14	EXOSC2
KRR1	EXOSC3
NCL	MRPL4
PRPF18	ENDOV
C1D	BYSL
ADAT3	TSR3
UTP20	POLR2J2
SNIP1	TXNL4B
GUF1	CLP1
GCFC2	TRMT61B
UTP6	GPATCH1
SRSF1	ALKBH8
SRSF3	TRMT10A
SRSF4	RPP38
SRSF5	ZC3H3
SRSF6	SARS2
SRSF7	ZGPAT
SRSF9	DGCR14
USB1	THUMPD2
NOL6	SWT1
PPIE	POLR1E
RRBP1	U2AF1L4
SUZ12	SRSF12
TERT	MRPS17
MSL3	AIMP2
BICC1	FASTKD3
MRPS16	GAR1
RBMX2	ICT1
MRPL40	THG1L
ISG20
ISG20L2
AEN
REXO4
TGS1
ZC3H4
ZC3H6
ZC3H8
RPL27A
RPS19
SYF2
TFB1M
DIMT1
TSEN34
DCAF13
RPL9
ARHGEF28
AC004381.6
EIF4H
EIF4B
DDX54
MRPS36
PRPF40A
PRPF40B
EIF3L
NOL8
MTO1
PSMA1
HTATSF1
FTSJ1
LAS1L
POP1
DZIP3
DGCR14
CDK9
PAN3
RPL29
DCPS
MRP63
MRPL27
POLR2H
ZNF239
XRN1
ZFR
ZFR2
AGFG1
NSA2
DDX10
TBL3
INTS2
YBX1
YBX2
YBX3
SURF6
THOC6
EIF3I
STRAP
RPL13
RRP12
MRPS2
ZCCHC8
EFTUD1
RPL35
NSRP1
RPUSD2
BCDIN3D
THUMPD1
TRIM21
RANBP17
XPO7
TRMT12
ACIN1
ZNF385A
RPL23
EED
DNTTIP2
SBDS
DDX51
RBM18
IPO11
RPL22
RPL22L1
LCMT2
ZC3H11A
FYTTD1
RNPS1
RPS23
RNASEH2A
FRG1B
FRG1
NOL7
PRPF38A
RBM41
RBM12
RBM12B
ESRP1
ESRP2
HNRNPF
HNRNPH1
HNRNPH2
HNRNPH3
GRSF1
RNH1
NOL9
SRFBP1
ARL6IP4
RPP40
ALKBH5
SMG7
PDE12
CCRN4L
ANGEL1
ANGEL2
CNOT6
CNOT6L
PDCD11
RPL35A
MRPL21
SMG6
PRPF19
PRPF4
INTS4
SRPK2
SUPV3L1
RBM17
NAF1
YARS
LRRFIP1
LRRFIP2
EIF4E2
EIF4E1B
EIF4E3
EIF4E
BUD13
CTU1
GTPBP1
GTPBP2
MTERFD2
SRPR
DDX50
DDX21
ZCRB1
RPL13A
SRA1
PAPOLB
PAPOLG
PAPOLA
RPL41
ZNF768
SCAF1
MRPS15
RNASET2
EIF2B1
RPL36A
RPL36AL
DDX26B
INTS6
RPS7
RRNAD1
MRPS21
SETD7
RBM8A
MAGOH
MAGOHB
RPL37A
NOLC1
IARS2
LSM1
SUPT4H1
EXO1
DCP1B
DCP1A
DNAJC17
RNGTT
DUSP11
CHERP
WDR61
NANOS1
NANOS2
NANOS3
EBNA1BP2
HELZ
RNMTL1
PDCD4
PTRH2
SART3
ZC3H10
LSM2
MRPS25
RPP21
ZMAT2
IFIT1
IFIT2
IFIT5
IFIT1B
IFIT3
NOVA1
NOVA2
SNRPD3
YARS2
PTCD1
TSR1
MRPS6
TAF9
RPL11
DDX23
DDX59
CCNT2
CCNT1
RPL8
SARNP
IMP3
SRRM4
CNP
LIN28A
LIN28B
EIF3K
SF3B14
EIF2S2
RNMT
MRPL42
THRAP3
BCLAF1
CXorf23
PNO1
RBM4
RBM4B
RBM14
R3HCC1
R3HCC1L
KIAA0430
POP5
MRPL51
MARS
TYW1
MRPL16
DUS1L
QRSL1
WARS2
WRAP53
RSL24D1
SF3B4
TDRD7
LARP1
LARP1B
RPL23A
BAZ2A
BAZ2B
EIF3E
CWC15
TOP1
RPL31
SUPT6H
TST
HNRNPU
HNRNPUL1
HNRNPUL2
RPS25
MRPL23
EIF1AD
SETX
MARS2
CNOT3
MTIF2
JAKMIP1
FASTKD1

## Sheet: Figure 1c
	Primary Screen Glucose-Stimulated Insulin Secretion
	Figure 1c
		Color code:	Red	Grey	Yellow
			Log2 SSMD	Log2 SSMD	Log2 SSMD
	Gene:	LOG2FC	Hit	Target Only	Labelled
	Eif5a2	0.0496863		-2.02744
	Sf3b5	-0.6335	2.64677
	Sympk	-0.298072	0.237061
	Smad5	0.0368747		-3.19348
	Smndc1	-0.460469		-0.244052
	Mrps16	-0.150053		-1.25947
	Eif2s2	-0.294991	1.54529
	Msi1	-0.539759	0.399576
	Thrap3	0.0555357		-2.10744
	Celf6	-0.795822	0.488431
	Sarnp	-0.134898		-0.924563
	Ddx3x	-0.297104	1.719
	Sart1	-0.444469	1.12738
	Caprin1	-0.399119	1.25822
	Paip2	-0.465993	1.48804
	Rbm6	-0.00789754		-3.4245
	Rps3	0.118257		-0.359564
	Gltscr2	-0.223167	1.10172
	Tsnax	0.0330522		-1.78486
	Gtpbp1	0.0862369		-0.260057
	Ipo13	-0.0774635		-1.00368
	Mrpl15	-0.0729904		-1.77409
	Mphosph6	-0.398254	0.515082
	Celf1	0.0389868		-2.99628
	Pcf11	-0.697184	0.929959
	Dap3	-0.145282		-0.835826
	Luc7l2	-0.258788	1.12937
	Qtrtd1	0.0269342		-2.36767
	Nip7	-0.421162	0.971852
	Thoc6	-0.230193	0.414687
	Dcp2	-0.341272	0.939544
	Nsun4	0.00805842		-4.17113
	Sidt2	-0.257891	0.798419
	Ifit2	0.110465		-0.000986285
	Tnrc6b	-0.175312		-0.190726
	Lsm4	-0.228071	0.990586
	Sart3	-0.57346	2.05846
	Dhx38	0.417201	2.1647
	Dhx15	-0.463664	1.87906
	Psma6	0.345303	1.40213
	Srsf11	-0.0701205		-0.949763
	Cnot3	0.0718848	2.33961
	Luc7l	-0.496686	2.70744
	Srp68	-0.216488	1.77266
	Mbnl2	-0.0623037		-1.37111
	Srp9	0.336013	3.00529
	Tnpo2	-0.2076	0.827673
	Eif3a	-0.12916	0.510112
	Srsf2	-0.158693		-0.0160887
	Dazap1	-0.205417	1.69746
	Htatsf1	-0.325697	1.86544
	Nsun3	-0.188825	0.764958
	Mettl3	-0.156908		-0.300738
	Rc3h1	0.00418824		-6.02859
	Fcf1	-0.255229	0.45203
	Rpl7a	-0.194139	2.56178
	Eed	-0.214227		-0.0948639
	Purb	-0.254566	0.351265
	Aars	-0.404695	1.91767
	Spats2l	-0.330575	0.804313
	Cnot4	-0.152334	0.473806
	Slbp	0.344071	2.5933
	Mrpl54	-0.138382	0.0930116
	Papd7	-0.0833018	0.526816
	Fip1l1	-0.210682	1.67303
	Drosha	-0.136447		-0.257528
	Polr2a	-0.0604797		-0.415353
	Abt1	-0.120895	1.07526
	Khdrbs1	0.322276	0.735077
	Poldip3	-0.137772		-0.371302
	Fam120b	-0.0849517		-0.307715
	Srfbp1	-0.0845563	1.06201
	Arl6ip4	-0.181745	0.441406
	Tdrd7	-0.410288	1.4111
	Fam120a	-0.416101	1.12071
	Rngtt	-0.713111	1.66826
	Eef2k	-0.658633	1.5344
	Pnpt1	0.08413		-1.92199
	Raly	0.459859	1.70556
	Hars	-0.344805	1.36019
	Tsfm	-0.186596	0.323012
	Gatc	-0.460486	2.11316
	Mrpl42	-0.740908	2.01648
	Pwp2	-0.197596	0.376938
	Prpf4	-0.246077		-0.0484637
	Dbr1	-0.332287	0.726872
	Fastkd2	0.0452579		-1.46543
	Mrps28	-0.297095	0.625941
	Jakmip1	-0.347474	1.5992
	Xpo1	-0.293102	0.610655
	Ubap2l	-0.617317	1.41652
	Slu7	-0.673557	2.05048
	Zfc3h1	-0.404372	0.642581
	Mrps25	-0.562461	1.83731
	Eprs	0.121744		-0.56023
	Srsf6	-0.288037	0.508305
	Smn1	-0.654275	2.23519
	Nudt21	-0.750932	0.727735
	Pum2	-1.05449	1.27643
	Gnl1	-0.485278	3.04368
	Raver1	-0.389659	1.59529
	Rps20	-0.756187	2.58406
	Dicer1	-0.11221		-0.811595
	Pcbp2	-0.370275	2.02339
	Gfm2	-0.661845	1.70424
	Ascc1	-0.372208	0.589154
	Dynll1	-0.24471		-0.0950931
	Ddx47	0.15509		-0.331943
	Rexo2	0.122236		-0.38834
	Snrpa	-0.227966	0.616491
	Pcbp4	-0.392784	1.30778
	Denr	-0.647158	2.56828
	Mrpl11	-0.382587	1.1661
	Zcrb1	-0.666753	1.4917
	Hars2	-0.169883		-0.00901511
	Lrpprc	-0.353815	1.11457
	Utp14a	-0.450162	0.344151
	Srrm2	-0.531469	0.791445
	Eif6	-0.923574	1.3338
	Nynrin	-0.573862	0.86142
	Ranbp6	-0.261273	0.57943
	Nat10	-0.540057	1.66357
	Mov10	-0.158594	1.07954
	Dis3	-0.202382	0.543659
	Rpusd4	-0.378043	1.98598
	Psma1	-0.318263	0.382456
	Ankrd17	-0.51733	1.53848
	Hint3	-0.0261655		-2.14723
	Mrpl22	-0.385896	0.757769
	G3bp2	-0.270538	1.65581
	Ddx18	0.258347	0.97562
	Prkdc	-0.290812	0.769881
	Snrpd2	-0.391818		-0.090152
	Rbm18	-0.544404	0.944657
	Tial1	-0.652891	0.898987
	Gpatch4	-0.4965	0.00246389
	Mrrf	-0.594175	0.523412
	Ints4	-0.0912094		-0.766833
	Rpl36	-0.556895	1.83472
	Top3b	-0.0432719		-1.89887
	Prpf4b	-0.133072		-1.09469
	Srp72	-0.304177		-0.145991
	Ewsr1	-0.222733	0.827389
	Upf1	-0.206292	0.464911
	Rpl7	-0.112329		-0.534398
	Lsm10	0.30503	0.606572
	Tnpo3	0.0762999		-1.96046
	Hnrnpa2b1	0.117491		-1.72756
	Rbmxl1	-0.354024	0.214513
	Dync1h1	-0.0989568		-0.822838
	Rps6	-0.0516827		-2.24771
	Srsf7	0.233182	0.458547
	Myef2	0.0623893		-2.4508
	Alyref	-0.0347672		-3.27389
	Gtpbp10	-0.678385	1.30757
	Pdcd4	-0.831037	1.69728
	Rpl27	-0.616793	0.871089
	Zc3h7b	-0.420177	2.20458
	Stau1	-0.338189		-0.101141
	Thumpd3	-0.451238	2.00986
	Akap8l	-0.309178	0.203395
	Nudt16	-0.234143	0.392763
	Dimt1	-0.266051	1.68026
	Gnl3	-0.709484	1.49892
	R3hdm1	-0.443723	1.97266
	Gnl2	-0.453605	1.55013
	Pde12	-0.506595	2.04494
	Rtf1	-0.138742	0.258643
	Paip1	-0.115013		-0.631606
	Ddx19a	-0.0817718		-0.598549
	Upf3a	-0.0918063		-0.616581
	Aarsd1	-0.292247	0.232655
	Mterfd2	-0.177066	1.17956
	Yars	-0.413468	2.04501
	Rpl12	-0.248711	1.00232
	Dhx37	-0.487747	1.97551
	Lsm7	0.0695077		-0.0675319
	Zc3h8	-0.135809		-0.473528
	Srrm1	-0.351863	1.23332
	Dhx29	-0.588152	2.88798
	Polr2f	-0.398787	1.68772
	Sf3a1	-0.242682	0.586018
	Rsl24d1	-0.231125	0.598256
	U2af2	-0.275354	0.832234
	Ifit3	-0.522631	3.75624
	Mcts1	-0.151374	0.198957
	Srek1	-0.195036	0.813283
	Bzw2	-0.42929	2.23734
	Gpkow	-0.123122		-0.366897
	Rnase1	-0.0983209		-0.627461
	Ddx56	-0.12513		-0.086517
	Eif4b	-0.113144	0.0343574
	Ddx41	-0.179156	1.12359
	Angel2	0.146263		-0.486129
	Eif3m	0.083926	0.470229
	Polr2d	-0.498181	1.9435
	Larp1	-0.134714	1.09348
	Mrps14	0.0503482		-0.407385
	Sfswap	-0.0508729		-0.600018
	Eef2	-0.269267	1.8544
	Yrdc	-0.317774	2.15481
	Stau2	-0.195262	0.784257
	Trmu	-0.142998	0.271838
	Fastkd1	-0.486858	1.51225
	Zfr	-0.376753	2.22357
	Hnrnpa1	-0.27106	1.82396
	Rps24	-0.358478	2.27988
	Zc3h12c	-0.303792	1.72016
	Nol7	-0.439546	2.79873
	Carhsp1	-0.208642	1.73979
	Eif2ak3	0.00700128		-4.45366
	Snrpd3	-0.999649	1.94846
	Thg1l	-0.842121	1.29359
	Pabpc1l	-0.314438		-0.0901314
	Nol9	-0.787747	4.31528
	Rbm43	-0.773211	2.69184
	Syncrip	-0.0713873		-2.12135
	Hnrnpa3	-0.735395	2.34673
	Cstf3	0.0825623		-2.02058
	Rbms1	-0.387987	0.930892
	Exog	0.296495		-1.05044
	Mkrn2	-0.654078	2.11571
	Upf3b	-0.0225627		-3.74078
	Rbbp6	-0.234559	0.800064
	Exosc7	0.436256	0.767774
	Imp3	-0.07739		-1.9252
	Alkbh8	-0.34251	0.19145
	Rpl23a	-0.290279		-0.18647
	Rbm10	-0.170091		-1.22971
	Akap1	-0.554317	0.922195
	Ddx6	-0.688857	1.1131
	Mrpl9	-0.470343	0.675528
	Eif2s1	-0.000612702		-5.10506
	Nhp2l1	-0.556761	0.577826
	Gtf2f1	0.101091	0.491141
	Cnot1	-0.350067	1.43472
	Srp19	-0.0894948		-1.14809
	Snrnp35	0.0265817		-1.49959
	Ythdc2	-0.169316		-0.580165
	Dhx8	-0.377326	1.6937
	Eri1	-0.303161	2.17014
	Ppie	-0.153164	0.404836
	Pan2	0.14262		-0.240445
	Mrps18a	0.291945	0.722012
	Xpo6	0.20799	0.387599
	Rpusd3	0.190274	0.522509
	Snrpn	0.117215		-0.43138
	Hnrnpm	0.0576674		-0.631337
	Rpl8	-0.104725		-1.01417
	Sbds	-0.217838	1.05189
	Cstf2t	0.232522	0.878842
	Rnpc3	0.298774	1.56282
	Nom1	0.0418863		-0.572202
	Fto	-0.0985266	0.3272
	Rrp8	0.386427	1.28121
	Tnrc6c	-0.328051	0.768871
	Rps11	0.0346026		-1.54481
	Trmt1	0.274227	0.408985
	Trnau1ap	-0.276374	2.94987
	Rbm39	0.0112786		-1.91047
	Rpl4	-0.237895	0.321679
	Mrps30	-0.00142988		-2.93383
	Eral1	0.393854	2.94624
	Cwc22	-0.317671	1.0849
	Ctif	0.3958	1.8201
	Thumpd2	0.0932019		-0.352517
	Smad7	0.360722	1.85723
	Cnot6l	0.152875		-0.72451
	Snrnp48	0.068743	0.419389
	Rpl31	-0.707676	1.75054
	Rplp2	-0.209572	1.19886
	Cnot2	0.170196		-0.454531
	Sars2	-0.0907424	1.37467
	Utp18	0.113929	0.644754
	Gfm1	0.118665	0.347755
	Hdlbp	0.212245	1.16688
	Mrpl10	0.145457		-0.0225546
	Ddx21	0.196982		-0.0161539
	Nxf1	-0.0390865		-2.0051
	Rpl3	-0.100383		-0.48269
	Ybx1	0.188186		-0.24126
	Utp3	0.409179	2.90781
	Ddx42	0.110828	0.600825
	Iars2	0.0344855		-1.4771
	Bud13	0.141029	1.12836
	Nol6	0.328124	1.08811
	Eif4g3	-0.2697	2.26151
	Sra1	0.0326428		-1.91391
	Eif3h	-0.198556	0.570678
	Fyttd1	-0.0532058		-1.38898
	Tra2a	0.0762948		-1.57359
	Zc3h14	-0.0770865		-0.998592
	Wdr46	0.150032		-0.00224872
	Adat1	-0.371376	2.4225
	Rps15a	-0.409363	2.06899
	Rbm26	0.109818		-0.884789
	Rsrc1	0.0743519		-0.663277
	Mbnl3	0.317686	1.73551
	Aimp1	-0.0889623		-1.74241
	Slc4a1ap	-0.121879		-0.998704
	Rps16	-0.0839781		-0.304563
	Ddx51	0.440347	2.99905
	Fxr1	-0.184222	0.118177
	Eif4e2	0.118738		-0.598898
	Exosc9	-0.386099	1.83785
	Lcmt2	-0.152035		-0.577018
	Paip2b	-0.129638		-1.0053
	Matr3	-0.293104	1.34058
	Fxr2	-0.649899	1.47098
	Larp6	-0.31855	1.0019
	Tgs1	-0.0900507		-1.23959
	Gar1	-0.467155	2.28656
	Mrpl21	-0.0866712	0.0926889
	Dnajc21	-0.588215	2.80654
	Tia1	-0.0922137		-1.2046
	Ears2	-0.155141		-0.41041
	Dgcr8	-0.260798		-0.148646
	Zmat2	-0.296604		-0.226345
	Caprin2	-0.238423	1.50376
	Drg2	-0.0406579		-2.6195
	Gapdh	-0.000899161		-4.23868
	Rpsa	-0.543083	1.58828
	Ifih1	-0.347335	1.36098
	Lsm12	-0.140444		-0.0519796
	Taf9	-0.356048	0.590373
	Spen	-0.443057	2.17765
	Mrpl16	-0.426895	1.6797
	Cwc15	-0.191077	0.0589885
	Trmt112	-0.0709104		-1.61754
	Celf3	-0.544239	1.85623
	Nop56	-0.11099		-0.143635
	Qars	-0.0890587		-0.348536
	Lars	-0.274999	0.581687
	Calr	-0.384855	0.641482
	Mrpl2	-0.103975	0.894681
	Tsr2	-0.271809	0.610163
	Mif4gd	-0.378907	1.2294
	Cwc25	-0.405343	1.6931
	Dus1l	-0.258297	2.28809
	Snrpb	-0.0899967		-0.376842
	Rpl37	-0.609114	1.87772
	Mrps7	-0.356777	1.3281
	Zc3h4	-0.282525	0.924493
	Imp4	-0.236581	2.14459
	Mrpl32	-0.288878	2.32621
	Fam98a	-0.466217	1.81531
	Cdc40	-0.152347	1.08082
	Eif5b	-0.344975	1.18594
	Pspc1	-0.35582	2.65021
	Cnbp	-0.649606	2.77081
	Sub1	-0.337921	2.40873
	Fam46a	-0.162901	0.935775
	Ints9	-0.0119237		-5.68884
	Ppwd1	-0.253012	0.712939
	Mrps10	-0.0812493		-0.494039
	Gtpbp2	-0.272432	1.78143
	Mrpl48	-0.00221799		-3.39212
	Mrpl50	-0.141417		-0.0309186
	Eif3i	-0.0888028		-0.603664
	Eif2ak4	0.0882143		-0.169831
	Zcchc2	-0.0326442		-1.09763
	Shq1	-0.165524	0.0286776
	Lsm14a	-0.0497868		-0.255491
	Parp12	-0.029882		-2.2334
	Zcchc17	0.193046	0.739928
	Ubtf	-0.0192109		-4.40336
	Pnn	-0.209001	0.752181
	Cwf19l1	-0.131827	0.161691
	Larp4b	-0.110628		-0.81412
	Kin	-0.163229	0.977552
	Dkc1	0.0222397		-1.39486
	Aff4	0.017578		-1.79406
	Mvp	-0.314906	2.06143
	Baz2a	-0.00299091		-2.88744
	Lsm3	0.153951	0.973328
	Brix1	0.0183805		-2.66565
	Mthfsd	-0.162209	0.649398
	Mrpl20	-0.122179		-0.695932
	Edc3	0.0687079		-0.86076
	Nop10	0.22675	1.30151
	Cdk5rap1	0.0600764		-0.0697546
	Exosc2	-0.32949	0.948394
	Rexo4	0.313632		-0.0197575
	Nutf2	-0.0956912		-2.05362
	Rbmx	-0.458444	0.253925
	Nhp2	-0.302913	0.254887
	Zc3h11a	-0.353997	0.234785
	Pnrc2	-0.0695217		-2.83504
	Ptcd3	-0.502076	1.40869
	Etf1	-0.381068	0.190413
	Eif5a	0.250371	1.77178
	Nanos1	-0.269062	1.03685
	Hbs1l	-0.291966	1.56907
	Lsg1	-0.538569	1.57463
	Cnot8	-0.511506	2.68964
	Cars2	0.429382	1.80029
	Pqbp1	0.297249	1.17254
	Sf3a3	-0.334904		-0.219305
	Upf2	-0.149565		-0.19258
	Ints5	-0.277903	0.840292
	Ccdc59	-0.308445	1.11967
	Mak16	-0.305989	0.131955
	Dnttip2	-0.374862	1.1766
	Khnyn	0.554377	1.83669
	Eif3e	0.177501	0.303533
	Trmt12	-0.298391	0.543482
	Znhit6	-0.256633	1.17595
	Hnrnph2	-0.170046		-0.15414
	Snip1	-0.255097	1.44118
	Nupl2	-0.514878	3.32737
	Acin1	-0.291889	0.873708
	Mrpl23	0.415616	1.81493
	Phrf1	0.211611	0.55655
	Apex1	-0.36149	0.320582
	Cirbp	-0.151911		-0.921865
	Nova2	-0.20944	0.974586
	Edc4	-0.191998	0.136622
	Uba1	-0.395692	2.00625
	Mrpl49	0.336183	1.84278
	Cars	0.284379	0.591513
	Rbpms	-0.30173	0.255471
	Riok1	-0.171659	0.324021
	Zcchc7	-0.265358	0.602243
	Snupn	-0.0748293		-1.56272
	Sfpq	-0.428464	3.78883
	Rpl34	-0.567358	3.15126
	Prpf8	0.355534	0.494912
	Eif3b	-0.162688	1.66235
	Pura	-0.366817	1.66827
	Mtif2	-0.161237	0.51705
	Cpsf3	-0.294825	1.92142
	Polr2e	-0.199695	1.13863
	Enox2	-0.56302	2.65174
	Ints3	-0.469694	2.58701
	Dis3l	0.303417	1.10761
	Dhx40	0.0894354	0.273764
	Rps19	-0.260323	1.48795
	Tpr	-0.112231	0.206317
	Ddx46	-0.176366	0.424296
	Rbm42	-0.136098	2.20025
	Fastk	-0.350308	1.03767
	Nfx1	-0.65252	2.13408
	Cnot7	0.457789	2.41831
	Clk2	0.18984	1.85439
	Lars2	-0.425329	1.69461
	Ddx25	-0.0658432		-0.732797
	Rpf2	0.0289196		-1.46088
	Eif2b1	-0.128695	0.806529
	Ipo8	-0.429511		-0.117671
	Ftsj1	0.499522	1.50995
	Prpf38b	0.233296	0.89142
	Pabpn1	-0.0746628		-1.19918
	Ccnt1	0.00781295		-2.57592
	Eif1ad	-0.0455925		-2.61671
	Thumpd1	-0.310181	0.920022
	Srsf1	-0.0636161		-1.91336
	Mrpl47	-0.331013	1.01335
	Wdr5	-0.0685993		-1.81657
	Eif4a2	-0.160399		-0.827402
	Zcchc6	-0.39452		-0.0261707
	Park7	-0.726982	1.88312
	Ran	-0.266928		-0.414094
	Cpsf6	-0.0945368		-1.57688
	Parp1	-0.439247	0.746166
	Rbms2	0.0861556		-0.1767
	Xpot	-0.224493	0.518824
	Psip1	-0.105987		-0.999037
	Srbd1	-0.512935	2.60775
	Gtf3a	-0.487639	1.42416
	Gpatch8	-0.299249	2.29702
	Aptx	-0.20972	1.1716
	Strap	-0.489679	3.41356
	Rpl13a	0.0117883		-2.56742
	Tfam	-0.191371	0.313426
	Ptrh2	0.0403213		-1.02169
	Rps14	-0.32157	0.654718
	Ilf3	-0.318733	0.3719
	Rps27	-0.271882	0.796261
	Nova1	-0.106921		-0.919291
	Rbm33	-0.337113	1.70015
	Rrp1b	0.253902	0.837186
	Phax	-0.0236317		-3.53501
	Eif2b3	-0.095422		-0.639217
	Ftsj2	-0.0688175		-0.960758
	Prpf6	-0.24553	0.419064
	Rbm14	-0.355798	1.26107
	Scaf4	-0.233113	1.05823
	Dhx16	-0.451421	2.07781
	Rpl32	0.0543713		-0.747703
	Rpl22l1	-0.199722	0.832728
	Serbp1	-0.1978		-0.0725721
	Polr2i	-0.123568		-0.343434
	Ddx50	-0.202122	0.240736
	Rbm19	-0.424411	2.16508
	Eif1ax	-0.395041	1.96891
	Ncbp1	-0.419011	2.75847
	Rrp7a	-0.0794132		-0.14636
	Eif3c	-0.298505	1.114
	Tcerg1	-0.265899	0.429971
	Eif2ak2	-0.309291	2.32172
	Ddx26b	-0.398884	2.6543
	Papd5	-0.632556	1.49383
	Dgcr14	-0.225235	0.993289
	Eif2b5	-0.595587	3.23966
	Mrpl51	-0.125585	0.374384
	Tep1	-0.337058	1.0258
	Xpo5	-0.0857445		-0.731144
	Prkra	-0.244196	0.201604
	Ddx23	-0.245435	1.28218
	Clp1	-0.5735	1.88853
	Sugp2	-0.129115		-0.623371
	Setx	-0.471604	1.738
	Uhmk1	-0.323037	1.639
	Eri2	-0.157172	0.552546
	Mrps15	-0.290054	2.50231
	Rps8	-0.611746	2.93718
	Xab2	-0.608831	2.12269
	Ngdn	-0.230383	0.873128
	Fbxo17	-0.228811	0.451445
	Rars	-0.254338	2.80644
	Rplp1	-0.100078		-1.15643
	Rrp1	-0.2461	1.61712
	Nob1	-0.360418	1.76598
	Snrpd1	-0.000992517		-2.95857
	Srp14	-0.369958	0.776713
	Txnl4b	-0.404385		-0.487024
	Ireb2	-0.520416	0.412469
	Alkbh5	-0.230934	0.083859
	Ddx17	-0.086247		-0.68937
	Tsr1	-0.187364		-0.464267
	Drg1	-0.423002	0.806817
	Rpl19	-0.170976	0.287776
	Lsm5	-0.471491	0.852652
	Smad3	0.224769		-0.402588
	Trub2	-0.356903	0.741584
	Prpf40a	-0.0982815		-1.73379
	Tyw1	0.0510271		-2.4373
	Tyw3	-0.0789994		-1.92851
	Mrps34	0.263965		-0.100559
	Cpeb2	-0.322057	0.105584
	Isy1	-0.324767	0.344323
	Gemin4	-0.0909547		-0.819603
	G3bp1	-0.312964	0.709074
	Ddx39b	0.0488849		-2.24253
	Zcchc24	0.00071749		-3.84703
	Zc3hc1	0.105406		-0.328794
	Eif5	0.277015	1.80092
	Hnrnph1	-0.343974	1.46101
	Mrp63	-0.204662	0.565462
	Cpsf7	0.0423934		-1.94557
	Ssu72	-0.322983	0.938076
	Fam98b	-0.0979035		-1.42865
	Abce1	-0.0743613		-0.706397
	Mto1	-0.0822563		-0.134283
	Rps28	0.198775	0.368877
	Auh	-0.239289	1.34363
	Lrrc47	-0.223284		-0.0547926
	Aqr	-0.500966	1.42288
	Trit1	-0.135046		-1.17961
	Ruvbl2	0.113118	0.556226
	Hnrnpf	-0.0507186		-1.67447
	Ints12	-0.31458	1.11862
	Dzip1	-0.310082	1.58905
	Clk3	0.0536082		-0.474752
	Rpl27a	-0.188911	0.018208
	Rbm27	0.0349011		-1.92237
	Mrps33	-0.629255	1.20118
	Nop2	-0.34052	2.86024
	Guf1	0.0702126		-1.20596
	Cpsf1	-0.195994	2.00323
	Rrp12	-0.0408086		-2.14823
	Tra2b	0.0916851	0.733768
	Fbl	-0.831539	3.94597
	Zrsr2	-0.21511	1.57049
	Nol3	-0.251907	1.07413
	Mrpl44	-0.35573	1.00732
	Xpo7	0.0135561		-2.9814
	Rpl18a	-0.237508	0.768413
	Noa1	-0.0528298		-1.64264
	Dars2	-0.210081	1.45675
	Trmt6	-0.163853	1.10429
	Zc3h7a	-0.115288	0.804891
	Thoc1	-0.256513	1.10089
	Smg5	0.0155651		-2.90377
	Pum1	-0.151549	0.973566
	Tsen34	-0.115767		-0.296422
	Ppp1r10	-0.00648487		-6.00458
	Mrpl38	-0.071789		-0.647987
	Exosc8	-0.584751		-0.247726
	Trmt11	-0.254927	2.31022
	Pabpc4	-0.307139	1.33323
	Ythdf1	-0.429582	3.008
	Magoh	-0.236495	0.71073
	Atxn2	-0.184754	0.437566
	Sap18	0.187627	0.634396
	Ifit1	-0.383415	0.79913
	Nars	-0.473407		-0.774954
	Sepsecs	-0.0385015		-2.2749
	Rpl23	-0.208771		-0.176911
	Prdx1	-0.00804797		-7.76616
	Pdx1	-0.344567	1.10163
	Spats2	-0.176824		-0.28451
	Frg1	-0.0894584		-1.46028
	Zmat3	-0.559481	0.375088
	Mrpl33	-0.398419	1.44983
	Cherp	0.0891907		-0.841419
	Ddx1	0.114379		-0.442416
	Msl3	-0.096474		-1.44339
	Nmd3	-0.225716	0.967565
	Rbm8a	-0.174599		-0.0365667
	Trim25	-0.306835	1.04119
	Ins2	-0.188688	0.594627
	Mbnl1	-0.189536		-0.250786
	Ncl	0.281814	1.55157
	Mrpl3	-0.134793		-0.0913058
	Rbm25	-0.227868	1.21156
	Mrto4	-0.180524		-0.0191652
	Ints7	-0.161682		-0.326446
	Mrps18b	-0.209969	0.00746272
	Abcf1	-0.358263	0.915598
	Patl1	-0.280184	0.645129
	Thoc7	0.124632		-0.180091
	Rnasel	-0.0940275		-0.802177
	Dalrd3	-0.13029	0.31881
	Ythdf2	-0.356915	2.35129
	Eif3g	-0.220721	3.00417
	Rpl30	-0.494579	1.94468
	Tars2	-0.383794	0.688965
	Eif4h	-0.112147		-0.145506
	Son	0.0243139		-2.17462
	Plrg1	-0.444343	1.92169
	Rps18	-0.32242	0.571099
	Rps27a	0.0130082		-2.66544
	Mrpl27	0.125018		-0.740573
	Rbm15b	0.024329		-2.23074
	Dis3l2	-0.273962	0.452113
	Eif2b4	0.181395	0.693865
	Tiparp	-0.112015	0.18902
	Cnot6	-0.497875	1.53081
	Rpl5	-0.30851		-0.551331
	Ddx55	-0.0433885		-3.36035
	Puf60	-0.386982	0.0232125
	Snrpb2	-0.218952	0.215926
	Srsf3	-0.0726564		-0.133279
	Ccnt2	0.275943	0.581697
	Srsf9	-0.286099	0.270351
	Nop14	-0.0715527		-0.295397
	Prpf38a	0.0347393		-2.08813
	Dars	0.188015	0.15101
	Rps25	-0.00332988		-4.94632
	Xpo4	-0.156465		-0.0137201
	Supv3l1	-0.198245	1.09062
	Npm2	0.281043	0.550135
	Bysl	-0.0350461		-1.38784
	Mrps35	-0.0875136	1.7545
	Strbp	-0.0215102		-4.69563
	Ddx20	-0.0359532		-2.14764
	Mex3c	0.19867	1.20932
	Grsf1	-0.203973	2.53495
	Pin4	-0.0645444		-0.0663691
	Smad1	0.101972	0.0511941
	Clk4	-0.36762	3.02195
	Nop58	0.262645	0.59411
	Gnl3l	-0.730122	2.60309
	Nufip2	-0.665771	2.4541
	Eef1d	-0.337786	0.891703
	Polr2g	-0.840086	4.09211
	Trim21	-0.67903	3.14589
	Rpl37a	-0.732692	2.08477
	Surf6	-0.591289	1.73059
	Parp4	-0.92157	3.53915
	Mrpl1	-0.682851	4.40161
	Rbm34	-0.876302	3.03401
	Pus7l	-0.87485	3.06539
	Tnpo1	-0.855663	3.712
	Wdr12	-0.839389	3.24389
	Rps4x	-1.04701	2.86934
	Rps27l	-0.873046	3.09856
	Ccdc86	-0.683832	1.76498
	Angel1	-0.407	1.8803
	Alkbh1	-0.693734	1.91804
	Smg1	-0.990425	2.75254
	Rps7	-0.882481	2.81234
	Ddx58	-0.69555	2.15746
	Eif1	-1.04529	2.24377
	Rpf1	-0.953531	3.92505
	Usp39	-0.795942	2.5679
	Mrpl30	-0.604491	2.47802
	Ipo7	-0.800257	2.69214
	Eif2ak1	-0.78355	3.58496
	Utp23	-0.792246	2.39998
	Noc2l	-1.02699	2.14521
	Rnasek	-1.06141	2.56136
	Rps17	-0.655099	2.24598
	Utp15	-0.256732		-0.422394
	Tut1	0.0018338		-3.40731
	Trmt5	-0.805025	2.60302
	Dhx33	-0.530691	2.75521
	Safb	-0.180207	0.624235
	Sf3b1	-0.649239	2.70178
	Lonp1	-0.69237	3.05516
	Snrnp40	-0.664753	2.88485
	Tars	-0.554988	2.40235
	Cpeb4	-0.319601	1.91441
	Baz2b	-0.140767	0.86594
	Rc3h2	-0.509139	2.58294
	Nol11	-0.728069	2.2221
	Eif1b	-0.747192	2.81448
	Dhx30	-0.660026	2.19381
	Mrps5	-0.699507	2.5262
	Rars2	-0.501101	2.52291
	Srsf12	-0.215887	1.88657
	Pop4	-0.847452	2.20059
	Snrpe	-0.703275	3.7297
	Rps15	-0.654212	2.5299
	Dhx9	-1.20431	4.10024
	Znfx1	-0.691744	3.02558
	Rpl6	-0.560673	2.87573
	Akap8	-0.398584	1.48896
	Eif4a1	-0.586437	1.93441
	Cpsf4	-0.664806	1.86861
	Nup153	-0.711112	2.45968
	Esrp2	-0.963665	2.97312
	Tlr3	-0.869173	2.83247
	Nsun6	-1.35136	1.95212
	Snrnp70	-1.22803	1.20907
	Cpeb3	-1.0694	0.922184
	Wdr43	-1.21305	1.78375
	Fubp3	-1.42872	2.18348
	Ptbp2	-0.746899	0.721827
	Repin1	-0.876677	1.17884
	Ptges3	-0.796539	4.0338
	Rpp25	-0.761752	2.4142
	Aff1	-0.660904	1.83185
	Txnl4a	-0.461853	2.25107
	Sf3b2	-0.695916	1.73006
	Nars2	-0.863343	2.06357
	Mepce	-0.513977	1.36425
	Rbm7	-0.982107	2.56273
	Papola	-0.802032	2.76407
	Atxn1	-0.518301	2.29778
	Pus3	-0.75537	2.60218
	Samhd1	-0.405479	1.54996
	Krr1	-0.973208	2.13009
	Eif2b2	-0.510063	2.27387
	Cnot10	-0.634835	2.7395
	Mrpl39	-0.877058	2.80657
	Srsf5	-1.46982	2.35349
	Dcp1a	-1.06333	3.07312
	Lsm1	-1.12957	1.97612
	Mecp2	-1.48535	2.30423
	A1cf	-0.751957	2.7016
	Ftsj3	-0.748519	2.45929
	Cpsf3l	-0.761663	2.36327
	Ythdc1	-0.77656	2.70719
	Unk	-0.873518	2.99805
	Helz	-0.550863	1.86521
	Tarbp2	-0.713865	2.14221
	Pno1	-1.06872	3.98854
	Snrnp200	-0.544995	1.87373
	Rqcd1	-0.541377	1.88118
	Snd1	-0.682277	3.1538
	Polr1e	-0.785018	2.5292
	Urb1	-0.732346	2.25572
	Rnh1	-0.753667	3.27556
	Taf15	-0.674469	1.64667
	Ddx27	-1.16282	2.63604
	Elavl4	-0.650924	3.04479
	Rrp36	-0.610568	3.41334
	Tfb2m	-0.682699	3.30022
	Ppp1r8	-0.619261	2.29552
	Tsn	-0.660479	3.77217
	Wdr61	-0.585953	2.38671
	Mettl10	-0.392326	1.45173
	Papd4	-0.95069	2.63983
	Ttf2	-0.456293	2.78493
	Mrpl34	-0.547965	2.07239
	Ilf2	-0.644382	3.3883
	Esf1	-0.897005	2.78787
	Mrps17	-0.884525	4.02341
	Noc3l	-0.749119	2.45804
	Ddx5	-0.502741	1.0087
	Rpl15	-0.689854	4.20321
	Maz	-0.272658	2.3186
	Ipo5	-0.531378	2.60654
	Zfp36	-0.46433	1.99042
	Pan3	-0.679461	2.71951
	Tcof1	-0.48871	2.06287
	Polr2j	-0.597952	1.81356
	Syf2	-0.441664	1.81515
	Rsl1d1	-0.983951	2.85396
	Top1	-0.482412	1.69192
	Hnrnpu	-1.02629	3.08455
	Oas3	-0.400213	0.665612
	Mettl14	-0.37131	0.727192
	Utp11l	-0.448292	1.09637
	Trove2	0.0150791		-3.13896
	Mtrf1l	-0.364267	1.60661
	Cwc27	-0.952954	2.29663
	Hnrnpab	-0.177409	0.160641
	Rps29	-0.431664	1.88698
	Mrps18c	-0.190762		-1.15375
	Khsrp	-0.849715	0.979321
	Mphosph10	-0.353414		-0.0651618
	Ddx49	-0.389785		-0.341243
	Cebpz	-0.612351	1.39384
	Pus7	-0.4028		-1.63406
	Nol8	-0.192434		-1.59864
	Farsa	-0.183937		-1.63998
	Rpl35	0.424697	1.41294
	Skiv2l2	-0.729041	1.27106
	Eftud2	-0.118286	0.785201
	Rbmx2	-0.725121	1.51687
	Nol10	-0.676131	1.60158
	Rbm41	-0.72256	1.45245
	Sf1	-0.544662	0.582288
	Aen	-0.166928	0.254269
	Tufm	-0.714141	1.43921
	Sidt1	-0.543528	1.22949
	Xrn2	-0.666883	1.44251
	Rnaseh2c	-0.594482	1.86428
	Zgpat	-0.424512	0.365026
	Eif4a3	-0.312442		-0.126282
	Suz12	-0.207136	0.209039
	Pop5	-0.542907	1.17669
	Ints2	-0.504642	0.554197
	Ddx52	-0.450836	1.44127
	Eif3k	-0.755369	0.789504
	Ddx10	-0.67073	1.91222
	Exosc3	-0.710831	1.67898
	Zc3h13	-0.646274	0.703724
	Farsb	-0.761181	1.49524
	Cpeb1	-0.747524	1.20662
	Nono	-0.251176		-0.012287
	Ncbp2	-0.337132	0.995464
	Mrpl13	-0.456156	0.79477
	Ythdf3	-0.507033	0.971669
	Ppil3	-0.457917	0.512412
	Aco1	-0.986064	2.27233
	Sf3a2	-0.610481	1.15781
	Riok2	-0.223673		-0.608746
	Celf4	-0.601871	1.30759
	Srpk2	-0.338455	0.166851
	Parn	-0.543946	1.34616
	Utp20	-0.101511		-1.71257
	Rpl18	-0.166372		-1.12011
	Hnrnpr	0.283618	0.513991
	Nudt16l1	-0.217808		-0.377095
	Trub1	-0.604623	1.44814
	Zc3h3	-0.244576	0.794408
	Smad2	-0.592096	1.13217
	Sugp1	-0.804274	4.0193
	Fmr1	-0.554426	0.209741
	Elac1	-0.952144	1.75742
	Ebna1bp2	-0.865356	2.17388
	Rpp14	-0.377705	0.264995
	Luc7l3	-0.393254	1.17036
	Pes1	-0.366812		-0.401965
	Pdcd7	-0.0107807		-1.04533
	Rps10	-0.0683533		-3.79359
	Prpf39	-0.238447		-0.681845
	Gpatch1	0.21298		-0.14877
	Exosc1	-0.231262		-0.14257
	Dhx36	-0.472912	1.1459
	Tsen54	-0.634323	3.6051
	Ptbp1	-1.05882	2.73243		2.73243
	Rnmt	-0.244272		-1.05368
	Mrps26	-0.48929	0.311405
	Csde1	-0.806477	0.726126
	Rpl41	-0.816886	1.67468
	Esrp1	-0.751319	1.39954
	Ipo9	-1.049	2.09718
	Clasrp	-1.09541	1.85414
	Ppil4	-0.0253665		-4.23213
	Clk1	-0.162552		-1.94004
	Rpl28	-0.00743193		-3.11769
	Hexim1	-0.77185	1.96501
	N4bp1	-0.159795		-0.959797
	Mrpl52	-0.358368		-0.403436
	Hnrnpul2	-0.747379	1.21461
	Npm1	-0.228063		-0.432096
	Pprc1	-0.471473	2.20735
	Larp7	-0.0375721		-4.39869
	Elac2	-0.359618	0.4234
	Samd4b	-0.630201	0.946242
	Urb2	-0.332964	0.642951
	Rpl29	-0.982042	2.10995
	Dhx32	-0.980503	2.01732
	Snw1	-0.90213	1.84315
	Hnrnpul1	-1.01367	2.94872
	Kars	-0.981438	3.34753
	Eif4g2	-0.758251	3.16238
	Ints1	-1.07272	3.56112
	Larp1b	-0.966018	1.97683
	C1qbp	-0.654242	1.85222
	Zc3h18	-1.09118	1.86523
	Srsf10	-1.11382	2.90875
	Tnrc6a	-0.482857	2.08532
	Cpsf2	-0.392435	2.34689
	Mrpl43	-0.4588	0.393023
	Rplp0	-0.298527	0.914345
	Mrpl14	-0.103208		-2.72504
	Ern1	-0.734714	1.26275
	Prpf40b	-0.995038	1.96774
	Bicc1	-0.685607	1.07351
	Rbm28	-1.25371	2.51833
	Adar	-1.14174	2.28244
	Vars2	-0.656763	1.12263
	Lsm2	-0.922111	2.56561
	Mtpap	-1.17822	2.42368
	Eif3d	-0.776732	2.26246
	Zc3hav1	-0.951949	2.30234
	Srsf4	-0.486344	1.05091
	Rbfox2	-0.0781793		-2.54608
	Eef1a2	0.0596503	1.10943
	Las1l	-0.292608	0.750111
	Tsen15	-1.01813	2.75769
	Rpl14	-1.12844	3.25938
	Gemin5	-1.11568	4.70126
	Ipo11	-1.42189	4.57098
	U2af1	-0.694144	3.22581
	Ighmbp2	-1.10321	3.00145
	Ints10	-0.648482	2.57834
	Msi2	-1.6087	1.50232
	Prpf3	-0.424616	0.634057
	Iars	-0.882695	1.7514
	Dhx34	-1.28795	3.43264
	Mrpl18	-0.652047	1.40338
	Eftud1	-1.07255	3.5124
	Mtg1	-1.10681	3.38093
	Rbm22	-1.05937	2.4962
	Ddx31	-1.11196	2.7585
	Rpl9	-0.754959	1.69033
	Vars	-0.804807	1.28068
	Rpl11	-0.67113	1.95791
	Mrps11	-0.623173	2.11849
	Gspt1	-0.698683	1.09222
	Uba52	-0.225113		-0.691704
	Rpl10a	-0.591	0.9174
	Pih1d1	-0.214946		-1.59969
	Rnps1	0.115565		-1.16696
	Eif4enif1	-0.880765	0.565801
	Scaf1	-0.853284	1.42585
	Scaf8	-1.06204	1.18593
	Khdrbs3	-1.15339	1.3331
	Rpl26	-0.83289	0.847044
	Prpf18	-0.980897	2.083
	Ash1l	-0.624943	1.16582
	Naa38	-0.872874	1.40749
	Agfg1	-0.521953	1.29717
	Cnp	-0.0102027		-3.62015
	Skiv2l	-0.315718		-0.311995
	Ptcd1	0.336292		-0.0509409
	Mrpl28	-0.0977143		-2.9927
	Dcaf13	-1.15685	2.02756
	Lsm14b	-0.529029	0.767921
	Hnrnpc	-1.15354	1.71254
	Ddx54	-1.3106	1.67202
	Thoc5	-1.00543	1.54411
	Rpp38	-0.467492	0.818066
	Hnrnpa0	-0.904904	1.65183
	Tdrkh	-0.590616	0.846165
	Ints6	-0.242551	0.972415
	Fubp1	-0.781268	2.97973
	Rrbp1	-0.898018	1.40389
	R3hcc1	-1.13103	1.76958
	Mrpl35	-0.982336	2.16939
	Qtrt1	-1.16544	2.14633
	Wdr36	-0.352598	0.99864
	Rpl10	-0.761403	3.78445
	Wbp4	0.409649	3.5154
	Rbm47	-0.724457	1.39192
	Ssb	-0.898508	1.92945
	Crnkl1	-0.823069	2.08905
	Mrpl37	-0.364413	0.8964
	Gle1	-0.882096	1.6844
	Mrps23	-0.350574	2.2574
	Smad4	-0.464456	1.11752
	Rbm17	-0.244094	2.22
	Rps2	-0.532516	0.999123
	Eef1b2	-0.955563	2.04881
	Setd7	-0.810118	1.93982
	Hnrnpl	-0.632481	1.50051
	Cryz	-0.843771	1.53313
	Rpl13	-0.205327		-0.570499
	Mrps9	-0.360317	0.728546
	Tbl3	-0.643544	1.53286
	Zcchc9	-0.691054	2.09486
	Hrsp12	-0.730812	2.26082
	Ruvbl1	-0.634466	1.50886
	Rpl39	-0.731407	1.47682
	Mrps36	-0.52603		-0.149125
	Pabpc1	0.154583	1.65716
	Qrsl1	-0.0791637		-3.02791
	Eif2a	-0.652442	1.46746
	Phf5a	-1.00995	1.92107
	Riok3	-1.19379	2.44422
	Dhx57	-1.02879	2.49623
	Grwd1	-1.13329	2.13585
	Fus	-1.17308	2.17646
	Eef1e1	-0.867956	1.43774
	Thoc2	-1.12845	1.042
	Ddx3y	0.106346		-1.07983
	Canx	0.177946	0.147865
	Tfip11	-0.649147	1.17467
	Ipo4	-1.06817	1.98788
	Rbm3	-0.284257	0.895436
	Rrp15	-1.13273	1.9691
	Aimp2	-0.553386	1.58874
	Mrps6	-0.308549	0.972101
	Mkrn1	-0.650793	1.66808
	Tardbp	-1.06856	2.13193		2.13193
	Elavl1	-1.10904	2.25044
	R3hdm2	-0.720809	1.23583
	Api5	-0.561488	1.28693
	Zfp36l1	-0.520084	1.06207
	Sf3b4	-0.111714		-2.47795
	Zcchc8	-0.214667		-0.742631
	Prpf19	0.203125	1.63426
	Rnaseh1	-0.0423954		-5.87281
	Lrrfip2	-0.589813	1.01273
	Mtif3	-1.04639	2.48282
	Casc3	-0.760335	2.20458
	Snrpc	-1.02622	1.6486
	Pelo	-1.00096	2.32897
	Mrpl40	-0.247933		-0.489499
	Wars	-0.404845	0.4281
	Mars	-0.945087	1.87469
	Eef1g	-0.669577	0.746717
	Secisbp2l	-0.309942		-0.560716
	Cwf19l2	-0.128887		-2.31017
	Rpl35a	0.272982		-0.585775
	Habp4	0.00478254		-2.85952
	C1d	-1.00018	1.18161
	Secisbp2	-1.20331	1.3628
	Mrpl24	-0.269837		-1.45237
	Smg7	-0.965031	0.902921
	Nsun2	0.264915	0.454602
	Tdrd3	-0.520551	0.0955034
	Rpl38	-0.160858		-1.77575
	Eif2d	-0.193264	1.55081
	Rrnad1	-0.0790066		-2.90487
	Tarsl2	-0.191248		-0.153937
	Urm1	-0.561498	1.01292
	Ubap2	-0.694624	2.41507
	Trmt2a	-0.753781	2.13325
	Usp10	-0.891302	1.47684
	Eif4e	-0.941145	1.48455
	Srrt	0.0735647		-1.12723
	Magohb	-0.176664	0.838334
	U2af1l4	-0.151843	0.653746
	Snrpf	0.052105		-1.69161
	Gemin8	-0.180007		-1.35639
	Mrps21	0.34407	0.75757
	Zcchc14	-0.190249	0.451743
	Eif3l	-0.228574		-0.11913
	Mrps22	-0.0833258		-2.8773
	Fastkd3	-0.0648611		-2.81592
	Polrmt	-0.689291	1.99185
	Celf2	-0.608244	1.11381
	Lrrfip1	-0.639891	1.49455
	Nolc1	0.364305	1.23916
	Exosc10	-0.976236	2.24777
	Mrps2	-0.50805	1.54424
	Dcp1b	-0.336434	0.555312
	Cdc5l	-0.0122728		-2.51518
	Prr3	0.119931		-0.118148
	Bzw1	0.0767914		-0.503615
	Wars2	0.180791	1.76655
	Bms1	-0.811207	3.26288
	Gspt2	-0.384501		-0.381882
	Mrpl17	-0.795705	1.76663
	Dusp11	0.104851		-0.0936696
	Zranb2	-0.360197		-0.0460997
	Gars	-0.0704524		-3.58455
	Gtpbp4	-0.0554084		-5.52872
	Mrpl19	-0.0284696		-3.62938
	Eif4e3	-0.48398	1.05173
	Pdcd11	-0.295049	0.816554
	Cdk9	-0.406498	0.716103
	Rps23	-0.698195	1.72324
	Ddx60	-0.430999	1.16964
	Nsa2	-0.189166		-1.57376
	Yars2	-0.789092	1.8465
	Mrpl45	-0.575622	0.593544
	Rnase4	-0.105663		-2.80217
	Ddx59	-0.204581		-0.498974
	Dnmt1	-0.112187		-1.64628
	Rps5	-0.233385		-0.555805
	Fam103a1	-0.543758		-0.811091
	Kpnb1	0.386034	0.413609
	Sars	0.564487	0.634063
	Mettl5	-0.378636		-0.352425
	Polr2k	-0.536926	0.367813
	Mrps31	-0.367509		-0.0453328
	Wdr3	-0.935014	2.0218
	Mrpl4	-0.365171		-0.575296
	Rbm5	-0.138031		-2.35297
	Eef1a1	-0.742626	0.726217
	Trpt1	-0.626802	0.390866
	Eif4g1	0.123697		-0.651411
	Polr2b	0.292927		-0.0277492
	Xrcc6	0.347887		-0.313232
	Cstf1	0.809611	0.971404
	Ccar1	0.508214		-0.0237007

## Sheet: Figure 1d
	Primary Screen Insulin Content
	Figure 1d
		Color code:	Red	Grey	Yellow
			Log2 SSMD	Log2 SSMD	Log2 SSMD
	Gene:	LOG2FC	Hit	Target Only	Labelled
	Eif5a2	-1.12281	1.01308
	Sf3b5	-0.282969		-0.824686
	Sympk	0.199828		-5.22941
	Smad5	-0.86195	0.531665
	Smndc1	-0.636619	0.491537
	Mrps16	-0.226859		-1.28223
	Eif2s2	-0.204658		-1.42494
	Msi1	-0.717561	1.15458
	Thrap3	-1.29133	2.48513
	Celf6	-1.30841	2.93322
	Sarnp	-0.398532		0.593111
	Ddx3x	-1.43595	3.26893
	Sart1	-1.55918	2.59763
	Caprin1	-1.37627	1.74035
	Paip2	-0.905436	1.04544
	Rbm6	-0.050391		-0.519119
	Rps3	-0.0552574		-0.457706
	Gltscr2	0.135879		-1.96173
	Tsnax	0.130917		-0.826847
	Gtpbp1	-0.74313	1.61125
	Ipo13	-0.389072		1.06868
	Mrpl15	0.696389	0.0940101
	Mphosph6	-0.982856	0.406812
	Celf1	-1.74974	1.23264
	Pcf11	-1.42663	0.703539
	Dap3	-0.53888	0.856375
	Luc7l2	-0.870684	0.553624
	Qtrtd1	-1.59171	0.698589
	Nip7	-1.0778	0.819298
	Thoc6	-1.15428	0.712756
	Dcp2	-0.594905	0.812323
	Nsun4	-1.0978	1.75003
	Sidt2	-1.53442	2.41398
	Ifit2	-0.676953	2.17151
	Tnrc6b	-0.750958	0.329075
	Lsm4	-1.88135	2.86793
	Sart3	-1.12798	1.50304
	Dhx38	-1.96375	3.76879
	Dhx15	-1.03913	1.88777
	Psma6	-0.823364	1.50126
	Srsf11	-1.24713	1.08719
	Cnot3	-2.10008	3.28892
	Luc7l	-1.59598	0.814122
	Srp68	-1.72066	1.68293
	Mbnl2	-1.34329	2.53968
	Srp9	-1.63149	1.27578
	Tnpo2	-1.85436	2.48923
	Eif3a	-0.635537	1.14346
	Srsf2	-1.4456	2.21877
	Dazap1	-1.53313	2.44251
	Htatsf1	-1.18668	1.07396
	Nsun3	-1.39809	0.774402
	Mettl3	-0.1028		-0.64065
	Rc3h1	0.0795049		-0.2172
	Fcf1	-0.380744		1.9764
	Rpl7a	-0.25809		0.8941
	Eed	-0.544079	2.79961
	Purb	-1.11765	2.93801
	Aars	-0.343155		1.19028
	Spats2l	-0.567978	0.52299
	Cnot4	-0.617579		-0.162598
	Slbp	-2.4823	2.35601
	Mrpl54	-1.42476	1.88011
	Papd7	-0.221238		-0.120015
	Fip1l1	-0.933341	0.81352
	Drosha	-1.70765	2.93252
	Polr2a	-1.24229	1.4579
	Abt1	-1.20949	2.34504
	Khdrbs1	0.000503825		-1.18013
	Poldip3	-0.213639		-0.0807231
	Fam120b	0.14459		-3.37579
	Srfbp1	-0.332381		-0.0579929
	Arl6ip4	-0.155085		1.33382
	Tdrd7	0.268518		-1.30705
	Fam120a	0.0723856		0.525356
	Rngtt	-0.0430807		-0.934201
	Eef2k	-0.356012		1.24895
	Pnpt1	-0.191207		-0.00407939
	Raly	0.353402		-0.822186
	Hars	-0.123035		0.786844
	Tsfm	0.144163		-1.68805
	Gatc	0.211337		-0.360833
	Mrpl42	-0.309224		0.497598
	Pwp2	-0.854849	3.38894
	Prpf4	-0.246925		1.05897
	Dbr1	-0.510034	1.83421
	Fastkd2	0.161716		-2.45815
	Mrps28	-0.395323		1.4236
	Jakmip1	-0.0725361		0.0808509
	Xpo1	-0.1861		1.47912
	Ubap2l	-0.735947	1.58241
	Slu7	-0.569977	1.28357
	Zfc3h1	0.934308	1.77977
	Mrps25	-0.72602	1.66116
	Eprs	-0.0285538		0.500162
	Srsf6	-0.160843		-0.0838912
	Smn1	0.508827	1.7756
	Nudt21	0.130019		-2.13297
	Pum2	-0.535617	0.850373
	Gnl1	1.32967	1.20249
	Raver1	-0.10835		0.555269
	Rps20	0.146107		-0.934814
	Dicer1	-0.58088	1.96853
	Pcbp2	-0.216145		1.71077
	Gfm2	0.100836		-1.81443
	Ascc1	-0.206267		1.22959
	Dynll1	1.30409	2.69348
	Ddx47	-0.449151		1.70478
	Rexo2	-0.73601	1.5641
	Snrpa	-0.417711		0.134764
	Pcbp4	-0.0407803		0.00755161
	Denr	-0.39289		1.58376
	Mrpl11	-0.46695		1.44557
	Zcrb1	-0.59163	1.0546
	Hars2	-0.632044	1.45633
	Lrpprc	-0.769649	1.6089
	Utp14a	-0.645181	1.87326
	Srrm2	-0.380899		1.20727
	Eif6	-0.732164	1.24497
	Nynrin	-1.06453	2.87479
	Ranbp6	-1.01645	2.32639
	Nat10	-0.776737	2.08603
	Mov10	-0.314094		1.26735
	Dis3	-0.860292	2.19431
	Rpusd4	0.267032		-0.0432435
	Psma1	-0.102622		1.42651
	Ankrd17	-0.912656	1.40338
	Hint3	-0.859413	2.29494
	Mrpl22	0.309964		-0.60349
	G3bp2	-0.680322	1.95137
	Ddx18	-0.328643		1.47452
	Prkdc	-0.0941386		1.32598
	Snrpd2	-0.197178		0.868175
	Rbm18	-0.0130594		-1.37111
	Tial1	-0.623886	0.749162
	Gpatch4	-0.521634	1.2759
	Mrrf	-0.741728	1.30399
	Ints4	-0.301537		0.336948
	Rpl36	-0.400213		2.1464
	Top3b	0.0234128		0.289759
	Prpf4b	-0.139989		0.766829
	Srp72	0.164734		-4.00855
	Ewsr1	-0.0707167		-0.625932
	Upf1	0.654248		-0.118106
	Rpl7	-0.305183		0.543419
	Lsm10	-0.774068	1.24692
	Tnpo3	-0.23793		-0.932877
	Hnrnpa2b1	-1.2021	1.64557
	Rbmxl1	-1.16076	2.21635
	Dync1h1	-1.0393	2.18418
	Rps6	-0.534808	0.686821
	Srsf7	-0.995715	1.78963
	Myef2	-0.463247		1.84333
	Alyref	-0.554143	0.806143
	Gtpbp10	-0.620185	1.83335
	Pdcd4	-1.02985	1.88221
	Rpl27	-0.937989	3.4677
	Zc3h7b	-0.128435		2.3197
	Stau1	0.0195885		-0.519613
	Thumpd3	-1.00631	1.89986
	Akap8l	-0.562829	1.67927
	Nudt16	-0.809459	1.34999
	Dimt1	-1.57327	1.86835
	Gnl3	-1.34716	1.77723
	R3hdm1	-0.749737	1.70247
	Gnl2	-0.765414	2.50686
	Pde12	-0.0437675		0.290082
	Rtf1	-1.55973	3.41094
	Paip1	-0.68523	2.27948
	Ddx19a	-1.06882	1.93279
	Upf3a	-1.40169	1.83229
	Aarsd1	-1.44206	1.81791
	Mterfd2	-1.10666	1.06482
	Yars	-0.282121		1.64134
	Rpl12	0.271361		-1.9036
	Dhx37	-1.02068	0.661868
	Lsm7	-0.713296	3.44411
	Zc3h8	-0.987358	0.848839
	Srrm1	-1.57417	2.65509
	Dhx29	-1.37543	2.65306
	Polr2f	-1.23721	3.93112
	Sf3a1	-1.02054	2.61751
	Rsl24d1	-0.404672		2.47493
	U2af2	-1.39956	2.03008
	Ifit3	-0.610849	2.04649
	Mcts1	-1.22436	2.6021
	Srek1	-0.547954	1.18256
	Bzw2	-1.11653	2.76742
	Gpkow	-0.627014	3.84853
	Rnase1	-0.183339		1.09418
	Ddx56	0.281334		-1.15434
	Eif4b	-0.726217	2.73242
	Ddx41	-0.263215		1.10437
	Angel2	-0.973057	1.82083
	Eif3m	-1.62395	1.66811
	Polr2d	-1.13374	0.952448
	Larp1	-1.37019	2.1411
	Mrps14	-1.18265	1.37571
	Sfswap	-0.375622		1.08099
	Eef2	-1.53981	1.99101
	Yrdc	-0.67061	1.11127
	Stau2	-1.20325	1.66274
	Trmu	-1.14911	1.30747
	Fastkd1	-1.30822	2.43589
	Zfr	-1.21156	3.49606
	Hnrnpa1	-0.967166	2.9229
	Rps24	0.338945		0.383396
	Zc3h12c	-1.81763	3.36937
	Nol7	-0.510239	1.75165
	Carhsp1	-1.00732	5.1786
	Eif2ak3	-1.83275	2.07574
	Snrpd3	-0.970279	1.65751
	Thg1l	-1.2041	2.30385
	Pabpc1l	-1.48962	1.76377
	Nol9	-0.264435		0.510259
	Rbm43	-1.21684	1.46561
	Syncrip	-0.812335	1.91861
	Hnrnpa3	-0.578062	1.31069
	Cstf3	-0.911445	2.07547
	Rbms1	-0.547292	2.78634
	Exog	-0.757438	3.13737
	Mkrn2	0.132477		-1.75227
	Upf3b	-0.280721		1.00785
	Rbbp6	-0.240855		0.611003
	Exosc7	-0.802957	1.76743
	Imp3	-0.361471		1.11287
	Alkbh8	-0.581017	2.00678
	Rpl23a	-0.146139		1.33734
	Rbm10	0.225107		0.483046
	Akap1	-0.0159568		-1.82846
	Ddx6	0.464455		1.80379
	Mrpl9	-0.0364677		-1.5556
	Eif2s1	-0.334371		1.89867
	Nhp2l1	0.15678		0.0160038
	Gtf2f1	-0.843594	2.204
	Cnot1	0.965174	2.71072
	Srp19	-0.21032		0.866027
	Snrnp35	-0.530652	2.9227
	Ythdc2	-0.311765		0.727274
	Dhx8	-0.0793696		-0.417444
	Eri1	-0.300112		0.628455
	Ppie	-0.51465	1.46991
	Pan2	-0.419471		1.60986
	Mrps18a	-0.592826	2.28343
	Xpo6	-0.249276		0.452381
	Rpusd3	-0.394471		0.744117
	Snrpn	-0.627282	2.01278
	Hnrnpm	-0.173671		-0.758621
	Rpl8	-0.142748		-0.611054
	Sbds	-0.0118337		-1.95456
	Cstf2t	-0.279602		-0.571913
	Rnpc3	-0.604156	0.44174
	Nom1	-0.740368	0.58169
	Fto	-0.505427	0.783098
	Rrp8	-0.580116	1.55562
	Tnrc6c	-0.46723		1.15146
	Rps11	-0.699786	1.60162
	Trmt1	-0.936278	2.66832
	Trnau1ap	0.107337		-1.68857
	Rbm39	-0.430631		1.44063
	Rpl4	-0.189936		-0.78863
	Mrps30	-0.406816		0.914263
	Eral1	-0.613333	1.65812
	Cwc22	-0.222812		0.0220581
	Ctif	-0.760392	1.10522
	Thumpd2	-0.829042	1.78965
	Smad7	-0.278007		0.161638
	Cnot6l	-0.566472	1.02285
	Snrnp48	-0.305404		-0.191314
	Rpl31	0.10721		-0.32112
	Rplp2	-0.246025		0.976307
	Cnot2	-0.468748		0.289309
	Sars2	-0.180701		-0.521951
	Utp18	-0.302894		0.465932
	Gfm1	-0.493279		1.51633
	Hdlbp	-0.446009		0.160779
	Mrpl10	-0.386459		-0.231953
	Ddx21	-0.694054	0.621881
	Nxf1	-0.263657		-0.156566
	Rpl3	-0.0956273		-0.773187
	Ybx1	-0.375789		0.583723
	Utp3	0.117488		-2.19571
	Ddx42	-0.153537		0.957318
	Iars2	-0.112916		-0.322824
	Bud13	-0.184171		-0.405865
	Nol6	-0.138464		-0.443987
	Eif4g3	-0.120995		-0.605561
	Sra1	-0.0683781		-1.34004
	Eif3h	-0.424441		0.000877424
	Fyttd1	0.668366	0.831373
	Tra2a	-0.0663944		0.496938
	Zc3h14	-0.0280146		-2.86392
	Wdr46	-0.339332		0.259606
	Adat1	0.0182711		-3.00354
	Rps15a	0.183261		-1.61181
	Rbm26	-0.109346		-1.25612
	Rsrc1	-0.0674283		-0.836686
	Mbnl3	-0.0627372		-1.78347
	Aimp1	0.0793446		-2.52932
	Slc4a1ap	-0.00981354		-2.78664
	Rps16	-0.110776		-1.05141
	Ddx51	-0.398657		0.27663
	Fxr1	0.225713		1.4506
	Eif4e2	-0.591496		-0.357291
	Exosc9	-0.47956		0.695574
	Lcmt2	-0.505223	1.66124
	Paip2b	-0.479725		1.28718
	Matr3	0.171557		-1.66846
	Fxr2	-0.298287		0.767952
	Larp6	-0.391316		0.475919
	Tgs1	-0.403718		0.596631
	Gar1	-0.404593		1.18471
	Mrpl21	-0.974297	2.19098
	Dnajc21	-0.722286	1.78871
	Tia1	-1.09067	2.55546
	Ears2	-0.601718	2.31664
	Dgcr8	-1.01072	2.56704
	Zmat2	-0.703096	2.90035
	Caprin2	-0.624435	2.21194
	Drg2	-0.799952	1.37212
	Gapdh	-1.14974	1.61584
	Rpsa	-1.04798	2.33528
	Ifih1	-0.731242	1.39181
	Lsm12	-0.554564	1.13279
	Taf9	-0.971414	1.21934
	Spen	-0.659174	1.00196
	Mrpl16	-0.446716		0.606745
	Cwc15	-0.544955	1.11781
	Trmt112	-1.23778	2.01698
	Celf3	-0.93279	1.30471
	Nop56	-1.11354	1.57614
	Qars	-0.686789	0.932315
	Lars	-0.852457	1.89075
	Calr	-0.800487	0.73743
	Mrpl2	-0.624054	1.56381
	Tsr2	-0.671492	1.40871
	Mif4gd	-0.839807	1.57356
	Cwc25	-0.975122	0.427803
	Dus1l	-0.607103	0.311031
	Snrpb	-0.465236		0.55504
	Rpl37	-0.692848	2.44846
	Mrps7	-0.754219	0.570505
	Zc3h4	-0.666884	1.28855
	Imp4	-0.590994	0.535037
	Mrpl32	-0.996849	1.81308
	Fam98a	-0.484393		0.626965
	Cdc40	-0.571026	1.0245
	Eif5b	-0.165147		-0.774656
	Pspc1	-0.749981	1.09791
	Cnbp	-0.932046	1.12973
	Sub1	-0.630455	1.1661
	Fam46a	-0.635471	0.597224		0.597224
	Ints9	-1.01744	1.89319
	Ppwd1	-0.75846	2.50585
	Mrps10	-0.5594	1.27709
	Gtpbp2	-0.25574		0.0124772
	Mrpl48	-1.05046	2.50458
	Mrpl50	-0.928534	1.27197
	Eif3i	-0.831754	1.00688
	Eif2ak4	-0.739535	1.47682
	Zcchc2	-0.885807	1.34739
	Shq1	-0.343482		3.20787
	Lsm14a	-0.474192		1.2504
	Parp12	-0.334209		0.149171
	Zcchc17	-0.944825	2.03949
	Ubtf	-0.726518	1.25091
	Pnn	-0.449537		0.79271
	Cwf19l1	-0.699001	1.37811
	Larp4b	-0.482537		0.138792
	Kin	-0.210914		0.234971
	Dkc1	-0.331361		-0.183242
	Aff4	-1.11253	2.60881
	Mvp	-0.605695	1.3182
	Baz2a	-0.431287		0.387633
	Lsm3	-0.34728		-0.456364
	Brix1	-0.587585	0.656861
	Mthfsd	-0.595669	0.77979
	Mrpl20	-0.0920052		-1.28385
	Edc3	-0.30262		-0.702405
	Nop10	-0.789253	0.570287
	Cdk5rap1	-0.438463		0.441537
	Exosc2	-0.184967		-0.484784
	Rexo4	-0.328634		2.64707
	Nutf2	0.485035		0.74297
	Rbmx	-0.0684196		0.150406
	Nhp2	0.0689017		-4.12705
	Zc3h11a	0.342019		0.738459
	Pnrc2	-0.131014		0.350191
	Ptcd3	-0.41889		0.400526
	Etf1	-0.448663		1.28097
	Eif5a	-0.33048		0.837969
	Nanos1	-0.240529		0.0285742
	Hbs1l	-0.244291		0.407167
	Lsg1	-0.342582		1.61962
	Cnot8	0.0404036		-5.49711
	Cars2	-0.485536		0.982614
	Pqbp1	-0.487374		-0.0472595
	Sf3a3	-0.690508	0.838157
	Upf2	-0.270399		0.42545
	Ints5	-0.343274		0.23766
	Ccdc59	0.410971		0.373155
	Mak16	-0.760381	1.25084
	Dnttip2	-0.475357		1.35096
	Khnyn	-0.27577		0.54257
	Eif3e	-1.18937	0.22886
	Trmt12	-0.454757		0.247358
	Znhit6	0.211317		-0.988484
	Hnrnph2	-0.512124	0.259628
	Snip1	-0.239987		-1.12336
	Nupl2	-0.420519		0.491857
	Acin1	-0.349238		0.388171
	Mrpl23	-0.299173		-0.162586
	Phrf1	0.218422		-0.00623391
	Apex1	-0.444592		0.182163
	Cirbp	-0.148913		0.866173
	Nova2	-0.041694		-2.44833
	Edc4	-0.263179		0.699059
	Uba1	-0.609086	1.69297
	Mrpl49	-0.276422		-0.465203
	Cars	-0.547502	1.67656
	Rbpms	-0.388818		-0.245515
	Riok1	-0.238821		-0.0741773
	Zcchc7	-0.174893		-0.296482
	Snupn	-0.322462		1.40211
	Sfpq	-0.519511	1.43832
	Rpl34	-0.0171668		-1.62952
	Prpf8	-0.300486		0.433592
	Eif3b	-0.0806133		-2.1698
	Pura	-0.387681		2.25764
	Mtif2	-0.257544		-0.502329
	Cpsf3	-0.653042	1.22012
	Polr2e	-0.218006		0.338539
	Enox2	-0.228759		0.110426
	Ints3	-0.263068		0.402409
	Dis3l	-0.0719698		-1.44606
	Dhx40	-0.726316	1.39813
	Rps19	-0.184371		-0.513035
	Tpr	-0.249756		0.297581
	Ddx46	-0.431418		0.134349
	Rbm42	-0.0731703		-0.878781
	Fastk	-0.328107		0.306368
	Nfx1	0.169782		-1.27638
	Cnot7	-0.460702		0.916413
	Clk2	-0.427096		0.422907
	Lars2	0.518299	0.660695
	Ddx25	-0.167746		-0.433289
	Rpf2	-0.403744		0.294921
	Eif2b1	-0.124674		-1.0164
	Ipo8	0.108119		-1.78731
	Ftsj1	-0.235392		-0.586818
	Prpf38b	0.17896		-1.8354
	Pabpn1	-0.265516		0.0781213
	Ccnt1	-0.129548		-1.55223
	Eif1ad	-0.252504		-0.736394
	Thumpd1	0.225301		-1.42347
	Srsf1	-0.272914		-0.33883
	Mrpl47	0.0622098		-4.86667
	Wdr5	0.00386231		-2.97653
	Eif4a2	0.190364		-1.00757
	Zcchc6	0.486765		-0.02534
	Park7	0.000434667		-2.80652
	Ran	-0.554431	1.50533
	Cpsf6	-0.726639	2.10489
	Parp1	-0.852047	3.00728
	Rbms2	-0.666626	2.36854
	Xpot	-0.324515		0.801796
	Psip1	-0.42758		0.980876
	Srbd1	-0.218511		-0.0243688
	Gtf3a	-0.0971666		-0.715606
	Gpatch8	-0.407437		1.24721
	Aptx	-0.54774	1.04676
	Strap	-0.933449	1.89518
	Rpl13a	0.28172		-0.348801
	Tfam	-0.389918		1.34611
	Ptrh2	-0.530434	0.546718
	Rps14	-0.522393	1.54212
	Ilf3	-0.164013		-0.873307
	Rps27	-0.650104	0.858246
	Nova1	-0.858022	1.39947
	Rbm33	-0.855343	1.30988
	Rrp1b	-0.810782	0.597447
	Phax	-0.13162		-0.610673
	Eif2b3	-0.0603325		-1.39041
	Ftsj2	-0.420319		0.0232334
	Prpf6	-0.238613		-0.0832482
	Rbm14	-0.604855	1.03924
	Scaf4	-0.504425	0.802268
	Dhx16	-0.635008	1.54928
	Rpl32	-0.0963875		-1.43732
	Rpl22l1	-0.608284	0.899342
	Serbp1	0.104963		-1.99593
	Polr2i	-0.569121	1.41483
	Ddx50	0.462362		0.791959
	Rbm19	-0.5001	1.28331
	Eif1ax	-0.355492		0.363798
	Ncbp1	-0.858816	1.90536
	Rrp7a	-0.0110189		-2.06073
	Eif3c	0.109266		-2.43956
	Tcerg1	0.0537057		-5.25957
	Eif2ak2	-0.0626617		-1.41563
	Ddx26b	0.1754		-1.35918
	Papd5	0.0601169		-4.32605
	Dgcr14	-0.348185		1.41718
	Eif2b5	-0.715808	1.17464
	Mrpl51	-0.235095		-0.446606
	Tep1	-0.384172		0.415535
	Xpo5	-0.473236		0.891619
	Prkra	-0.294321		0.179393
	Ddx23	-0.314622		0.298716
	Clp1	-0.81478	1.86166
	Sugp2	-0.207639		-0.755111
	Setx	-0.169068		-0.193818
	Uhmk1	-0.516415	1.03782
	Eri2	-0.137976		-0.284013
	Mrps15	-0.0556745		-0.945086
	Rps8	-0.190183		-0.569466
	Xab2	-0.550495	0.783453
	Ngdn	0.207033		-0.78575
	Fbxo17	0.36187		0.353862
	Rars	-0.505895	1.10073
	Rplp1	-0.512715	0.558352
	Rrp1	0.325075		-0.39305
	Nob1	-0.121202		-1.24045
	Snrpd1	-0.165874		-0.693839
	Srp14	-0.269834		0.0494425
	Txnl4b	0.267172		-0.85926
	Ireb2	0.27222		-0.354454
	Alkbh5	0.170838		-1.70106
	Ddx17	-0.253247		0.149179
	Tsr1	0.0228676		-3.75354
	Drg1	0.127177		-2.10105
	Rpl19	0.144124		-1.90858
	Lsm5	0.101693		-2.58002
	Smad3	0.0981366		-2.17865
	Trub2	0.585382	1.14602
	Prpf40a	0.463718		1.20487
	Tyw1	0.244887		-0.211221
	Tyw3	0.414211		0.36774
	Mrps34	0.316805		0.292118
	Cpeb2	0.0194784		-4.69787
	Isy1	0.236605		-0.154442
	Gemin4	0.675334	0.990264
	G3bp1	0.419772		1.9198
	Ddx39b	0.273844		1.51848
	Zcchc24	0.31612		3.47386
	Zc3hc1	0.46062		0.701753
	Eif5	0.256016		0.525973
	Hnrnph1	0.191125		0.769673
	Mrp63	0.316978		1.84764
	Cpsf7	0.854736	1.62226
	Ssu72	0.458008		1.13922
	Fam98b	0.910128	3.68386
	Abce1	0.0381917		-4.72218
	Mto1	1.1373	2.26311
	Rps28	-0.0976026		-0.365283
	Auh	0.245698		1.23781
	Lrrc47	0.308155		0.867007
	Aqr	0.784133	2.36287
	Trit1	0.835566	2.29372
	Ruvbl2	0.621973	1.92061
	Hnrnpf	0.418417		1.52892
	Ints12	0.408219		0.462546
	Dzip1	0.395936		0.781252
	Clk3	0.521109	0.687853
	Rpl27a	0.48216		2.08938
	Rbm27	0.932768	2.79826
	Mrps33	0.561072	0.456478
	Nop2	0.310339		0.544527
	Guf1	0.645361	2.04662
	Cpsf1	0.290057		0.45799
	Rrp12	0.34179		-0.137994
	Tra2b	0.158516		0.789564
	Fbl	0.387397		-0.0216465
	Zrsr2	0.128222		-0.458047
	Nol3	0.685044	1.04731
	Mrpl44	0.335604		1.10846
	Xpo7	0.585674	1.03544
	Rpl18a	0.36465		1.60003
	Noa1	0.271814		-0.394736
	Dars2	0.172759		-1.06827
	Trmt6	0.19573		0.273745
	Zc3h7a	0.765898	1.08305
	Thoc1	0.119436		-0.780809
	Smg5	0.696173	2.06578
	Pum1	0.227599		-0.303028
	Tsen34	0.556613	0.674556
	Ppp1r10	0.330224		0.349745
	Mrpl38	0.191266		-0.721482
	Exosc8	0.565937	2.06215
	Trmt11	0.651146	1.04344
	Pabpc4	0.305957		0.958088
	Ythdf1	0.934278	1.0286
	Magoh	0.477073		1.9041
	Atxn2	0.521221	0.883395
	Sap18	0.21302		0.629486
	Ifit1	0.313456		0.107877
	Nars	0.319775		0.785962
	Sepsecs	0.47279		0.143376
	Rpl23	0.268799		0.649451
	Prdx1	0.397235		-0.0959999
	Pdx1	-0.800055	1.85085		1.85085
	Spats2	-0.0374978		-2.52931
	Frg1	-0.292285		0.669318
	Zmat3	0.15282		-1.46974
	Mrpl33	-0.0524359		-2.72351
	Cherp	-0.249853		-1.43076
	Ddx1	0.0342183		-10.8628
	Msl3	0.0344572		-9.79164
	Nmd3	-0.0420947		-2.17023
	Rbm8a	-0.283847		1.27874
	Trim25	0.00678099		-2.93242
	Ins2	-0.767807	2.48886		2.48886
	Mbnl1	0.168992		-0.549921
	Ncl	-0.214713		-0.0858146
	Mrpl3	0.539232	1.14495
	Rbm25	0.0716868		-2.33169
	Mrto4	0.206223		-1.12108
	Ints7	-0.129664		-0.962074
	Mrps18b	-0.132155		0.638916
	Abcf1	0.165956		-0.823194
	Patl1	0.13689		-1.61216
	Thoc7	0.0756637		-2.68592
	Rnasel	0.440446		1.66322
	Dalrd3	0.046779		-3.25545
	Ythdf2	-0.0193004		-2.71234
	Eif3g	0.0425587		-4.79608
	Rpl30	0.321189		-0.813939
	Tars2	0.0990832		-2.00967
	Eif4h	0.232741		-0.00644345
	Son	0.322288		-0.429356
	Plrg1	0.613792	1.52003
	Rps18	-0.0136786		-2.26075
	Rps27a	-0.198809		-0.322536
	Mrpl27	-0.0852386		0.371353
	Rbm15b	0.0159508		-3.86461
	Dis3l2	0.0809787		-2.10907
	Eif2b4	-0.21074		0.628729
	Tiparp	0.483942		0.651567
	Cnot6	-0.00106684		-1.40766
	Rpl5	-0.265585		1.46583
	Ddx55	-0.27262		2.14985
	Puf60	0.124951		-1.88451
	Snrpb2	-0.00706549		-1.67172
	Srsf3	0.0480095		-4.4709
	Ccnt2	-0.0427401		-0.955834
	Srsf9	0.347834		-0.314257
	Nop14	-0.0794822		-0.992553
	Prpf38a	0.163095		-1.08321
	Dars	-0.285504		2.73567
	Rps25	-0.0454559		-1.87096
	Xpo4	-0.0634721		-0.971894
	Supv3l1	0.22785		-0.439387
	Npm2	-0.260922		2.1405
	Bysl	0.575538	1.57693
	Mrps35	0.249255		0.191424
	Strbp	-0.0265537		-2.23743
	Ddx20	-0.0896968		-1.66077
	Mex3c	-0.0466366		-1.82072
	Grsf1	0.502803	1.22997
	Pin4	0.0421797		-5.67083
	Smad1	-0.0545989		-1.47757
	Clk4	0.399188		-0.08407
	Nop58	0.00204787		-2.16557
	Gnl3l	0.218666		-0.474641
	Nufip2	0.142509		-1.5425
	Eef1d	0.221645		-0.484065
	Polr2g	0.492391		-0.19672
	Trim21	0.394802		0.107614
	Rpl37a	0.709571	0.551054
	Surf6	0.976456	1.15225
	Parp4	0.743241	3.04884
	Mrpl1	0.823082	2.91812
	Rbm34	0.612902	1.23454
	Pus7l	0.81215	0.773251
	Tnpo1	0.761075	2.08422
	Wdr12	1.23053	2.58719
	Rps4x	0.467995		0.511773
	Rps27l	0.608604	2.01059
	Ccdc86	0.574172	3.25291
	Angel1	0.399121		2.27603
	Alkbh1	0.216076		1.04396
	Smg1	0.537838	0.835749
	Rps7	0.696229	1.98862
	Ddx58	1.02959	2.2308
	Eif1	0.804774	2.56341
	Rpf1	0.65941	2.88161
	Usp39	0.788664	3.70575
	Mrpl30	0.58008	1.57522
	Ipo7	0.811516	1.96606
	Eif2ak1	1.23034	2.06867
	Utp23	0.72345	2.97306
	Noc2l	1.73461	2.14336
	Rnasek	0.881465	4.26301
	Rps17	0.699751	2.97758
	Utp15	0.20477		-1.84505
	Tut1	0.773801	2.01099
	Trmt5	0.763002	1.86639
	Dhx33	0.509127	1.38774
	Safb	0.65927	2.03794
	Sf3b1	0.952989	3.56737
	Lonp1	1.26877	1.97645
	Snrnp40	0.905704	2.54397
	Tars	0.999322	2.82585
	Cpeb4	0.407461		0.969886
	Baz2b	0.915901	3.37606
	Rc3h2	0.67664	2.13946
	Nol11	1.06727	2.47437
	Eif1b	0.636754	2.05428
	Dhx30	1.14492	4.26427
	Mrps5	0.370748		0.898168
	Rars2	0.0458738		-2.88235
	Srsf12	-0.258508		1.72358
	Pop4	0.934048	4.91322
	Snrpe	0.0508037		-2.39203
	Rps15	0.476274		1.13355
	Dhx9	0.583924	2.72795
	Znfx1	0.174008		-0.0158686
	Rpl6	0.398456		1.74514
	Akap8	-0.0310501		-4.47586
	Eif4a1	-0.226215		0.172202
	Cpsf4	0.433959		0.790667
	Nup153	0.00641211		-3.7597
	Esrp2	1.55565	2.42161
	Tlr3	0.776385	1.2842
	Nsun6	0.79516	1.52733
	Snrnp70	1.46272	2.08502
	Cpeb3	0.64457	0.734708
	Wdr43	0.885925	0.648681
	Fubp3	0.757806	1.68988
	Ptbp2	0.408722		-0.276907
	Repin1	0.716523	2.20129
	Ptges3	1.1566	2.68233
	Rpp25	0.63358	2.87223
	Aff1	1.4478	3.04416
	Txnl4a	0.511522	2.92455
	Sf3b2	1.23479	2.64088
	Nars2	0.479329		1.02471
	Mepce	0.676563	2.75215
	Rbm7	1.06443	3.35351
	Papola	0.831969	1.99891
	Atxn1	-0.257645		-1.44289
	Pus3	-1.1525	0.15653
	Samhd1	0.165039		-0.498372
	Krr1	-0.961293	0.904573
	Eif2b2	-0.0810026		-3.06573
	Cnot10	0.377736		0.270087
	Mrpl39	0.787675	1.93836
	Srsf5	0.0605613		-3.37773
	Dcp1a	0.953465	0.191736
	Lsm1	0.143595		-0.938839
	Mecp2	-0.284678		-1.12516
	A1cf	0.00482068		-5.38355
	Ftsj3	0.491078		0.233027
	Cpsf3l	1.09703	3.93042
	Ythdc1	0.346566		1.26295
	Unk	1.31622	3.99441
	Helz	0.357072		0.903986
	Tarbp2	0.822965	1.53217
	Pno1	0.162231		1.5052
	Snrnp200	0.126722		-0.234515
	Rqcd1	0.2972		1.77154
	Snd1	0.178132		-0.427096
	Polr1e	-0.593578	0.560405
	Urb1	0.345364		-0.725485
	Rnh1	-0.0916944		-1.01001
	Taf15	0.672014	2.46969
	Ddx27	-0.31218		-0.137273
	Elavl4	-0.403643		-0.549278
	Rrp36	-0.165784		-0.277585
	Tfb2m	0.0593825		-2.10925
	Ppp1r8	-0.599906		-0.61381
	Tsn	-0.321633		0.712
	Wdr61	-2.12442	0.489974
	Mettl10	-0.211281		0.223503
	Papd4	-0.573874	1.17773
	Ttf2	-0.672015	0.48329
	Mrpl34	-0.243203		-0.990948
	Ilf2	0.397829		-0.111869
	Esf1	0.437955		1.75506
	Mrps17	0.985195	2.26655
	Noc3l	-0.263088		0.100395
	Ddx5	1.43641	4.16746
	Rpl15	-0.14425		-0.662507
	Maz	0.621227	2.62032
	Ipo5	1.1438	3.3611
	Zfp36	0.224754		-1.64558
	Pan3	-0.740865		-0.346432
	Tcof1	-0.313368		-0.549002
	Polr2j	-1.85981	2.59417
	Syf2	-0.536523	0.0128014
	Rsl1d1	-1.07481		-0.109507
	Top1	-0.745132	1.98357
	Hnrnpu	-0.0411641		-3.74028
	Oas3	0.807946	1.72484
	Mettl14	0.191799		-0.874133
	Utp11l	0.773648	2.94398
	Trove2	0.235902		-1.0604
	Mtrf1l	0.770044	1.47079
	Cwc27	0.0758793		-1.9508
	Hnrnpab	0.386601		0.26454
	Rps29	1.08834	2.19822
	Mrps18c	-0.859591	0.975392
	Khsrp	-0.67514	0.724906
	Mphosph10	-0.435815		1.04866
	Ddx49	-0.440929		0.54195
	Cebpz	-0.248128		2.61954
	Pus7	0.00369619		-3.19631
	Nol8	-0.722249	2.8619
	Farsa	-0.45817		0.382728
	Rpl35	0.459402		1.42118
	Skiv2l2	0.567312	0.00719451
	Eftud2	-0.13253		-0.512018
	Rbmx2	0.290502		0.659339
	Nol10	0.00741883		-2.45274
	Rbm41	-0.239526		-0.114649
	Sf1	0.340221		-0.912207
	Aen	0.0414693		-8.22612
	Tufm	0.228381		-0.621999
	Sidt1	-0.13229		-1.82934
	Xrn2	0.0988727		-3.00959
	Rnaseh2c	0.594394	0.830473
	Zgpat	0.350184		0.870106
	Eif4a3	0.588307	1.11542
	Suz12	-0.175767		-0.541955
	Pop5	0.111841		-2.42451
	Ints2	-0.178502		0.466096
	Ddx52	-0.530494	0.66661
	Eif3k	0.0614594		-5.17964
	Ddx10	-0.0851862		-2.49975
	Exosc3	-0.094343		-1.82767
	Zc3h13	-0.403324		0.493534
	Farsb	-0.995193	0.814894
	Cpeb1	-0.492427		0.654378
	Nono	-0.593888	0.725268
	Ncbp2	-0.307501		0.447632
	Mrpl13	0.0128715		-2.9451
	Ythdf3	-0.333307		0.499583
	Ppil3	-0.200526		-0.40435
	Aco1	-0.379111		0.664611
	Sf3a2	-0.176106		0.0149091
	Riok2	-0.711509	1.14114
	Celf4	0.166711		-1.349
	Srpk2	-0.393156		0.395489
	Parn	-0.25172		-0.496654
	Utp20	-0.403072		0.239678
	Rpl18	-0.205449		-0.412669
	Hnrnpr	-0.200395		-1.00233
	Nudt16l1	-0.280559		-0.0632337
	Trub1	0.0539872		-5.31343
	Zc3h3	-0.424521		0.724995
	Smad2	-0.724449	0.918941
	Sugp1	-0.436848		0.412766
	Fmr1	-0.310212		0.0116917
	Elac1	0.671766	1.77973
	Ebna1bp2	0.500063	1.29789
	Rpp14	-0.00439196		-3.29867
	Luc7l3	0.310459		0.0140461
	Pes1	0.834877	0.832507
	Pdcd7	0.185481		-1.88596
	Rps10	0.0883976		-2.55481
	Prpf39	0.0465109		-6.04951
	Gpatch1	-0.0504758		-1.8112
	Exosc1	-0.566474	1.05082
	Dhx36	-0.0853341		-1.47687
	Tsen54	0.394699		0.796494
	Ptbp1	0.268217		-0.391361
	Rnmt	-0.426615		0.719132
	Mrps26	-0.296604		-0.0264829
	Csde1	0.0446201		-7.56109
	Rpl41	-0.196758		-1.15849
	Esrp1	-0.38953		-0.133789
	Ipo9	-0.188367		-0.753225
	Clasrp	0.0279502		-5.14096
	Ppil4	-0.310808		-0.139273
	Clk1	-0.873404	0.396577
	Rpl28	-0.438054		0.22815
	Hexim1	-0.68275	0.85843
	N4bp1	-1.04045	1.00294
	Mrpl52	-0.537484	0.220997
	Hnrnpul2	-0.320739		0.38631
	Npm1	-0.158936		-0.514708
	Pprc1	-0.323753		0.531393
	Larp7	-0.424979		0.642825
	Elac2	-0.299785		1.00179
	Samd4b	-0.343136		1.13559
	Urb2	-0.707974	2.55852
	Rpl29	-0.0493567		-0.939888
	Dhx32	-0.512795	1.68343
	Snw1	-0.689924	2.08162
	Hnrnpul1	-0.661452	2.55281
	Kars	-0.726344	2.01836
	Eif4g2	-0.427393		0.936953
	Ints1	0.122674		-1.91929
	Larp1b	-0.923481	2.01844
	C1qbp	0.156267		-1.52331
	Zc3h18	-0.452776		0.385394
	Srsf10	-0.203702		0.711479
	Tnrc6a	-0.505524	0.828935
	Cpsf2	-0.445868		1.1328
	Mrpl43	-0.15595		-0.398306
	Rplp0	-0.210777		-0.522617
	Mrpl14	-1.29039	0.0208147
	Ern1	-0.0612828		-2.01993
	Prpf40b	0.141882		-2.34881
	Bicc1	-0.190914		-0.58411
	Rbm28	-0.132695		-1.20991
	Adar	-0.829026	1.29353
	Vars2	-0.25874		-0.000726079
	Lsm2	-0.414256		0.759439
	Mtpap	-0.617748	2.90349
	Eif3d	-0.457896		1.72334
	Zc3hav1	-0.353004		0.401086
	Srsf4	-0.531656	0.70071
	Rbfox2	-0.752294	1.01561		1.01561
	Eef1a2	-0.704699	1.56027
	Las1l	-0.371928		0.291086
	Tsen15	0.326377		0.844547
	Rpl14	-0.256495		0.334035
	Gemin5	0.345986		0.579736
	Ipo11	0.0479111		-6.06611
	U2af1	0.382116		0.558579
	Ighmbp2	-0.263591		0.72001
	Ints10	-0.426531		1.06654
	Msi2	-0.407268		0.390473
	Prpf3	-0.927063	1.96506
	Iars	-0.454705		0.354585
	Dhx34	-0.505276	0.959272
	Mrpl18	-0.321926		0.175195
	Eftud1	-0.675007	1.14617
	Mtg1	-0.780266	1.44177
	Rbm22	-0.431566		0.812949
	Ddx31	0.183184		-0.133691
	Rpl9	-0.388459		0.517234
	Vars	1.05423	1.74735
	Rpl11	-0.113515		-0.415281
	Mrps11	-0.0716101		-1.95579
	Gspt1	-0.352432		1.40253
	Uba52	-0.7186	1.47865
	Rpl10a	-0.402259		1.1831
	Pih1d1	0.085931		-3.33324
	Rnps1	-0.406819		-0.188333
	Eif4enif1	-0.889238		-0.520542
	Scaf1	0.391484		0.0861497
	Scaf8	-0.0484943		-1.86085
	Khdrbs3	-0.265349		-0.107625
	Rpl26	0.128662		-2.62578
	Prpf18	-0.143032		-1.23305
	Ash1l	-0.392391		-0.0475189
	Naa38	-0.176472		-1.06461
	Agfg1	-0.074297		-2.31237
	Cnp	-0.419244		0.0113094
	Skiv2l	-0.452525		-0.0539155
	Ptcd1	-0.960181	0.850024
	Mrpl28	-0.76373	0.439867
	Dcaf13	-1.19065	1.91335
	Lsm14b	-0.964272	1.98108
	Hnrnpc	-0.536272	1.08383
	Ddx54	-0.12141		-0.63361
	Thoc5	0.0855172		-1.86518
	Rpp38	0.0602802		-3.67987
	Hnrnpa0	-0.244955		0.162274
	Tdrkh	-0.560417	1.32334
	Ints6	-1.13647	2.63349
	Fubp1	-0.551519	1.92187
	Rrbp1	-0.92455	2.14804
	R3hcc1	-0.596721	2.40357
	Mrpl35	-0.673459	1.60918
	Qtrt1	-0.556534	1.6128
	Wdr36	-0.937171	1.92581
	Rpl10	-0.679335	1.96906
	Wbp4	-1.31709	2.24108
	Rbm47	-0.822341	1.60079
	Ssb	-0.748084	1.40622
	Crnkl1	-0.646245	1.82353
	Mrpl37	-0.444516		1.3951
	Gle1	-0.43696		1.27213
	Mrps23	-0.563466	1.60779
	Smad4	-0.715522	1.49004
	Rbm17	-0.885245	1.67043
	Rps2	-0.654869	0.924316
	Eef1b2	-0.438722		0.602513
	Setd7	-0.507109	0.85523
	Hnrnpl	-0.230254		-0.133111
	Cryz	-0.22991		-0.604158
	Rpl13	-0.79412	1.61328
	Mrps9	-1.16462	2.24476
	Tbl3	-1.37181	1.89246
	Zcchc9	-0.301803		0.234419
	Hrsp12	-0.501439	0.657685
	Ruvbl1	-0.71548	1.60645
	Rpl39	-0.455713		1.87179
	Mrps36	-0.519233	1.53315
	Pabpc1	-0.687427	1.33172
	Qrsl1	-1.20482	1.86959
	Eif2a	-1.15095	1.46402
	Phf5a	-0.287069		-0.0383699
	Riok3	-0.212425		-0.696124
	Dhx57	-0.183131		-0.491793
	Grwd1	0.387729		-0.370621
	Fus	-0.196013		-0.368037
	Eef1e1	-0.535275	0.184801
	Thoc2	-1.05884	1.94996
	Ddx3y	-1.32346	2.33623
	Canx	-0.867327	1.40584
	Tfip11	-0.608583	0.833861
	Ipo4	-0.552763	0.990025
	Rbm3	-0.555789	0.737453
	Rrp15	-0.558553	0.946872
	Aimp2	-0.677267	0.693193
	Mrps6	-0.969948	1.84332
	Mkrn1	-1.01401	2.10724
	Tardbp	-0.282927		0.269321
	Elavl1	-0.0668592		-1.57739
	R3hdm2	-0.802751	1.66392
	Api5	-0.651485	1.42451
	Zfp36l1	-0.559256	1.35779
	Sf3b4	-1.17862	1.91359
	Zcchc8	-1.26087	2.31156
	Prpf19	-1.32689	2.42955
	Rnaseh1	-0.889483	1.97861
	Lrrfip2	-0.81495	1.68427
	Mtif3	-0.436537		0.12479
	Casc3	-0.574458	1.87365
	Snrpc	-0.778444	1.62333
	Pelo	-0.85268	2.00556
	Mrpl40	-1.01281	2.04026
	Wars	-0.843327	1.27014
	Mars	-0.626993	0.508521
	Eef1g	-0.747256	1.10162
	Secisbp2l	-0.494889		0.161318
	Cwf19l2	-0.736005	0.91701
	Rpl35a	-1.24381	1.34621
	Habp4	-1.57704	1.84517
	C1d	-1.82106	2.50438
	Secisbp2	-1.14431	1.27957
	Mrpl24	-1.36642	1.33156
	Smg7	-0.826796	0.878063
	Nsun2	-1.06825	2.27463
	Tdrd3	-0.743352	1.50261
	Rpl38	-1.01141	1.65738
	Eif2d	-1.4936	3.22798
	Rrnad1	-1.08416	2.02832
	Tarsl2	-1.07034	2.63498
	Urm1	-1.07296	1.41417
	Ubap2	-1.2033	2.95893
	Trmt2a	-1.04369	2.72722
	Usp10	-1.38988	2.63068
	Eif4e	-1.83887	2.74061
	Srrt	-1.12634	1.7933
	Magohb	-1.01105	1.61191
	U2af1l4	-1.17526	1.74396
	Snrpf	-0.977517	1.88568
	Gemin8	-1.16352	2.85658
	Mrps21	-1.06559	2.26343
	Zcchc14	-1.51483	4.50414
	Eif3l	-2.0477	0.238393
	Mrps22	-0.908499	1.23166
	Fastkd3	-0.782104	1.6689
	Polrmt	-0.704828	0.799916
	Celf2	-0.795207	0.771028
	Lrrfip1	-1.32788	2.99638
	Nolc1	-1.09431	1.52835
	Exosc10	-1.53397	2.36552
	Mrps2	-1.41372	2.28916
	Dcp1b	-1.30272	2.94752
	Cdc5l	-0.98107	2.39224
	Prr3	-1.26939	2.27406
	Bzw1	-1.05442	2.4588
	Wars2	-1.21029	2.38767
	Bms1	-1.17352	1.68464
	Gspt2	-1.49475	2.01289
	Mrpl17	-0.645406	0.827642
	Dusp11	-1.37375	1.87466
	Zranb2	-1.13788	1.17865
	Gars	-1.48805	3.81915
	Gtpbp4	-0.86139	1.17814
	Mrpl19	-1.67858	2.07397
	Eif4e3	-1.53591	2.21436
	Pdcd11	-1.20205	1.36923
	Cdk9	-0.889586	1.05272
	Rps23	-1.03927	1.47766
	Ddx60	-1.1882	2.149
	Nsa2	-1.18318	2.35933
	Yars2	-1.28604	1.80133
	Mrpl45	-1.46082	2.11927
	Rnase4	-1.30255	1.54185
	Ddx59	-0.964734	1.78015
	Dnmt1	-1.00474	1.42269
	Rps5	-0.962013	2.57765
	Fam103a1	-1.50187	2.25538
	Kpnb1	-1.38407	2.17932
	Sars	-1.38442	1.98761
	Mettl5	-1.2884	2.14963
	Polr2k	-0.915092	1.81788
	Mrps31	-1.21104	2.12281
	Wdr3	-1.09828	1.77546
	Mrpl4	-1.41226	1.9466
	Rbm5	-1.16393	1.73705
	Eef1a1	-1.03321	0.911096
	Trpt1	-1.38593	1.42064
	Eif4g1	-1.45425	1.46022
	Polr2b	-1.09946	1.20184
	Xrcc6	-1.25048	1.58121
	Cstf1	-1.59133	2.17186
	Ccar1	-1.84906	1.66823

## Sheet: Figure 1e
Secondary Sreen Glibenclamide-Stimulated Insulin Secretion
Figure 1e
	Color code:	Purple	Teal	Yellow	Red	Grey
		Log2 SSMD	Log2 SSMD	Log2 SSMD	Log2 SSMD	Log2 SSMD
Gene:	Log2 FC	Positive Correlation GSIS and Total	Positive Correlation Total only	Positive Correlation GSIS only	Hits only	Targets only
Clp1	-0.351838	0.669434
Ins2	-0.847145	2.09013
Eif3h	-0.592671				1.13021
Cnot1	1.25185		0.724941
Ints9	-0.149456					-0.0596073
Rrp1b	-0.372762		1.66028
Gtf2f1	0.182256					-2.42882
Srp19	-0.0215792					-0.443706
Dhx8	0.165658					-4.07776
Eri1	0.0471801					-0.215405
Xpo6	-0.257324				2.65619
Snrpn	1.30485				2.74811
Hnrnpm	-0.489011				0.783934
Rnpc3	-0.392605		1.5795
Fto	-0.46809		1.18683
Utp18	-0.510356				1.57814
Eif2s1	-0.308772				0.61277
Exosc9	0.255367				1.66362
Lcmt2	0.0262801					-1.15885
Paip2b	-0.012142					-0.674983
Fxr2	-0.702721			0.990061
Dnajc21	0.122586					-2.75232
Tia1	0.135644					-2.39271
Ifih1	-0.206167		1.07028
Dgcr8	0.126558					-2.94246
Zmat2	-0.576355		1.77675
Drg2	-0.786945		0.740529
Lsm12	-0.253381		0.155799
Taf9	0.0186248					-1.55393
Spen	-0.534776		1.82371
Cwc15	-0.0634268					-0.157935
Celf3	-0.0865252	0.222916
Nop56	-0.4063		0.262416
Calr	0.140692					-3.28681
Tsr2	-0.18644					-0.328322
Mif4gd	0.28937					-0.0888662
Cwc25	-0.067051		0.452468
Dus1l	-0.548042		2.20231
Snrpb	-0.141323				0.230556
Zc3h4	-0.0639871					-0.281171
Imp4	-0.133231					-0.393611
Fam98a	-2.51969				0.29689
Cdc40	-0.26445					-0.0800316
Pspc1	0.0308698				0.28901
Cnbp	-0.241307	0.400295
Sub1	-0.717801		2.06625
Fam46a	-0.172515		0.254803
Ppwd1	-0.424124		0.642452
Gtpbp2	0.656403				1.04799
Nfx1	-0.312957					-0.0665183
Zcchc2	0.529589				1.04313
Lsm14a	-0.0925251					-0.0115456
Parp12	-0.5198				1.14266
Zcchc17	-0.241388		1.33821
Ubtf	-0.260996		0.822693
Pnn	-0.46639				0.989166
Larp4b	-1.55206					-0.192643
Aff4	-1.03792		0.00152339
Mvp	-0.539007					-1.38917
Brix1	-0.462511		1.1061
Mthfsd	-0.122978					-0.348804
Nop10	0.287546					-0.146362
Rbmx	0.244173					-1.37049
Ptcd3	0.278203					-1.45547
Lsg1	-0.518424			0.532846
Mak16	0.298394					-1.41614
Dnttip2	0.0526526					-1.38087
Uba1	-0.586446		0.824104
Riok1	-0.0783211					-0.933422
Sfpq	0.258895					-1.84877
Polr2e	-0.353385				0.296768
Tpr	0.121647					-2.94242
Fastk	-0.186632					-0.19953
Ddx25	-0.238389					-0.567787
Xpot	-0.462024				0.956744
Parp1	-0.39902					-0.317504
Aptx	0.370541				0.0807043
Strap	0.500096				0.487189
Ptrh2	0.0627897					-3.24564
Rbm33	-0.131295					-1.1325
Scaf4	0.371503					-0.127436
Dhx16	0.237781				1.75045
Ncbp1	-0.378454		1.44218
Xpo5	0.035991					-3.91258
Ddx23	0.59536				3.42376
Setx	-0.317412				1.44874
Uhmk1	-0.380526		0.726344
Xab2	-0.241628					-0.597407
Snrpd1	-0.167215					-0.702354
Ddx6	0.714697				0.474617
Ctif	0.0637754					-2.7731
Smad7	0.588903				1.46638
Utp3	-0.328438				0.432742
Ddx51	-0.0491638					-0.968386
Rexo4	0.0757042					-1.21926
Hbs1l	0.0171817					-6.54362
Cnot8	0.063249					-2.13399
Khnyn	0.19575					-1.177
Pura	0.0302014					-3.38972
Enox2	-0.685017			1.3416
Ints3	0.0233639					-6.40088
Cnot7	-0.355421				0.433919
Park7	-0.23932					-0.888373
Srbd1	0.193974					-1.10723
Gtf3a	0.248964					-0.0393814
Gpatch8	0.139774					-1.30053
Ddx26b	0.638287				1.10314
Papd5	-0.25841			0.41616
Nob1	0.22247					-0.0313486
Trmt1	-0.329453		0.277184
Trub2	0.0933482					-1.87533
Isy1	0.0539928					-1.04345
Cpsf7	0.413352		0.437634
Mto1	-0.273669					-0.0235298
Lrrc47	-0.178913					-0.229467
Aqr	-0.169912					-1.16128
Fbl	0.819205				1.79393
Trmt6	-0.093892					-0.618345
Zc3h7a	0.0582713					-1.58129
Tsen34	0.122367					-1.37901
Ythdf1	1.35555		2.1974
Eif5	-0.436555				0.453518
Ruvbl2	0.322234		0.0498998
Hnrnpf	0.434031				0.965715
Rbm27	0.231836		0.447256
Ppp1r10	0.251598				0.669578
Ythdf2	0.559048				0.543606
Hnrnph1	0.449815				1.12353
Nop2	0.0818703					-2.2339
Plrg1	0.541661		0.671665
Cnot6	0.28319				0.0992687
Clk4	0.339851				0.0282616
Dhx30	0.268337					-0.417958
Guf1	0.791118		2.02089
Xpo7	0.625145		1.00567
Smg5	0.17501					-0.57524
Sepsecs	0.266152					-0.590788
CLK2	0.280697					-0.458539
Pdx1	0.0831401					-2.82824
Fam98b	0.528486		0.24022
Angel1	0.0870783					-2.87215
Celf6	0.171657					-3.50202
Paip2	0.486676					-0.889731
Gltscr2	0.682151					-0.0216134
Tdrd7	1.22872				0.852952
Rngtt	0.919806				0.173198
Prpf4	0.472183				0.226313
Zfc3h1	0.504829					-0.888254
Nudt21	0.497199				1.7727
Dynll1	0.733245		1.66232
Hnrnpa2b1	0.412897					-0.142893
Upf3a	0.137799					-4.79348
Syncrip	-0.00958789					-1.05726
Mov10	0.180128					-2.53439
Dis3	0.132238					-6.90561
Ddx18	-0.327933				1.85599
Tial1	1.17058				1.94322
Ints4	1.08505				2.69376
Snrnp70	0.851591		1.63912
Aff1	0.51694		1.22147
Dcp1a	0.266746					-1.28163
Pcf11	0.150507					-2.93564
Fam120b	1.17287				1.88735
Eprs	1.19403				1.54881
Raver1	1.42432				1.80884
Ddx47	0.29207					-0.51439
Rbmxl1	0.707093				0.333157
Dync1h1	0.109484					-3.00612
Gtpbp10	0.0127392				0.657069
Pdcd4	0.428475				1.48269
Thumpd3	0.161768					-3.34011
Gnl3	1.36096				1.14644
Gnl2	0.775912				1.70467
Paip1	1.38467				1.23633
Upf1	0.77352				1.00752
Ddx19a	0.630161				0.244241
Srrm1	-0.308359		0.928785
Dhx29	0.908536				1.54728
Sf3a1	0.485626				0.317099
U2af2	0.375496					-0.51381
Mcts1	0.072063					-2.36794
Bzw2	0.309673					-0.173711
Eif4b	0.53599				2.30976
Ddx41	0.836913				1.73025
Angel2	0.0215246					-0.263009
Eef2	1.18095				1.97115
Yrdc	0.756959				2.02465
Gpkow	0.237874					-0.885227
Stau2	0.889083				1.37185
Fastkd1	1.07775				2.34177
Hnrnpa1	0.887524				1.31488
Zc3h12c	0.998107				1.63114
Nol7	0.964733				0.545221
Carhsp1	0.418449					-0.126826
Snrpd3	0.415017					-1.18049
Nol9	0.992937				1.05266
Rbm43	0.750095				1.35534
Hnrnpa3	0.736314				0.565838
Rbms1	0.807691				1.22138
Upf3b	0.426956					-0.0159909
Rbbp6	1.41684				2.09132
Exosc7	0.352382					-0.14385
Repin1	0.693166		1.35332
Ptges3	1.01126		1.10652
Atxn1	1.43617				1.09389
Cnot10	0.25903					-2.28848
Mecp2	1.61532				2.31815
Ftsj3	1.06602				1.22606
Unk	0.801073		1.31593
Pno1	0.280671					-1.20515
Snd1	0.401728					-1.69052
Urb1	1.79781				1.85781
Syf2	-0.632734		0.524236
Top1	-0.893078		3.91639
Polr2j	-1.22815	1.46149
Taf15	-0.811183			1.60594
Ddx27	-0.781172			2.94529
Tsn	-0.145498			0.735458
Ilf2	-0.695993			1.77
Ipo5	-0.542788			0.572584
Zfp36	0.013998					-4.49019
Tcof1	-0.316423					-0.44232
Sart3	0.236671					-0.628679
Dhx38	-0.660445		0.596285
Dhx15	0.25896					-0.635426
Luc7l	-0.316262		0.391899
Ptbp1	0.207796					-1.10303
Srp9	0.164368					-1.08867
Slbp	-0.122476					-0.817836
Eef2k	-0.463088			0.32248
Raly	0.639159				2.66803
Gatc	-0.553378				0.701178
Ubap2l	-0.203726	0.255739
Slu7	-0.0552558					-0.521018
Pum2	0.0304626					-6.04573
Pcbp2	-0.321916				0.516995
Gfm2	0.0749031					-2.52097
Denr	-0.372678			0.611379
Zcrb1	0.14168					-1.99153
Srrm2	0.0315757					-3.94102
Nat10	0.349902					-0.194531
Ankrd17	0.258353					-0.876407
Rbm18	0.523953					-0.352772
Zc3h7b	0.547791				1.15345
R3hdm1	0.972404				0.821113
Pde12	1.32416				2.47264
Zfr	0.119429					-2.02782
Mkrn2	0.833576				1.2008
Fubp3	1.03225		1.53131
Txnl4a	0.0179036					-5.4722
Srsf5	0.370303					-0.315039
Trove2	-0.279453				0.0348785
Thrap3	0.175409					-0.739998
Ddx3x	0.398654				0.552779
Sart1	0.76502				1.44216
Caprin1	0.650678				0.829803
Celf1	0.126666					-1.43255
Qtrtd1	0.31185					-0.148756
Nip7	0.241039					-0.287064
Sidt2	-0.12048					-1.15265
Tardbp	0.352446					-0.377915
Jakmip1	0.944445				1.91373
Srp68	0.669792				2.59961
Mbnl2	0.0872459					-1.73405
Tnpo2	0.398515				0.118895
Srsf2	0.320079					-0.914694
Dazap1	0.601503				0.796245
Htatsf1	0.310174					-0.694969
Purb	1.25043				1.77929
Maz	0.647999		2.78568
Drosha	0.580149				2.02408
Polr2a	0.89585				1.43791
Nynrin	0.569294				0.928303
Srsf7	0.575597				1.56305
Rtf1	1.15599				2.12106
Larp1	0.756793				1.73045
Krr1	1.04656				2.06643
Wdr61	0.420251					-0.0275437
Papd4	0.270666					-1.34965
Eif2s2	-0.0629695					-2.5547

## Sheet: Figure 1f
Positive Correlations with Glibenclamide Screen
Figure 1f
	Positive regulators only				Negative regulators only
	Color code:	Category:	Count:		Color code:	Category:	Count:
	Pink	Other hits	19		Pink	Hits only	76
	Purple	Both	6		Purple	Both	0
	Green	Insulin Content	27		Green	Insulin Content	17
	Yellow	GSIS	11

## Sheet: Figure 1g
ATP Generation
Figure 1g
											Pie Chart
	Z-score	Z-score	Z-score		Z-score	Z-score	Z-score	Z-score			Color Code:	Category:	Count:
Gene	HG AUC	Significant	Non-Significant		Both	Content only	GSIS only	Other Significant Hits			Pink	Other Significant Hits	28
Ptges3	1.63233	1.63233				1.63233					Purple	Both	8
Spen	1.22526		1.22526								Green	Content only	27
Gtpbp2	1.16017		1.16017								Yellow	GSIS only	12
Srrm2	1.14779		1.14779
Lcmt2	1.06456		1.06456
Cstf1	0.801611		0.801611
Ppwd1	0.760641		0.760641
Ipo9	0.593895		0.593895
Gtf3a	0.580876		0.580876
Nolc1	0.576014		0.576014
Rrp1b	0.513293		0.513293
Top1	0.316998		0.316998
Setx	0.278245		0.278245
Hnrnpm	0.254007		0.254007
Ftsj3	0.241957		0.241957
Xab2	0.225977		0.225977
Utp18	0.208133		0.208133
Dgcr8	0.0573608		0.0573608
Gpatch8	0.0172773		0.0172773
Polrmt	-0.015386		-0.015386
Nop56	-0.0570519		-0.0570519
Zmat2	-0.0781505		-0.0781505
Nat10	-0.0811579		-0.0811579
Calr	-0.162418		-0.162418
Snrpd1	-0.177508		-0.177508
Zcchc17	-0.202013		-0.202013
Zc3h13	-0.207345		-0.207345
Nsa2	-0.239409		-0.239409
Dus1l	-0.264111		-0.264111
Rnpc3	-0.285424		-0.285424
Paip2b	-0.294842		-0.294842
Syf2	-0.313161		-0.313161
Cnbp	-0.315281		-0.315281
Brix1	-0.35716		-0.35716
Clp1	-0.367891		-0.367891
Mrpl4	-0.371727		-0.371727
Repin1	-0.397705		-0.397705
Zc3h4	-0.404488		-0.404488
Riok1	-0.421824		-0.421824
Drg2	-0.465269		-0.465269
Fto	-0.467779		-0.467779
Fam46a	-0.47738		-0.47738
Celf3	-0.513461		-0.513461
Cdc40	-0.525304		-0.525304
Trmt1	-0.529245		-0.529245
Kpnb1	-0.538816		-0.538816
Xpo6	-0.580812		-0.580812
Taf15	-0.637274		-0.637274
Slu7	-0.707011		-0.707011
Caprin1	-0.713157		-0.713157
Pcbp2	-0.720084		-0.720084
Larp4b	-0.723449		-0.723449
Jakmip1	-0.723692		-0.723692
Ubap2l	-0.739026		-0.739026
Cnot7	-0.742881		-0.742881
Srp19	-0.769364		-0.769364
Ints9	-0.780396		-0.780396
Eef2k	-0.820177		-0.820177
Imp4	-0.823349		-0.823349
Ptcd3	-0.848785		-0.848785
Mif4gd	-0.880986		-0.880986
Zc3h7a	-0.900448		-0.900448
Ddx23	-0.941384		-0.941384
Parp12	-0.961331		-0.961331
Ncbp1	-0.971093		-0.971093
Unk	-0.976177		-0.976177
Eif2a	-0.996701		-0.996701
Nop10	-0.998357		-0.998357
Lsm12	-1.0116		-1.0116
Mak16	-1.07236		-1.07236
Clasrp	-1.08843		-1.08843
Dhx38	-1.10683		-1.10683
Upf3a	-1.11907		-1.11907
Tsen34	-1.13211		-1.13211
Eif5	-1.14328		-1.14328
Pnn	-1.31904		-1.31904
Ptbp1	-1.32521		-1.32521
Uhmk1	-1.39438		-1.39438
Zfp36	-1.40266		-1.40266
Slbp	-1.46407		-1.46407
Zcrb1	-1.47115		-1.47115
Cpeb1	-1.5065		-1.5065
Lsm14a	-1.51792		-1.51792
Sfpq	-1.52598		-1.52598
Rngtt	-1.54946		-1.54946
Stau2	-1.57575		-1.57575
Gatc	-1.60268	-1.60268						-1.60268
Pura	-1.61216	-1.61216						-1.61216
Hbs1l	-1.63086	-1.63086						-1.63086
Ints3	-1.63352	-1.63352						-1.63352
Sidt2	-1.6535	-1.6535				-1.6535
Eri1	-1.6552	-1.6552						-1.6552
Thoc2	-1.6743	-1.6743			-1.6743
Trub2	-1.71172	-1.71172						-1.71172
Celf1	-1.72625	-1.72625				-1.72625
Srsf2	-1.72627	-1.72627				-1.72627
Tardbp	-1.75753	-1.75753					-1.75753
Tardbp	-1.75753	-1.75753					-1.75753
Yrdc	-1.78483	-1.78483				-1.78483
Ankrd17	-1.79691	-1.79691			-1.79691
Polr2j	-1.82432	-1.82432			-1.82432
Sf3a1	-1.83777	-1.83777				-1.83777
Ern1	-1.86723	-1.86723					-1.86723
Dnttip2	-1.9205	-1.9205						-1.9205
Utp3	-1.93345	-1.93345						-1.93345
Uba1	-1.97715	-1.97715				-1.97715
Cpsf7	-1.98593	-1.98593						-1.98593
Drosha	-1.99003	-1.99003				-1.99003
Ddx47	-1.99118	-1.99118						-1.99118
Luc7l	-2.02021	-2.02021				-2.02021
Rbm17	-2.03266	-2.03266				-2.03266
Dhx15	-2.03686	-2.03686				-2.03686
Pdcd4	-2.0372	-2.0372			-2.0372
Srrm1	-2.04534	-2.04534				-2.04534
Srsf5	-2.06356	-2.06356					-2.06356
Plrg1	-2.11187	-2.11187						-2.11187
Nip7	-2.11448	-2.11448				-2.11448
Xpo7	-2.14679	-2.14679						-2.14679
Paip2	-2.17238	-2.17238				-2.17238
Xpot	-2.19435	-2.19435						-2.19435
Ddx3x	-2.23119	-2.23119				-2.23119
Fbl	-2.23177	-2.23177					-2.23177
Nol9	-2.25139	-2.25139					-2.25139
Nob1	-2.2553	-2.2553						-2.2553
Ythdf2	-2.27233	-2.27233						-2.27233
Rbmx	-2.30658	-2.30658						-2.30658
Srbd1	-2.31892	-2.31892					-2.31892
Snd1	-2.34537	-2.34537					-2.34537
Nynrin	-2.41065	-2.41065			-2.41065
Rexo4	-2.45603	-2.45603						-2.45603
Angel2	-2.53647	-2.53647				-2.53647
Zc3h12c	-2.54904	-2.54904				-2.54904
Denr	-2.56243	-2.56243					-2.56243
Dhx30	-2.57917	-2.57917					-2.57917
Rbm18	-2.63672	-2.63672					-2.63672
Sepsecs	-2.75771	-2.75771						-2.75771
Hnrnpf	-2.76834	-2.76834						-2.76834
Hnrnpa1	-2.79076	-2.79076				-2.79076
Gltscr2	-2.89877	-2.89877						-2.89877
Fam98b	-2.9092	-2.9092						-2.9092
Dync1h1	-2.9314	-2.9314				-2.9314
Tnpo2	-2.93684	-2.93684				-2.93684
Thumpd3	-2.94602	-2.94602				-2.94602
Ddx26b	-2.97826	-2.97826						-2.97826
Isy1	-3.01648	-3.01648						-3.01648
Ints4	-3.18352	-3.18352						-3.18352
Carhsp1	-3.20987	-3.20987				-3.20987
Hnrnph1	-3.21042	-3.21042						-3.21042
Upf1	-3.27379	-3.27379						-3.27379
Nol7	-3.33275	-3.33275				-3.33275
Pdx1	-3.37971	-3.37971				-3.37971
Ddx19a	-3.3832	-3.3832				-3.3832
Sart3	-3.3839	-3.3839			-3.3839
Gnl2	-3.5598	-3.5598				-3.5598
Tdrd7	-3.5765	-3.5765						-3.5765
Angel1	-3.61906	-3.61906						-3.61906
Snrpd3	-3.7229	-3.7229			-3.7229
Htatsf1	-3.77499	-3.77499				-3.77499
Tial1	-3.93903	-3.93903			-3.93903
Ddx6	-4.02908	-4.02908					-4.02908
Zfr	-4.12007	-4.12007				-4.12007
