# Supplementary material for: Polyadenylation of insulin mRNA by Tent5a regulates pancreatic beta cells
Source: Nat Commun. 2026 May 20;17:7295. doi: 10.1038/s41467-026-72905-8 (PMC13402609; doi:10.1038/s41467-026-72905-8)
Supplement: Supplementary file 9 — Source Data [file 41467_2026_72905_MOESM9_ESM.zip › Figure 2 Source Data.xlsx]

## Sheet: Figure 2a
RNAseq Differential Expression Analysis of obob B6 vs WT (6w)
Figure 2a
		Significant	Not Significant		Significant:	Defined by being above FC cut off and p-value cut off
Gene Name	Log2FC	-log10(FDR)	-log10(FDR)		FC cut off	0.5
Fam46a	2.339	37.8687			p-Value cut off	0.01
Cpeb1	-0.8321	25.2842
Gnl2	-0.5843	9.98338
Ewsr1	-0.5917	9.88008
Eif4e3	0.6598	9.69058
Celf4	0.6233	6.2652
Kars	0.4526		5.97062
Zmat3	0.5101	5.73447
Zc3h3	-0.8433	5.595
Paip2b	0.7813	5.58153
Carhsp1	0.4551		5.55207
Eef2k	0.5867	5.42389
Msi1	-0.9472	5.39675
Snrnp48	-0.5933	5.21268
Uba1	0.3077		5.13124
Maz	-0.5702	4.99012
Nars2	-0.5707	4.93033
Ddx25	0.6622	4.92996
Cebpz	0.3391		4.91222
Rbmx	-0.4562		4.48945
Ran	-0.3922		4.44782
Fus	-0.5304	4.37768
Tlr3	0.7263	4.37479
Eif4b	0.3851		4.32039
Rbm28	-0.315		4.29499
Hnrnph3	-0.4386		4.24466
Rpp25	-1.555	4.16896
Pnn	-0.6198	4.0045
Srpr	0.4506		3.93033
Prr3	-0.5388	3.89347
Dhx40	0.6659	3.86519
Ppp1r10	0.5166	3.84134
Dynll1	0.4671		3.83387
Fam98b	0.3871		3.79751
Srsf2	-0.5184	3.78357
Guf1	-0.6071	3.78304
Atxn1	-0.5373	3.76777
Ddx55	-0.5583	3.74618
Cpsf2	0.3845		3.71041
Srsf3	-0.4889		3.70531
Tra2a	-0.4595		3.6103
Srrm1	-0.3253		3.42713
Rbm4b	-0.653	3.36041
Srsf12	0.8826	3.29645
Hdlbp	0.3776		3.24703
Srsf7	-0.449		3.22315
Rps27l	0.6586	3.19832
Rbpms	-0.3568		3.18502
Nob1	-0.5038	3.16266
Nop56	-0.4979		3.14068
Tardbp	-0.4127		3.12633
Alkbh1	-0.4415		3.07915
Top3b	-0.3518		3.06535
Ftsj1	0.4641		3.06183
Clk1	-0.7489	2.99654
Pabpn1	-0.4963		2.98716
Ilf2	-0.3985		2.92775
Mphosph10	0.4748		2.91435
Nxf1	-0.4189		2.91151
Mrpl48	-0.3118		2.87387
Ern1	0.3395		2.84771
Qars	0.2568		2.77624
Ascc1	0.4612		2.74569
Prpf3	-0.3321		2.72816
U2af1l4	-0.4848		2.71354
Sugp2	-0.4693		2.65345
Rexo2	0.4174		2.64436
Ddx5	-0.4019		2.64436
Eef1a1	0.3504		2.61583
Sfswap	-0.4757		2.61013
Angel2	0.2846		2.59688
Rrnad1	-0.5541	2.59244
Gnl3l	0.3845		2.56783
Dap3	-0.291		2.54852
Lars	0.372		2.49228
Prpf40b	-0.5503	2.48825
Noc2l	-0.4537		2.42911
Clk2	-0.4813		2.40894
Ipo7	0.3862		2.40187
Cnp	0.5454	2.36171
Luc7l3	-0.5236	2.35105
Trub1	-0.4114		2.34901
Rbbp6	-0.297		2.22629
Zcchc7	-0.4953		2.19267
Larp1b	-1.146	2.19098
Mrps25	-0.5767	2.18529
Hnrnpa2b1	-0.3008		2.18389
Xpo6	-0.2591		2.18389
Snrpn	0.3022		2.17731
Hnrnpl	-0.2295		2.17179
Sra1	-0.2994		2.16571
Exosc7	-0.3672		2.14062
Rbm15b	0.472		2.10874
Hnrnph1	-0.4666		2.07464
Cnbp	-0.3205		2.07068
Nsun3	0.4036		2.06793
Srsf11	-0.5209	2.05061
Cpeb3	0.4652		2.0492
Eif3e	0.4242		2.04614
Ints12	0.416		2.03114
Srek1	-0.4872		2.02817
Parn	0.3454		2.01746
Rbm25	-0.4633		1.99697
Rbm47	0.3574		1.99654
Arl6ip4	-0.4682		1.97184
Qrsl1	0.4411		1.96019
Secisbp2l	0.3163		1.94808
Tia1	-0.5624	1.94769
Slbp	-0.401		1.94348
Rbm5	-0.427		1.92738
Lrrfip1	-0.4671		1.91614
Hrsp12	0.4709		1.91542
Sepsecs	-0.3448		1.87976
Dazap1	-0.3133		1.8655
Ccnt2	-0.4586		1.85918
Ubtf	-0.3346		1.85636
Cpsf6	-0.3776		1.85636
Nars	0.2792		1.85201
Fastkd1	0.3929		1.84619
Hnrnpm	-0.1885		1.84558
Aen	0.4122		1.82827
Pdcd7	-0.3699		1.80939
Eif3a	0.2717		1.80688
Acin1	-0.309		1.80688
Zc3hc1	-0.472		1.80355
Dhx29	0.2974		1.80079
Nsa2	0.3276		1.79833
Cpsf4	-0.5083	1.79452
Akap8	-0.3853		1.79048
Eef2	0.3424		1.78516
Thoc1	-0.3631		1.78383
Tarbp2	-0.5194	1.77314
Xpo5	0.3328		1.77083
Nudt16l1	-0.4257		1.74594
Snrpc	-0.3826		1.70974
Eif3m	0.3527		1.6968
Rbms1	-0.3816		1.69315
Celf3	-0.4124		1.67366
Polr2d	-0.3631		1.65837
Snd1	0.2498		1.65758
Rpl5	-0.453		1.6515
Eif3h	0.2934		1.6413
Raly	-0.3104		1.64092
Alkbh5	0.2674		1.62215
Akap8l	-0.3454		1.61888
Trmu	-0.4822		1.60398
Cpsf7	-0.2679		1.59722
Trim25	0.2832		1.59329
Ptrf	-0.4489		1.58653
Rexo4	-0.3066		1.58369
Clasrp	-0.593	1.58369
Parp12	0.2602		1.58319
Eif3l	0.1935		1.5632
Rbm12	-0.3758		1.56146
Clk4	-0.4477		1.55052
Safb2	-0.4801		1.54821
Clk3	-0.3003		1.54016
Ptbp2	-0.6007	1.5236
Srsf5	-0.3401		1.52331
Papola	0.3181		1.5078
Ptbp1	-0.2508		1.50654
Eif4g2	0.3151		1.50557
Ddx39b	-0.2534		1.50432
Srsf1	-0.3482		1.50183
Angel1	0.358		1.48972
Exosc8	-0.4392		1.48505
Eif4a1	-0.2913		1.48254
Hint3	0.3196		1.47873
Srsf10	-0.3129		1.47677
Dhx15	0.2363		1.47638
Zgpat	-0.482		1.46865
Upf3a	-0.3431		1.46143
Xpot	0.2167		1.45955
Luc7l	-0.282		1.45655
Aqr	0.2474		1.43333
Dnmt1	-0.2788		1.42562
Polr2b	0.2327		1.424
Mepce	-0.3291		1.41862
Srrt	-0.2663		1.41488
Snrnp70	-0.463		1.39265
Drg1	0.2374		1.38669
Apex1	-0.4137		1.37428
Rps11	0.2716		1.37243
Trmt6	0.1953		1.36775
Alyref	-0.242		1.35962
Gpatch8	-0.3096		1.35576
Sfpq	-0.2561		1.35576
Dhx9	0.257		1.35409
Canx	0.2859		1.34795
Hnrnpa1	-0.363		1.33273
Hars2	-0.2749		1.33152
Rbm22	-0.2279		1.32606
Mkrn1	-0.1685		1.32606
Rpl12	-0.6084	1.3234
Unk	-0.4114		1.30051
Zc3h11a	-0.2673		1.28937
Smg7	-0.1788		1.28659
Nanos1	-0.586	1.28283
Yrdc	-0.2524		1.27523
Gtpbp2	-0.3596		1.26392
Atxn2l	-0.3083		1.26051
Fto	0.2095		1.25469
Srsf6	-0.2379		1.25407
Sf1	-0.1625		1.24558
Rpl4	0.2495		1.24344
Ddx17	-0.2292		1.23695
Ddx52	0.2556		1.22651
Prpf39	-0.4687		1.21803
Mrpl1	0.2954		1.21581
Msi2	0.2793		1.21446
Fastk	-0.382		1.19627
Prpf38b	-0.2797		1.18856
Smad3	-0.6744		1.17914
Thrap3	-0.1742		1.1727
Rpl10a	-0.5535		1.16871
Trit1	-0.2877		1.16711
Gspt1	0.2463		1.16178
Xpo4	0.4604		1.16172
Larp1b	0.2629		1.15852
Mrpl17	0.2258		1.15852
Cnot8	-0.2457		1.15783
Dis3l	0.2148		1.15683
Ranbp2	0.3038		1.15416
Safb	-0.3237		1.14722
Hnrnpa3	-0.2855		1.1399
Pelo	0.3284		1.1239
Sf3a1	-0.1641		1.11999
Gnl3	-0.264		1.11867
Tarsl2	0.2831		1.11776
U2af2	-0.2554		1.11719
Prpf8	0.2107		1.09669
Rpl36al	0.2271		1.09243
Eif5	0.263		1.08693
Repin1	-0.3208		1.07743
Nfx1	-0.1597		1.07391
Pop5	-0.253		1.06349
Mrrf	0.2546		1.06133
Ccdc59	-0.276		1.06033
Eif2a	0.2912		1.05483
Dhx33	-0.3031		1.04993
Upf3b	-0.2906		1.04993
Mov10	-0.3548		1.0391
Srp72	0.225		1.03692
Eif2s1	0.2207		1.03583
Rrp1	-0.2133		1.02849
Cars2	-0.3007		1.02471
Snrpb	-0.351		1.02406
Snrpd1	-0.2861		1.02319
Setd7	0.2613		1.02118
Zcchc8	-0.2015		1.01408
Abce1	0.1957		1.01345
Ddx6	0.2486		1.00855
Gar1	-0.4155		1.00573
Ddx18	0.1679		1.00362
Eif2b3	0.2205		0.999132
Srrm2	-0.3838		0.998699
Smad7	0.3472		0.996109
Ddx58	0.3534		0.9914
Rrp15	-0.389		0.98843
Dus1l	-0.2432		0.985479
Cnot3	-0.2448		0.982549
Eif4g3	-0.1084		0.982132
Dhx37	-0.3593		0.978811
Rpp14	0.7038		0.970616
Snrpa	-0.3197		0.969805
Mettl10	-0.3284		0.969805
Prpf6	0.1944		0.969805
Pan3	-0.2479		0.968592
Ddx26b	-0.3647		0.965773
Zc3h18	-0.2501		0.962972
Zfc3h1	-0.4265		0.950007
Tyw1	0.2422		0.949234
Srsf4	-0.2325		0.948462
Dhx36	0.2618		0.948076
Tdrkh	0.257		0.948076
Eif1ad	-0.193		0.94577
Gars	-0.229		0.945004
Ddx27	-0.2884		0.94424
Hnrnpa0	-0.2366		0.943858
Npm1	0.2512		0.943476
Wars	0.2811		0.941195
Cpsf3l	-0.2631		0.940815
Zc3h15	0.2814		0.93442
Mrps18a	-0.2813		0.933301
Lonp1	-0.2422		0.930332
Ppp1r8	-0.1826		0.919013
Prpf4	0.1726		0.917574
Nova1	-0.2961		0.912574
Nutf2	-0.3504		0.910095
Aptx	0.1643		0.909389
Imp3	0.2297		0.906578
Smg6	0.1514		0.905878
Ighmbp2	0.3688		0.905529
Ipo9	-0.1518		0.902049
Aars2	-0.4457		0.899285
Exosc2	-0.2164		0.897223
Zc3h13	-0.1818		0.896538
Dzip1	-0.333		0.894149
Lsm5	-0.45		0.894149
Dhx32	0.1641		0.893129
Cdc5l	0.1971		0.89279
Akap1	-0.349		0.889747
N4bp1	0.1732		0.885723
Ears2	-0.2614		0.87844
Alkbh8	0.3781		0.875822
Smad5	0.1878		0.873869
Rnpc3	-0.3663		0.872895
Vars2	-0.3383		0.872571
Pum2	0.1933		0.871924
Mrps22	-0.2951		0.871601
Papd5	-0.1995		0.869023
Rpp38	-0.3681		0.868381
Rpl6	0.1853		0.865823
Snrpf	-0.3511		0.864867
Zcchc6	-0.2506		0.859178
Rrp7a	-0.2132		0.850781
Trub2	-0.1955		0.848018
Ythdf2	0.1784		0.841939
Thg1l	-0.3748		0.834459
Hars	0.1841		0.831208
Cnot7	-0.2041		0.830914
Mrps27	-0.2524		0.829152
Pdcd4	0.3276		0.826814
Uba52	-0.4209		0.823619
Mrps18c	-0.2884		0.820161
Smad4	0.2006		0.820161
Isy1	0.2478		0.819874
Cirbp	-0.254		0.819301
Ddx3x	0.2477		0.817585
Scaf1	-0.3967		0.815593
Tsen15	-0.3399		0.812761
Tnpo3	0.1389		0.809388
Pus3	0.2803		0.807154
Ifih1	0.2525		0.806875
Cpeb4	0.2757		0.805486
Eef1e1	0.2698		0.802995
Utp15	-0.1961		0.802168
Sart3	-0.2451		0.797784
Son	-0.2883		0.797512
Rpl32	0.2133		0.793174
Sltm	-0.1556		0.785421
Dnajc21	0.2021		0.784098
Eif2ak1	0.1405		0.782779
Yars	-0.1419		0.778847
C1qbp	-0.1848		0.774432
Elac1	0.1733		0.773658
Rbm33	-0.2722		0.7602
Spats2l	-0.5661		0.7602
Aimp1	0.1959		0.755475
Sbds	0.2042		0.751046
Pspc1	-0.2317		0.749824
Zcchc2	-0.1867		0.749824
Fubp1	-0.188		0.749336
Farsa	-0.2503		0.748605
Tnpo1	0.2597		0.742321
Nudt16	0.2532		0.742321
Rpl24	0.196		0.742082
Gltscr2	0.2072		0.741602
Dcp1b	-0.3045		0.737786
Ankrd17	0.2047		0.736127
Iars	0.1818		0.733533
Tcerg1	-0.2139		0.733063
Rqcd1	-0.1513		0.728391
Ttf2	0.3457		0.726767
Fcf1	0.2453		0.722162
Eef1g	0.1654		0.720561
Cdk9	-0.1801		0.713993
Mrpl52	-0.2761		0.713095
Rpl37a	-0.1942		0.708409
Tnrc6c	-0.2444		0.707744
Mrpl16	0.1898		0.705313
Park7	-0.1776		0.698102
Grwd1	-0.4268		0.697453
Zrsr2	-0.1841		0.689519
Zcchc14	-0.2134		0.68403
Ctif	0.2845		0.682564
Qtrtd1	-0.1824		0.680894
Luc7l2	-0.2958		0.68027
Dhx38	0.2156		0.678195
Mrpl24	-0.1643		0.675101
Xab2	-0.2409		0.673459
Eif2ak4	0.2123		0.671824
Crnkl1	0.1804		0.671009
G3bp1	0.1441		0.669789
Mrps10	-0.1808		0.668978
Usp39	-0.1628		0.668775
Lsm4	-0.2831		0.66615
Rbm6	-0.1361		0.664141
Zranb2	-0.2013		0.660549
Eif5a2	0.2463		0.659358
Mrpl21	-0.2034		0.658368
U2af1	-0.1709		0.65817
Dgcr14	-0.2449		0.65817
Eif2ak3	0.2485		0.657775
Rbm15b	0.5325		0.657775
Rars	0.1483		0.657775
Cwc22	0.1649		0.653843
Rplp1	-0.3842		0.65267
Ftsj3	-0.2048		0.65014
Trove2	0.2404		0.644166
Auh	0.2038		0.643401
Urm1	-0.1804		0.642065
Drosha	0.1507		0.638461
Rpl13	-0.2587		0.638083
Fbl	-0.3579		0.633951
Serbp1	0.1088		0.632831
Tra2b	-0.203		0.632458
Cnot1	0.1761		0.631713
Srp68	0.1227		0.629487
Fam98a	0.1435		0.629487
Lsg1	-0.13		0.626169
Exosc3	0.2274		0.625985
Tars2	-0.2235		0.624336
Mrpl49	-0.2056		0.623606
Rnps1	-0.2161		0.618524
Mrps21	-0.1754		0.618163
Upf1	-0.2582		0.61493
Gfm1	0.161		0.614036
Mrp63	-0.2624		0.610125
Trmt2a	-0.3301		0.605373
Snrpd3	-0.1734		0.603452
Ifit3	-0.6822		0.599808
Ruvbl2	-0.2907		0.596879
Rps15a	0.1696		0.596365
Khdrbs3	0.1417		0.594995
Ints8	0.1556		0.58838
Rnaseh2c	-0.5596		0.58486
Rps19	-0.1725		0.583692
Ireb2	-0.2135		0.583526
Mbnl3	-0.5508		0.579384
Sars	0.1559		0.575445
Eif4h	-0.1141		0.573164
Rnh1	0.1741		0.570894
Fxr2	-0.1508		0.569925
Prpf38a	-0.1652		0.567031
Ythdf1	0.1168		0.56623
Trmt1	-0.1969		0.56607
Rbm39	-0.2146		0.564633
Lsm7	-0.5941		0.562884
Ddx42	-0.111		0.562091
Mrps9	-0.1648		0.559091
Dgcr8	-0.2866		0.558148
Nat10	-0.1765		0.556581
Pum1	0.1299		0.555175
Noa1	-0.1977		0.55424
Sympk	-0.2174		0.55424
Atxn1l	0.188		0.552997
Utp23	0.1809		0.551912
Hnrnph2	-0.165		0.550059
Zmat2	-0.172		0.549597
Nynrin	-0.3375		0.549443
Rps3	0.1643		0.548367
Rpp14	0.1644		0.54806
Mrpl47	0.1734		0.547447
Mcts1	-0.2808		0.545155
Eef1a2	-0.6344		0.544546
Nhp2	-0.3556		0.544546
Eral1	-0.2221		0.543938
Tbrg4	-0.2271		0.541664
Srfbp1	-0.2155		0.541513
Cpsf1	-0.2028		0.539403
Fam120b	0.1468		0.538952
Mbnl2	0.2047		0.536256
Ints6	0.1634		0.535809
Dars	0.1487		0.535212
Syncrip	-0.1746		0.53432
Mrpl37	-0.1585		0.534171
Mrps23	0.4298		0.531357
Rpl7a	0.1689		0.530031
Trmt5	0.2322		0.52959
Scaf4	-0.182		0.526513
Eif2ak2	0.2103		0.521289
Prpf4b	-0.2135		0.513711
Ddx46	0.1388		0.512437
Mettl3	-0.1753		0.509199
Aars	0.1291		0.509199
Fubp3	0.1158		0.507799
Snrpb2	-0.2093		0.504456
Setx	0.1909		0.50307
Wdr12	-0.1551		0.501827
Gemin4	0.7834		0.49853
Cherp	-0.2279		0.49853
Lcmt2	-0.1549		0.497983
Smg5	-0.159		0.496073
Mars	0.1756		0.495665
Surf6	-0.2122		0.494986
Fam120a	0.0741		0.489857
Cars	0.1602		0.488919
Rsl24d1	-0.1851		0.486649
Eif1ax	0.1375		0.485452
Ints2	-0.1929		0.482013
Cwf19l2	0.2017		0.481486
Habp4	0.1804		0.481223
Aff4	0.1941		0.48096
Nol3	0.2956		0.474437
Eif3i	0.1366		0.4675
Ddx21	0.141		0.463063
Bms1	-0.1235		0.459796
Txnl4b	0.2407		0.458546
Pwp2	-0.282		0.456677
Dcp1a	-0.1841		0.453951
Mterfd2	0.1748		0.451488
Khnyn	0.1754		0.451365
Mrpl39	0.1585		0.451242
Sugp1	-0.1438		0.451119
Srpk2	0.1616		0.450506
Bud13	-0.1343		0.449772
Cryz	0.2074		0.449405
Nono	0.08949		0.44855
Trnau1ap	-0.1761		0.445874
Vars	-0.1759		0.445632
Slu7	0.115		0.441171
Plrg1	-0.1183		0.437113
Sf3a3	0.133		0.435926
Nop10	0.1441		0.434979
Ilf3	-0.0806		0.431446
Rnmt	0.1323		0.431329
Eif1b	-0.1459		0.430041
Gpkow	-0.104		0.429691
Rbmx2	-0.23		0.428058
Pcbp4	-0.238		0.427128
Ipo4	-0.153		0.4262
Grsf1	0.1554		0.424466
Exosc1	-0.1855		0.42435
Sf3b3	-0.08905		0.421246
Larp4b	0.1571		0.420903
Ddx50	0.1521		0.419645
Srp14	0.14		0.417482
Rpl7	0.1557		0.416461
Brix1	0.1365		0.416461
Srp9	0.199		0.416235
Sf3a2	-0.2537		0.416008
Prkdc	0.2125		0.410385
Rrp1b	-0.1998		0.41005
Prdx1	0.1506		0.408268
Hbs1l	0.09478		0.406825
Rbm10	-0.17		0.406271
Rbm3	-0.2348		0.40616
Mrpl15	0.1553		0.40605
Nol11	0.1144		0.402854
Polr2e	-0.2266		0.402524
Ddx60	-0.3725		0.401866
Rpl13a	-0.1607		0.4011
Xpo1	-0.1869		0.400008
Larp1	0.1045		0.399354
Txnl4a	0.1771		0.398266
Baz2b	-0.1887		0.394803
Rars2	0.136		0.393189
Srbd1	0.1734		0.389127
Ptges3	0.1601		0.388171
Skiv2l	-0.1787		0.388064
Thoc2	-0.1913		0.387428
Rrp8	-0.1229		0.38711
Tars	0.1183		0.386793
Ptrh2	0.1512		0.38637
Pprc1	-0.227		0.382685
Exosc9	0.1027		0.381638
Mrps5	0.1315		0.380802
Ints1	-0.2726		0.380489
Larp7	-0.1862		0.380489
Prpf40a	0.1419		0.380281
Mrpl11	0.1216		0.378305
Rae1	-0.1037		0.37789
Utp6	0.101		0.377165
Nhp2l1	-0.09766		0.376958
Taf15	-0.08784		0.370896
Mrpl51	0.09947		0.368049
Ints4	0.1167		0.366027
Nsun4	0.186		0.365926
Rrp36	-0.2198		0.364416
Eif2b2	0.1404		0.36271
Ythdc2	0.1462		0.36271
Wibg	-0.2377		0.36261
Stau2	0.1645		0.360912
Hnrnpab	-0.08792		0.360713
Casc3	-0.1053		0.359916
Rbfox2	-0.1051		0.359817
Trmt12	0.1925		0.358625
Dek	-0.1592		0.358229
Eif4g1	0.1029		0.35566
Mrpl2	-0.1569		0.355463
Rps18	0.1583		0.35389
Thumpd3	0.1139		0.352324
Phax	0.09799		0.348819
Iars2	-0.07847		0.348238
Etf1	0.1169		0.347947
Ddx31	-0.1493		0.344669
Zcchc9	0.1146		0.343231
Noc3l	0.1034		0.341226
Ints9	0.1492		0.341035
Eif5a	-0.1099		0.339419
Qtrt1	-0.2084		0.338566
Lsm3	-0.1662		0.337337
Gnl1	-0.1361		0.337148
Mrps35	0.1411		0.336582
Paip2	-0.1466		0.334044
Xrn2	0.09126		0.333295
Xrcc6	-0.1273		0.333201
Top1	0.108		0.328087
Rpl27a	-0.1346		0.326887
Sub1	-0.1545		0.324497
Tdrd3	-0.1497		0.324405
Ppil4	-0.1244		0.323672
Mrps16	-0.136		0.323124
Hnrnpc	-0.09556		0.322302
Eif4a3	-0.09779		0.321664
Mettl14	-0.1154		0.320027
Rpl17	0.1268		0.319393
Gtf2f1	-0.1236		0.319121
Psip1	0.1327		0.31894
Tiparp	0.2281		0.31894
Sars2	-0.2444		0.318036
Eftud2	-0.1102		0.317945
Mrto4	-0.2054		0.317043
Hnrnpu	-0.1027		0.316593
Dars2	0.1253		0.314796
Eif3c	0.0805		0.312828
Lars2	0.7268		0.312649
Fmr1	-0.1332		0.31256
Khdrbs1	-0.1024		0.311758
Rbm7	0.1136		0.311047
Phf5a	-0.1129		0.310159
Eif4e2	-0.0865		0.309627
Zc3h4	-0.1405		0.309095
Rpl38	-0.1451		0.308476
Rpl7l1	-0.08173		0.307858
Eed	0.1002		0.307858
Utp11l	-0.1369		0.303469
Polr2g	0.0975		0.302074
Zc3h8	-0.2		0.300769
Rpl26	0.1176		0.300596
Cwc15	0.1193		0.300336
Setd1a	-0.1405		0.297139
Rpl23	0.1307		0.295935
Wdr36	0.08937		0.295849
Mrps15	-0.1279		0.294821
Pdcd11	-0.1412		0.29465
Polr1e	0.1899		0.292941
Snupn	0.1469		0.2926
Nova2	0.155		0.292174
Rbm42	-0.2124		0.291749
Frg1	-0.1434		0.291154
Gspt2	-0.1096		0.291154
Rplp0	0.1234		0.287519
Ebna1bp2	-0.08648		0.287434
Ddx23	-0.08627		0.287434
Cwc27	0.1089		0.287098
Tpr	0.09393		0.286846
Mrpl40	0.1107		0.286846
Eif2b5	-0.09898		0.285
Rbm43	-0.1105		0.284833
Uhmk1	0.1025		0.28383
Dhx16	-0.1408		0.283246
Rpl18a	0.1173		0.283246
Dcaf13	-0.1157		0.282996
Rbm18	0.1125		0.281664
Mrps18b	-0.1211		0.281332
Rpl19	-0.1273		0.280586
Bysl	0.1669		0.279014
Larp6	0.5713		0.278767
Shq1	0.1604		0.278684
Farsb	0.09742		0.276544
Suz12	0.111		0.276052
Gtpbp1	-0.08809		0.276052
Sarnp	-0.1591		0.275315
Lsm12	0.1065		0.275315
Wdr61	0.1047		0.274578
Rbm17	0.08877		0.272377
Dkc1	0.09181		0.270835
Exog	-0.1196		0.270349
Ints7	-0.08602		0.269056
Pno1	-0.08976		0.268653
Mrps36	0.1757		0.268572
Mrpl18	-0.1246		0.267526
Pus7l	0.2638		0.266963
Ict1	0.09908		0.26504
Prpf18	0.08496		0.262807
Lsm1	0.121		0.262807
Rps24	-0.1394		0.262648
Rps4x	0.1201		0.261299
Ythdc1	-0.1085		0.261219
Rbm14	-0.1813		0.261219
Zcchc17	0.1002		0.261219
Gapdh	-0.2075		0.258927
Utp20	0.1457		0.258533
R3hdm2	-0.0729		0.258376
Mrpl28	-0.1049		0.257432
Tial1	-0.09483		0.257118
Snrpd2	-0.1055		0.256725
Hexim1	0.0941		0.254769
Hnrnpf	-0.06446		0.254691
Calr	0.1104		0.253989
Enox2	0.1408		0.2522
Rbm8a	-0.09362		0.251424
Nop2	-0.1359		0.251037
Ipo5	0.05852		0.25065
Hnrnpr	-0.0962		0.249183
Gemin8	0.1343		0.24726
Taf9	-0.09902		0.246877
Raver2	-0.6303		0.244811
Tsen34	-0.1352		0.243364
Utp18	-0.08945		0.24306
Ranbp6	-0.1042		0.240937
Gtpbp10	0.1204		0.239351
Tsfm	0.111		0.236273
Denr	-0.09116		0.235301
Adar	-0.08474		0.235077
Znhit6	-0.1108		0.235077
Scaf8	0.08464		0.233662
Dimt1	-0.132		0.231362
Eif2s2	0.1175		0.231288
Sf3b1	-0.09733		0.230697
Skiv2l2	-0.07111		0.230327
Mrps26	-0.1201		0.228266
Cstf2t	0.07643		0.226799
Nip7	-0.1068		0.22614
Ubap2l	-0.05756		0.225848
Eef1d	0.08944		0.225191
Ppie	-0.1239		0.2249
Snrnp200	0.08104		0.223807
Gtpbp4	0.09958		0.223807
Bclaf1	0.1056		0.220764
Pabpc1l	-0.2405		0.220404
Snrpe	0.121		0.219539
Ddx10	0.1029		0.219395
Baz2a	-0.09931		0.218891
Mrps6	-0.164		0.217312
Zc3h12c	0.1445		0.216382
Rbm19	0.1398		0.216239
Spen	-0.1367		0.21524
Dhx57	-0.07643		0.213107
Msl3	0.07754		0.213107
Psma1	0.08188		0.213036
Snw1	0.06567		0.211902
Sidt2	-0.1046		0.211832
Ddx19a	0.06309		0.211619
Zfr	0.08127		0.211266
Ncl	0.07954		0.209222
Mkrn2	0.0848		0.209222
Cnot10	-0.05506		0.209082
Sf3b2	-0.0573		0.208239
Eif3d	0.0776		0.208169
Eri1	-0.1101		0.20607
Rpl18	0.1094		0.204189
Rsl1d1	0.07384		0.203773
Mex3c	-0.1033		0.20211
Eif3b	0.0596		0.201626
Rpl22l1	-0.1779		0.201211
Rbm26	-0.1081		0.201211
Wbp4	-0.06612		0.201073
Mrps7	-0.0822		0.200453
Elavl4	0.1278		0.200177
Lrpprc	-0.06495		0.200108
Cnot6	-0.1227		0.199833
Pabpc1	0.0802		0.198871
Bicc1	0.0901		0.197979
Strap	0.08198		0.197911
Ptcd3	-0.0785		0.197568
Nsun4	-0.5851		0.197432
Samhd1	-0.1161		0.197226
Fam103a1	-0.09443		0.197226
Rps14	0.09816		0.197226
Drg2	-0.0673		0.19709
Sf3b4	-0.1105		0.197021
Nol8	0.08421		0.196611
Ybx1	-0.06242		0.196065
Mrpl32	0.09303		0.195929
Tnrc6a	-0.09275		0.195929
Ddx20	0.09853		0.193345
Abt1	0.11		0.190238
Upf2	0.07467		0.189029
Nudt21	0.1098		0.189029
Papolg	-0.09474		0.188559
Rps27a	0.1261		0.187621
Rps2	-0.07269		0.18722
Rps5	0.09158		0.185752
Mrpl54	-0.1128		0.185419
Snip1	-0.06986		0.185286
Sidt1	-0.4216		0.18409
Myef2	-0.08724		0.183692
Elac2	0.08157		0.18217
Tep1	0.1012		0.18217
Isg20l2	-0.0787		0.182104
Mrps31	0.09269		0.181708
Gle1	-0.0841		0.17993
Rps10	0.09124		0.179733
Mrpl42	0.07652		0.179142
Tgs1	-0.1061		0.178094
Rps17	0.07322		0.17744
Cwc25	-0.08184		0.175744
Rpl27	-0.1998		0.175159
Gpatch4	0.1386		0.175094
Mrps11	-0.1321		0.174379
Nop14	0.05626		0.17399
Tcof1	-0.1635		0.173796
Yars2	-0.1039		0.173083
Sf3b5	-0.1648		0.172308
Cpeb2	0.1264		0.172179
Pop4	-0.1142		0.171727
Esf1	0.0655		0.170761
Tfam	-0.07678		0.169668
Rnase4	-0.1276		0.16845
Clp1	0.09573		0.168002
Rbm34	0.07331		0.167938
Polr2j	-0.07314		0.166789
Ddx54	-0.1244		0.166534
Tfip11	-0.08258		0.166152
Tufm	-0.09064		0.165516
Eif6	-0.1056		0.165452
Utp3	0.07939		0.165389
Rps16	-0.3111		0.165071
Rpl29	-0.1113		0.16469
Tbl3	-0.07492		0.163739
Psma6	0.07656		0.163359
Fxr1	0.08232		0.162854
Ipo8	0.06357		0.162854
Parp4	0.09574		0.162854
Edc4	-0.0724		0.161718
Mrps33	-0.09131		0.159016
Rbm41	0.1475		0.158954
Rps29	-0.2091		0.158828
Rps15	-0.1138		0.15839
Mrpl3	-0.05988		0.158328
Rtf1	0.05725		0.158203
Papd7	-0.06002		0.15789
Cdc40	0.07553		0.15789
Tnpo2	0.05143		0.157516
Mtif3	0.06512		0.154158
Khsrp	-0.0726		0.153787
Phrf1	-0.07931		0.150396
Hnrnpul1	0.03455		0.149721
Wdr43	-0.05216		0.148925
Urb1	-0.1029		0.148803
Ddx3y	0.1042		0.14868
Pih1d1	-0.1276		0.147642
Pcbp2	0.06366		0.14752
Lsm10	-0.1319		0.146606
Eftud1	0.06382		0.145815
Eif5b	0.06438		0.145694
Htatsf1	-0.05559		0.144723
Tdrd7	-0.0503		0.144299
Sart1	-0.07581		0.143634
Mto1	-0.07676		0.142668
Tsen54	-0.1009		0.142245
Thoc5	0.06544		0.139722
Kin	-0.08237		0.138764
Bzw1	0.0714		0.138645
Elavl1	0.05637		0.138406
Pin4	-0.1276		0.137451
Ppwd1	-0.07077		0.137213
Csde1	0.06348		0.137213
Tsr1	-0.05245		0.136677
Tut1	-0.08766		0.136023
R3hdm1	-0.04399		0.135904
Mrpl10	-0.04837		0.13537
Rnasel	0.1501		0.134245
Cnot6l	0.07367		0.132297
Nufip2	0.095		0.132061
Rplp2	-0.126		0.131944
Ddx1	-0.05583		0.131826
Pcf11	-0.05976		0.131121
Fastkd3	-0.08504		0.130475
Fip1l1	-0.04574		0.130416
Rbm27	0.05376		0.129304
Mrps34	-0.079		0.12907
Eif2b1	-0.05381		0.127902
Dalrd3	-0.08696		0.126912
Papd4	-0.06646		0.126215
Krr1	0.05078		0.126098
Eri3	-0.07446		0.125228
Rps19bp1	-0.08791		0.124013
Dcp2	-0.07538		0.123609
Celf6	0.07013		0.123032
Atxn2	0.04616		0.122917
Mrpl34	-0.1317		0.122917
Zc3h7a	-0.08772		0.122744
Nom1	0.04205		0.122686
Adat1	-0.112		0.122398
C1d	-0.0808		0.122398
Dzip3	-0.07287		0.122341
Prpf19	-0.05041		0.121134
Rpsa	-0.06457		0.120847
Zc3hav1	0.06661		0.120388
Rps25	0.07605		0.120331
Ruvbl1	-0.0604		0.120331
Dhx30	-0.05671		0.120274
Eif4enif1	-0.04001		0.120102
Mrpl14	-0.1104		0.120044
Puf60	-0.05326		0.119301
Snrnp40	-0.04808		0.118045
Rpl35a	0.06983		0.117646
Cpsf3	0.04055		0.117362
Rpl31	-0.08794		0.11702
Caprin2	-0.1006		0.114074
Rpl35	-0.07045		0.113509
Rpl9	0.05602		0.113509
Fastkd2	-0.05108		0.11227
Nol7	0.06546		0.112214
Rpl23a	-0.06169		0.111989
Cnot4	0.05059		0.110586
Dis3	0.07077		0.109355
Mrpl30	0.06245		0.109244
Usp10	-0.05309		0.109244
Dhx8	0.04363		0.109244
Aff1	0.06422		0.109076
Nup153	0.05285		0.108295
Rnase1	0.286		0.107738
Rpl3	0.2104		0.107349
Ifit2	-0.23		0.107238
Mrpl53	0.09187		0.107238
Mtg1	-0.05326		0.107182
Lsm14a	-0.04224		0.105629
Strbp	0.05585		0.10513
Polrmt	-0.1175		0.104743
Polr2k	-0.08015		0.104743
Rpusd3	0.1175		0.104025
Tsnax	0.02784		0.102263
Ddx41	0.04429		0.100946
Bzw2	0.05771		0.100782
Rpl36	-0.1598		0.100453
Polr2i	-0.08728		0.0993052
Smg1	-0.08693		0.0990324
Eprs	0.04705		0.0983782
Ddx49	-0.06867		0.0983238
Mrpl22	0.07024		0.0982693
Pnpt1	0.05406		0.0969643
Ints10	-0.04595		0.0961507
Mthfsd	-0.06636		0.0956091
Mvp	-0.0918		0.095555
Mrpl23	-0.1432		0.094906
Edc3	-0.0405		0.094798
Eri2	0.06017		0.0942581
Pa2g4	0.03333		0.0931803
Ints5	0.05025		0.0926424
Mrps14	0.04678		0.0923737
Ftsj2	-0.1088		0.0923737
Mrpl38	0.05909		0.0914078
Ipo13	-0.06425		0.0908185
G3bp2	0.04742		0.090551
Tfb2m	0.05266		0.0900697
Ssu72	0.03871		0.0896958
Rpl15	-0.04996		0.0895357
Thumpd2	-0.08426		0.0876716
Mrpl45	-0.04557		0.0870344
Rc3h1	-0.06267		0.0863981
Tsr2	0.03396		0.0853396
Pan2	-0.06509		0.0849169
Rpl39	0.07129		0.0844419
Patl1	-0.04236		0.0823895
Srp19	0.05342		0.0818123
Obfc1	0.08209		0.0807127
Nol9	0.0469		0.080399
Rrp12	-0.07019		0.0800333
Cstf1	-0.04367		0.0798767
Eif4a2	0.05225		0.0797201
Imp4	0.04362		0.0787819
Npm2	-0.2586		0.0784176
Thoc7	0.05384		0.0776379
Syf2	0.03346		0.0776379
Mif4gd	-0.0746		0.0774821
Zc3h7b	-0.0355		0.077067
Ints3	0.03454		0.0763416
Urb2	0.04872		0.0761345
Matr3	0.04329		0.0760828
Rngtt	0.03971		0.0757724
Mrpl20	0.04177		0.0754623
Rpl28	0.1012		0.075204
Mrpl50	0.03776		0.0714505
Api5	0.03048		0.0696624
Eif3k	0.03037		0.0687456
Aarsd1	0.05267		0.068593
Pes1	-0.02694		0.0685421
Pqbp1	-0.03497		0.0678815
Dnttip2	0.03758		0.0678815
Mrpl27	-0.04105		0.0671712
Mphosph6	-0.0453		0.0660068
Rnaseh1	-0.05167		0.0658047
Ncbp1	0.02268		0.0656531
Rpl30	-0.03856		0.0653501
Mrpl13	0.03873		0.0653501
Ash1l	0.04659		0.0650473
Cwf19l1	-0.03701		0.0649968
Rpl41	0.04196		0.0646439
Mtrf1l	0.04163		0.0645431
Ccdc86	0.04115		0.0640899
Dync1h1	-0.04672		0.0626828
R3hcc1	-0.05036		0.0626828
Eef1b2	0.03815		0.0626326
Mtpap	-0.04037		0.062432
Lrrc47	-0.02797		0.0620811
Eif3g	-0.03047		0.0607804
Mrpl44	-0.03432		0.060331
Gpatch1	-0.03405		0.0595333
Supv3l1	-0.02734		0.0594337
Hnrnpul2	-0.02209		0.0578431
Utp14a	-0.035		0.057149
Ubap2	0.02843		0.0567034
Wdr5	-0.02078		0.0562582
Agfg1	-0.02754		0.0557148
Trmt112	0.06265		0.05532
Emg1	-0.02397		0.0544822
Mbnl1	-0.03667		0.0541377
Ythdf3	-0.03229		0.0535969
Dhx34	-0.06015		0.0534495
Zc3h14	-0.02807		0.0534495
Secisbp2	-0.03319		0.0532531
Rnasek	0.03655		0.0531549
Sap18	0.04662		0.0530567
Trim21	0.05052		0.0530567
Lsm14b	-0.02058		0.0512448
Pabpc4	0.0189		0.0509517
Ifit1	0.07341		0.0509029
Eif1	0.0277		0.0505124
Ddx56	-0.02347		0.0505124
Rbmxl1	-0.03134		0.0494891
Ddx47	-0.0185		0.0493431
Prkra	-0.03294		0.0487111
Aco1	0.02436		0.0487111
Pura	-0.0374		0.0483711
Cstf3	0.02612		0.048274
Caprin1	-0.01885		0.0480799
Nolc1	-0.02502		0.0478374
Rpl14	-0.03786		0.0475466
Celf1	0.01919		0.047256
Thoc6	0.04483		0.0470139
Smn1	-0.03185		0.0469172
Fbxo17	-0.03392		0.0469172
Rpl11	-0.034		0.0466753
Jakmip1	-0.02988		0.0465303
Samd4b	0.02762		0.0465303
Helz	0.03442		0.0463369
Zcchc24	0.06074		0.0459506
Exosc10	-0.01958		0.0459506
Esrp2	-0.04574		0.0456127
Riok2	-0.02787		0.0456127
Ipo11	0.02647		0.0455163
Mettl5	-0.03517		0.045227
Trpt1	0.04084		0.0449379
Dbr1	-0.0242		0.0442642
Poldip3	0.01451		0.0442161
Rps28	-0.02863		0.0442161
Kpnb1	0.01844		0.0434954
Celf2	0.03789		0.0431595
Zcrb1	-0.0287		0.0423448
Eif4e	0.02301		0.0420577
Fau	-0.05551		0.0412451
Nol6	-0.03149		0.0411018
Thumpd1	0.01539		0.0409586
Ptcd1	-0.03122		0.0408632
Srsf9	-0.0208		0.0402433
Rpl37	-0.02813		0.0396719
Rc3h2	-0.0306		0.0378675
Ddx51	-0.02458		0.0377728
Gtf3a	-0.02497		0.0366845
Mrpl4	0.03212		0.0357404
Rpl8	-0.02807		0.0355047
Mrpl43	-0.02634		0.0354104
Mtif2	0.01885		0.0351749
Nupl2	-0.02997		0.0347042
Nsun2	-0.01424		0.0346101
Oas3	0.09243		0.0344691
Gemin5	-0.02694		0.034187
Trmt11	0.02825		0.033389
Gatc	0.01746		0.0333421
Nop58	0.01789		0.032452
Mrpl9	0.01624		0.0323116
Eif2b4	0.02127		0.0322181
Snrnp35	0.02816		0.0316572
Nsun6	0.03701		0.0314704
Znfx1	0.0205		0.031097
Polr2f	0.03404		0.0310503
Magoh	0.02047		0.0307239
Mrps28	-0.02363		0.0300253
Cdk5rap1	0.02822		0.0296066
Polr2a	0.01801		0.028585
Ddx59	0.02162		0.0284922
Ssb	0.01651		0.0284922
Las1l	0.01236		0.0277972
Mecp2	-0.01984		0.0273344
Mrpl33	0.01543		0.0272419
Pus7	0.01363		0.0269184
Wdr3	-0.01428		0.0267336
Nmd3	0.01529		0.026595
Zfp36l1	-0.03646		0.0264565
Eif2d	-0.01097		0.0260413
Rps8	-0.02044		0.025903
Wars2	0.01877		0.0256265
Dis3l2	0.015		0.025074
Riok3	-0.01203		0.024982
Esrp1	-0.01446		0.0246142
Dicer1	0.01336		0.0245222
Ncbp2	-0.01123		0.0231
Rps7	0.02613		0.0229169
Dusp11	0.0155		0.0229169
Cnot2	0.01293		0.0228253
Rpf1	0.01412		0.0215456
Tyw3	0.02668		0.0212718
Spats2	0.01529		0.0212718
Rps23	0.01409		0.0206793
Cd2bp2	0.007296		0.0204972
Pnrc2	-0.01439		0.0194967
Zfp36	0.01779		0.0188159
Stau1	-0.006127		0.0183173
Riok1	0.01495		0.0182267
Purb	-0.01317		0.0182267
Rrbp1	0.008572		0.0181361
Xpo7	0.008142		0.0168249
Ccnt1	0.0124		0.0166895
Tnrc6b	-0.01602		0.0165993
Fyttd1	-0.01068		0.0165993
Mak16	0.009598		0.0162384
Mrps17	-0.009366		0.0156978
Rps6	0.02727		0.0146184
Rpusd4	-0.00924		0.0140798
Gfm2	0.007836		0.0128702
Zcchc11	-0.009932		0.0120657
Tsn	0.004952		0.0120211
Pde12	-0.007893		0.0118425
Nol10	0.009989		0.0113965
Paip1	0.006885		0.0113965
Aimp2	-0.0149		0.0113519
Rpf2	0.009064		0.011129
Parp1	-0.00598		0.0107282
Raver1	0.006992		0.0106392
Naa38	0.01122		0.0101499
Mrps30	-0.007616		0.00970555
Mrpl35	-0.005405		0.00850811
Smad2	0.004507		0.0081982
Rps27	0.02432		0.0081982
Lrrfip2	-0.005122		0.0081097
Wdr46	-0.007672		0.00793274
Abcf1	-0.004282		0.00784429
Magohb	-0.008167		0.00753485
Smndc1	-0.005487		0.0072698
Ankhd1	-0.004836		0.00678428
Ccar1	-0.003084		0.00678428
Prpf31	-0.004011		0.00651968
Ngdn	0.004221		0.00629931
A1cf	-0.009647		0.0054629
Slc4a1ap	-0.003023		0.00533098
Rpp30	-0.003696		0.00440868
Mrpl19	-0.002628		0.00423322
Rbms2	-0.002133		0.00370728
Smad1	0.001171		0.00248256
Mrps2	0.0002764		0.00056495

## Sheet: Figure 2c
	Densitometry Calculation of Tent5a from Ob/Ob vs WT mice
	Figure 2c
	The values below represent the Fold change in Tent5a vs gamma-tubulin AUC values
		1	2	3
	WT	0.951723	1.14036	0.907912
	Ob/Ob	2.03331	1.69101	1.70546

## Sheet: Figure 2d
			FC cut off:	0.5
		Significant	Not Significant
Gene Name	log2FC	-log10(FDR)	-log10(FDR)
Fam46a	-1.04479	9.90315
Dnmt1	-0.567587	3.74879
Ybx1	-0.321439		3.72353
Park7	-0.448148		3.63109
A1cf	0.723939	3.27718
Carhsp1	0.426288		3.0731
Lrrfip2	-0.348848		3.0353
Kpnb1	-0.387498		2.92842
Uba1	-0.290171		2.63563
Eif2s1	-0.295569		2.50151
Xpot	0.370176		2.47183
Eef2k	0.517433	2.46112
Cnot2	0.297198		2.25955
Eif5a	-0.314904		2.04083
Celf3	-0.237515		2.01185
Elac1	0.361929		2.00883
Srbd1	-0.798887	1.9698
Cryz	-0.53655	1.9216
Rpl7l1	-0.294467		1.81837
Rrp12	-0.486749		1.81792
Srsf1	-0.266699		1.81437
Gspt1	-0.294524		1.80234
Wdr12	-0.480816		1.79975
Uhmk1	-0.29122		1.79264
Mvp	-0.415323		1.77312
Ebna1bp2	-0.248285		1.70672
Ilf2	-0.287689		1.69465
Akap8l	0.330087		1.66318
Rpl22l1	-0.4367		1.66254
Dhx32	-0.278551		1.61352
Gtf2f1	-0.298542		1.60698
Ddx1	-0.245451		1.59435
Ddx60	-0.670218	1.55402
Mrps22	-0.467538		1.54887
Gnl2	-0.276234		1.53121
Ints2	-0.33754		1.4933
Srrt	-0.258495		1.48214
Sbds	0.337015		1.47154
Ints1	-0.325445		1.42229
Zranb2	-0.258047		1.40894
Rnh1	-0.219109		1.40529
Thoc5	-0.342478		1.40014
Setd7	0.348759		1.39505
Nol10	-0.389373		1.35699
Tsnax	0.190988		1.34505
Mbnl2	0.195099		1.34486
Pa2g4	-0.22869		1.29546
Eif4b	0.261353		1.27174
Zcrb1	0.368522		1.26618
Tbl3	-0.307802		1.24657
Ppp1r8	-0.286887		1.22372
Aff1	-0.243953		1.20333
Spats2	0.427947		1.20184
Papd7	0.267046		1.19918
Rbm15b	0.398072		1.19789
Eif2ak3	0.244663		1.19537
Prpf31	-0.283302		1.16898
Eri1	-0.306657		1.15652
Polr2f	-0.273009		1.14363
Elavl4	0.336995		1.14199
Syncrip	-0.210309		1.13946
Eef1e1	-0.357859		1.12068
Aco1	-0.281891		1.1178
Caprin1	-0.196207		1.11648
Fubp1	-0.226436		1.08117
Rbms2	-0.360892		1.0698
Ints4	-0.288686		1.06527
Zc3h12c	-0.343739		1.05234
Parn	0.346663		1.04949
Atxn1	0.257053		1.04757
Eftud1	-0.267829		1.04687
Ipo4	-0.304198		1.03792
Repin1	0.317873		1.02372
Utp20	-0.373515		1.0179
Tsr1	-0.271657		1.0179
Mrps25	-0.334019		1.0167
Utp6	-0.240449		1.00524
Pno1	-0.258316		1.0041
Eri3	0.26996		1.0021
Zc3h3	-0.51064	1.0021
Cnot6	-0.203661		0.995611
Lonp1	-0.282988		0.990229
Pdcd11	-0.304308		0.982009
Pnpt1	-0.260229		0.969443
Rrp1b	-0.294023		0.968005
Eprs	-0.23653		0.965401
Prpf4b	0.232851		0.962006
Rpf2	-0.337752		0.9588
Rpl39	-0.386598		0.943758
Fto	0.207218		0.940398
Smad7	0.387865		0.939845
Rps16	0.278905		0.93098
Tdrd3	-0.295692		0.921423
Cpeb1	-0.285675		0.918627
Eif2b5	-0.189545		0.918339
Wdr36	-0.193041		0.916081
Celf4	0.230161		0.912818
Sf3b3	-0.167661		0.900389
Ipo11	-0.29572		0.887934
Mrps23	0.283074		0.878995
Ipo5	-0.25861		0.87843
Eif3l	-0.154871		0.870348
Thoc6	-0.325807		0.870348
Rplp2	0.157887		0.868318
Msi1	0.440134		0.858614
Rexo2	-0.225225		0.850095
Eef1a1	0.165557		0.848882
Cpsf1	-0.206732		0.837768
Eftud2	-0.19392		0.837609
Pan3	0.217671		0.825886
Rpl37	0.263459		0.821785
Ddx6	0.170354		0.813925
Fastkd2	-0.325584		0.813258
Drosha	-0.205328		0.81246
Dhx9	-0.186319		0.811834
Srsf2	-0.279764		0.804808
Dhx29	-0.306882		0.789547
Tra2a	-0.202672		0.775388
Skiv2l2	-0.230741		0.759244
Grsf1	0.17948		0.75335
Eif3i	-0.173338		0.753313
Gpatch1	0.284976		0.752605
Fam98b	-0.241792		0.752298
Abce1	-0.213102		0.736598
Ipo9	-0.170546		0.726651
Prkdc	-0.259648		0.713325
Dars	-0.196922		0.711459
Eif6	-0.218262		0.701095
Gfm1	-0.218149		0.698123
Smg6	0.198334		0.697022
Pop5	-0.192932		0.686225
Gapdh	-0.310616		0.686117
Eif5	-0.190125		0.683436
Zcchc2	0.215344		0.679452
Mif4gd	0.322177		0.675438
Srsf3	-0.266549		0.673053
Dhx40	0.228812		0.672281
Lcmt2	-0.226685		0.66329
Rpp25	-0.475261		0.662971
Xpo6	-0.141551		0.662491
Farsb	-0.273042		0.654273
Eif3b	-0.191767		0.646285
Ddx25	0.21292		0.642415
Eef1d	-0.179045		0.641472
Rbm3	-0.339985		0.640647
Sf3a1	-0.195324		0.638715
Rbm19	-0.339417		0.637192
Bysl	-0.23654		0.635625
Eef2	0.167464		0.635051
Fam120a	-0.142317		0.627104
Rars2	-0.27026		0.626475
Nop56	-0.232714		0.626093
Eif3d	-0.195019		0.623938
Tyw1	0.241223		0.622111
Aen	-0.291598		0.621621
Poldip3	0.194368		0.61709
Ythdc1	0.191534		0.61584
Nop58	-0.226613		0.615814
Gpkow	-0.188865		0.615197
Thoc1	-0.205942		0.614907
Tdrkh	0.25441		0.61397
Rps15	0.177003		0.609533
Exosc10	-0.173329		0.608784
Farsa	-0.245911		0.606537
Srpr	0.212817		0.604482
Hnrnph2	-0.189084		0.593184
Hnrnpa0	0.195419		0.592382
Eif4a1	-0.24395		0.585721
Cnot6l	0.237987		0.584359
Denr	-0.188269		0.580686
Eif1ax	-0.169951		0.580255
Gtpbp2	-0.238682		0.575482
Mrpl49	-0.196472		0.574463
Prpf38a	-0.213063		0.573963
Nufip2	0.185583		0.573891
Snrnp48	-0.232325		0.571801
Rps14	0.208938		0.571801
Ftsj3	-0.261081		0.57125
Larp4b	-0.202049		0.570181
Ern1	-0.249931		0.56664
Eif2b3	-0.27309		0.565926
Rpp30	-0.290754		0.563788
Sepsecs	0.212371		0.563152
Mrpl16	-0.213604		0.562416
Dhx16	-0.202907		0.556815
Srp72	-0.133018		0.554513
Trmt2a	-0.168489		0.553775
Mrpl19	-0.258958		0.553565
Eif4g2	-0.164761		0.544396
Khnyn	0.247118		0.541262
Snrpn	0.2222		0.541262
Nynrin	0.304871		0.53856
Cars2	0.230176		0.536323
Ddx39b	-0.11734		0.534398
Mrps26	0.188405		0.533612
Rbmx2	-0.355106		0.5267
Rars	-0.169955		0.524892
Drg1	-0.156385		0.52442
Ddx31	-0.196757		0.523721
Dhx15	-0.145158		0.523494
Hbs1l	-0.181967		0.522883
Skiv2l	-0.167787		0.518514
Lsm12	-0.214838		0.515149
Sidt2	-0.290335		0.514953
Eif4e	-0.182135		0.514093
Nop2	-0.28565		0.514022
Lsg1	-0.156306		0.512414
Rpl26	0.35304		0.512078
Sf3b5	-0.181265		0.5035
G3bp2	-0.132724		0.499405
Qrsl1	-0.272581		0.497019
Srsf5	0.122538		0.493156
Snrnp35	-0.276682		0.489106
Cpsf3l	-0.170437		0.488654
Exosc9	-0.2202		0.486511
Pcbp4	0.230178		0.484824
Mrps10	-0.312563		0.484699
Sars2	-0.316569		0.48252
Eif4e3	0.185772		0.482206
Fbxo17	0.266955		0.47914
Nars2	-0.227875		0.47539
Lrrfip1	-0.314066		0.471014
Msl3	-0.171468		0.462435
Ptbp1	-0.120762		0.460789
Supv3l1	-0.184947		0.455043
Eif2d	-0.152866		0.452574
Eif3c	-0.121881		0.45256
Parp4	-0.198265		0.450006
Rps4x	0.150863		0.449677
Aimp2	-0.233608		0.445489
Tars	-0.226434		0.44475
Ddx58	-0.33685		0.444157
Mrpl20	-0.199914		0.437705
Mrpl37	-0.162562		0.436839
Prkra	0.221627		0.434574
Gpatch4	-0.262486		0.43166
Paip2b	0.188656		0.43166
Mphosph6	-0.219204		0.430298
Prpf18	0.141358		0.428294
Utp23	-0.289528		0.427459
Msi2	-0.157661		0.423708
Ddx20	-0.210352		0.422872
Polr1e	-0.273028		0.4217
Tars2	-0.22182		0.418768
Trmt11	-0.236799		0.417838
Lsm4	-0.20399		0.414181
Ptcd3	-0.17766		0.412276
Xpo4	-0.163043		0.411845
Plrg1	-0.159274		0.410155
Exosc8	-0.231561		0.406435
Tlr3	-0.313274		0.402584
Ccdc59	-0.166745		0.39949
Utp3	-0.142468		0.39795
Noc2l	-0.200913		0.397869
Zmat3	-0.18766		0.396845
Dus1l	-0.170805		0.395862
Rps2	-0.37581		0.395601
Dhx37	-0.272185		0.395113
Mrpl21	-0.216539		0.392944
Snd1	-0.119792		0.392142
Nudt16l1	-0.184519		0.391764
Tnrc6a	0.148119		0.391534
Prpf39	0.151632		0.389207
Ccnt1	0.155768		0.388026
Eif2b4	-0.165761		0.387843
Auh	0.154079		0.386798
Sra1	-0.12609		0.386671
Kars	-0.145282		0.381869
Clk4	0.218487		0.375483
Rpl18a	0.174688		0.374834
Mrps31	-0.197694		0.373594
Nmd3	-0.258262		0.371889
Nol3	-0.350039		0.368511
Nol11	-0.165736		0.368067
Mov10	0.30768		0.36752
Rpl9	-0.276068		0.36752
Ddx21	-0.12836		0.367512
Nop14	-0.187362		0.36744
Pprc1	-0.1973		0.36744
R3hdm1	-0.126542		0.36734
Mrpl35	-0.202875		0.365215
Mrps28	-0.21295		0.362863
Rbm28	-0.174562		0.359727
Rbm14	-0.212696		0.359633
Nol8	-0.193339		0.359633
Znfx1	-0.192252		0.358682
Angel2	0.154336		0.358131
Trmt5	-0.231626		0.358105
Ddx5	0.0917788		0.357429
Ubap2	-0.16252		0.356516
Prpf3	-0.167518		0.354446
Ddx17	-0.158317		0.352037
Trove2	0.18881		0.348708
Cwf19l2	-0.151983		0.347489
Gtf3a	0.230986		0.343226
Gltscr2	0.187901		0.340441
Bud13	-0.216038		0.339256
Frg1	0.158099		0.33832
Rbm12	-0.237345		0.337845
Hnrnpa2b1	-0.0961319		0.337635
Cpeb3	0.145007		0.337438
Prpf4	0.16494		0.336691
Mtg1	0.197806		0.336002
Nudt16	0.210537		0.333391
Nova1	-0.26993		0.332967
Dcp1b	0.199366		0.330212
Cnot1	-0.0992137		0.328273
Ubap2l	-0.119088		0.327848
Mrpl13	-0.176738		0.327753
Gfm2	-0.239741		0.32727
Prr3	0.183812		0.326504
Tardbp	-0.142212		0.324744
Phrf1	-0.114888		0.324303
Smad2	-0.150108		0.322562
Ifih1	0.248286		0.318204
Ipo8	-0.14483		0.317363
Tnpo1	0.125577		0.315827
Pan2	0.182544		0.314586
Grwd1	-0.195766		0.314359
Xpo1	-0.154071		0.313181
Hexim1	-0.115264		0.311537
Pabpc4	-0.17148		0.309125
Pcf11	0.125412		0.308239
Utp14a	-0.209073		0.308239
Bms1	-0.21639		0.307401
Cpeb2	0.176526		0.307401
Rps27a	-0.236896		0.306552
Pabpc1l	0.284021		0.304839
Rbmx	-0.144152		0.302984
Psma1	-0.14993		0.301357
Mrrf	-0.173275		0.299745
Snrpa	-0.163673		0.299043
Luc7l	0.145587		0.29773
Zrsr2	-0.142454		0.296853
Snrpd1	-0.189449		0.296371
Hnrnpc	-0.111917		0.296371
Fip1l1	0.102598		0.295821
Mcts1	-0.155598		0.294245
Cnot8	0.157073		0.294169
Mrpl33	-0.187563		0.293346
Snrpd3	-0.177119		0.290065
Esrp2	-0.3084		0.288099
Etf1	-0.151087		0.287923
Riok1	-0.159671		0.28482
Tbrg4	-0.145763		0.28363
Unk	-0.150605		0.28363
Snrpe	-0.160965		0.279845
Qtrtd1	-0.143979		0.279306
Utp18	-0.132381		0.278715
Nolc1	-0.113733		0.278468
Gnl3l	-0.104942		0.278267
Rbm47	-0.121241		0.278154
Agfg1	-0.149243		0.277274
Dap3	-0.131651		0.276996
Fbl	-0.231058		0.27619
Ythdf2	0.118242		0.275767
Tep1	-0.157842		0.275715
Eif2ak1	0.137444		0.275383
Rps15a	0.148693		0.272354
Eif4a2	-0.153618		0.272354
Rnaseh1	-0.157702		0.271586
Rpl18	0.132235		0.271474
Jakmip1	0.151944		0.270942
Mrps16	-0.182252		0.268055
Rqcd1	-0.136346		0.266718
Scaf1	-0.125391		0.266718
Ddx26b	0.116701		0.26485
Mettl14	-0.194629		0.262223
Ran	-0.149647		0.262223
Setx	0.114424		0.262208
Srsf7	-0.0842851		0.262132
Nop10	0.159526		0.260528
Rbm18	0.135416		0.260145
Mrpl14	0.17881		0.260058
Rpl35a	0.146703		0.258457
Tcerg1	-0.151032		0.256385
Alyref	-0.186849		0.255099
Fastkd3	-0.226777		0.25493
Tia1	-0.166704		0.254863
Fam120b	0.145804		0.253228
Vars2	-0.164925		0.250538
Srrm1	-0.0921754		0.250407
Slbp	-0.162171		0.250024
Dnttip2	-0.138692		0.245374
Casc3	-0.105021		0.24522
Rbbp6	0.0920753		0.243595
Rpl4	0.117985		0.242718
Rnpc3	-0.183814		0.241422
Mrpl32	-0.149397		0.23802
Dcaf13	-0.143145		0.237885
Hnrnpm	-0.100704		0.237885
Usp10	-0.106977		0.236725
Polr2i	0.151632		0.236302
Las1l	0.144288		0.236025
Rps7	0.127761		0.235368
Snrpb	-0.0914758		0.234739
Lars2	-0.233455		0.232183
Rpl7a	-0.121393		0.232118
Mrto4	-0.175894		0.231839
Ddx27	-0.124524		0.230931
Psip1	0.11612		0.230262
Scaf8	0.101166		0.229993
Bzw1	-0.136496		0.229993
Prpf40a	-0.106411		0.229993
Upf3b	-0.109039		0.228366
Aimp1	-0.146771		0.228323
Mak16	-0.130947		0.228229
Ccnt2	-0.114205		0.227949
Polr2j	0.145449		0.22774
Hnrnph3	0.138283		0.226618
Rpl37a	0.132419		0.226286
Ipo13	-0.1391		0.22449
Rc3h1	0.100617		0.223654
Sf3b2	-0.071894		0.223342
Rpf1	0.128537		0.223342
Mrpl54	-0.14863		0.222489
Cpsf3	-0.0965205		0.221672
Paip1	0.12586		0.221531
Mrpl50	0.199492		0.22033
Pes1	-0.101747		0.219953
Pdcd7	0.194943		0.219953
Tnrc6b	0.176223		0.219953
Enox2	-0.146029		0.219892
Fastk	-0.104364		0.219562
Habp4	0.117489		0.218769
Mrpl42	-0.164002		0.217641
U2af2	-0.10134		0.217623
Xpo7	0.0846907		0.217464
Dis3l	-0.106184		0.216103
Smg5	-0.102896		0.215666
Mtif3	0.155517		0.2144
Ubtf	0.128583		0.213239
Rps5	0.13108		0.211755
Eif3m	-0.151162		0.210005
Atxn2	0.104742		0.209863
Lrrc47	0.116928		0.209541
Ddx56	-0.110559		0.208241
Mrpl40	-0.143473		0.208046
Polr2g	-0.164769		0.208046
Upf3a	-0.129587		0.206966
Mrpl2	0.11082		0.206695
Tfam	0.140641		0.206695
Polr2e	0.08846		0.206473
Mrps18c	-0.21058		0.205832
Yars2	-0.14276		0.205624
Tfb2m	0.215697		0.205624
Hnrnpr	0.0875365		0.204164
Tyw3	-0.258893		0.203758
Pabpn1	-0.13809		0.202907
Syf2	0.116272		0.202439
Zc3h7b	0.102959		0.20071
Nol7	-0.132947		0.199392
Krr1	-0.0928158		0.1985
Mrps33	0.176335		0.198353
Eef1a2	0.18805		0.19821
Trim25	0.118668		0.195217
Ighmbp2	0.132834		0.193902
Cherp	-0.104539		0.192367
Pwp2	-0.136339		0.192336
Rbm26	0.0995034		0.190207
Fxr1	0.0914715		0.19012
Trub2	-0.113071		0.190031
Rnase4	0.137596		0.189835
Gemin5	-0.138648		0.189834
Acin1	-0.118203		0.189253
Smndc1	-0.136002		0.189253
Eif4g3	-0.0822406		0.188062
Utp15	-0.112689		0.187882
Thumpd1	0.144196		0.187551
Rpl23	0.133264		0.187382
Wars2	-0.178796		0.186491
Cdk9	0.11852		0.186491
Dalrd3	0.114639		0.186197
Rngtt	-0.126894		0.186197
Ints9	-0.162816		0.185507
Xpo5	-0.0839162		0.184392
Pnn	-0.133248		0.183813
Ascc1	0.122209		0.183813
Eif3g	-0.0914302		0.183813
Rbm33	0.1001		0.182377
Uba52	0.222434		0.180029
Ints10	-0.104524		0.178823
Dars2	-0.13636		0.178569
Cpsf7	0.0855873		0.178467
Spats2l	-0.238786		0.178115
Rrp36	-0.150935		0.178086
Mrpl28	-0.0964719		0.177324
Hnrnpul2	0.076991		0.176558
Ctif	0.121622		0.176452
Vars	-0.12455		0.17582
Zfp36	-0.207576		0.175577
Dgcr8	-0.109297		0.17485
Ddx54	-0.0879875		0.17484
Rrp7a	-0.104323		0.174654
Exosc2	-0.121485		0.174561
Aars2	-0.175866		0.173713
Nsun4	-0.133458		0.171106
Rpl15	-0.132604		0.171034
Ppp1r10	-0.14584		0.170477
Znhit6	-0.1507		0.168827
Sub1	-0.146308		0.168707
Aars	-0.0899513		0.168691
Csde1	-0.101165		0.168657
Ints6	0.0905396		0.166427
Aqr	-0.0885283		0.166427
Puf60	-0.0654336		0.166201
Xrcc6	0.127199		0.166201
Paip2	0.109159		0.166201
Ddx51	0.114926		0.165169
Fam98a	-0.0889078		0.165075
Ncbp1	-0.0877774		0.164398
Mkrn1	0.0956942		0.163426
Slc4a1ap	-0.123732		0.162845
Prpf6	-0.082935		0.162743
Cnot3	-0.124064		0.162566
Exog	0.130851		0.161667
Edc4	-0.0969822		0.161643
Larp7	-0.108022		0.161566
Akap1	-0.184805		0.161017
Rbpms	-0.0837917		0.160243
Ncl	-0.0783528		0.159637
Rps3	0.0919007		0.159632
Thumpd3	-0.0971889		0.158799
Snrnp200	-0.0764557		0.158249
Dnajc21	-0.0969873		0.158249
Slu7	0.0866557		0.158122
Elac2	-0.109158		0.158122
Zcchc11	0.116614		0.157594
Mrpl17	-0.0921294		0.157235
Rps27l	-0.124127		0.15502
Prpf8	-0.0862105		0.154002
Thrap3	-0.0761759		0.154002
Maz	0.0786583		0.153283
Cnp	0.154232		0.152175
Eif2ak2	-0.138514		0.151601
Gspt2	-0.112725		0.149138
Mrpl45	-0.130436		0.147915
Ttf2	-0.152821		0.147915
Wdr3	-0.112815		0.14759
Snrpb2	-0.126941		0.146732
Hnrnpf	-0.123778		0.146507
Cwc22	0.106669		0.145729
Rps11	0.0699601		0.145637
Rpl28	-0.16942		0.144076
Rbm39	0.111528		0.14293
Pdcd4	0.0658187		0.142696
Ddx42	0.0620936		0.142213
Lsm14b	0.0911033		0.142213
Gtpbp1	-0.0918243		0.141956
Iars	-0.119194		0.141533
Mrps27	-0.134759		0.141533
Rps18	-0.208402		0.140915
Abcf1	-0.0766301		0.140283
Ifit1	-0.208466		0.139913
Eif5b	-0.105349		0.139553
Celf2	0.117392		0.138542
Abt1	-0.140958		0.138319
Upf2	0.0769666		0.138319
Tdrd7	0.0864222		0.138206
Gpatch8	0.0959046		0.13762
Secisbp2l	0.103807		0.13762
Ythdf3	-0.0593663		0.137524
Hnrnpa3	-0.136811		0.136752
Ddx46	0.0577533		0.136712
Larp1b	-0.0782792		0.136054
Prpf40b	-0.0902745		0.135743
Eif4g1	-0.0518806		0.135005
Eif4h	-0.068193		0.134408
Fam103a1	0.122569		0.133401
Pabpc1	-0.101214		0.132869
Sfswap	-0.0881634		0.132869
Pde12	-0.0864863		0.132697
Nhp2	-0.147119		0.132641
Ints7	-0.0974942		0.132641
Khdrbs1	-0.0702288		0.132165
Snupn	-0.132046		0.132165
Clp1	0.119207		0.131354
Mettl10	-0.129692		0.130432
Eed	-0.0824705		0.129713
Dgcr14	-0.108336		0.129632
Eif2s2	-0.100971		0.12921
Wars	-0.1194		0.129176
Zcchc17	-0.0922884		0.128763
Atxn2l	-0.0847329		0.128763
Serbp1	-0.0613205		0.128763
Cstf1	0.101304		0.127701
Imp4	-0.0911535		0.126896
Nip7	-0.110238		0.126896
Exosc7	-0.0898765		0.12682
Elavl1	0.0731523		0.12664
Rpl6	-0.0874775		0.125491
Mepce	0.0793173		0.125491
Zc3hc1	-0.135558		0.125424
Guf1	-0.106484		0.124879
Mrpl52	-0.103047		0.124025
Atxn1l	0.073039		0.123652
Top1	0.0910132		0.12342
Nutf2	-0.145059		0.122756
Rpl41	-0.096482		0.122074
Rrp8	-0.0951471		0.121934
Rpl5	-0.164987		0.121626
Mkrn2	0.106397		0.120989
Eif2ak4	0.0998921		0.120882
Cd2bp2	0.0612226		0.120595
Pih1d1	-0.127576		0.120534
Mrpl15	-0.0940488		0.120476
Lsm10	0.128775		0.119636
Exosc3	-0.0962024		0.118829
Mrps11	-0.102249		0.118173
Eif2b2	0.0906595		0.117762
Ruvbl2	-0.0907593		0.11759
Srsf4	0.0986154		0.11757
Cdk5rap1	0.149936		0.117328
Baz2a	0.0839187		0.117328
Clk1	0.138755		0.116867
Ruvbl1	-0.141112		0.116599
Cpsf2	-0.0725003		0.116599
Alkbh8	-0.121791		0.115792
Nom1	-0.0749556		0.113894
Arl6ip4	-0.080742		0.113302
Ankrd17	0.0461345		0.112718
Mrps5	-0.0772877		0.112116
Nfx1	-0.0597619		0.112116
Lsm14a	0.0629917		0.112116
Wdr46	-0.0959307		0.112089
Polr2b	-0.0492461		0.112089
Akap8	0.0557409		0.111806
Zcchc6	-0.0700692		0.111806
Zc3hav1	-0.10719		0.111503
Rps28	-0.179322		0.111503
Cwc25	-0.122791		0.111376
Srsf9	0.0621129		0.111362
Esrp1	-0.0670835		0.109655
Ptcd1	0.0997172		0.109139
R3hdm2	-0.0517092		0.108769
Crnkl1	-0.107536		0.108758
Fastkd1	-0.144386		0.105945
Edc3	-0.0858266		0.10559
Ifit3	0.155776		0.104642
Bclaf1	0.0789177		0.103957
Eif1b	0.0727787		0.10324
Txnl4b	0.127421		0.102786
Caprin2	0.14655		0.101618
Tnpo2	-0.079007		0.101618
Rps27	0.136798		0.101618
Ilf3	0.0700344		0.101563
Polrmt	-0.0970318		0.101301
Papolg	0.109266		0.100941
Rpl13	0.0992666		0.100656
Nsa2	0.0888372		0.100656
Ncbp2	0.0662834		0.100188
Ythdf1	0.050926		0.0995926
Sugp1	-0.0667427		0.0992064
Prpf38b	-0.0887394		0.099204
Sf3a3	-0.0584641		0.0988313
Mex3c	0.105377		0.0988313
Rbm7	0.0763037		0.0985265
Eral1	0.102283		0.0978445
Cwc27	0.0891334		0.0976469
Mrpl24	0.066643		0.0976182
Sidt1	0.150155		0.0976182
Rpl8	0.0451923		0.0974603
Ddx18	0.107016		0.0968487
Tsn	-0.0611071		0.0968487
Xrn2	-0.0643621		0.0968487
Samhd1	0.155087		0.0968487
Nono	-0.0448515		0.0968487
Hnrnpab	-0.0510886		0.0958223
Isy1	-0.0828931		0.0958223
Rpl13a	0.0777755		0.0958223
Khdrbs3	0.0806617		0.0953477
Rps10	0.0855955		0.0948659
Obfc1	0.154068		0.0938854
Angel1	0.0800387		0.0938617
Cdc5l	0.060511		0.0935388
Mrpl30	-0.0945605		0.0933865
Dync1h1	-0.0816909		0.0927778
Mrpl10	-0.0561518		0.0917606
Gatc	0.0654414		0.0917606
Rpl19	-0.156507		0.0917309
Rps6	-0.149824		0.0917309
Rpl24	-0.155943		0.0916702
Ddx10	-0.0744191		0.0916119
Mars	-0.0820621		0.0913069
Pura	0.0851433		0.0913069
Pqbp1	-0.0595106		0.0899279
Sltm	-0.0621122		0.0895282
Eif3a	-0.0457403		0.089521
Iars2	-0.0614249		0.089521
Srek1	-0.0819827		0.089509
Son	-0.0530463		0.0894582
Rbm17	0.0513964		0.0894256
Rps8	0.0824716		0.0894256
Emg1	-0.0588893		0.0893004
Noa1	0.0719799		0.0893004
Trmt112	-0.152356		0.0888646
Zc3h18	-0.0611307		0.0888076
C1d	-0.0867149		0.087642
Snrpd2	-0.0989507		0.0873064
Riok3	0.0823901		0.086853
Sfpq	-0.052183		0.0862301
Mrpl1	0.107602		0.0862301
Sf3a2	-0.0752879		0.0860874
Polr2k	-0.115745		0.0860874
Trim21	-0.10504		0.0860675
Ints12	0.0737094		0.0859322
Dicer1	0.065685		0.085396
Hnrnpul1	0.0479418		0.0852252
Patl1	0.0740567		0.0850042
Qtrt1	-0.0920708		0.0839178
Stau2	0.0656829		0.0839178
Mrpl47	-0.0756037		0.0839178
Mrps7	-0.0582129		0.0839178
Ears2	0.0704961		0.0837503
Parp1	0.0659089		0.083728
Fmr1	-0.0544114		0.0824278
Dbr1	0.0814987		0.0823185
Ints8	-0.0604314		0.0820677
Utp11l	-0.0789003		0.0819654
Hdlbp	-0.0407051		0.0819654
Papd4	0.0827151		0.0819654
Fyttd1	-0.0598403		0.0806483
Tnrc6c	-0.0752492		0.0804942
Gars	-0.046784		0.0801137
Rrp1	-0.0407412		0.0797706
Rpl32	0.0510101		0.0795059
Rpl12	-0.100388		0.0791072
Zcchc9	-0.0588905		0.0790456
Aptx	0.0649527		0.0783827
Tiparp	0.116798		0.0779279
Ythdc2	0.0668839		0.0778688
Isg20l2	-0.0618273		0.0778688
Rnaseh2c	-0.0800771		0.0778157
Gar1	-0.109964		0.0778157
Cnot10	-0.0505973		0.0778096
Dis3	-0.0727252		0.077765
Rexo4	-0.0802725		0.0775468
Mrpl11	0.0617428		0.0775044
Strap	-0.0690986		0.0775044
Smad3	-0.136381		0.0775044
Noc3l	-0.0787816		0.0772585
Dzip1	0.124748		0.076295
Wdr5	0.0538825		0.0762649
U2af1l4	0.136768		0.075562
Rpl3	-0.0575586		0.0753293
Rbm43	0.0856548		0.0751725
Mrpl23	-0.134476		0.0750234
Sf3b4	0.0751552		0.0746107
Adar	-0.0647929		0.073959
Rsl24d1	0.0805261		0.073959
Trmt12	-0.0971296		0.073959
Tsr2	0.0746923		0.0739487
Wdr43	-0.0581387		0.0733308
Rpl11	-0.10727		0.0728384
R3hcc1	0.0655143		0.0721429
Dhx38	-0.0530545		0.07196
Nsun2	-0.0586641		0.0718097
Mrpl34	0.080554		0.0717774
Eri2	-0.0952855		0.0716229
Cnot7	0.0598945		0.0715165
Eif4a3	0.054484		0.0714449
Srpk2	0.0532421		0.0713208
Safb2	-0.0466583		0.0711253
Snip1	0.0720279		0.0709586
Lrpprc	0.0547291		0.0708611
Tial1	0.0493408		0.0707094
Sart3	0.0450191		0.0702643
Phax	0.0532565		0.0701982
Samd4b	0.0416476		0.0697574
Nol6	-0.0619533		0.0694898
Srp9	-0.099881		0.0691124
Hars2	0.0731256		0.0689522
Prdx1	0.0685773		0.0685886
Rbm41	0.096257		0.0676257
Snrnp40	-0.059843		0.0676257
Zc3h7a	-0.0496584		0.0674151
Zc3h8	-0.111862		0.0664705
Rpusd3	-0.123721		0.0663107
Htatsf1	0.0404174		0.0662181
Cwf19l1	-0.0733928		0.0660073
Rps29	-0.12306		0.065964
Rsl1d1	0.0572358		0.0657006
Ddx23	0.0396439		0.0655508
Dzip3	0.0667453		0.0655164
Rps17	-0.113292		0.0651877
Safb	-0.0618645		0.0651159
Aff4	-0.0504525		0.0649825
Cpeb4	0.0513853		0.0646515
Rbm10	0.0695801		0.0646515
Rpl10a	-0.0853538		0.0645876
Myef2	-0.0430069		0.0642262
Upf1	0.0602773		0.064203
Wdr61	-0.0587179		0.064203
Rpl36	0.100097		0.0638212
Cirbp	0.0870472		0.0634583
Raly	-0.0519543		0.0633074
Sars	-0.0430276		0.0633074
Trmt1	-0.0540715		0.0631076
Ftsj1	0.0659265		0.0631076
Ranbp2	0.0406924		0.0623328
Rrp15	-0.0691442		0.0622836
Dhx33	-0.0560832		0.0619127
Zcchc14	0.0468211		0.0618886
Rpl30	0.105894		0.0618692
Nsun6	0.0875879		0.0615179
Rtf1	0.0597462		0.0614794
Drg2	-0.0440141		0.061201
Helz	0.0564267		0.0607279
Apex1	-0.0898505		0.0599365
Nob1	0.0546481		0.0589943
Ccar1	-0.0588499		0.0588654
Txnl4a	-0.0707761		0.0588071
Eif1	-0.0558882		0.0585949
Rps23	-0.0994513		0.0582168
Rpl17	0.0838167		0.057105
Srsf6	-0.0433316		0.0570082
Hars	-0.0517351		0.0569382
Qars	-0.0442854		0.0569382
Mrps2	-0.057079		0.0569382
Sf3b1	0.0439016		0.0569268
Rpl36al	-0.059402		0.0566743
Yars	-0.0360235		0.0564936
Ppwd1	0.0684852		0.0557936
Mrps36	-0.0996317		0.0550363
Rnps1	-0.0863609		0.0547489
Smn1	-0.0638532		0.0545165
Suz12	-0.0455877		0.0536841
Sap18	0.0466464		0.0534148
Mrps6	-0.0868103		0.0534148
Sarnp	0.0632611		0.0529049
Nova2	0.0937253		0.0527447
Sf1	-0.0415041		0.0525654
Papola	0.0325208		0.0525599
Hrsp12	0.070506		0.0525599
Mthfsd	-0.044988		0.0525599
Trmt6	0.0524474		0.0525599
Pcbp2	-0.0302842		0.0525378
Pus7l	-0.0960554		0.0518362
Snrnp70	-0.038969		0.0512832
Zcchc8	-0.044711		0.0502994
Cstf2t	0.0401275		0.0500985
Ddx3y	0.0530729		0.0500985
Rplp0	0.0696737		0.049828
Gtpbp4	-0.0373106		0.0486912
Zfc3h1	-0.08352		0.0486912
Lsm3	-0.0693094		0.0486912
Naa38	-0.0620479		0.0484281
Eif4enif1	-0.0313434		0.0481164
Ddx41	0.0312011		0.0480457
Ddx59	0.0665597		0.0480457
Raver1	-0.0310827		0.048001
Rpl27	-0.0651237		0.047738
Rbm25	0.0334099		0.0475645
Luc7l2	-0.030565		0.0466979
Clk3	-0.0362347		0.0464008
Mrpl4	-0.0425722		0.0460861
Rrnad1	0.0534441		0.0460861
Rpl35	-0.062239		0.0452237
Pus7	0.0495203		0.0449042
Smad4	0.0365562		0.0448282
Matr3	0.0445631		0.0448282
Nupl2	-0.073916		0.0448282
C1qbp	-0.0490098		0.0446283
Dimt1	-0.0651154		0.0443292
Ngdn	-0.0444277		0.0442079
Eef1b2	0.034478		0.0438532
Rps25	0.0448672		0.0432236
Rpl27a	0.056315		0.0432234
Urb1	-0.0496483		0.0430432
Imp3	0.036942		0.0429024
Rpp38	-0.0520378		0.0429024
Rc3h2	0.0337412		0.0428079
Cebpz	-0.0390772		0.0427974
Polr2d	0.0435736		0.0427974
Trub1	-0.0496702		0.0427974
Baz2b	-0.0361825		0.0427974
Ash1l	-0.0309599		0.0427974
Larp1	0.0356394		0.0427974
Ssb	-0.0397035		0.0427974
Dazap1	0.0359739		0.0421741
Mrpl43	0.0380198		0.0421646
Api5	0.0342893		0.0421646
Scaf4	-0.059413		0.0416417
Srfbp1	-0.0508544		0.0413618
Mrpl44	0.0376167		0.0413618
Nat10	-0.0406065		0.0413618
Clasrp	0.0427776		0.0413618
Zmat2	-0.0370785		0.0412165
Nsun3	0.0443957		0.0410627
Tgs1	-0.0615402		0.0410428
Mto1	-0.0491458		0.0410428
Rpsa	0.0736968		0.0410428
Rbmxl1	-0.0658273		0.0410428
Ddx49	-0.0463669		0.0410428
Ddx50	0.0379396		0.0406892
Urb2	-0.0390882		0.0396815
Pum2	-0.0305464		0.0396261
Tra2b	-0.0519149		0.0396261
Xab2	0.0308756		0.0394981
Tsen15	-0.0600123		0.0391639
Rrbp1	0.0357443		0.0389383
Yrdc	-0.0507043		0.0380639
Rplp1	-0.0400527		0.0379381
Mphosph10	-0.0393783		0.0379381
Psma6	-0.0387292		0.0377703
Npm1	-0.0381653		0.0375454
Cnbp	0.0439547		0.036879
Rnmt	-0.0345757		0.0368741
Dhx57	0.0377566		0.0368741
Smad5	-0.0333238		0.034834
Ddx55	-0.0408711		0.0346879
Eif3k	-0.0366471		0.0346333
Bicc1	0.0342799		0.034504
Exosc1	-0.0474512		0.034504
Mrps14	-0.0305781		0.0342163
Zc3h4	0.0390097		0.0342163
Tufm	-0.0670174		0.0341374
Eif4e2	0.0357221		0.0341004
Srsf10	-0.035804		0.0341004
Celf1	-0.0186233		0.0337431
Pop4	-0.0579749		0.033672
Pelo	0.0382085		0.0336713
Ptrh2	0.0369549		0.0336642
Srp19	0.0404688		0.0335721
Mtrf1l	-0.043617		0.0333258
Ict1	0.0313893		0.033303
Sart1	-0.0227939		0.0330545
Mrpl38	0.031797		0.0329057
Ankhd1	-0.0232563		0.0326512
Rbm8a	-0.0251213		0.0326461
Thoc2	-0.0322915		0.0323947
Ddx19a	0.0283289		0.0323543
Mrps9	-0.0330031		0.0321718
Dis3l2	-0.0377543		0.03184
Kin	0.0350733		0.0316719
Wbp4	0.0394384		0.0316036
Hnrnpa1	-0.0490685		0.0316036
Gtpbp10	0.050827		0.0315822
Tcof1	-0.0459032		0.0312238
Dcp2	0.0334632		0.0308417
Dek	0.0312821		0.030675
Gle1	-0.0272102		0.0305605
Mrps18b	-0.0376325		0.0302921
Dhx8	0.0272648		0.0300847
Nanos1	-0.0548477		0.028849
Rpusd4	0.0391069		0.0286116
Purb	0.028574		0.0285956
Nudt21	0.0386788		0.0274381
Nol9	0.0358256		0.027312
Tsfm	-0.0301182		0.0271337
Rpl23a	0.0599361		0.0269288
Pspc1	-0.0233752		0.0266851
Tarbp2	0.0405118		0.0266851
Mrps35	-0.0298733		0.0263192
Ptrf	0.0538119		0.0260327
Zc3h13	-0.0254075		0.0260327
Cars	-0.0231388		0.0258963
Thumpd2	0.0488966		0.0258963
Ptges3	-0.0243322		0.0258963
Spen	-0.0238369		0.0257965
Dynll1	-0.0208196		0.0254548
Rpp14	-0.0241714		0.0253518
Usp39	-0.0237924		0.025089
Mrpl39	-0.028353		0.025073
Mbnl1	0.0218977		0.0249605
Tut1	-0.0336326		0.0246461
Tpr	-0.0206258		0.0244501
Tsen34	-0.0313616		0.0244501
Mbnl3	-0.047683		0.0244501
Thoc7	0.0280002		0.0244501
Eif5a2	0.0390856		0.0243542
Eif2b1	-0.0235643		0.0239509
Eif2a	-0.022953		0.023899
Nars	0.0244792		0.0235888
Srsf11	-0.0176891		0.0235888
Thg1l	0.0346172		0.0229299
Phf5a	-0.0198452		0.0226123
Top3b	-0.0229184		0.0220471
Tsen54	0.0264212		0.0219643
Prpf19	-0.0199634		0.0219643
Rpl29	0.0328774		0.0219643
Rnase1	-0.0301036		0.0219091
Eef1g	-0.0306655		0.0219091
Snrpc	-0.0341285		0.0218409
Cdc40	-0.0229448		0.0218409
Cwc15	0.0200024		0.0213918
Dhx30	-0.0152759		0.0208418
Rpl7	-0.0257395		0.0203694
Mrpl27	-0.0270273		0.0201881
Magoh	-0.0324201		0.0201881
Mrpl48	0.0263395		0.019438
Pum1	0.0171241		0.0191511
Bzw2	-0.0181683		0.019088
Ptbp2	0.0246328		0.019088
Lsm1	0.0205997		0.019088
Hnrnpu	-0.0165556		0.019088
Gemin8	0.0345595		0.019088
Esf1	-0.0230745		0.019088
Mtpap	0.0222323		0.01882
Hnrnpl	0.0169223		0.0184948
Adat1	0.0414999		0.0182781
Rbfox2	-0.0191116		0.0180594
Rae1	-0.0190476		0.0179789
Lars	0.0147878		0.0178246
Zcchc24	-0.0417838		0.0178246
Strbp	-0.0187438		0.0177616
Cpsf4	-0.0251906		0.0175924
Rps24	0.0237385		0.0174655
N4bp1	0.0205534		0.0174655
Ireb2	0.0164951		0.0174164
Secisbp2	-0.0185054		0.0172716
Mrps18a	-0.0174137		0.0171373
Ddx3x	-0.0205197		0.0169384
Fcf1	0.0219267		0.0169379
Lsm5	-0.0342588		0.0169379
Alkbh1	0.0243212		0.0168236
Ipo7	-0.0109941		0.0167853
Mecp2	0.0164373		0.0166511
Ccdc86	-0.0232257		0.0164495
Rnasel	-0.0338073		0.0164495
Hint3	-0.0199943		0.0164286
G3bp1	-0.0131041		0.0161576
Nup153	0.0128497		0.0161576
Brix1	-0.0176583		0.0161576
Gnl3	-0.0215524		0.0161576
Rnasek	-0.0375854		0.0161576
Sympk	0.0099611		0.0161174
Magohb	-0.0265895		0.0161174
Rbm6	0.0135758		0.0161174
Nxf1	-0.0124016		0.015729
Ddx52	0.0153485		0.0155501
Zc3h14	-0.0141362		0.0152979
Ppil4	0.0139525		0.0138591
Tarsl2	0.0163716		0.0138591
Zc3h15	0.0140491		0.0135213
Snw1	0.0131627		0.0133979
Pnrc2	-0.0111289		0.0133979
Trnau1ap	0.0171112		0.0133979
Rbm34	-0.016323		0.0133979
Mrpl18	0.0167373		0.0133979
Rbms1	-0.0218513		0.0133173
Rpl14	0.0152851		0.0129881
Taf15	0.0185126		0.0129665
Srp68	-0.00793522		0.0124813
Mettl3	-0.0229521		0.0124813
Alkbh5	0.0118326		0.0118812
Tnpo3	0.00920569		0.0118163
Cstf3	-0.0117251		0.0118163
Rpl31	-0.0218796		0.0114424
Khsrp	0.0143224		0.0109979
Fau	0.0192592		0.0106405
Setd1a	0.0129126		0.010592
Dkc1	0.0129427		0.00998788
Mrpl3	-0.0112616		0.00998788
U2af1	-0.0156946		0.00985943
Fxr2	-0.00649678		0.00960425
Zfr	0.00784436		0.00922807
Sugp2	-0.0110348		0.00922807
Canx	-0.00619152		0.00920261
Srp14	0.00947787		0.0091782
Mrps15	-0.0103844		0.00901603
Mrps34	0.0126174		0.00901603
Nhp2l1	0.016822		0.00901603
Clk2	0.0100332		0.00901603
Rpl38	-0.0118378		0.0089305
Ssu72	0.00859148		0.00881352
Shq1	0.0128204		0.00870803
Mettl5	0.0114855		0.00865816
Ppie	-0.0108167		0.0085737
Rps19	0.00837059		0.00817432
Polr2a	0.00809374		0.00805519
Ranbp6	-0.0101176		0.00769547
Srrm2	0.00670076		0.0071482
Rps19bp1	0.0101413		0.00714644
Ints5	-0.00862437		0.00714644
Mrpl51	-0.00635519		0.00668638
Ewsr1	0.00449145		0.00664926
Zc3h11a	-0.00758801		0.00652708
Zfp36l1	0.0142864		0.00622493
Eif1ad	0.00743393		0.00620406
Zcchc7	-0.00702667		0.00618256
Trpt1	0.0108207		0.00563938
Rbm4b	-0.00728783		0.00557883
Mrps17	0.0051356		0.00527631
Parp12	0.00583236		0.00488916
Smg1	-0.00529357		0.00479541
Ddx47	0.00397092		0.00478862
Dhx34	0.00795049		0.00448922
Ints3	-0.00544812		0.00448922
Luc7l3	0.00607057		0.00444608
Fubp3	0.00452099		0.00444608
Mrpl9	0.00589238		0.00444608
Mtif2	0.00411685		0.00403389
Eif3h	0.00330231		0.00395919
Surf6	0.00407248		0.00376922
Smad1	0.0040478		0.0037019
Rbm27	-0.00305628		0.00360139
Cnot4	0.00610965		0.00352848
Gnl1	-0.00282376		0.00332419
Dusp11	-0.00305756		0.00313727
Fus	0.00236718		0.00313727
Srsf12	0.00641052		0.00273101
Zgpat	0.00350323		0.00268426
Papd5	-0.00305751		0.00268426
Rbm22	-0.00252903		0.00240631
Trit1	0.00318112		0.00237587
Celf6	-0.00383219		0.00237587
Eif3e	0.00293024		0.00230629
Snrpf	-0.00391034		0.00180308
Mrpl22	0.00248678		0.00162745
Trmu	-0.00223107		0.00162745
Ftsj2	-0.00308322		0.00162745
Tfip11	-0.00158163		0.00159674
Dcp1a	-0.00158002		0.00141434
Rbm5	-0.00209428		0.00141434
Hnrnph1	-0.000563842		0.00101272
Mrps30	-0.000990424		0.000970399
Smg7	0.00055038		0.000970399
Urm1	0.0011642		0.000970399
Calr	-0.00055927		0.000789979
Dhx36	0.000425498		0.000563441
Stau1	-0.000291418		0.000548616
Mrps21	0.000471517		0.000548616
Aarsd1	0.000305402		0.000231633
Cpsf6	-8.17839e-05		0.000229988

## Sheet: Figure 2e-h
qPCR on Tent5a Expression during Trifecta Stress
Figure 2e
The values below represent the Relative Expression of Tent5a vs 36b4
	1	2	3
DMSO	1.19886	0.862542	0.967053
Trifecta	0.332555	0.383332	0.343092
qPCR on Tent5a Expression during ER Stress
Figure 2f
The values below represent the Relative Expression of Tent5a vs 36b4
	1	2	3	4	5	6
DMSO	0.871557	0.899171	1.27603	0.884745	1.01279	1.116
Tun	0.478525	0.40239	0.390033	0.386445	0.436282	0.499423
qPCR on Tent5a in Ins1E cells with 0.5 µM Aniso for 6, then 24 hours
Figure 2g
The values below represent the Relative Expression of Tent5a vs 36b4
	1	2	3	4	5	6
DMSO	1.01279	1.06314	0.928731	0.99654	0.904379	1.10957
6 hour	1.91631	1.91631	1.81294	2.14355	1.98618	2.73208
24 hours	2.75108	2.96905	1.27603	1.51747	2.46514
qPCR on Tent5a in Mouse Islets after 24 hours of Anisomycin Treatment
Figure 2h
The values below represent the Relative Expression of Tent5a vs 36b4
	1	2	3	4
DMSO	0.843816	1.31951	0.982821	0.913831
0.5 µM Anisomycin	2.82843	3.42238	3.70635	2.67586

## Sheet: Figure 2i
qPCR on TENT5A in EndoC cells with Anisomycin (low) after 6 and 24 hours
Figure 2i
The values below represent the Relative Expression of Tent5a vs 36b4
	1	2	3	4
DMSO	1.12408	0.925786	0.857822	1.1202
6 hour	1.70379	1.22158	1.4081	1.29572
24 hour	2.01217	1.95037	2.36813	2.23264

## Sheet: Figure 2k-n
Western Blot Densitometry for p38 vs ph-p38
Figure 2k
The values below represent the Fold change in p-p38 to p38 AUC values
DMSO	Aniso	Aniso+SB
0.858739	1.77674	0.56053
1.07753	2.33214	0.589128
1.06373	2.0964	0.694881
0.958234	2.19254	0.778202
0.936905	3.04069	0.942023
1.10486	3.25131	0.941276
0.917642	1.77388	1.24173
0.934809	1.7082	1.20338
1.14755	1.81839	1.14908
qPCR for Relative Expression of Sb203580 with Anisomycin
Figure 2l
The values below represent the Relative Expression of Tent5a vs. 36b4
	DMSO				Anisomycin
	1	2	3	4	1	2	3	4
DMSO	0.937896	1.07363	0.947698	1.0479	1.2812	1.32639	1.37316	1.12311
Sb203580	0.987943	0.839441	0.860055	0.905948	0.878126	0.830758	0.708333	0.577343
Fold change in Dead cell proportion
Figure 2m
The values below represent the relative dead cell proportions compared to controls
			1	2	3	4
Dead cell fraction of Aniso			0.725054	0.780926	0.827487	0.878221
Dead cell fraction of Tun			2.15019	1.90505	2.07164	1.90419
Dead cell fractionon Glucolipotoxicity			3.85326	3.34657	3.11955	2.93397
Insulin Content of Islets after Anisomycin Treatment
Figure 2n
The values are reported as pg insulin/cell
DMSO	ANISO
9.99289	21.1128
14.2177	18.5977
13.5722	15.1625
7.69581	10.9652
10.7461	16.2917
9.34009	12.6673
10.0477	23.6471
6.12448	27.6864
