# Supplementary material for: Polyadenylation of insulin mRNA by Tent5a regulates pancreatic beta cells
Source: Nat Commun. 2026 May 20;17:7295. doi: 10.1038/s41467-026-72905-8 (PMC13402609; doi:10.1038/s41467-026-72905-8)
Supplement: Supplementary file 9 — Source Data [file 41467_2026_72905_MOESM9_ESM.zip › Figure 3 Source Data.xlsx]

## Sheet: Figure 3b,c
Pie chart of Significant altered transcripts
Figure 3b
Color code:	Category:	Count
Black	Elongaed:	122
Grey	Shortened:	346
	Total	468
Pie chart of abudance-adjusted reads
Figure 3c
Color code	Category	Count
Red	Ins1 and Ins2	55028.5
Black	Other elongated genes:	21931.3
Yellow	Shortened Transcripts:	27576.9
	Total:	104537

## Sheet: Figure 3d
			Highlighted genes:
WT poly(A) Tail Length distribution			other elongated
Figure 3d			Signal peptide-containing
			shortened transcripts
Violin Plot for Poly(A) tail Length distribution
polyA Tail length Control					Significant and Elongated					Significant and Shortened
30.4743				grey bars	teal	blue	yellow	red		teal	blue	yellow	red
34.7196			Genes	WT polyA length	Q1	Q2	Q3	Q4		Q1	Q2	Q3	Q4
36.5428			Mt-nd5	30.4743
43.3233			Mt-co1	34.7196
43.3582			AY172581.24	36.5428
44.5781			Mt-nd1	43.3233
46.7279			AY172581.9	43.3582
47.2633			Mt-nd4	44.5781
47.4702			Mt-co2	46.7279
51.75			Mt-atp6	47.2633
54.4677			Mt-nd2	47.4702
58.8172			Mt-cyb	54.4677
60.0903			Mt-co3	58.8172
61.1964			AABR07039058.1	60.0903
64.5667			Gatc	61.1964
64.9815			LOC680121	64.5667
69.5556			Ten1	64.9815
69.8983			Mkrn2os	69.5556
73.473			Psmd1	73.473
74.6976			Fstl4	74.6976
74.875			Fgf12	74.875
75.1429			Pgap2	75.1429	75.1429
75.3062			AABR07054368.1	76.0763
75.8351			Clec4n	76.35
76.0763			Prrt2	76.5625
76.35			Mlec	77.6333
76.5625			Fbp1	77.9421
77.6333			Snrpel1	78.25
77.9421			Meis3	78.5
78.25			AABR07029197.1	78.6944
78.5			Pnpla3	78.875
78.6944			Isg20	78.9421
78.7587			Ift20	79.1027
78.875			Plac8	79.7917	79.7917
78.9421			Ppp1r1a	80.0422
79.1027			Rbks	80.2628
79.7917			Nol12	80.4802
80.0422			Ndufb6	80.6667
80.2628			Smdt1	80.9167	80.9167
80.4802			Myc	81.1
80.6667			Cmpk2	81.8
80.9167			Atxn1	82.0833
81.1			Ms4a8	82.0833
81.2689			AABR07052523.1;Eno1-ps1	82.4852
81.4444			Oscp1	82.6815						82.6815
81.8			Mea1	82.9062
82.0833			Sirt2	82.9583
82.0833			Gna14	83.1683
82.4852			Rpl23a	83.2059
82.6815			AABR07015346.1;Cox7a2l2;Cox7a2	83.7976
82.9062			Tpmt	84.6157
82.9583			Rplp0	84.7094
83.1683			Ndufb10	84.8305
83.2059			Camk1	85.0688
83.7976			Ube2r2	85.1624
84.375			Dnajc17	85.3528
84.6157			Heatr5a	85.4583	85.4583
84.7094			Dnase1l1	85.9627
84.8305			Hsd17b10	86.1859
85.0688			AABR07064305.1;Timm23b	86.2222
85.1624			Zfp51	86.4167
85.3528			Ptms	86.5667
85.4583			Rpl18a	86.5836
85.9627			Rpsa	86.6287
86.1859			Myo19	86.8333
86.2222			Mgmt	87.2
86.4167			Cpa2	87.506	87.506
86.5667			Ndufc1	87.5945
86.5836			Spata6l	87.6
86.6287			Calml4	87.6063
86.8333			Drap1	87.7286
87.0093			Znhit6	88.6667
87.2			Nudt5	89.2325
87.506			Wdr5b	89.3011
87.5502			Ccdc159	89.6426
87.5945			Ndufv3	89.8789
87.6			Dtd1	89.9728
87.6063			Fam183a	90.0191
87.7286			Actl6b	90.0905
88.649			Cobl	90.1667
88.6667			Tm7sf2	90.1944	90.1944
89.2325			Rps18l1	90.3367
89.3011			Akr1c12	90.3681
89.5051			Hras	90.5952
89.6426			Ntpcr	90.6782
89.8789			Znhit1	90.7739
89.9728			RGD1308750	90.906
90.0191			Mcee	90.9444
90.0905			Polr1d	90.9555
90.1667			Bola2	91.0253
90.1944			Igfbp2	91.0278	91.0278
90.3367			Btbd9	91.0556
90.3681			Micalcl	91.0939
90.5952			Lgals2	91.1865
90.6782			Rpl14	91.2425
90.7739			Tk1	91.3198
90.906			Rps4x-ps9	91.4535
90.9444			Gabrg2	91.475
90.9555			Pfdn1	91.5269
91.0253			Wsb2	91.7677
91.0278			Ccdc92	92.2426
91.0556			Sat2	92.3167
91.0939			Arpin	92.3407
91.1865			Gsdma	92.4583
91.2425			Bcdin3d	92.4949
91.3198			Trip4	92.5126
91.4535			Tma7	92.8
91.4573			Rfx2	92.9143
91.475			Mindy4	93.1647
91.5269			Cdk5rap2	93.1667
91.7677			Ehd4	93.3009
92.2426			Sptlc2	93.5611
92.3167			Vkorc1l1;Crcp	93.6002
92.3407			Aimp1	93.6006
92.4583			Rpl3	93.6985
92.4949			Dera	93.711
92.5126			Tmem205	93.7553
92.8			Fkrp	93.7833
92.9143			Mphosph9	93.9751
93.1647			Cope	93.9817
93.1667			Hdac11	94
93.3009			AABR07072356.1	94.0119
93.5611			Stx8	94.0544
93.6002			RT1-DMa	94.1111
93.6006			Kctd13	94.125
93.6985			Ndufa13	94.1883
93.711			N6amt1	94.1972
93.7553			Abat	94.308
93.7833			LOC678760	94.3322
93.946			Zdhhc12	94.4011
93.9751			Nme6	94.4222	94.4222
93.9817			Mrps16	94.5556
94			Nnat	94.5606
94.0119			Cab39l	94.5757
94.0544			Camkmt	94.6555
94.1111			AABR07054000.1;Macrod2	94.8667
94.125			Fkbpl	94.8675
94.1883			Jmjd7	94.9167
94.1972			Gnai2	95.0014
94.308			Gnas	95.2432	95.2432
94.3322			Ddx25	95.252
94.4011			Pabpc1	95.2546
94.4222			Oas1a	95.2944
94.5556			Borcs7	95.3428
94.5606			mrpl24	95.3898
94.5757			Uxt	95.7015
94.6555			Mlkl	95.7333
94.8667			Rgs19	95.8757
94.8675			Tmem223	95.8871
94.9167			Rwdd1	96.0113
95.0014			AABR07048280.1;RGD1564956	96.0143						96.0143
95.2432			Pebp1	96.0405
95.252			AC128207.1	96.0417
95.2546			Dctpp1	96.0518
95.2944			Zmat5	96.0706
95.3428			Mfap3	96.1039
95.3898			Eif5a	96.1263
95.7015			Eef1g	96.1487
95.7333			Gmds	96.1969						96.1969
95.8757			Ndufb11	96.2535	96.2535
95.8871			Hsbp1	96.3617
96.0113			Fcf1	96.415
96.0143			Ubb	96.4418						96.4418
96.0405			Lxn	96.4444
96.0417			Cited1	96.4583
96.0518			Rpl32	96.6667
96.0706			Alas1	96.6914
96.1039			Cd55	96.7857
96.1263			Sstr2	96.804
96.1487			Cers2	96.8155
96.1969			Phyh	96.8226
96.2535			Snx1	96.8929
96.3617			Diablo	96.9025
96.415			Rps3	96.9497
96.4418			Gstm3;Gstm5	96.95	96.95
96.4444			Pigq	96.9583
96.4583			Ndufb7	96.962
96.6667			Cd59	97.0225
96.6914			Rps27a-ps1	97.0481
96.7857			Zbtb3	97.0556
96.804			Mgst1	97.0782
96.8155			Prcc	97.1	97.1
96.8226			Dph5	97.1243
96.8929			LOC681658	97.1349
96.9025			Ifi47	97.2153
96.9497			Dnajc15	97.3833
96.95			Tspan31	97.4101
96.9583			Pifo	97.4381
96.962			Rps5	97.4443
97.0225			Zc3h10	97.5292
97.0481			Akr1a1	97.5384
97.0556			Fbxl2	97.5417
97.0782			Arpc3	97.6247
97.1			Rab4a	97.6298
97.1243			Lrrn2	97.6667
97.1349			RGD1561551	97.6667
97.2153			RGD1305347	97.6905
97.3833			Klhl22	97.7333
97.4101			AC099450.1;Flt3lg;Rpl13a	97.7418
97.4381			Rpl4	97.742
97.4443			Fam32a	97.88
97.5292			Wdr73	97.9722
97.5384			Rpl6	97.986
97.5417			Wdr31	98.0308
97.6247			Resp18	98.1108	98.1108
97.6298			Chmp2a	98.1203
97.6667			Rusc1;Fdps	98.154
97.6667			Zfp763	98.1667
97.6905			Pafah1b3	98.225
97.7333			Rpl5	98.2699
97.7418			Psmb5	98.3253
97.742			Txn2	98.3428
97.88			Tmem45al;Tmem45a	98.3545
97.9722			Hmox2	98.3548
97.986			Atp5po	98.3975
98.0308			Gss	98.4167
98.1108			Eef1a1	98.4743
98.1203			Lnc134	98.4788
98.154			Zfp605	98.4829
98.1667			Ebp	98.4876
98.225			Gcg	98.5068
98.2699			Cpne9	98.5373
98.3253			Cmbl	98.5374
98.3428			Zfp955a	98.5675	98.5675
98.3545			Kcnk6	98.6037
98.3548			Clic2	98.6045
98.3975			Rps11	98.733
98.4167			RGD1562402	98.8056
98.4743			Cltb	98.8442						98.8442
98.4788			Nfe2l2	98.8504
98.4829			Rbp1	98.9167
98.4876			Rpl15	98.9296
98.5068			Rps6	98.9858
98.5373			Atg7	98.9889
98.5374			Slc66a3	98.996
98.5675			RGD1561157	99.0442
98.6037			Anxa2	99.05
98.6045			Lins1	99.0595
98.733			Tmem176a	99.0637
98.8056			Fah	99.0648
98.8442			Zbtb9	99.1254
98.8504			Adh5;Adh4	99.138
98.8675			Chchd3	99.2594
98.9167			Mettl18	99.2816
98.9296			Grpel1	99.3229
98.9858			Ccng1	99.3241						99.3241
98.9889			Pycard	99.3333
98.996			Ndufs4	99.3487
99.0442			Nipsnap1	99.3693
99.05			Ints12	99.4072
99.0595			Msantd3	99.4167
99.0637			Tkt	99.4226
99.0648			Tcf19	99.4341
99.1254			Nudt1	99.4365
99.138			Polr3h	99.4601						99.4601
99.2594			Mpdu1	99.4615
99.2816			Sergef	99.4667
99.3229			Mospd1	99.4676
99.3241			Cep89	99.479
99.3333			Gps2	99.5062
99.3487			Hs6st2	99.5238
99.3693			Psmb10;Ctrl	99.5493
99.4072			Oas1f	99.5507
99.4167			Zdhhc3	99.6772
99.4226			Pmp22	99.6873
99.4341			Edil3	99.7111
99.4365			RGD1306746	99.7118
99.4601			Sirt6	99.7784
99.4615			AC121415.1;LOC365827	99.781
99.4667			Tmbim4	99.7918
99.4676			AABR07043897.1;Wwox	99.8449
99.479			Parp3	99.8472
99.5062			Tpgs2	99.8574
99.5238			Aarsd1	99.8932
99.5493			Slitrk6	99.8972
99.5507			Lck	99.8982
99.6772			Ift22	99.9773
99.6873			Pdcd5	100.006
99.7111			Bspry	100.027
99.7118			Pgp	100.057
99.7784			Rpl29	100.065
99.781			Eif2b4	100.203
99.7918			Vezt	100.21
99.8449			Urod	100.25
99.8472			Msra	100.259
99.8574			Tbc1d17	100.295
99.8932			Cpped1	100.316
99.8972			Fam81a	100.367
99.8982			Zfp128;Znf8	100.396
99.9773			Rfxank	100.412
100.006			Trmt5	100.417
100.027			Sdccag8	100.419
100.057			Gorab	100.437
100.065			Cpn1	100.449
100.118			RGD735065	100.471
100.203			Rpl19	100.474
100.21			Hspa8	100.497
100.25			Ablim3	100.522
100.259			Ttc33	100.552
100.295			Nsmce2	100.563
100.316			Stambp	100.581
100.367			Psph	100.582						100.582
100.396			Psmb7	100.602						100.602
100.412			AABR07031491.2;Mapre2	100.611						100.611
100.417			Bscl2	100.628
100.419			Nucb2	100.633	100.633
100.437			Ajm1	100.637
100.449			R3hcc1	100.648
100.471			Ywhae	100.653
100.474			Ndufa8	100.656
100.497			Blzf1	100.783
100.522			Colec11;Rps7	100.79
100.552			RGD1308430	100.816
100.563			Uqcr10	100.905
100.581			Wdr41	100.929
100.582			Hddc3	100.993
100.602			Mrpl10	101.005
100.611			Ndufb9;Rnf139	101.012
100.628			Snrnp27	101.015						101.015
100.633			Bnip1	101.088
100.637			Ergic3	101.09	101.09
100.648			Pxmp4	101.118
100.653			Lias	101.155
100.656			LOC498154	101.19
100.783			Slc66a2	101.207
100.79			Lyrm7	101.207
100.816			Cenpm	101.219
100.905			Brme1	101.238
100.929			Rpl10a	101.243
100.993			Tpt1	101.245
101.005			Retsat	101.248
101.012			Cdc123	101.297
101.015			Tmem14a	101.312						101.312
101.088			Tmem126a	101.329
101.09			Mrpl45	101.339
101.118			Ins1	101.372	101.372
101.155			Parn	101.409
101.19			Anapc5	101.415
101.207			Ins2	101.428	101.428
101.207			Fez1	101.442
101.219			Bsg	101.472
101.238			Abhd11	101.478
101.243			Palm	101.513
101.245			Aimp2	101.519
101.248			Rassf7	101.548
101.297			Tmem248	101.585
101.312			Dpcd	101.596
101.329			Tecr	101.608
101.339			Rpl18	101.673
101.372			Eif3i	101.674
101.409			Pcgf3	101.679
101.415			Spp2	101.691
101.428			Mrpl42	101.699
101.442			Tmco1	101.712
101.471			AABR07001064.1	101.717
101.472			Ndufv2	101.719
101.478			Npc2	101.721
101.513			Nthl1	101.75
101.519			Arl16	101.811
101.548			Ubxn11	101.816
101.585			Glo1	101.825
101.596			Ica1	101.828
101.608			Cyb561d2	101.83
101.673			Zdhhc20	101.95
101.674			Endov	101.964
101.679			Rars1	101.964
101.691			Dhrs4	102.001
101.699			Tmem254	102.001
101.712			Tti1	102.046
101.717			Nfam1	102.063
101.719			Vmac	102.067
101.721			Uchl1	102.078
101.75			Dap	102.102
101.811			Rpl12	102.116
101.816			Clec16a	102.222
101.825			Jmjd8	102.224
101.828			Pcolce	102.28	102.28
101.83			Ndufs8	102.291
101.95			Nlrx1	102.3	102.3
101.964			Cyc1	102.315
101.964			Serpinb9	102.35
102.001			Lsm10	102.403
102.001			Mettl22	102.413
102.046			Tmem141	102.415
102.063			Ube2m	102.417
102.067			Cox7b	102.427
102.078			Tbxas1	102.429
102.102			Rps3a	102.438
102.116			LOC691143	102.457
102.222			Cdkn3	102.497
102.224			Tmem126b	102.518
102.28			Ldah	102.519
102.291			Aldoc	102.529
102.3			Dnajc30	102.588
102.315			Adamts13	102.59
102.35			Ndufa12	102.596
102.403			Tceal3	102.6
102.413			Cnpy2	102.646
102.415			Yipf1	102.65
102.417			Rft1	102.671
102.427			Nsfl1c	102.692
102.429			Fau	102.711
102.438			Mpst	102.712
102.457			Iah1	102.727
102.497			Hdhd3	102.729
102.518			Rpl28	102.74
102.519			Irgm	102.763
102.529			LOC684988	102.764
102.588			Trex1	102.796
102.59			Eif3g	102.802
102.596			Stard3	102.805
102.6			Mrpl36	102.808
102.646			Dusp14	102.822
102.65			Lrrc1	102.9
102.671			Lclat1	102.942
102.692			LOC288913	102.957
102.711			Atg9a	102.958
102.712			Pecr	102.971
102.727			Cops6	102.986
102.729			Pet100	102.993
102.74			Snrpn;Snurf	103.027						103.027
102.763			Htra2	103.04
102.764			Zfp27	103.042
102.796			Ucp2	103.054
102.802			B9d1	103.07
102.805			Rnaseh2b	103.089						103.089
102.808			Vdac3	103.127
102.822			Dnal4	103.196
102.9			Mtmr14	103.22
102.942			Tmem192	103.242
102.957			Lgals9	103.243						103.243
102.958			Fkbp11	103.252
102.971			Psmb1	103.253
102.986			AABR07060487.1;Cntnap2	103.277	103.277
102.993			AABR07067267.1	103.279
103.027			Ubxn8	103.282
103.04			Asns	103.327
103.042			Drg2	103.341
103.054			Psme1	103.343
103.07			Dynlt2b	103.381
103.089			Snx21	103.389
103.127			Slc12a8	103.425
103.196			Gtf2h5	103.437
103.22			Elmod3	103.458
103.242			RGD1311847	103.462
103.243			Ssr2	103.491
103.252			Etfrf1	103.505
103.253			Nr1h2	103.579
103.277			Anapc13	103.63
103.279			Pccb	103.662
103.282			Ddx49	103.668
103.327			Cfap410	103.671
103.341			Zfp449	103.675
103.343			AC097784.1;LOC691280	103.717
103.381			Rgs17	103.741
103.389			Bud23	103.776
103.425			Sdhb	103.794
103.437			Slc35g2	103.815
103.458			Nefl	103.831
103.462			Scnm1	103.85
103.491			M6pr	103.875
103.505			Hsd17b11	103.899						103.899
103.579			Bcl2l13	103.903
103.63			Rpl35	103.955
103.662			Comt	103.959
103.668			Ctsb	103.963	103.963
103.671			Kars	103.968
103.675			Slc25a20	103.983
103.717			Ldlrad4	104
103.741			Zcrb1	104.008
103.776			AABR07068351.1;Ppp1r7	104.013
103.778			Eif3h	104.013
103.794			Plaur	104.021
103.815			Tgm2	104.04
103.831			Ndufa9	104.049
103.85			Snupn	104.112
103.875			Psmc2	104.144
103.899			Stx1a	104.174
103.903			Aatf	104.197						104.197
103.955			Slc25a5	104.221
103.959			Yif1a	104.241
103.963			Bad	104.28
103.968			Cenpb	104.283
103.983			Cops4	104.309
104			Guca2b	104.378
104.008			Vti1b	104.401
104.013			Rdh5;Bloc1s1	104.411
104.013			Map1lc3b	104.453
104.021			Akr1b1	104.456
104.04			Vps25;Wnk4;Ramp2	104.459
104.049			Gale	104.47
104.112			Gap43	104.471						104.471
104.144			Vps28	104.472
104.167			Tceanc2	104.499
104.174			Arpc1b	104.511						104.511
104.197			Ppp1ca	104.53
104.221			Cinp	104.542
104.224			Tango2	104.553
104.241			Them4	104.579
104.28			Pdgfrl	104.59
104.283			Dnaaf8	104.6
104.309			Mrpl49	104.604
104.378			Spa17	104.634
104.401			Ca8	104.69
104.411			Yipf2	104.718
104.453			Mocs2	104.732
104.456			Tppp3	104.742
104.459			Lhpp	104.755
104.47			Apol3	104.757
104.471			Cfap36	104.763
104.472			Itm2c	104.778
104.499			Prlr	104.792
104.511			Elof1	104.798
104.53			Nkiras2	104.845						104.845
104.542			Exo1	104.88
104.553			Yipf3	104.915
104.579			Ppp1r11	104.93
104.59			Trim14	105
104.6			Emc8	105.008
104.604			Gfus	105.015
104.634			Flad1	105.018
104.69			Tmc4	105.03
104.718			Tspan7	105.039
104.732			Ccdc86	105.042
104.742			Ifi30	105.044
104.755			Psmb9	105.078
104.757			Susd4	105.08
104.763			Ormdl2	105.083
104.778			Qsox1	105.123
104.792			Smpd1	105.134
104.798			Lynx1	105.167
104.845			Dnajc1	105.167
104.88			Surf2	105.18
104.915			Alg3	105.197
104.93			Dynlrb1	105.202
105			Mrpl1	105.222
105.008			Aurkb	105.227
105.015			Ephx1	105.249
105.018			Gstz1	105.33
105.03			Cxcl11	105.333
105.039			Rab8a	105.337
105.042			Dmac2	105.347
105.044			Eef1b2	105.35
105.078			Itm2a	105.365
105.08			Srm	105.375
105.083			Smim31	105.389
105.123			Ulk4	105.417
105.134			AABR07066944.1;Cenpq	105.424
105.167			Pars2	105.447
105.167			Ndufs5	105.461
105.18			Gnl2	105.496
105.197			RGD1359290	105.5
105.202			Cxxc5	105.504
105.222			Eef2kmt	105.543
105.224			Serpinb6a	105.549
105.227			Capsl	105.564
105.249			Gm2a	105.574
105.33			Alad	105.574
105.333			Nek6	105.595
105.337			Ints5	105.625
105.347			Tmem9	105.659
105.35			Dtnbp1	105.692
105.365			Ift27	105.702
105.375			RGD1359508	105.711
105.389			Prmt7	105.716
105.417			Cyp4a8	105.729
105.424			Degs1	105.75
105.447			Cd63	105.766	105.766
105.461			Acss2	105.769
105.496			Arhgap8	105.782
105.5			Dnajc2	105.831
105.504			Arl3	105.85						105.85
105.543			Saraf	105.855
105.549			Arhgef9	105.865
105.564			Aldh9a1	105.927
105.574			Pyurf	105.933
105.574			Nhp2	105.958
105.595			Tax1bp3	105.975
105.625			Samd10	105.989
105.659			Rhof	106
105.692			Sugt1	106.002
105.702			Itgb1bp1	106.003
105.711			Tex261	106.009
105.716			Phb	106.031						106.031
105.729			Rsrc1	106.032
105.75			Rpl27	106.032
105.766			Cyb5a	106.034
105.769			Arl15	106.038
105.782			Igsf1	106.061
105.831			Etf1	106.079
105.85			Pih1d1	106.081
105.855			Washc3	106.245						106.245
105.865			Nmt1	106.246
105.927			Pink1	106.275
105.933			Mdh2	106.313
105.958			Cyp4v3	106.317
105.975			Mfng	106.345
105.989			Mastl	106.368
106			Acaa2	106.415						106.415
106.002			Csrp1	106.464						106.464
106.003			Oaz1	106.473
106.009			Lsm3	106.486
106.031			Dlgap4	106.507
106.032			Lpin1	106.509
106.032			Rhbdd1	106.513
106.034			Oxtr	106.563
106.038			Psme2	106.606
106.061			Rpl17	106.618						106.618
106.079			Btd	106.63
106.081			Dbnl	106.642
106.245			Mrpl27	106.65
106.246			Nmi	106.651
106.275			Zc4h2	106.676
106.313			Ndufv1	106.682
106.317			Myom3	106.698
106.345			Gpr39	106.703
106.368			Scgn	106.721
106.415			Crb3	106.722
106.421			Snf8	106.725
106.464			Dynlt1	106.74						106.74
106.473			Aco2	106.754
106.486			Krtcap2	106.785
106.507			Blvra	106.793						106.793
106.509			Ddx28	106.806
106.513			Ube2l6	106.818
106.563			Atp6v0d1	106.841
106.606			Cds1	106.889	106.889
106.618			Pop4	106.893						106.893
106.63			Coro1a	106.895
106.642			Cidec	106.933
106.65			Slc17a9	106.954
106.651			Eif6	106.96
106.676			Zfp420	106.967
106.682			Ostf1	106.996
106.698			Sarnp	107.034
106.703			Napa	107.046						107.046
106.721			Atp6v1d	107.069
106.722			Arih1	107.083
106.725			Prss53	107.115
106.74			Xrcc5	107.117
106.754			Yaf2	107.125
106.785			Manbal	107.135
106.793			Nphp1	107.143
106.806			Aldh7a1	107.155
106.818			Cldnd1	107.167
106.841			Chmp6	107.171
106.889			Brms1	107.199
106.893			Tmed10	107.213						107.213
106.895			Cycs	107.227
106.933			Park7	107.238
106.954			Atp6v1fnb	107.242
106.96			Wscd1	107.25
106.967			Eif2ak1	107.271
106.996			Sephs2	107.279
107.034			Rpf1	107.324
107.046			Rab3b	107.345
107.069			Mvk	107.35
107.083			Ttc1	107.396
107.115			Pycr3;Eef1d	107.403
107.117			Tmem35b	107.431
107.125			Polr2e	107.437
107.135			Tmem150a	107.442
107.143			Tmem176b	107.447
107.155			Neurod1	107.45
107.167			Got2	107.451
107.171			Cdca2	107.465
107.199			Apex1	107.488						107.488
107.213			Nprl2	107.489
107.227			Gstm7	107.49
107.238			Ifi27	107.49	107.49
107.242			Tstd2	107.522
107.25			Rab5c	107.544
107.271			Tubgcp2	107.595
107.279			Hpf1	107.608
107.324			Thtpa	107.617
107.345			Gstk1	107.639
107.35			Myg1	107.679
107.396			Ctdnep1	107.679
107.403			Aasdhppt	107.682
107.431			Uqcrc1	107.696
107.437			Fam151a	107.722
107.442			Cntfr	107.769
107.447			Ruvbl1	107.769
107.45			Rbm17	107.775
107.451			Mkrn2	107.839						107.839
107.465			Bcl2l14	107.851
107.488			Creg1	107.875
107.489			Ppil2	107.896
107.49			Ccni	107.896
107.49			Elovl6	107.913
107.522			Lcp1	107.917
107.544			Lyrm2	107.926
107.595			Gpd1	107.943
107.608			Fam114a1	107.957
107.617			Nans	107.958
107.639			Pmm2	107.961
107.679			Nit2	107.979
107.679			Grk6	108.005
107.682			Dctn3	108.007
107.696			Immp2l	108.011
107.722			Eef1akmt1	108.016
107.769			Igsf5	108.028
107.769			RGD1563072	108.032
107.775			Zbtb8a	108.043
107.839			Faap24	108.048
107.851			Cat	108.078
107.875			Fam162a	108.099						108.099
107.896			Ahcy	108.128
107.896			Sars1	108.128
107.913			Lamp1	108.164
107.917			Rack1	108.164
107.926			Fxyd6	108.169
107.943			Hadh	108.176						108.176
107.957			Abhd4	108.178
107.958			Pcdhb8	108.178
107.961			Sumo1	108.198
107.979			Cdc6	108.202
108.005			Thoc5	108.206
108.007			Hspbp1	108.21
108.011			Nucks1	108.214
108.016			Ccdc51	108.216
108.028			Hpca	108.241
108.032			Tmem109	108.274
108.032			Txn1	108.293
108.042			Ssu72	108.295
108.043			Slc20a2	108.367
108.048			Serhl2	108.4
108.078			Farp2	108.417
108.099			Mff	108.421
108.128			Tuba1b;Tuba1a	108.421
108.128			Katnb1	108.465
108.164			Vps35l	108.474
108.164			Trmt10a	108.481
108.169			Tac3	108.5
108.176			Mrpl28	108.517						108.517
108.178			Mthfd1l	108.539
108.178			Blvrb	108.553
108.198			Crip2	108.555
108.202			Rexo5	108.567
108.206			Pex19	108.57
108.21			Kctd11	108.575
108.214			Cnih1	108.586
108.216			Cfl1	108.591
108.241			Supt4h1	108.595
108.274			Ssc4d	108.609
108.293			Lmf2	108.622
108.295			Dym	108.632
108.367			Srpra	108.68
108.4			Nat9	108.693
108.417			Sdr39u1	108.696
108.421			Itgb3bp	108.712
108.421			Ube2e1	108.72
108.465			Bin3	108.722
108.474			Rab3d	108.722
108.481			MGC105567	108.735
108.5			Tmem25	108.741
108.517			Ass1	108.763
108.539			Rps6ka1	108.774
108.553			Ascc2	108.805
108.555			Olfml1	108.833
108.567			RGD1305807	108.835
108.57			Etfdh	108.838
108.575			Tmub1	108.88
108.586			Wdr25	108.884
108.591			Arhgdia	108.919
108.595			Rpl26	108.968
108.609			Pdlim1	108.987
108.622			Ppp2r5b	109
108.632			Eif4e2;Chrng	109.025						109.025
108.68			Mindy3	109.033
108.693			Eif2d	109.035
108.696			Supt3h	109.042
108.712			Fkbp3	109.047						109.047
108.72			Ifi27l2b	109.07
108.722			Kxd1;Uba52	109.084
108.722			Lrrc18	109.093
108.735			Mgst3	109.1
108.741			Zfp354a	109.111
108.763			Abt1	109.111
108.774			Eif2s1	109.121
108.805			Cpsf4	109.205
108.833			Armc9	109.221
108.835			Rabepk	109.242
108.838			Psmb6	109.243
108.88			Stard6	109.25
108.884			Vps36	109.252
108.919			Bccip	109.284
108.968			Eif3m	109.29
108.987			LOC679539;Ube2v1	109.312
109			Rpl31	109.315
109.025			Actn4	109.323
109.033			Mmachc	109.324
109.035			Hepacam2	109.328						109.328
109.042			Uchl5	109.343
109.047			Commd9	109.35
109.07			Stx5	109.364
109.084			Tuba4a	109.387
109.093			RGD1305713	109.414
109.1			Psmc1	109.42						109.42
109.111			Slc25a39	109.466
109.111			Tbc1d7	109.47
109.121			Efhc1	109.484
109.205			Ecsit	109.497
109.221			Ankrd24	109.5
109.242			Pla2g12a	109.501
109.243			Ssna1	109.507
109.25			Psmb8	109.517
109.252			Acsf3	109.521
109.284			Haus1	109.53
109.29			Mapre1	109.551
109.312			Prtfdc1	109.591
109.315			Ambp	109.599
109.323			Mrpl21	109.601
109.324			Vamp8	109.605
109.328			Pcdhgc5;Pcdhga3;Pcdhga1;Pcdhgb7;Pcdhga2;Pcdhga12;Pcdhga5;Pcdhga8;Pcdhga10;Pcdhgb8;Pcdhga7;Pcdhga11;Pcdhgc3	109.607
109.343			Prdx5	109.632
109.35			Uap1l1	109.633
109.364			Ppt1	109.642
109.387			Copz1	109.644
109.414			Mien1	109.646						109.646
109.42			Tmx2	109.654
109.466			Eno1	109.657						109.657
109.47			Hexim2	109.662
109.484			Taf3;Atp5f1c	109.68
109.497			Gsdme	109.683
109.5			RGD1308147	109.689
109.501			Mest	109.719
109.507			Psmc3	109.72
109.517			Mrpl12	109.722
109.521			Ndufaf3	109.74
109.53			Rbbp9	109.744
109.551			Ap3s2	109.745
109.591			Ndufb4	109.774
109.599			Idh3a	109.774
109.601			Micos13	109.787
109.605			Rrp1	109.794
109.607			Banf1	109.802						109.802
109.632			Reep5	109.816
109.633			Ckmt1	109.816
109.642			Gmpr2	109.824
109.644			Psmd3	109.829
109.646			Rnf121	109.871
109.654			Cenpu	109.882
109.656			Mrpl48	109.907
109.657			Mcrip1	109.917
109.662			Pigm	109.921	109.921
109.68			Rnf114	109.922
109.683			Mrpl35	109.932
109.689			AABR07002969.1;Pepd	109.94
109.719			Vti1a	109.941
109.72			Fsip1	109.947
109.722			Cox7a2l	109.956
109.74			Slc11a2	109.96
109.744			Rps16	109.977
109.745			Clybl	110.014
109.75			Fam110b	110.017
109.774			Akr1e2	110.019
109.774			Eif2s2	110.033
109.787			Pcbp1	110.034
109.794			Lamtor2	110.093
109.802			Cdkn2aipnl	110.098
109.816			Btf3l4	110.104
109.816			Nkain1	110.115
109.824			Ninj1	110.135
109.829			Cdk2ap2	110.143
109.871			Lta4h	110.146
109.882			Actr6	110.146
109.907			Rilpl1	110.167
109.917			Sdhaf2	110.19
109.921			Tyw3	110.208
109.922			Tubb4b	110.21
109.932			Ivd	110.211
109.94			Ddias	110.234
109.941			Tpi1	110.25
109.947			Rps8	110.26
109.956			Ercc6l	110.275
109.96			Pqbp1	110.284
109.977			Utp3	110.285
109.978			Acy1	110.3
110.014			Plek2	110.301
110.017			Etfa	110.313
110.019			Wdr12	110.326
110.033			LOC361985	110.336
110.034			Hfe	110.341
110.093			Xbp1	110.343
110.098			Pomp	110.364
110.104			Tfpi	110.365
110.115			Nphs1	110.369						110.369
110.135			Dnajb4	110.375
110.143			Rsph1	110.388
110.146			Nop16	110.398
110.146			Mydgf	110.412
110.167			Zfp2	110.412
110.19			Mtif3	110.415
110.208			Pacrgl	110.456
110.21			Lrp11	110.456
110.211			Mpc1	110.456
110.234			Hemk1	110.462
110.25			Smarce1	110.462
110.26			Ube2l3	110.478
110.275			Rps23	110.479
110.284			Enpp5	110.486
110.285			Cndp2	110.49
110.3			Mrps23	110.515
110.301			Ndufb8	110.532
110.313			Lyplal1	110.582
110.326			Lyrm1	110.595
110.336			Selenop	110.624						110.624
110.341			RGD1306063	110.641
110.343			Tbp	110.645
110.364			Pygl	110.649
110.365			Tubb5	110.652
110.369			Msto1	110.667
110.375			Aar2	110.682
110.388			Lap3	110.699
110.398			Atp5f1d	110.7
110.412			Pcsk2	110.715
110.412			Ccs	110.716
110.415			Tmem17	110.732
110.456			Rab2b	110.75
110.456			Fcgbp	110.75
110.456			Sqor	110.779
110.462			Atp5mf	110.78
110.462			Osbpl1a	110.803
110.478			Rnf5	110.805
110.479			Sp100	110.816
110.486			Sdhc	110.821
110.49			Ebna1bp2	110.821
110.515			Trappc2b	110.831
110.532			Ttc27	110.835
110.582			Nsa2	110.835
110.595			Romo1	110.851
110.624			Agpat4	110.88
110.641			Map3k13	110.89
110.645			Gpank1	110.911
110.649			Clec2d	110.923
110.652			Rpp38	110.932
110.667			Bag5l1;Bag5	110.933
110.682			Tbrg1	110.939
110.699			Eml3;B3gat3	110.94
110.7			Trmt12	110.95						110.95
110.715			Fen1	110.954
110.716			Hid1	110.961
110.732			Ncaph2	110.969
110.75			Aup1	110.971
110.75			Pknox1	110.992
110.779			Sdhd	111
110.78			Rnf10	111.058
110.803			Zdhhc4	111.062
110.805			Cdc37	111.08
110.816			Pitrm1	111.099
110.821			Mrrf	111.104
110.821			Prdx1	111.165
110.831			Sod2	111.179
110.835			G6pc3	111.241
110.835			Emc3	111.242
110.851			RGD1563962;Rabif	111.259
110.88			Tsg101	111.268						111.268
110.89			AABR07046707.1;Stau2	111.273
110.911			Eif2a	111.291
110.923			Anxa7	111.297						111.297
110.932			Sgf29	111.298
110.933			Ddx18	111.331
110.939			Rpl21	111.335
110.94			Lrrc29	111.344
110.944			Mterf3	111.346
110.95			Wars1	111.348
110.954			Rrm1	111.376
110.961			Chp1	111.377
110.969			Rfc3	111.403
110.971			Erp29	111.43
110.992			Ext1	111.431
111			Fahd2a	111.436
111.058			Igtp	111.441
111.062			Eif2b1	111.459
111.08			Nedd1	111.48
111.099			LOC314140	111.483
111.104			Atp2c2	111.5
111.165			Snap47	111.502
111.179			Dipk1a	111.512
111.241			Pctp	111.517
111.242			Acsl6	111.519
111.259			Mrpl40	111.522
111.268			Bud31	111.558
111.273			Bphl	111.562
111.291			mrpl9	111.57
111.297			Chn1	111.572
111.298			Tfb1m	111.589
111.331			Cul3	111.595
111.335			Itm2b	111.604
111.344			Mrpl14	111.617
111.346			Ccdc174	111.629
111.348			Hmmr	111.657
111.352			Calm1	111.659						111.659
111.376			Ilrun	111.664
111.377			Phospho2	111.667
111.403			Fbl	111.667
111.43			Tnpo3	111.68
111.431			Alg14	111.69
111.436			Mrpl23	111.707
111.441			Ndufs1	111.713
111.459			Cdkal1	111.724
111.48			Cd151	111.731
111.483			Nup43	111.735
111.5			NEWGENE_1586233;Triap1	111.748						111.748
111.502			Timm23	111.767
111.512			Ak3	111.786
111.517			Atp5pd	111.79
111.519			Jagn1	111.792
111.522			Coq3	111.792
111.558			Cd82	111.792
111.562			Cxadrl1	111.801	111.801
111.57			Csnk2b	111.805
111.572			Zdhhc2	111.836
111.589			Cript	111.851
111.595			Acot8	111.852
111.604			Slc66a1	111.871
111.617			Pcca	111.881
111.629			Pnpla4	111.895
111.657			Haspin	111.907
111.659			Zfp691	111.911
111.664			Pbld1	111.912
111.667			Shbg	111.944
111.667			Echs1	111.956
111.68			Dnajc24	111.99
111.69			Asl	111.992
111.707			Mettl6;Sh3bp5	111.996
111.713			Nqo1	112
111.724			Vil1	112.001
111.731			Nop2	112.029
111.735			Taf6	112.034
111.748			Reep4	112.044
111.767			Fth1	112.067
111.786			Rfc4	112.07
111.79			Mdh1	112.078						112.078
111.792			Serping1	112.081
111.792			Chid1	112.085
111.792			Lgals3bp	112.086	112.086
111.801			Cnpy3	112.107
111.805			Commd7	112.111
111.836			Scg5	112.12
111.851			Ubac2	112.126
111.852			Fads2	112.129
111.871			Cct5	112.132
111.881			Mccc1	112.138
111.895			Bmp7	112.139
111.907			Zcchc17	112.153
111.911			Scpep1	112.16						112.16
111.912			Slc25a12	112.17	112.17
111.944			Pimreg	112.199
111.956			Psma6	112.208						112.208
111.99			Mrpl15	112.212						112.212
111.992			Lpcat3	112.226
111.996			Nbl1	112.256
112			Slc35a4	112.278
112.001			Stat4;Stat1	112.283	112.283
112.029			Zfp54	112.296
112.034			NEWGENE_1308196;Mrpl30	112.313
112.044			Glrx	112.323
112.067			Cryz	112.325
112.07			Wdr20	112.33
112.078			Phb2	112.336
112.081			Tmem186	112.351
112.085			Nop14	112.357						112.357
112.086			Zfp426	112.367
112.107			Ufsp2	112.371
112.111			Ogfod1	112.375
112.12			Bpgm	112.38
112.126			Exd2	112.432
112.129			Lnx1	112.489
112.132			Tmem11	112.489
112.138			Pef1	112.492
112.139			Shisa5	112.496
112.153			Arg1	112.505
112.16			Kcnj6	112.513
112.17			Tubb4a	112.549
112.199			Bckdha	112.55
112.208			Cacybp	112.569
112.212			Myo1a	112.575
112.219			Ctsc	112.578
112.226			Tnip1	112.599
112.256			Capns1	112.606
112.278			Mrps35	112.611
112.283			Nrsn1	112.612						112.612
112.296			Tmem177	112.612
112.313			Khdrbs3	112.615
112.323			Os9	112.628
112.325			Ddrgk1	112.63
112.33			Ift43	112.641
112.336			Selenow	112.67
112.351			Smyd2	112.697
112.357			Gpr108	112.729
112.367			Sec62	112.73
112.371			Gpkow	112.757
112.375			Atp5pf	112.762
112.38			Acbd4	112.783
112.432			Ube2s	112.793
112.489			Ppm1g	112.816
112.489			Cibar2	112.825
112.492			Mrps15	112.826
112.496			Csad	112.833
112.505			Flii	112.837
112.513			Psmd4	112.859
112.549			Krt8	112.897
112.55			Mtres1	112.909
112.569			Pole3	112.911
112.575			Ap3m1	112.916
112.578			Calr	112.932
112.599			Lancl1	112.941
112.606			Tekt2	112.949
112.611			Dolk	112.949
112.612			Atp5f1b	112.977
112.612			Pdxk	112.978
112.615			Eif4e	113.014
112.628			Catsper2	113.019
112.63			Spin2a	113.022
112.641			Utp11	113.047
112.67			Lamtor1	113.052
112.697			Zfp184	113.056
112.729			Akt3	113.072
112.73			Dhcr7	113.082
112.757			Tm9sf2	113.084
112.762			Psmb3	113.093
112.783			Nsun6	113.093
112.793			Tcn2	113.094
112.816			Ubox5	113.103
112.825			Ccdc134	113.114
112.826			Atp6v0e2	113.151
112.833			LOC689959;Hspb2	113.152
112.837			Trib3	113.167
112.859			Zfp133	113.17
112.897			Tpp1	113.171
112.909			Gatad1	113.171
112.911			Arl6ip4	113.177
112.916			Gstm4	113.178
112.932			Plgrkt	113.185
112.941			Preb	113.192
112.949			Sptssa	113.23
112.949			Insig2	113.231
112.977			Rwdd2b	113.234
112.978			Gc	113.242	113.242
113.014			Nr2c2ap	113.247
113.019			Rida	113.256
113.022			Prdx2	113.264
113.047			Slc35b1	113.278
113.052			Zfp386	113.284
113.056			Wdr18	113.286
113.072			Micu1	113.287
113.082			Nipsnap3a;Nipsnap3b	113.297
113.084			Ociad2	113.302
113.093			Emc10	113.306
113.093			Apmap	113.319
113.094			Fam76a	113.328
113.103			Dnajc22	113.332
113.114			Nlk;Tmem97	113.341
113.151			Psmg4	113.4
113.152			Zscan22	113.42
113.167			Skp1	113.431
113.17			Cdc42	113.431
113.171			Exoc7	113.443
113.171			Polr2j	113.451
113.177			Lin37	113.452						113.452
113.178			Tssc4	113.466
113.185			Rangrf	113.468
113.192			Sf3b4	113.478
113.23			Cacna2d4	113.483
113.231			Timmdc1	113.483
113.234			Elp5	113.488
113.242			S100a1	113.5
113.247			Vsnl1	113.52
113.256			Acot9	113.535
113.264			Cd46;Cr1l	113.573
113.278			Oard1	113.579
113.284			Gosr2	113.585
113.286			Suclg1	113.592
113.287			Tnfaip8l1	113.592
113.297			Ankrd13a	113.599
113.3			Ppp1r17	113.606						113.606
113.302			Kcnk2	113.607
113.306			AABR07045431.1;Afg1l	113.607
113.319			Tm6sf2	113.61
113.328			Phax	113.627
113.332			Fbxo16	113.632
113.341			Pes1	113.641
113.4			Slc6a17	113.689
113.42			Elovl1	113.694
113.431			Adgre5	113.7
113.431			Prelid3b	113.7
113.443			Kdelr1	113.702
113.451			Cdipt	113.717
113.452			Mrpl39	113.723
113.466			Rnf167	113.743
113.468			Cdk2ap1	113.749
113.478			Arf1	113.754
113.483			Tubg1	113.756						113.756
113.483			Sirt3	113.761
113.488			Il1r2	113.776
113.5			Tacc3	113.783
113.52			Abracl	113.8
113.535			Snrnp35	113.805
113.573			Rpl30	113.806
113.579			Smim15	113.828
113.585			Tmem42	113.833
113.592			Bet1l	113.857
113.592			Dctn6	113.877
113.599			B3galt2	113.892
113.606			Nucb1	113.892
113.607			Carhsp1	113.895
113.607			Acat2l1	113.898
113.61			Tmem214	113.906
113.627			Tsen2	113.916
113.632			Psma4	113.933
113.641			Utp4	113.934
113.689			Arl6ip5	113.936
113.694			Ddc	113.959
113.7			Ptrhd1	113.961						113.961
113.7			Esd	113.973						113.973
113.702			Umps	113.981
113.717			Bhlha15	113.983
113.723			Tp53i11	113.985
113.743			Mrpl47	113.989
113.749			Sf3b5	113.995
113.754			Anks4b	114.018
113.756			Ngfr	114.041
113.761			Slc2a6	114.056
113.776			Cwc15	114.07
113.783			Ccdc181	114.097	114.097
113.8			Ccdc124	114.111
113.805			Eif2ak2	114.124
113.806			Nop56	114.135
113.828			Slc7a15	114.139
113.833			Naca	114.146						114.146
113.857			Myo1c	114.149
113.877			Nsmce1	114.153						114.153
113.892			Copb2;AABR07071244.1	114.17
113.892			Fam241b	114.196
113.895			Pfdn2	114.197
113.898			Rnh1	114.204						114.204
113.906			Upk3bl1	114.214
113.916			Mtch2	114.239
113.933			Abca7	114.25	114.25
113.934			RGD1560010	114.264
113.936			Hebp2	114.269
113.959			Atl3	114.289
113.961			Zcchc18	114.29
113.973			Arhgap18	114.294						114.294
113.981			Bbs4	114.296
113.983			Golt1a	114.313
113.985			Cebpzos	114.331
113.989			Cdc42se1	114.333
113.995			Cdc73	114.333
114.018			Tufm	114.344
114.041			Shisa4	114.344
114.056			Actr3	114.352
114.07			B4galt2	114.364
114.097			Rnf181	114.368
114.102			Tomm22	114.387
114.111			Ywhaq	114.389
114.124			Perp	114.394
114.135			Pdzk1ip1	114.397
114.139			Stxbp2	114.397
114.146			Cdin1	114.403						114.403
114.149			Hpcal1	114.408
114.153			Fbxw4	114.411
114.17			Mak16	114.412
114.196			Parm1	114.441
114.197			Kif4a	114.442
114.204			Ndufaf5	114.447
114.214			H2az1	114.454
114.239			Taf9	114.456
114.25			Tagln2	114.464
114.264			RGD1309540	114.465
114.269			Sirt5	114.471	114.471
114.289			Rad18	114.478
114.29			Srfbp1	114.482
114.294			Eipr1	114.493
114.296			Fpgs	114.5	114.5
114.313			Sf3b2	114.504
114.331			Pja1	114.554
114.333			Psmb4	114.556
114.333			Polr1e	114.559						114.559
114.344			Asb8	114.561
114.344			Nme2	114.562	114.562
114.352			Cd276	114.572
114.364			AABR07004549.1	114.58
114.368			Mnat1	114.596
114.387			Gli4	114.616
114.389			Sigmar1	114.617
114.394			Tmem219	114.625
114.397			Timm9	114.63
114.397			Tmem107	114.637
114.403			Rdh11	114.66						114.66
114.408			Mrpl18	114.66
114.411			Rhoc	114.667
114.412			Tmod1	114.678
114.441			RGD1304587	114.683
114.442			Scg3	114.697	114.697
114.447			Lamtor3	114.716
114.454			Cct7	114.736						114.736
114.456			Commd10	114.744
114.464			Nr1h4	114.745
114.465			Gtf3c5	114.767
114.471			Ppme1	114.769
114.478			Acsm3	114.771
114.482			RGD1562758;Gapdh	114.78
114.493			Cdca8	114.783
114.5			Pkm	114.789
114.504			Mrps18c	114.812
114.554			Prmt3	114.841
114.556			Arf4	114.845
114.559			Poc5	114.846
114.561			Mfap1a	114.869
114.562			Tmem59l	114.889
114.572			Coil	114.896
114.58			Tf	114.9
114.596			Nr1d1	114.906
114.616			P4ha1	114.907
114.617			Cyb5r3	114.908
114.625			Thg1l	114.929
114.63			Cyp2f4	114.933
114.637			Ccdc136	114.944
114.66			Klhl13	114.951
114.66			Pfn2	114.956
114.667			Ubc	114.957
114.678			Fam111a	114.976
114.683			Ccdc142	114.999
114.686			Oser1	115.005
114.697			Exoc4	115.013
114.716			Ufc1	115.013
114.736			Dhrs7b	115.023
114.744			Zfp347	115.028
114.745			Otulin	115.033
114.767			Tm4sf4	115.037
114.769			Dmtn	115.057
114.771			Mtx1	115.058
114.78			Cdk5rap3	115.082
114.783			Gemin8	115.085
114.789			Cenpv	115.095
114.812			Timm22	115.095
114.841			Abo	115.149
114.845			Alkbh3	115.15
114.846			Tshz1	115.164
114.869			Mat1a	115.167
114.889			Snx24	115.172
114.896			Gabpb1	115.186
114.9			Rad23a	115.2
114.906			Tmem159	115.217
114.907			Dcun1d3	115.222
114.908			Tex264	115.23
114.929			Litaf	115.232
114.933			Hadha	115.258
114.944			Ppp2r2b	115.272
114.951			Specc1l	115.283
114.956			Farsb	115.296
114.957			Fchsd1	115.306
114.976			Fbxw17	115.309
114.999			Cd1d1	115.319
115.005			Dpf2	115.335
115.013			Pola2	115.339
115.013			Dnajc3	115.348
115.023			Pgpep1	115.35
115.028			Camk4	115.353
115.033			Nelfe	115.36						115.36
115.037			Ung	115.361
115.057			Ddx39a	115.369
115.058			Cyth2	115.38
115.082			Dnttip2	115.387
115.085			Ctnna2	115.389
115.095			Zbtb8os	115.4
115.095			Atp6v1e1	115.408
115.149			Stk24	115.413
115.15			Maged2	115.415						115.415
115.164			Hsp90ab1	115.419						115.419
115.167			Rtfdc1	115.434
115.172			Tkfc	115.439
115.186			Wdpcp	115.442						115.442
115.2			B2m	115.449						115.449
115.217			Slc30a7	115.452
115.222			Mrps7	115.455
115.23			Psen1	115.466
115.232			Ascc1	115.467
115.258			Med9	115.474
115.272			Spata20	115.48
115.283			Ftl1	115.51
115.296			Gpr19	115.513						115.513
115.306			Smyd4	115.517
115.309			Mix23	115.525
115.319			Slc25a4	115.591
115.335			Septin6	115.639						115.639
115.339			Olfml3	115.678
115.348			Coa3	115.686
115.35			Abhd14b	115.694
115.353			Tmem86b	115.694
115.36			Slc25a11	115.696
115.361			Cfdp1	115.701
115.369			RT1-N3	115.71
115.38			Timm17a	115.723
115.387			Cdpf1	115.725
115.389			Smim11a	115.727
115.4			Ift80	115.754
115.408			Nudt7	115.769
115.413			Pgm2	115.774
115.415			Dctd	115.774
115.419			Cops7a	115.785
115.434			Cxadr	115.792
115.439			Man2c1	115.84
115.442			Eef2k	115.852
115.449			Slc29a2	115.858
115.452			Nkapd1	115.869
115.455			Nmrk1	115.87
115.466			Max	115.878
115.467			Sec61g	115.889
115.474			Stmn2	115.912
115.48			Mrnip	115.933
115.51			Msrb1	115.942
115.513			Dpp4	115.944
115.517			Nop10	115.945						115.945
115.525			Nubp2	115.955
115.558			Med20	115.957
115.591			Gmpr	115.964
115.639			Clp1	115.97
115.678			Parp8	115.971
115.686			Ush1c	115.973
115.694			Ift52	115.978
115.694			Mtm1	115.99
115.696			Mad2l1bp	115.991
115.701			Hgs	116
115.71			Psmb2	116.008
115.723			Hdlbp	116.029
115.725			Tomm7	116.037
115.727			Rab33b	116.043
115.754			AABR07039336.2	116.05
115.769			Fam118b	116.061
115.774			Ciapin1	116.063
115.774			Rsph9	116.072
115.785			Zfp652	116.095
115.792			Ech1	116.095
115.84			Pigc	116.106
115.852			Eef2	116.107
115.858			Pigbos1	116.125
115.869			Ints14	116.127
115.87			Gemin4;Glod4	116.14
115.878			Pir	116.142
115.889			Tox4	116.161
115.912			Ube2v2	116.168
115.933			Pdk3	116.19
115.942			Grhpr	116.206
115.944			Pld3	116.212	116.212
115.945			Glul	116.226
115.955			Vps26a	116.232
115.957			Ccny	116.233
115.964			Rpn2	116.234	116.234
115.964			Alg12	116.235
115.97			Brk1	116.246
115.971			Rmc1	116.254
115.973			Atp5mc1	116.258
115.978			Sys1;Dbndd2	116.261
115.99			Habp4	116.275
115.991			Gins1	116.28
116			Ap1g1	116.282
116.008			Aig1	116.289
116.029			Arpc5	116.295
116.037			Spice1	116.296
116.043			Slc37a3	116.304
116.05			Cptp	116.312						116.312
116.061			Mrpl13	116.326						116.326
116.063			St6gal1	116.326
116.072			Ifitm2	116.356
116.095			Snx15	116.361
116.095			Pak1	116.38
116.106			Cox6c	116.388
116.107			Cystm1	116.399						116.399
116.125			Fggy	116.414
116.127			Nusap1	116.42
116.14			Cdca3	116.422						116.422
116.142			Fads6	116.43
116.161			Pcid2	116.454
116.168			Exoc3	116.462
116.19			Hbp1	116.462
116.206			Ctsd	116.474	116.474
116.212			Napb	116.511
116.226			Cstb	116.511
116.232			Med6	116.512
116.233			Nupr1l1	116.515
116.234			Oxnad1	116.516
116.235			Ttc17	116.518
116.246			Kifbp	116.518
116.254			Thap12	116.519
116.258			Uqcc1	116.542
116.261			Bet1	116.543
116.275			Tor1aip1	116.548
116.28			Tbcb	116.551						116.551
116.282			Anxa6	116.56
116.289			Srek1ip1	116.568
116.295			RGD1562218	116.57
116.296			Ppp1r3d	116.578
116.304			Cmss1	116.583						116.583
116.312			RGD1311345	116.583
116.326			Akt1	116.601
116.326			Emc4	116.607
116.356			Cct2	116.609
116.361			Cibar1	116.611						116.611
116.38			Ostc	116.642
116.388			Smim10l1	116.659
116.399			Cnst	116.668
116.414			Gprin3	116.674
116.42			Gpi	116.675
116.422			Anxa5	116.687						116.687
116.43			Nadk	116.714
116.454			Acsl5	116.728
116.462			Mpi	116.732						116.732
116.462			Atp2c1	116.736	116.736
116.474			Osbpl3	116.76
116.511			Hoxb13	116.76
116.511			Fh	116.766
116.512			Rrnad1	116.771
116.515			Samm50	116.788
116.516			Psme3ip1	116.788
116.518			Psmf1	116.799
116.518			Vps26b	116.815
116.519			Chchd5	116.818
116.542			Extl2	116.822
116.543			Rfc5	116.83
116.548			Spock1	116.852
116.551			Nck1	116.871
116.56			Lrpap1	116.893	116.893
116.568			Fyn	116.917
116.57			Cnih4	116.921
116.578			Ccdc167	116.942
116.583			Mgat1	116.948
116.583			Dbp	116.955
116.601			Psmc5	116.956
116.607			RGD1311517	116.962
116.609			Timm8b	116.966
116.611			Mdp1	116.985
116.642			Prmt5	116.985
116.659			Pgm1	116.989
116.668			Adam9	117.01
116.674			Ifi35	117.024
116.675			Rbm8a	117.024
116.687			Itln1	117.032	117.032
116.714			Scarb1	117.032
116.728			Actr1b	117.037
116.732			Ndufaf7	117.062
116.736			Decr1	117.072
116.76			Rmnd1	117.08
116.76			Dhdds	117.081
116.766			Spcs1	117.087
116.771			Pigu	117.092
116.788			Slc52a3	117.11
116.788			Ints4	117.122
116.799			Thoc7	117.123						117.123
116.815			Il4r	117.13
116.818			Ctps2	117.133						117.133
116.822			Mbd3	117.167
116.83			Frg1	117.174
116.852			Cenpp	117.174
116.871			Dcakd	117.186
116.893			Rpl7l1	117.201
116.917			Zfp707l1;Zfp707	117.201
116.921			Grk2	117.201
116.942			Ak6	117.207
116.948			Aktip	117.214
116.955			Ercc1	117.218
116.956			Cenpk	117.225
116.962			Pim3	117.233
116.966			Abcb7	117.245
116.985			Tpd52l1	117.256
116.985			Tm9sf1	117.26
116.989			Nmral1	117.266
117.01			Psat1	117.273
117.024			Slc29a3	117.275
117.024			Ttc19	117.281
117.032			Galr1	117.286
117.032			Scfd2	117.291
117.037			Sgms1	117.305
117.062			Htatip2	117.317
117.067			Clns1a	117.322
117.072			Polr2g	117.326
117.08			Dstn	117.326
117.081			Flywch1	117.333
117.087			Ppp2r5d	117.342
117.092			Mbd2	117.353
117.11			Cux1	117.371
117.122			Kcnq1	117.372
117.123			Frg1l1	117.378
117.13			Clpp	117.385
117.133			Rexo2	117.386
117.167			Rnf187	117.394
117.174			Eif1ad	117.422
117.174			Gskip	117.422
117.186			Ubqln2	117.435
117.201			Gabarapl1	117.438
117.201			Gtf2e2	117.445
117.201			Cpsf3	117.446						117.446
117.207			Trappc5	117.453	117.453
117.214			Shmt2	117.457
117.218			Pold3	117.466
117.225			Inpp5k	117.468
117.233			Tomm5	117.473
117.245			Mrps9	117.477
117.256			Jakmip2	117.489
117.26			Arl2	117.491
117.266			Ash1l	117.5
117.273			Slc25a40	117.537
117.275			Ell2	117.544
117.281			Chst10	117.549
117.286			Spcs2	117.557
117.291			Cenpt	117.561
117.305			Btf3	117.566
117.317			Kbtbd4	117.572
117.322			Snu13	117.574
117.326			Agtrap	117.611
117.326			Lrrc27	117.65
117.333			Ccdc126	117.655
117.342			Zup1	117.673
117.353			Naga	117.682
117.371			Coro7	117.694
117.372			Trappc3	117.696
117.378			Sin3b	117.7
117.385			Dazap2	117.704
117.386			Rnf13	117.716
117.394			Zc3h4	117.722
117.4			Glmp	117.726
117.422			Psma7	117.745
117.422			AABR07007032.1;Ablim1	117.75
117.435			Gba	117.768
117.438			Ppp2r2d	117.774
117.445			Tmem252	117.777
117.446			Snx17	117.783
117.453			Ift46	117.788
117.457			Sdhaf3	117.794
117.466			Prr15l	117.801
117.468			Qpct	117.82
117.473			Camta1	117.822
117.477			Qars1	117.829
117.489			Ccnh	117.832
117.491			Abraxas2	117.843
117.5			Derl2	117.854
117.537			Slc45a1	117.857
117.544			Poc1a	117.858
117.549			Isoc1	117.862
117.557			Rab11fip1	117.875
117.561			Terf2ip	117.887
117.566			Atxn7l3b	117.887
117.572			Rnf34	117.896
117.574			Rab3c	117.897						117.897
117.611			Dpp7	117.905	117.905
117.65			Clu	117.916	117.916
117.655			MGC116202	117.92
117.673			Zfp330	117.924
117.682			Serf2	117.925
117.694			Stx7	117.928
117.696			Stard3nl	117.933
117.7			RGD1305178	117.935
117.704			Sdf4	117.942
117.716			Ei24	117.954						117.954
117.722			Abitram	117.958
117.726			Trmt10c	117.959
117.745			Hnrnpc	117.965
117.75			Vps26c	117.969
117.768			Thumpd3	117.993
117.774			Gna12	118.003
117.777			Noct	118.014
117.783			Emg1	118.02
117.788			Acp2	118.028
117.794			G0s2	118.029
117.801			Ccdc25	118.031
117.82			Mindy1	118.054
117.822			Kcnk16	118.057
117.829			Cog7	118.075
117.832			Ly6e	118.091
117.843			Mtnr1a	118.096
117.854			Rps9l1;Rps9	118.097
117.857			Dync2li1	118.098
117.858			Tcp11l2	118.104
117.862			Mrps31	118.125
117.875			Oxld1	118.133
117.887			Dok4	118.14
117.887			Cnrip1	118.146
117.896			Adsl	118.162
117.897			Aip	118.173						118.173
117.905			Tpm3_v1;Tpm3	118.188
117.916			Metap2	118.191
117.92			Ptcd1	118.217
117.924			Cdkl4	118.221
117.925			RGD1306227	118.227
117.928			Cyb5r1	118.229
117.933			Slc48a1	118.244
117.935			Psenen	118.246
117.942			Eif2b3	118.26
117.954			Trim13	118.262
117.958			St8sia3	118.282
117.959			Gdi1	118.299
117.965			Tspan17	118.309						118.309
117.969			Fto	118.32
117.993			Timm21	118.321
118.003			Chmp3	118.326
118.014			Mrps11	118.372
118.02			Spryd4	118.382
118.028			Tspan4	118.383
118.029			Tmcc2	118.389
118.031			Sap30bp	118.393
118.054			Gtf2f2	118.395
118.057			Kansl2	118.402
118.075			Pcdhb9	118.403
118.091			Pomk	118.405
118.096			Ndufa6	118.442
118.097			Ankrd49	118.445
118.098			Emc2	118.449
118.104			Cct3	118.451
118.125			Chaf1b	118.452
118.133			Commd3	118.466
118.14			Pklr	118.482
118.146			Slc38a4	118.485
118.162			Chchd4	118.488
118.173			Igf2	118.5
118.188			Atp5pb	118.523
118.191			Ubxn4	118.528
118.217			Coq6	118.542
118.221			Nup88	118.55
118.227			Entpd4	118.551
118.229			Mmadhc	118.57
118.244			Mpnd	118.571
118.246			Klhl5	118.583
118.26			Ciz1	118.586
118.262			AABR07041109.1	118.589
118.282			Slc31a1	118.6
118.299			Sc5d	118.609
118.309			Arpc1a	118.611
118.31			Fstl3	118.614
118.32			Bsdc1	118.618
118.321			Pno1	118.622
118.326			NEWGENE_1359268;Snip1	118.625		118.625
118.372			Hdgf	118.654							118.654
118.382			Gtf2h2	118.659
118.383			Tmem231	118.675
118.389			Knstrn	118.686
118.393			Fam222b	118.696
118.395			Mrps25	118.697
118.402			Coq9	118.715
118.403			Tmem255a	118.716
118.405			Wls	118.736
118.442			Sec13	118.739
118.444			Prkar1b	118.747
118.445			Sharpin	118.75
118.449			Zmat2;Hars2	118.751
118.451			Capn1	118.752
118.452			Mettl5	118.764
118.466			Laptm4b	118.767							118.767
118.482			Pea15	118.773
118.485			Pnkd	118.773
118.488			Ap2b1	118.776
118.5			Eri3	118.786
118.523			Echdc1	118.806
118.528			LOC497899	118.81
118.542			Pcp4	118.817
118.55			Ndufa11	118.819
118.551			Lasp1	118.821
118.57			Opa3	118.826
118.571			Erg28	118.826
118.583			Ap1m2	118.835
118.586			Polr2f	118.842
118.589			Blmh	118.842
118.6			Tp53i3	118.852
118.609			Jpt1;Sumo2	118.873
118.611			Nifk	118.874
118.614			Tmem185b	118.875
118.618			Poc1b	118.889
118.622			Aida	118.904
118.625			Wdr61	118.915
118.654			Pdap1	118.917
118.659			Maob	118.924							118.924
118.675			Yars1	118.93
118.686			Lgals8	118.94
118.696			Sar1b	118.945
118.697			Uqcrq	118.957
118.715			Ola1	118.959
118.716			Kif2a	118.963
118.736			Mbip	118.967
118.739			Cdhr2	118.967		118.967
118.747			Tedc2	118.969
118.75			Nob1	118.973
118.751			Ndufa5	118.976
118.752			Xrcc2	118.984		118.984
118.764			Ngdn	119.006
118.767			Cops2	119.007
118.773			Tmed9	119.017
118.773			Ckb	119.02
118.776			Arsk	119.022
118.786			Ubiad1	119.033
118.806			Fkbp4	119.035
118.81			Gtpbp10	119.049
118.817			Tjp2	119.078
118.819			Neu1	119.088							119.088
118.821			Thap1	119.091
118.826			Gusb	119.099		119.099
118.826			Cep19	119.101
118.835			Poll	119.128
118.842			Dpagt1	119.138
118.842			Chga	119.139		119.139
118.852			Ugp2	119.151
118.873			Tpd52	119.171
118.874			Adgrv1	119.193
118.875			Nopchap1	119.213
118.889			P4hb	119.222
118.904			Chka	119.222
118.915			Nudt21	119.233
118.917			Bag3	119.24
118.924			Pi4k2a	119.241
118.93			Ada	119.254
118.94			Clic1	119.262
118.945			Xpnpep1	119.28
118.957			Tmem147	119.282
118.959			Tmub2	119.293
118.963			Pttg1ip	119.297
118.967			Galnt1	119.298
118.967			Pogk	119.3
118.969			Mkln1	119.31
118.973			Pcsk7	119.315
118.976			Slfnl1;Scmh1	119.328
118.984			Lrrc41	119.337
119.006			Pomgnt1	119.36
119.007			Gpr89b	119.376
119.017			Pgap4	119.377
119.02			Cog6	119.379
119.022			Map3k11	119.382
119.033			Dctn5	119.382
119.035			Arpp19	119.388
119.049			Esco2	119.437
119.078			Aptx	119.437
119.088			Ptrh2	119.437
119.091			Ftsj3	119.445
119.099			LOC679863;Ndrg3	119.446
119.101			Tor1aip2	119.447
119.128			Hsp90aa1	119.448
119.138			Suz12	119.456
119.139			Copg1;Hmces	119.457
119.148			Gnl1	119.459
119.151			Emb	119.471
119.171			Pisd	119.485
119.193			Uqcc3	119.492
119.213			Cdk7	119.497		119.497
119.222			Wif1	119.51
119.222			Sh2d3c	119.535
119.233			Rufy1	119.543
119.24			Amz2	119.555
119.241			Fars2	119.558
119.254			Ak2	119.563
119.262			Ruvbl2	119.589
119.28			Arl6	119.599
119.282			Cdk10	119.604
119.293			Dctn2	119.604
119.297			Sv2a	119.616
119.298			Pacc1	119.625
119.3			Aprt	119.632
119.31			Atp5if1	119.654
119.315			Txnl4b	119.66
119.328			Casp9	119.675
119.337			Psmg3	119.678
119.36			Czib	119.684
119.376			Uqcrh	119.687
119.377			Ociad1	119.691							119.691
119.379			Stk39	119.7
119.382			Hdac1	119.709
119.382			Twnk	119.742
119.388			Coa7	119.745
119.437			Ubxn1	119.768							119.768
119.437			Tut1	119.771
119.437			Immp1l	119.801
119.445			Ppil3	119.806
119.446			RGD1597339	119.808
119.447			Tagln3	119.816
119.448			Ran	119.821
119.456			Shoc2	119.831
119.457			Hsd17b7	119.833
119.459			Cog5	119.835
119.471			Odc1	119.837
119.485			Sra1	119.854
119.492			Ptma	119.856
119.497			Ensa	119.915
119.51			Mad2l1	119.928
119.535			Marchf4	119.937
119.543			Sod1	119.961
119.555			Atic	119.961
119.558			Crat	119.968
119.563			Ube2n	119.973
119.589			Tm2d2	119.977
119.599			Polb	119.978
119.604			Il33	119.983
119.604			Tirap	120
119.616			Galc	120.006
119.625			Pnkp	120.01
119.632			Zfp382	120.017
119.654			Idh3g	120.017							120.017
119.66			Rpn1	120.018
119.675			Sh3glb1	120.025							120.025
119.678			Cerk	120.037
119.684			Lgmn	120.041
119.687			Slc25a10	120.05
119.691			Zfp239	120.052
119.7			Pdik1l	120.056
119.709			Bid	120.076
119.742			Trmt10b	120.087
119.745			Lrrc59	120.098
119.768			Serinc3	120.099
119.771			Ptges3l	120.1
119.801			Agpat1	120.113
119.806			Acot7	120.115
119.808			Cd320;Ndufa7	120.121
119.816			Ergic2	120.121
119.821			Apip	120.126
119.831			Zfp687	120.133		120.133
119.833			Emc7	120.136
119.835			Rnls	120.136
119.837			Ifnar2	120.146
119.854			Sec22a	120.15
119.856			Orc3	120.151
119.915			Pcdhb5	120.154
119.928			Parp2	120.162							120.162
119.937			Sp110	120.177							120.177
119.961			Atp6v1g1	120.197
119.961			Psmd8	120.208
119.968			Strap	120.225
119.973			Larp7	120.225
119.977			Kcne2	120.237
119.978			Naa38	120.242
119.983			Ap2m1	120.256
120			Vta1	120.261
120.006			Epb41l3	120.275
120.01			Sord	120.275
120.017			LOC498368	120.286
120.017			Ptgs1	120.287
120.018			Thy1	120.292
120.025			Stx4	120.294
120.028			A1bg	120.329
120.037			Stam2	120.332
120.041			LOC690000	120.332
120.05			Wbp1	120.333
120.052			Bub3	120.335
120.056			Vmp1	120.34							120.34
120.076			Gabrb3	120.35
120.087			Tmem106c	120.367
120.098			Iapp	120.369
120.099			Stk3	120.373
120.1			Suox	120.374
120.113			Dnajb11	120.388
120.115			Phf5a	120.389
120.121			Stk16	120.393
120.121			Rpl34	120.432
120.126			Pou3f2	120.445
120.133			Mgme1	120.445
120.136			Mmp24	120.447
120.136			Upb1	120.455
120.146			Cradd	120.458
120.15			Rrp1b	120.465
120.151			Prr13	120.467							120.467
120.154			P4ha2	120.47
120.162			Bak1	120.478
120.177			Rps15	120.48							120.48
120.197			Ppib	120.489
120.208			Nrcam	120.493
120.225			Fgl2	120.496
120.225			Babam2	120.503							120.503
120.237			RT1-S2	120.508
120.242			Pdhx	120.515
120.256			Txndc9	120.519
120.261			Wfdc2	120.53
120.275			Abce1	120.538
120.275			Csrp2	120.541
120.286			Ift74	120.548
120.287			Spats2l	120.555
120.292			Thnsl1	120.558
120.294			Ctso	120.578
120.329			Fut8	120.588
120.332			Nme1	120.594
120.332			Psmd2	120.6
120.332			Sdad1	120.609
120.333			Npb	120.609
120.335			AABR07036855.1	120.61
120.34			Ccdc32	120.63
120.35			Podn;Scp2	120.641
120.367			Sqle	120.651
120.369			Atp1a3	120.663		120.663
120.373			Actr10	120.676
120.374			Tmem53	120.684
120.388			Mkrn1	120.684
120.389			Rasd1	120.688
120.393			Slfn13	120.7
120.419			Ndufb5	120.708
120.432			Cnn3	120.715
120.445			Acp1	120.75
120.445			Taldo1	120.764
120.447			Zfp180	120.78
[truncated: 5,074 more rows]

## Sheet: Figure 3d (partial)
Pie Charts embeded for each quarterile
Figure 3d (partial)
		Green	Blue	Yellow	Red
Color Code:	Category:	1st	2nd	3rd	4th
Dark	Up	46	42	19	15
Light	Down	93	102	83	68
	Total	139	144	102	83

## Sheet: Figure 3 e,f
Poly(A) Tail length averages for Ins1
Figure 3e
Poly(A) tail length (nct)	1	2	3
Control	100.124	101.887	102.105
Tent5a WT	157.61	159.869	149.311
Poly(A) Tail length averages for Ins2
Figure 3f
Poly(A) tail length (nct)	1	2	3
Control	107.724	102.267	94.2937
Tent5a WT	170.415	172.386	165.886

## Sheet: Figure 3g
Histogram of Ins1
Figure 3g
poly(A) Tail Length (nct)	Control	Tent5a WT
0	0	0
10	16	0
20	111	5
30	96	15
40	229	30
50	249	65
60	197	58
70	293	83
80	226	97
90	191	110
100	239	127
110	186	146
120	209	180
130	209	258
140	188	400
150	146	567
160	120	688
170	91	675
180	68	567
190	33	343
200	28	228
210	25	98
220	19	61
230	12	33
240	8	22
250	13	13
260	5	13
270	3	5
280	3	14
290	6	2
300	1	2

## Sheet: Figure 3h (partial)
Northern Blot Line Plots
Figure 3h
Lane Length:	Control	Tent5a WT	Tent5a M1
0	0.109567	0.0994762	0.0830716
0.025	0.122224	0.103758	0.0925009
0.05	0.0771006	0.104372	0.0939545
0.075	0.106811	0.0854317	0.107875
0.1	0.115785	0.0642143	0.124133
0.125	0.127885	0.0705663	0.146967
0.15	0.165768	0.0560942	0.140395
0.175	0.140737	0.0626712	0.0997822
0.2	0.118224	0.0575677	0.0916139
0.225	0.101617	0.0648954	0.104267
0.25	0.0901367	0.102708	0.121963
0.275	0.120448	0.0914458	0.143976
0.3	0.138475	0.107566	0.115722
0.325	0.137722	0.0952292	0.133475
0.35	0.130743	0.0693078	0.11872
0.375	0.127117	0.0702025	0.101594
0.4	0.105807	0.0609937	0.083034
0.425	0.0981098	0.094717	0.0441248
0.45	0.121828	0.136076	0.0696793
0.475	0.121725	0.12557	0.0800792
0.5	0.0996375	0.106697	0.114153
0.525	0.156851	0.110013	0.103309
0.55	0.163844	0.114015	0.13585
0.575	0.104076	0.101698	0.135815
0.6	0.118207	0.103193	0.16425
0.625	0.122422	0.111969	0.163337
0.65	0.116814	0.115833	0.134666
0.675	0.107638	0.125236	0.110603
0.7	0.0992045	0.113398	0.117726
0.725	0.0801479	0.111971	0.128336
0.75	0.10593	0.119512	0.106509
0.775	0.0876102	0.121439	0.11393
0.8	0.117606	0.122593	0.116092
0.825	0.106254	0.100068	0.112901
0.85	0.0846854	0.12955	0.106011
0.875	0.0820264	0.108042	0.0955537
0.9	0.113446	0.0936632	0.121955
0.925	0.0756447	0.133799	0.153788
0.95	0.0970452	0.11302	0.16226
0.975	0.0918461	0.111576	0.130472
1	0.088637	0.0921417	0.135867
1.025	0.0849152	0.0794167	0.0896427
1.05	0.118868	0.0848178	0.0965013
1.075	0.108628	0.0887599	0.0995248
1.1	0.0623947	0.0983111	0.0864713
1.125	0.135806	0.0886409	0.097838
1.15	0.157854	0.0845678	0.0823378
1.175	0.132401	0.100453	0.0454985
1.2	0.112228	0.0819935	0.0718186
1.225	0.0715908	0.096429	0.0843204
1.25	0.0555956	0.121807	0.0713095
1.275	0.0971114	0.145821	0.0670688
1.3	0.0956383	0.110478	0.066406
1.325	0.10991	0.099165	0.0967375
1.35	0.0810028	0.111224	0.0662945
1.375	0.113215	0.133529	0.0884283
1.4	0.115166	0.126866	0.114405
1.425	0.131276	0.116587	0.0497337
1.45	0.125676	0.106756	0.0604074
1.475	0.126911	0.0860978	0.0785867
1.5	0.102623	0.115568	0.0754657
1.525	0.106885	0.143669	0.101778
1.55	0.107263	0.127223	0.0975699
1.575	0.147096	0.124158	0.0828634
1.6	0.19391	0.123879	0.0625581
1.625	0.181351	0.113717	0.0739424
1.65	0.14254	0.122838	0.0711348
1.675	0.127949	0.134032	0.0841261
1.7	0.138429	0.131894	0.104485
1.725	0.144304	0.113954	0.12433
1.75	0.136417	0.129231	0.112327
1.775	0.126881	0.0989262	0.121264
1.8	0.118778	0.105959	0.138033
1.825	0.149909	0.11683	0.112257
1.85	0.166618	0.105525	0.0800374
1.875	0.134768	0.126617	0.0829366
1.9	0.138869	0.116952	0.0934249
1.925	0.124142	0.111571	0.101271
1.95	0.104462	0.0855833	0.105361
1.975	0.108603	0.11	0.0913944
2	0.138483	0.0887159	0.0696684
2.025	0.203169	0.0786047	0.069047
2.05	0.171114	0.080446	0.0913035
2.075	0.166884	0.0981942	0.0856609
2.1	0.127753	0.107235	0.059763
2.125	0.13899	0.0838399	0.0503473
2.15	0.154903	0.080124	0.0460321
2.175	0.175186	0.0616985	0.0780359
2.2	0.171388	0.0588614	0.113097
2.225	0.146049	0.0588914	0.0873734
2.25	0.123203	0.0315902	0.121276
2.275	0.125276	0.0551546	0.115732
2.3	0.157837	0.0764868	0.0982329
2.325	0.159828	0.0614889	0.0949196
2.35	0.140989	0.0751513	0.051156
2.375	0.154946	0.0631485	0.0377749
2.4	0.121561	0.0731296	0.0935009
2.425	0.110385	0.0821798	0.129184
2.45	0.123976	0.0942734	0.127465
2.475	0.164729	0.114446	0.143275
2.5	0.142937	0.122878	0.141764
2.525	0.115395	0.090854	0.126738
2.55	0.107274	0.0963824	0.0881798
2.575	0.115577	0.0944877	0.0980055
2.6	0.162787	0.101576	0.0980788
2.625	0.146941	0.087221	0.126972
2.65	0.173509	0.0923959	0.120828
2.675	0.163158	0.112533	0.0610388
2.7	0.173858	0.100453	0.0708397
2.725	0.176849	0.0623786	0.0966539
2.75	0.133104	0.0563173	0.112871
2.775	0.123749	0.0811006	0.118242
2.8	0.143158	0.0964724	0.153206
2.825	0.165408	0.106743	0.109915
2.85	0.136229	0.10933	0.0884489
2.875	0.1345	0.108342	0.0665567
2.9	0.161248	0.0995062	0.10276
2.925	0.167771	0.0922475	0.125225
2.95	0.161352	0.0764222	0.121114
2.975	0.164032	0.108716	0.115902
3	0.189657	0.114133	0.117873
3.025	0.175655	0.0906474	0.130898
3.05	0.18471	0.086896	0.146535
3.075	0.188696	0.112965	0.127422
3.1	0.174597	0.0989464	0.0973474
3.125	0.139907	0.087364	0.120018
3.15	0.134656	0.084301	0.09161
3.175	0.137399	0.0836328	0.118711
3.2	0.126784	0.0987473	0.115296
3.225	0.107809	0.0738623	0.103218
3.25	0.13008	0.0835461	0.121213
3.275	0.16635	0.058247	0.132775
3.3	0.132451	0.0975089	0.136393
3.325	0.130006	0.0847572	0.108484
3.35	0.157867	0.0996436	0.103489
3.375	0.154737	0.0753225	0.103584
3.4	0.163579	0.0757574	0.117573
3.425	0.145171	0.0614994	0.0883349
3.45	0.124194	0.047637	0.0774912
3.475	0.143902	0.0630854	0.0895792
3.5	0.102153	0.0511929	0.0829249
3.525	0.124638	0.0680036	0.104607
3.55	0.122818	0.0825129	0.128462
3.575	0.0826282	0.0690226	0.136881
3.6	0.0819581	0.0623935	0.140637
3.625	0.0820156	0.0488238	0.140657
3.65	0.0870315	0.0713519	0.110748
3.675	0.104541	0.0897216	0.114146
3.7	0.1096	0.107127	0.146693
3.725	0.104492	0.0569803	0.153494
3.75	0.111379	0.0730472	0.138178
3.775	0.106255	0.106337	0.140146
3.8	0.108909	0.0840814	0.132209
3.825	0.167237	0.089752	0.130321
3.85	0.119523	0.0676587	0.116913
3.875	0.110351	0.0586146	0.125684
3.9	0.144832	0.0682829	0.119975
3.925	0.139399	0.108095	0.107577
3.95	0.100181	0.114228	0.121924
3.975	0.10796	0.109649	0.131248
4	0.102996	0.0833156	0.146004
4.025	0.101708	0.11775	0.171722
4.05	0.102924	0.147041	0.143124
4.075	0.10602	0.157247	0.122923
4.1	0.117732	0.127379	0.119509
4.125	0.111167	0.0994417	0.121788
4.15	0.103602	0.118534	0.106226
4.175	0.147243	0.130743	0.131162
4.2	0.124733	0.14431	0.144524
4.225	0.0922485	0.128694	0.164814
4.25	0.106065	0.14558	0.132501
4.275	0.109608	0.136419	0.13867
4.3	0.101133	0.139728	0.108579
4.325	0.145193	0.116073	0.103745
4.35	0.10999	0.123492	0.164162
4.375	0.119841	0.123355	0.14154
4.4	0.143522	0.0843163	0.119385
4.425	0.110672	0.0726839	0.140516
4.45	0.124536	0.106985	0.149881
4.475	0.127132	0.126527	0.170375
4.5	0.114536	0.117517	0.139308
4.525	0.0947192	0.111671	0.153454
4.55	0.085664	0.109195	0.150264
4.575	0.0660252	0.11182	0.140643
4.6	0.0976902	0.105892	0.114639
4.625	0.0944929	0.10505	0.0840401
4.65	0.0999647	0.129107	0.0984101
4.675	0.100276	0.114588	0.132196
4.7	0.131311	0.0948335	0.147774
4.725	0.176787	0.0723905	0.111799
4.75	0.153148	0.0892962	0.107315
4.775	0.158469	0.0945919	0.142
4.8	0.15422	0.0920668	0.151332
4.825	0.141929	0.0799698	0.139246
4.85	0.127055	0.0908003	0.0879813
4.875	0.0978586	0.0483142	0.125998
4.9	0.122099	0.058277	0.128808
4.925	0.121688	0.0745373	0.140521
4.95	0.128328	0.0714138	0.135887
4.975	0.11171	0.0857231	0.121103
5	0.0956237	0.0980773	0.124495
5.025	0.0888895	0.100967	0.17599
5.05	0.102709	0.0909941	0.163913
5.075	0.0838841	0.102448	0.137273
5.1	0.099788	0.0938088	0.139696
5.125	0.0953672	0.0982877	0.143531
5.15	0.0977997	0.119367	0.122465
5.175	0.0620807	0.118502	0.111823
5.2	0.0870478	0.103189	0.0980946
5.225	0.126636	0.102836	0.073278
5.25	0.0897769	0.134501	0.0803777
5.275	0.0788141	0.167316	0.0873158
5.3	0.0936103	0.142541	0.0689088
5.325	0.0783422	0.118507	0.0771658
5.35	0.0876873	0.119569	0.0757804
5.375	0.0927432	0.142199	0.0828426
5.4	0.0948648	0.116652	0.111375
5.425	0.0688536	0.110557	0.120128
5.45	0.0986035	0.076647	0.117764
5.475	0.115173	0.0875027	0.146848
5.5	0.0897192	0.0919396	0.107943
5.525	0.0813611	0.0487547	0.10294
5.55	0.0932183	0.0205688	0.116223
5.575	0.0895776	0.0294001	0.11535
5.6	0.0704612	0.0918019	0.1453
5.625	0.0952013	0.106755	0.136921
5.65	0.091295	0.120662	0.149576
5.675	0.0926483	0.0833286	0.1254
5.7	0.080486	0.0859154	0.115852
5.725	0.0840907	0.0957661	0.0918238
5.75	0.0518943	0.12008	0.0991601
5.775	0.0750043	0.145748	0.123782
5.8	0.0638271	0.137318	0.147737
5.825	0.0946985	0.151048	0.12786
5.85	0.139092	0.143653	0.126182
5.875	0.113095	0.136916	0.134564
5.9	0.108011	0.131178	0.145054
5.925	0.14835	0.115442	0.160528
5.95	0.11723	0.107122	0.12705
5.975	0.0972046	0.107062	0.101796
6	0.111624	0.104584	0.101415
6.025	0.109097	0.081739	0.104283
6.05	0.109612	0.086796	0.087214
6.075	0.109358	0.0966284	0.0901407
6.1	0.0975851	0.0927675	0.1107
6.125	0.103969	0.0785719	0.121458
6.15	0.101512	0.0934927	0.126261
6.175	0.0950122	0.116525	0.113346
6.2	0.15406	0.110646	0.0988885
6.225	0.15215	0.0979939	0.0849251
6.25	0.149845	0.0797112	0.0922711
6.275	0.129289	0.0737631	0.138413
6.3	0.129248	0.103017	0.152683
6.325	0.120023	0.109918	0.125157
6.35	0.0966656	0.128226	0.130109
6.375	0.103041	0.118865	0.171691
6.4	0.13571	0.0805465	0.138812
6.425	0.160726	0.0552304	0.161755
6.45	0.147291	0.0732482	0.13963
6.475	0.13179	0.0821856	0.156708
6.5	0.116515	0.0954475	0.137209
6.525	0.126682	0.055436	0.127259
6.55	0.120964	0.074123	0.134581
6.575	0.127343	0.0806831	0.131888
6.6	0.141794	0.115494	0.153641
6.625	0.152111	0.120731	0.137166
6.65	0.12009	0.0806292	0.117908
6.675	0.148384	0.0925654	0.0888092
6.7	0.14365	0.103244	0.0690372
6.725	0.135574	0.0995049	0.078084
6.75	0.132251	0.0943842	0.0799403
6.775	0.118438	0.0971507	0.0990406
6.8	0.106772	0.0943871	0.114007
6.825	0.108982	0.123131	0.116097
6.85	0.12506	0.119466	0.0831295
6.875	0.120174	0.128219	0.0870217
6.9	0.125211	0.130652	0.100291
6.925	0.147034	0.128918	0.122876
6.95	0.186258	0.134618	0.093831
6.975	0.153815	0.128479	0.0939951
7	0.133149	0.130173	0.0493612
7.025	0.135809	0.138558	0.0848202
7.05	0.135148	0.135042	0.115309
7.075	0.137209	0.13219	0.11704
7.1	0.13415	0.140282	0.0956252
7.125	0.151234	0.131563	0.0975979
7.15	0.10987	0.113709	0.113194
7.175	0.0890057	0.101254	0.112536
7.2	0.121366	0.104867	0.120229
7.225	0.111329	0.142171	0.136468
7.25	0.106952	0.136146	0.110514
7.275	0.105987	0.120236	0.0943248
7.3	0.113907	0.116699	0.0945975
7.325	0.133273	0.107445	0.0923205
7.35	0.118648	0.11084	0.131097
7.375	0.0962933	0.0959595	0.110973
7.4	0.123647	0.106099	0.130409
7.425	0.11006	0.149048	0.149919
7.45	0.101891	0.13002	0.146726
7.475	0.0946966	0.130712	0.149595
7.5	0.109214	0.137378	0.150418
7.525	0.0845449	0.124847	0.141093
7.55	0.0939763	0.131536	0.134768
7.575	0.0601816	0.13261	0.103525
7.6	0.0652078	0.11171	0.0841646
7.625	0.0941757	0.102395	0.0746722
7.65	0.12469	0.10635	0.111796
7.675	0.134691	0.117291	0.135364
7.7	0.112598	0.0902312	0.134889
7.725	0.112466	0.116047	0.120279
7.75	0.107477	0.101429	0.118792
7.775	0.128283	0.0968682	0.124106
7.8	0.115362	0.106914	0.161386
7.825	0.145904	0.09539	0.132964
7.85	0.125776	0.121663	0.141403
7.875	0.125796	0.0986043	0.126676
7.9	0.150912	0.0827748	0.10063
7.925	0.144433	0.0810835	0.104522
7.95	0.144045	0.0943961	0.102811
7.975	0.11901	0.0830367	0.0995266
8	0.136986	0.0902889	0.0993466
8.025	0.160188	0.0856168	0.112456
8.05	0.10691	0.0903794	0.0912337
8.075	0.145609	0.113132	0.141815
8.1	0.163442	0.108183	0.123373
8.125	0.164245	0.107737	0.15895
8.15	0.186414	0.112337	0.147847
8.175	0.158941	0.0941104	0.171006
8.2	0.172148	0.113135	0.15459
8.225	0.123894	0.122435	0.169917
8.25	0.0765532	0.141543	0.158037
8.275	0.0962662	0.138329	0.13448
8.3	0.0883089	0.147226	0.0919237
8.325	0.0919325	0.141524	0.10565
8.35	0.100182	0.160267	0.104125
8.375	0.135439	0.140657	0.141269
8.4	0.132144	0.138084	0.156982
8.425	0.13514	0.137533	0.131068
8.45	0.125671	0.121553	0.121166
8.475	0.145486	0.109912	0.124871
8.5	0.148607	0.137292	0.121131
8.525	0.149125	0.151134	0.133698
8.55	0.138765	0.129145	0.146112
8.575	0.122699	0.145561	0.134894
8.6	0.148295	0.161258	0.112047
8.625	0.134437	0.14339	0.114536
8.65	0.137814	0.142243	0.113987
8.675	0.16934	0.147455	0.126128
8.7	0.142524	0.160256	0.128509
8.725	0.10567	0.153729	0.122962
8.75	0.129693	0.153361	0.138179
8.775	0.110858	0.154426	0.124855
8.8	0.143271	0.159808	0.148234
8.825	0.166247	0.173551	0.155885
8.85	0.170716	0.166244	0.146534
8.875	0.150424	0.156294	0.158457
8.9	0.152344	0.143737	0.133812
8.925	0.17397	0.113283	0.156417
8.95	0.142224	0.0998326	0.158915
8.975	0.113765	0.121479	0.144423
9	0.123502	0.141934	0.152704
9.025	0.110925	0.123849	0.194089
9.05	0.0974462	0.131669	0.136902
9.075	0.121729	0.117169	0.118379
9.1	0.117921	0.13222	0.154065
9.125	0.114491	0.134334	0.180859
9.15	0.127254	0.142496	0.184572
9.175	0.146465	0.172468	0.16751
9.2	0.131585	0.159908	0.113526
9.225	0.107907	0.166947	0.160307
9.25	0.1157	0.159812	0.147164
9.275	0.116534	0.169491	0.143397
9.3	0.105287	0.169437	0.143761
9.325	0.0870156	0.17784	0.169806
9.35	0.105167	0.141836	0.167338
9.375	0.117721	0.144049	0.163502
9.4	0.13811	0.176616	0.139414
9.425	0.130268	0.176331	0.140191
9.45	0.116934	0.185092	0.153747
9.475	0.112415	0.182443	0.165822
9.5	0.12505	0.174899	0.148234
9.525	0.14235	0.166249	0.187866
9.55	0.153351	0.105904	0.166952
9.575	0.135683	0.170114	0.12253
9.6	0.136539	0.162963	0.112933
9.625	0.154508	0.175799	0.159005
9.65	0.173706	0.16419	0.148249
9.675	0.110846	0.183376	0.151836
9.7	0.108423	0.204531	0.145748
9.725	0.13033	0.195417	0.16238
9.75	0.109866	0.21381	0.168244
9.775	0.0910035	0.181432	0.208395
9.8	0.130689	0.153535	0.187363
9.825	0.116855	0.185944	0.154069
9.85	0.119848	0.178681	0.141779
9.875	0.139139	0.170765	0.157447
9.9	0.121889	0.158414	0.143608
9.925	0.155111	0.171324	0.156656
9.95	0.170939	0.184398	0.180997
9.975	0.13641	0.187008	0.186842
10	0.134204	0.175148	0.180293
10.025	0.123252	0.17779	0.189793
10.05	0.129184	0.189761	0.175777
10.075	0.128785	0.221274	0.229919
10.1	0.126154	0.22156	0.217041
10.125	0.135212	0.203494	0.197161
10.15	0.166792	0.227709	0.221835
10.175	0.149947	0.223899	0.248334
10.2	0.193649	0.241851	0.225873
10.225	0.155244	0.252596	0.214831
10.25	0.133451	0.221301	0.226063
10.275	0.107752	0.247399	0.225795
10.3	0.126898	0.239057	0.222583
10.325	0.139277	0.213988	0.206418
10.35	0.122735	0.189831	0.202721
10.375	0.121389	0.232986	0.206179
10.4	0.112263	0.219566	0.195579
10.425	0.137542	0.248417	0.184892
10.45	0.095215	0.255904	0.212851
10.475	0.121629	0.251262	0.216449
10.5	0.14793	0.258335	0.195998
10.525	0.149198	0.267464	0.212206
10.55	0.106741	0.26606	0.225313
10.575	0.117471	0.261398	0.233142
10.6	0.125833	0.244883	0.247089
10.625	0.106955	0.247337	0.256134
10.65	0.0884972	0.255533	0.229714
10.675	0.0866782	0.265984	0.181494
10.7	0.100705	0.25668	0.215815
10.725	0.108973	0.261996	0.229679
10.75	0.152389	0.282224	0.210317
10.775	0.177374	0.284865	0.220008
10.8	0.149458	0.298512	0.209187
10.825	0.132277	0.283114	0.206036
10.85	0.136076	0.277599	0.185227
10.875	0.135062	0.293972	0.180122
10.9	0.127817	0.272653	0.174574
10.925	0.153555	0.320202	0.203062
10.95	0.166789	0.329788	0.209701
10.975	0.163761	0.319086	0.214294
11	0.181861	0.315581	0.217938
11.025	0.175995	0.322586	0.225255
11.05	0.180786	0.318071	0.24996
11.075	0.184569	0.322881	0.250178
11.1	0.184239	0.32996	0.238491
11.125	0.150523	0.321058	0.226101
11.15	0.164073	0.327236	0.232789
11.175	0.167733	0.342105	0.20625
11.2	0.161415	0.320062	0.241119
11.225	0.149469	0.312375	0.254867
11.25	0.171665	0.349274	0.209364
11.275	0.181583	0.38871	0.235497
11.3	0.182904	0.393112	0.278547
11.325	0.143929	0.384448	0.266413
11.35	0.147382	0.376734	0.231765
11.375	0.153364	0.380906	0.259337
11.4	0.165741	0.395474	0.251409
11.425	0.171932	0.419726	0.23459
11.45	0.161666	0.413091	0.261832
11.475	0.143097	0.426389	0.240817
11.5	0.189807	0.426535	0.267665
11.525	0.161149	0.435216	0.288436
11.55	0.167019	0.434177	0.284114
11.575	0.162139	0.427808	0.289961
11.6	0.191438	0.422812	0.288084
11.625	0.203361	0.433499	0.291912
11.65	0.194509	0.434892	0.290506
11.675	0.182796	0.45938	0.311069
11.7	0.168068	0.466279	0.332921
11.725	0.152739	0.470225	0.312424
11.75	0.158833	0.476133	0.309657
11.775	0.162133	0.480038	0.30443
11.8	0.163961	0.501692	0.307109
11.825	0.152875	0.508215	0.304033
11.85	0.145779	0.502641	0.302874
11.875	0.179992	0.527293	0.323672
11.9	0.163421	0.534402	0.316537
11.925	0.162123	0.536418	0.323399
11.95	0.141438	0.541365	0.349439
11.975	0.143106	0.540558	0.349155
12	0.1543	0.542764	0.379145
12.025	0.200823	0.575729	0.368748
12.05	0.223145	0.572975	0.360096
12.075	0.157853	0.568208	0.390734
12.1	0.164325	0.591638	0.371717
12.125	0.192092	0.572453	0.378815
12.15	0.199061	0.581794	0.381481
12.175	0.175305	0.581603	0.393693
12.2	0.182402	0.587472	0.405485
12.225	0.212849	0.587752	0.400065
12.25	0.19825	0.596698	0.401751
12.275	0.190801	0.597472	0.397841
12.3	0.219533	0.615078	0.397341
12.325	0.204924	0.610476	0.419719
12.35	0.2111	0.632932	0.422508
12.375	0.199723	0.624853	0.42492
12.4	0.222362	0.633339	0.391331
12.425	0.207232	0.644258	0.401162
12.45	0.199502	0.656848	0.424143
12.475	0.198768	0.654361	0.425576
12.5	0.187577	0.662911	0.401028
12.525	0.20905	0.659252	0.436732
12.55	0.18607	0.671161	0.423174
12.575	0.190646	0.681678	0.419674
12.6	0.208048	0.690362	0.410261
12.625	0.242688	0.700277	0.419505
12.65	0.233194	0.692407	0.431275
12.675	0.207648	0.697575	0.444103
12.7	0.18049	0.688931	0.42074
12.725	0.211766	0.694538	0.430206
12.75	0.213839	0.725792	0.460829
12.775	0.206742	0.732645	0.430948
12.8	0.209184	0.738766	0.454366
12.825	0.188088	0.741337	0.460661
12.85	0.223156	0.748512	0.451014
12.875	0.201179	0.758544	0.464989
12.9	0.178633	0.763676	0.471696
12.925	0.199247	0.760804	0.494675
12.95	0.223075	0.763607	0.49567
12.975	0.226211	0.766981	0.482513
13	0.20213	0.775438	0.496212
13.025	0.246667	0.783504	0.497835
13.05	0.218868	0.798583	0.506023
13.075	0.224931	0.80627	0.510008
13.1	0.251258	0.800492	0.503959
13.125	0.210464	0.804587	0.494832
13.15	0.21402	0.823594	0.51788
13.175	0.210291	0.814663	0.511482
13.2	0.194689	0.81916	0.533152
13.225	0.24361	0.822609	0.528097
13.25	0.227107	0.834909	0.529937
13.275	0.223262	0.835557	0.561842
13.3	0.241891	0.848329	0.542268
13.325	0.246158	0.84815	0.532315
13.35	0.255388	0.857909	0.54869
13.375	0.280695	0.863265	0.55364
13.4	0.274519	0.861712	0.580998
13.425	0.270256	0.864447	0.583833
13.45	0.299645	0.875051	0.56979
13.475	0.262836	0.876253	0.564573
13.5	0.317537	0.876602	0.56737
13.525	0.333547	0.880479	0.577826
13.55	0.326574	0.885544	0.573115
13.575	0.306661	0.885218	0.57983
13.6	0.253377	0.89232	0.583082
13.625	0.271524	0.894707	0.577061
13.65	0.257627	0.892917	0.57272
13.675	0.288654	0.909013	0.565565
13.7	0.290676	0.904976	0.573605
13.725	0.300827	0.913773	0.595103
13.75	0.312056	0.90986	0.596143
13.775	0.289194	0.912804	0.608065
13.8	0.299928	0.920948	0.606577
13.825	0.298043	0.92526	0.61225
13.85	0.283657	0.926337	0.621287
13.875	0.304005	0.935696	0.612969
13.9	0.31283	0.932564	0.631116
13.925	0.330337	0.937499	0.618791
13.95	0.337847	0.939349	0.628586
13.975	0.349893	0.938137	0.625783
14	0.33932	0.947598	0.628176
14.025	0.31926	0.946221	0.637783
14.05	0.357671	0.949943	0.645347
14.075	0.358109	0.946158	0.63246
14.1	0.343741	0.949825	0.638047
14.125	0.314558	0.951805	0.650789
14.15	0.377913	0.950936	0.638705
14.175	0.356521	0.956841	0.647159
14.2	0.356925	0.9607	0.665301
14.225	0.373173	0.961099	0.67597
14.25	0.399633	0.95806	0.667867
14.275	0.410086	0.959526	0.661824
14.3	0.366541	0.960483	0.660995
14.325	0.380748	0.959032	0.676334
14.35	0.415665	0.965421	0.660473
14.375	0.410865	0.968528	0.652884
14.4	0.408212	0.961922	0.674162
14.425	0.405869	0.960014	0.672672
14.45	0.370492	0.961105	0.686927
14.475	0.40171	0.965767	0.684354
14.5	0.420199	0.971137	0.681757
14.525	0.419551	0.971446	0.684146
14.55	0.414946	0.973185	0.694331
14.575	0.43908	0.973202	0.689081
14.6	0.449239	0.9717	0.699695
14.625	0.456567	0.966941	0.703608
14.65	0.445055	0.973248	0.695121
14.675	0.457419	0.974255	0.692486
14.7	0.44981	0.982416	0.690501
14.725	0.464431	0.98009	0.702066
14.75	0.484767	0.979225	0.705709
14.775	0.47904	0.979189	0.711928
14.8	0.480523	0.982169	0.704656
14.825	0.468047	0.974525	0.71619
14.85	0.463741	0.97888	0.707043
14.875	0.478503	0.986017	0.712624
14.9	0.490449	0.977854	0.720596
14.925	0.508452	0.969399	0.735227
14.95	0.497793	0.975882	0.744542
14.975	0.496179	0.979436	0.728549
15	0.521979	0.979149	0.733368
15.025	0.532045	0.980524	0.743076
15.05	0.518343	0.978383	0.752456
15.075	0.532495	0.972035	0.753888
15.1	0.545421	0.978758	0.7685
15.125	0.539138	0.977454	0.777927
15.15	0.556679	0.963649	0.777137
15.175	0.558963	0.964899	0.758433
15.2	0.57455	0.978099	0.777499
15.225	0.577941	0.976453	0.770426
15.25	0.562318	0.967267	0.775921
15.275	0.556988	0.974494	0.772015
15.3	0.555289	0.976845	0.76781
15.325	0.579857	0.972098	0.773725
15.35	0.586711	0.972255	0.777634
15.375	0.597862	0.978328	0.773377
15.4	0.587686	0.975423	0.77012
15.425	0.577631	0.965426	0.774236
15.45	0.594855	0.971358	0.789351
15.475	0.593608	0.980048	0.769449
15.5	0.628118	0.972387	0.785963
15.525	0.611148	0.967782	0.796153
15.55	0.609107	0.975381	0.790122
15.575	0.633589	0.968721	0.78899
15.6	0.632214	0.964036	0.805672
15.625	0.632301	0.964282	0.803393
15.65	0.623724	0.971495	0.80201
15.675	0.61682	0.965681	0.804454
15.7	0.6403	0.958643	0.807315
15.725	0.627269	0.96097	0.814887
15.75	0.644533	0.960243	0.800694
15.775	0.64485	0.953972	0.818279
15.8	0.633838	0.959532	0.816966
15.825	0.638775	0.954263	0.820449
15.85	0.64122	0.955829	0.814659
15.875	0.656736	0.956165	0.819034
15.9	0.662905	0.955017	0.813504
15.925	0.655175	0.951675	0.825929
15.95	0.6641	0.950694	0.817481
15.975	0.661674	0.954392	0.831121
16	0.656444	0.958001	0.831299
16.025	0.669264	0.955069	0.83898
16.05	0.686308	0.947064	0.838779
16.075	0.680973	0.943245	0.84436
16.1	0.665796	0.939468	0.833845
16.125	0.66517	0.930962	0.844251
16.15	0.659164	0.936531	0.85899
16.175	0.684602	0.940909	0.862278
16.2	0.684819	0.934488	0.861347
16.225	0.685875	0.932798	0.861745
16.25	0.682916	0.931828	0.86407
16.275	0.685924	0.926055	0.864306
16.3	0.694702	0.926392	0.861937
16.325	0.707155	0.921757	0.865453
16.35	0.685463	0.915827	0.881418
16.375	0.693231	0.912931	0.880091
16.4	0.708654	0.911844	0.87417
16.425	0.704346	0.910889	0.875237
16.45	0.706571	0.91691	0.857599
16.475	0.706763	0.922938	0.869125
16.5	0.714843	0.907278	0.875317
16.525	0.723702	0.907593	0.885824
16.55	0.73422	0.910372	0.883233
16.575	0.726431	0.906539	0.861965
16.6	0.746305	0.902493	0.868201
16.625	0.753281	0.89351	0.87095
16.65	0.756228	0.895823	0.869371
16.675	0.751023	0.900437	0.878533
16.7	0.746426	0.897327	0.879909
16.725	0.745253	0.898113	0.869456
16.75	0.760895	0.904261	0.881944
16.775	0.753709	0.891507	0.888734
16.8	0.749753	0.882537	0.894528
16.825	0.77386	0.882153	0.897892
16.85	0.781422	0.888545	0.891029
16.875	0.774165	0.888045	0.894916
16.9	0.763118	0.890223	0.899789
16.925	0.762919	0.88268	0.902101
16.95	0.777756	0.887638	0.905108
16.975	0.769012	0.876307	0.900821
17	0.77067	0.873561	0.911958
17.025	0.77306	0.865668	0.915925
17.05	0.782409	0.868517	0.914556
17.075	0.772406	0.872621	0.898976
17.1	0.767188	0.873818	0.900341
17.125	0.77712	0.865721	0.911391
17.15	0.799018	0.860895	0.910743
17.175	0.801476	0.862216	0.912641
17.2	0.805905	0.855186	0.918654
17.225	0.802107	0.852184	0.904102
17.25	0.798618	0.852851	0.900511
17.275	0.785999	0.849492	0.90384
17.3	0.794938	0.855181	0.917107
17.325	0.808514	0.849419	0.914874
17.35	0.805167	0.851115	0.902269
17.375	0.810785	0.850575	0.909477
17.4	0.828954	0.83545	0.915422
17.425	0.818634	0.841626	0.923525
17.45	0.807022	0.845874	0.922903
17.475	0.81442	0.832684	0.919486
17.5	0.827329	0.825693	0.927566
17.525	0.827225	0.835336	0.928392
17.55	0.82011	0.830238	0.934212
17.575	0.821023	0.827403	0.932742
17.6	0.822424	0.825885	0.939453
17.625	0.825573	0.834227	0.937708
17.65	0.839258	0.81168	0.938823
17.675	0.837799	0.81645	0.944006
17.7	0.831693	0.812716	0.941751
17.725	0.831407	0.80303	0.953578
17.75	0.838446	0.798257	0.951184
17.775	0.810744	0.798362	0.961702
17.8	0.833995	0.793945	0.96166
17.825	0.83523	0.802983	0.957128
17.85	0.838135	0.784766	0.958457
17.875	0.841196	0.792389	0.964931
17.9	0.846892	0.790101	0.962304
17.925	0.842827	0.78598	0.957098
17.95	0.835988	0.788833	0.960645
17.975	0.834123	0.796123	0.955279
18	0.858905	0.796149	0.958357
18.025	0.85338	0.793993	0.963511
18.05	0.847648	0.782126	0.967011
18.075	0.846345	0.771608	0.966565
18.1	0.8655	0.77866	0.972793
18.125	0.863266	0.770701	0.970084
18.15	0.853816	0.766259	0.97634
18.175	0.86804	0.774414	0.962129
18.2	0.867939	0.766954	0.973136
18.225	0.868159	0.768986	0.97155
18.25	0.870632	0.755991	0.967132
18.275	0.869354	0.759515	0.968753
18.3	0.873404	0.758304	0.97343
18.325	0.882419	0.767684	0.980485
18.35	0.888003	0.756694	0.969279
18.375	0.898684	0.763918	0.986432
18.4	0.907492	0.753548	0.991441
18.425	0.898451	0.743597	0.987592
18.45	0.904711	0.742219	0.983634
18.475	0.904966	0.744734	0.975246
18.5	0.91537	0.734169	0.994829
18.525	0.918745	0.714353	0.990068
18.55	0.911506	0.715835	0.96972
18.575	0.905863	0.719468	0.972914
18.6	0.915126	0.733086	0.966251
18.625	0.917451	0.729394	0.954724
18.65	0.914729	0.710245	0.951405
18.675	0.893473	0.697482	0.96094
18.7	0.910673	0.693171	0.967197
18.725	0.929341	0.710779	0.965988
18.75	0.923987	0.719739	0.971742
18.775	0.925897	0.721331	0.960271
18.8	0.941014	0.720453	0.94563
18.825	0.942247	0.717908	0.950756
18.85	0.939015	0.722816	0.943247
18.875	0.949569	0.717739	0.940205
18.9	0.939044	0.725388	0.92109
18.925	0.940533	0.718033	0.927891
18.95	0.93904	0.721111	0.922728
18.975	0.959123	0.711391	0.921135
19	0.957117	0.715609	0.920252
19.025	0.95906	0.717842	0.913795
19.05	0.955201	0.702246	0.907507
19.075	0.969846	0.708292	0.908358
19.1	0.978778	0.703495	0.901916
19.125	0.958367	0.687088	0.910128
19.15	0.953604	0.679297	0.892634
19.175	0.961456	0.675966	0.900262
19.2	0.969689	0.671317	0.894031
19.225	0.982103	0.667192	0.902835
19.25	0.981749	0.665966	0.90258
19.275	0.980975	0.672558	0.903252
19.3	0.975986	0.678611	0.900071
19.325	0.994116	0.68049	0.89407
19.35	0.984056	0.656189	0.891876
19.375	0.983032	0.649917	0.883207
19.4	0.975203	0.661092	0.875358
19.425	0.980625	0.642079	0.876616
19.45	0.991872	0.646594	0.87475
19.475	0.989003	0.645116	0.876169
19.5	0.986162	0.639121	0.88062
19.525	0.989673	0.632275	0.881951
19.55	0.991532	0.626149	0.887253
19.575	0.975949	0.617247	0.871227
19.6	0.971456	0.624662	0.867366
19.625	0.971042	0.644776	0.870726
19.65	0.976138	0.632769	0.885104
19.675	0.970477	0.639309	0.864204
19.7	0.983647	0.640276	0.850415
19.725	0.979156	0.636099	0.851464
19.75	0.968238	0.630317	0.852681
19.775	0.980774	0.630305	0.851033
19.8	0.975951	0.629565	0.840993
19.825	0.973725	0.625165	0.83846
19.85	0.952068	0.616653	0.841219
19.875	0.9505	0.620621	0.850384
19.9	0.968811	0.623017	0.85652
19.925	0.975898	0.6115	0.842647
19.95	0.969479	0.61308	0.851135
19.975	0.975467	0.608615	0.844976
20	0.985479	0.603521	0.843323
20.025	0.977564	0.596919	0.840373
20.05	0.964342	0.574808	0.835677
20.075	0.956173	0.588998	0.827583
20.1	0.968784	0.58582	0.829076
20.125	0.965698	0.591597	0.825994
20.15	0.969726	0.574611	0.822195
20.175	0.96329	0.585133	0.831388
20.2	0.956543	0.590337	0.832049
20.225	0.965132	0.573664	0.824646
20.25	0.959061	0.57602	0.809035
20.275	0.941189	0.589471	0.799536
20.3	0.942396	0.568155	0.795901
20.325	0.94313	0.575515	0.808558
20.35	0.939705	0.572804	0.800819
20.375	0.94	0.566306	0.789714
20.4	0.944763	0.560874	0.788093
20.425	0.948145	0.57518	0.796097
20.45	0.954238	0.555182	0.792748
20.475	0.944736	0.549175	0.796746
20.5	0.937096	0.549912	0.762976
20.525	0.934698	0.559831	0.755583
20.55	0.933528	0.542561	0.748411
20.575	0.924477	0.55332	0.760481
20.6	0.929154	0.534351	0.770482
20.625	0.926948	0.529349	0.771899
20.65	0.926548	0.536082	0.779006
20.675	0.906715	0.5326	0.775053
20.7	0.911019	0.529716	0.777379
20.725	0.921535	0.525651	0.783029
20.75	0.914095	0.519348	0.768173
20.775	0.913454	0.522246	0.769878
20.8	0.9136	0.514672	0.77393
20.825	0.896106	0.516938	0.771669
20.85	0.899715	0.52449	0.77366
20.875	0.901668	0.518465	0.768245
20.9	0.893352	0.518775	0.762217
20.925	0.90405	0.494157	0.757018
20.95	0.889073	0.499319	0.741827
20.975	0.87388	0.501782	0.749551
21	0.879661	0.497973	0.73312
21.025	0.880765	0.493213	0.725157
21.05	0.871364	0.482176	0.734199
21.075	0.861281	0.47397	0.741719
21.1	0.860963	0.488445	0.739049
21.125	0.864642	0.464966	0.725323
21.15	0.872164	0.466625	0.726335
21.175	0.872884	0.454384	0.721904
21.2	0.857001	0.469928	0.734399
21.225	0.859319	0.46937	0.725717
21.25	0.860607	0.45392	0.723629
21.275	0.863743	0.463983	0.712174
21.3	0.844976	0.466937	0.705718
21.325	0.829616	0.426258	0.719731
21.35	0.829538	0.44193	0.712346
21.375	0.827854	0.436913	0.689876
21.4	0.83475	0.44285	0.694337
21.425	0.855621	0.425213	0.695984
21.45	0.834829	0.43193	0.704286
21.475	0.835693	0.425393	0.69061
21.5	0.823364	0.40354	0.701721
21.525	0.823313	0.403428	0.710467
21.55	0.822017	0.417153	0.704544
21.575	0.810791	0.431684	0.6967
21.6	0.805873	0.425081	0.687645
21.625	0.814969	0.416761	0.68776
21.65	0.815699	0.418733	0.69527
21.675	0.802169	0.42395	0.686719
21.7	0.803528	0.393093	0.684855
21.725	0.793517	0.406044	0.677203
21.75	0.806831	0.4356	0.676108
21.775	0.784054	0.433426	0.67773
21.8	0.783724	0.422023	0.65391
21.825	0.792538	0.410319	0.644468
21.85	0.783792	0.402088	0.641359
21.875	0.785232	0.390703	0.6377
21.9	0.768348	0.398192	0.639371
21.925	0.76466	0.392923	0.648409
21.95	0.764238	0.388088	0.628113
21.975	0.777234	0.386097	0.630234
22	0.764361	0.387563	0.624287
22.025	0.756734	0.384203	0.609394
22.05	0.749195	0.383967	0.605972
22.075	0.771978	0.400678	0.596048
22.1	0.758265	0.369298	0.584534
22.125	0.76156	0.359603	0.594554
22.15	0.752154	0.373678	0.595822
22.175	0.775041	0.36043	0.568971
22.2	0.760977	0.385164	0.563095
22.225	0.747147	0.378298	0.590785
22.25	0.741556	0.367904	0.573639
22.275	0.735116	0.371885	0.578368
22.3	0.745851	0.354867	0.564806
22.325	0.746065	0.366704	0.579084
22.35	0.746148	0.363738	0.594714
22.375	0.737812	0.33642	0.587348
22.4	0.723705	0.354066	0.553642
22.425	0.711348	0.344416	0.536058
22.45	0.707784	0.329414	0.536454
22.475	0.712619	0.307782	0.533229
22.5	0.72922	0.31398	0.53138
22.525	0.711224	0.330426	0.53773
22.55	0.705648	0.332811	0.544146
22.575	0.702851	0.304602	0.513635
22.6	0.69777	0.299296	0.495644
22.625	0.695039	0.308547	0.473249
22.65	0.707008	0.298055	0.50957
22.675	0.693463	0.300732	0.511307
22.7	0.70817	0.302416	0.49597
22.725	0.69075	0.280257	0.460371
22.75	0.678824	0.307542	0.490123
22.775	0.677974	0.300504	0.479983
22.8	0.695057	0.271687	0.461967
22.825	0.695689	0.302723	0.468405
22.85	0.704136	0.306511	0.480677
22.875	0.691007	0.283792	0.481689
22.9	0.686628	0.300526	0.485312
22.925	0.663739	0.284036	0.47106
22.95	0.677005	0.304887	0.484175
22.975	0.662627	0.303447	0.50005
23	0.657997	0.292	0.497028
23.025	0.655518	0.284885	0.465875
23.05	0.652859	0.290269	0.441735
23.075	0.650549	0.304127	0.472851
23.1	0.639931	0.287717	0.445006
23.125	0.625901	0.284434	0.433832
23.15	0.622573	0.276031	0.435719
23.175	0.629172	0.279278	0.45291
23.2	0.634711	0.257092	0.434859
23.225	0.635368	0.258054	0.426676
23.25	0.621643	0.26867	0.41177
23.275	0.617857	0.266905	0.39922
23.3	0.634948	0.265208	0.435406
23.325	0.618807	0.266487	0.431144
23.35	0.628147	0.267975	0.401674
23.375	0.614156	0.275149	0.395605
23.4	0.619128	0.282734	0.386
23.425	0.628274	0.256544	0.389473
23.45	0.615359	0.248737	0.391737
23.475	0.594659	0.249324	0.399571
23.5	0.615501	0.260221	0.406686
23.525	0.594866	0.253867	0.400544
23.55	0.611073	0.250816	0.371828
23.575	0.618113	0.228964	0.354525
23.6	0.602237	0.208051	0.390442
23.625	0.575772	0.200749	0.374406
23.65	0.573224	0.185917	0.362164
23.675	0.556617	0.213494	0.380965
23.7	0.567468	0.229999	0.376831
23.725	0.56003	0.219461	0.371627
23.75	0.545365	0.222161	0.391461
23.775	0.57537	0.242347	0.388529
23.8	0.552595	0.215628	0.374648
23.825	0.548353	0.198424	0.352349
23.85	0.527765	0.219702	0.365256
23.875	0.525039	0.189176	0.358762
23.9	0.537521	0.16808	0.323593
23.925	0.504538	0.183802	0.344024
23.95	0.500169	0.201225	0.315186
23.975	0.510459	0.219821	0.314213
24	0.530688	0.19751	0.335493
24.025	0.539964	0.224748	0.343623
24.05	0.552009	0.231204	0.343221
24.075	0.514756	0.218804	0.329402
24.1	0.526924	0.214356	0.308331
24.125	0.517003	0.217178	0.326414
24.15	0.493468	0.207747	0.343963
24.175	0.49126	0.197018	0.344435
24.2	0.504054	0.214936	0.344729
24.225	0.480139	0.211484	0.338956
24.25	0.469698	0.197873	0.323438
24.275	0.477094	0.161802	0.330135
24.3	0.447808	0.190362	0.329823
24.325	0.474235	0.210587	0.343217
24.35	0.484462	0.203976	0.319696
24.375	0.477456	0.192714	0.326638
24.4	0.488263	0.17339	0.33028
24.425	0.458075	0.16928	0.314807
24.45	0.461396	0.175349	0.304512
24.475	0.487847	0.21616	0.307825
24.5	0.464769	0.181205	0.308724
24.525	0.439672	0.196096	0.320395
24.55	0.42312	0.192083	0.29374
24.575	0.435518	0.189443	0.290871
24.6	0.435945	0.185536	0.282582
24.625	0.446241	0.208926	0.268729
24.65	0.466107	0.16771	0.27076
24.675	0.432705	0.200407	0.264124
24.7	0.418556	0.180614	0.284854
24.725	0.395142	0.165278	0.286705
24.75	0.395878	0.181631	0.267746
24.775	0.358816	0.17972	0.284833
24.8	0.371467	0.192849	0.274805
24.825	0.343132	0.169356	0.295578
24.85	0.356225	0.182076	0.294099
24.875	0.387092	0.205997	0.269473
24.9	0.372314	0.196267	0.25449
24.925	0.372832	0.151803	0.297304
24.95	0.383373	0.169526	0.299499
24.975	0.4005	0.181008	0.242992
25	0.396263	0.123498	0.236609
25.025	0.390672	0.13683	0.24678
25.05	0.408137	0.141208	0.252202
25.075	0.400908	0.15913	0.271853
25.1	0.382298	0.159784	0.271019
25.125	0.393617	0.174142	0.221171
25.15	0.372107	0.157154	0.228903
25.175	0.363204	0.163317	0.255851
25.2	0.36075	0.178322	0.241146
25.225	0.348668	0.144516	0.200002
25.25	0.357372	0.156228	0.205837
25.275	0.323446	0.144661	0.231901
25.3	0.336043	0.158043	0.236857
25.325	0.342427	0.143306	0.2285
25.35	0.340952	0.148583	0.227285
25.375	0.346144	0.168393	0.208257
25.4	0.329478	0.12835	0.22141
25.425	0.317807	0.120905	0.259518
25.45	0.316825	0.116993	0.248195
25.475	0.321673	0.158524	0.251929
25.5	0.330968	0.16969	0.236822
25.525	0.306489	0.136724	0.217445
25.55	0.31339	0.123226	0.221924
25.575	0.312831	0.138775	0.182859
25.6	0.348588	0.128819	0.176898
25.625	0.320647	0.132203	0.211116
25.65	0.292158	0.120592	0.222492
25.675	0.290145	0.132656	0.217027
25.7	0.320399	0.146259	0.176751
25.725	0.295921	0.160462	0.160502
25.75	0.279386	0.158159	0.181168
25.775	0.278926	0.132774	0.201608
25.8	0.28874	0.142373	0.199522
25.825	0.314417	0.139737	0.19928
25.85	0.28343	0.10568	0.159471
25.875	0.278295	0.135441	0.168484
25.9	0.251318	0.12643	0.168716
25.925	0.281752	0.136136	0.14801
25.95	0.275865	0.124184	0.170646
25.975	0.265412	0.130085	0.178164
26	0.203131	0.110433	0.189638
26.025	0.268962	0.135386	0.145873
26.05	0.248703	0.147714	0.171489
26.075	0.226395	0.128751	0.196991
26.1	0.213645	0.128267	0.144125
26.125	0.212367	0.126781	0.153492
26.15	0.21121	0.13825	0.15275
26.175	0.229732	0.137277	0.141352
26.2	0.191343	0.172887	0.11343
26.225	0.210878	0.153002	0.125689
26.25	0.23081	0.14382	0.148934
26.275	0.215028	0.147683	0.13144
26.3	0.205054	0.122069	0.161185
26.325	0.197291	0.133561	0.189913
26.35	0.22451	0.112139	0.174209
26.375	0.210758	0.106974	0.147577
26.4	0.207034	0.0847256	0.161433
26.425	0.22106	0.128052	0.173113
26.45	0.230858	0.125957	0.148491
26.475	0.213474	0.0741081	0.121986
26.5	0.213027	0.0764285	0.123877
26.525	0.211826	0.104172	0.105565
26.55	0.226542	0.124204	0.0955441
26.575	0.24518	0.143476	0.156257
26.6	0.240427	0.147118	0.161269
26.625	0.218126	0.120224	0.13391
26.65	0.189922	0.106076	0.143916
26.675	0.20098	0.118875	0.162441
26.7	0.211878	0.104756	0.142633
26.725	0.194889	0.0857584	0.153509
26.75	0.173037	0.128795	0.129368
26.775	0.146122	0.133724	0.125092
26.8	0.132845	0.1224	0.142925
26.825	0.140226	0.108819	0.0940271
26.85	0.154811	0.10448	0.0869365
26.875	0.173033	0.138358	0.109992
26.9	0.180847	0.143958	0.149251
26.925	0.16992	0.115297	0.125302
26.95	0.153537	0.0906628	0.147325
26.975	0.155402	0.0917345	0.152677
27	0.143601	0.107607	0.0710467
27.025	0.150928	0.122397	0.0401455
27.05	0.157122	0.125281	0.0864578
27.075	0.167922	0.084902	0.0672404
27.1	0.140204	0.11564	0.0771364
27.125	0.131084	0.155074	0.0942622
27.15	0.151349	0.135663	0.0765967
27.175	0.143431	0.120744	0.0815637
27.2	0.154385	0.121417	0.105134
27.225	0.158839	0.115286	0.0937389
27.25	0.181912	0.134634	0.0540094
27.275	0.188913	0.122928	0.0644612
27.3	0.166894	0.102623	0.0734555
27.325	0.180827	0.0901235	0.0847071
27.35	0.196292	0.11491	0.07633
27.375	0.182124	0.101612	0.0773567
27.4	0.162715	0.107938	0.0801903
27.425	0.191506	0.101552	0.113377
27.45	0.181191	0.10788	0.100897
27.475	0.146759	0.100035	0.0984618
27.5	0.153355	0.120141	0.107045
27.525	0.117419	0.0691035	0.104645
27.55	0.094566	0.101414	0.106688
27.575	0.081585	0.107896	0.118013
27.6	0.0995678	0.103267	0.122773
27.625	0.0956557	0.0948378	0.128679
27.65	0.107428	0.0854855	0.0870895
27.675	0.129055	0.058912	0.0983308
27.7	0.159744	0.0883471	0.08788
27.725	0.124983	0.0893425	0.0869492
27.75	0.102177	0.0669864	0.0821824
27.775	0.098344	0.0688761	0.0948892
27.8	0.128449	0.11179	0.098779
27.825	0.146221	0.106812	0.085757
27.85	0.170872	0.0893964	0.0904021
27.875	0.160133	0.100624	0.115791
27.9	0.13883	0.0895973	0.116218
27.925	0.113279	0.11802	0.0869917
27.95	0.175996	0.123072	0.0860386
27.975	0.155179	0.12102	0.0599066
28	0.13139	0.0850408	0.103021
28.025	0.115099	0.0646086	0.131931
28.05	0.110888	0.0661398	0.0824561
28.075	0.135169	0.0810711	0.0791291
28.1	0.12477	0.100528	0.103379
28.125	0.139735	0.0938077	0.131033
28.15	0.0998063	0.0820186	0.114414
28.175	0.0511302	0.110873	0.11709
28.2	0.0776106	0.151526	0.136831
28.225	0.0983463	0.135827	0.108665
28.25	0.0955148	0.10799	0.107859
28.275	0.135418	0.098715	0.103357
28.3	0.118963	0.10197	0.0838422
28.325	0.0924359	0.0673703	0.0823953
28.35	0.085844	0.0613795	0.0809286
28.375	0.0640538	0.0639671	0.100862
28.4	0.0607444	0.101364	0.121969
28.425	0.0716709	0.0858622	0.105992
28.45	0.0837779	0.0840691	0.0773985
28.475	0.125514	0.116306	0.0898259
28.5	0.11501	0.116476	0.08652
28.525	0.105001	0.0968955	0.0763766
28.55	0.0546064	0.0810401	0.0735417
28.575	0.048371	0.04754	0.0782885
28.6	0.0435405	0.0574058	0.106928
28.625	0.0553825	0.0507623	0.0904805
28.65	0.10783	0.0765209	0.0923162
28.675	0.0618943	0.0755913	0.0804197
28.7	0.0374779	0.0883076	0.085799
28.725	0.0425929	0.098259	0.139003
28.75	0.0705952	0.0977142	0.111496
28.775	0.0787565	0.0879231	0.117599
28.8	0.110404	0.0906095	0.121417
28.825	0.094772	0.0691168	0.106955
28.85	0.0907555	0.0855607	0.10189
28.875	0.0892838	0.0966348	0.11436
28.9	0.0910818	0.113281	0.073198
28.925	0.0811347	0.074206	0.0698703
28.95	0.103256	0.0940929	0.078321
28.975	0.120666	0.0901408	0.0758652
29	0.124235	0.0418676	0.0433518
29.025	0.109628	0.0733298	0.0991446
29.05	0.103569	0.0738161	0.141053
29.075	0.123931	0.111775	0.126125
29.1	0.122713	0.103448	0.105381
29.125	0.145326	0.0555696	0.133584
29.15	0.103649	0.0682457	0.128126
29.175	0.131632	0.0771673	0.111513
29.2	0.136041	0.0839143	0.110475
29.225	0.131145	0.0847703	0.086868
29.25	0.110521	0.0867415	0.0767358
29.275	0.123641	0.0845031	0.0917332
29.3	0.151279	0.0998923	0.0861396
29.325	0.135394	0.0637199	0.102454
29.35	0.126739	0.0799791	0.100315
29.375	0.137867	0.0857154	0.0978449
29.4	0.128819	0.104625	0.0787592
29.425	0.0848869	0.0990883	0.0864364
29.45	0.107755	0.0880507	0.097756
29.475	0.133214	0.108586	0.0850284
29.5	0.0812987	0.110762	0.0900322
29.525	0.0837823	0.129389	0.0765659
29.55	0.102531	0.107219	0.11554
29.575	0.119299	0.0822667	0.0897562
29.6	0.0833233	0.0890932	0.124752
29.625	0.119034	0.0892836	0.114905
29.65	0.137565	0.0933621	0.124845
29.675	0.123262	0.108924	0.123339
29.7	0.106704	0.0740675	0.104732
29.725	0.107654	0.0756586	0.123721
29.75	0.107564	0.0843526	0.096487
29.775	0.12201	0.0897123	0.0918988
29.8	0.0871282	0.0793234	0.109413
29.825	0.115243	0.0598638	0.100184
29.85	0.0875517	0.073788	0.0938721
29.875	0.110569	0.069379	0.0801618
29.9	0.0980952	0.0914751	0.0935133
29.925	0.0803849	0.0838962	0.114175
29.95	0.0855074	0.125272	0.0914845
29.975	0.0677561	0.100428	0.101699
30	0.0655864	0.102534	0.0916397
30.025	0.097851	0.0854569	0.0973087
30.05	0.107897	0.0646354	0.113074
30.075	0.0852002	0.0714336	0.0909816
30.1	0.0703834	0.0936893	0.0972333
30.125	0.0946062	0.118916	0.103187
30.15	0.0578335	0.113525	0.0839691
30.175	0.0910221	0.0906054	0.0718313
30.2	0.106468	0.0775292	0.0734675
30.225	0.0934179	0.0650713	0.0808336
30.25	0.0951651	0.0906245	0.10061
30.275	0.112724	0.102958	0.091212
30.3	0.0934975	0.100235	0.0811653
30.325	0.102689	0.0819374	0.113969
30.35	0.0521379	0.0955244	0.110681
30.375	0.0560127	0.10124	0.0826439
30.4	0.0671695	0.122787	0.113837
30.425	0.0952186	0.11843	0.0975808
30.45	0.0832292	0.0901372	0.125587
30.475	0.0939331	0.0794481	0.084013
30.5	0.0914138	0.0952836	0.0720791
30.525	0.102723	0.108776	0.08083
30.55	0.143043	0.11638	0.0732529
30.575	0.132187	0.10042	0.0552829
30.6	0.149823	0.0857528	0.0472397
30.625	0.143092	0.0940501	0.0478625
30.65	0.116176	0.0838349	0.0910975
30.675	0.102339	0.0854161	0.0913637
30.7	0.0787242	0.0984585	0.0964759
30.725	0.10369	0.0842099	0.0922467
30.75	0.090111	0.109942	0.0840414
30.775	0.0885825	0.120651	0.0947815
30.8	0.112123	0.0779325	0.0891111
30.825	0.13008	0.0647153	0.0856528
30.85	0.0898854	0.0925067	0.0853313
30.875	0.0871698	0.118877	0.0619297
30.9	0.0973286	0.102407	0.0713471
30.925	0.05551	0.10937	0.0722206
30.95	0.0783571	0.0749239	0.0916397
30.975	0.105286	0.0928922	0.0778181
31	0.101388	0.0882459	0.120663
31.025	0.0800672	0.0878388	0.124084
31.05	0.0709687	0.085611	0.092187
31.075	0.103898	0.104163	0.0573855
31.1	0.0876628	0.102742	0.0916523
31.125	0.0991237	0.105643	0.0661303
31.15	0.0749651	0.0837964	0.0915849
31.175	0.0731816	0.08797	0.0945901
31.2	0.0631135	0.0774051	0.0889604
31.225	0.104137	0.0655017	0.0771221
31.25	0.0764405	0.0716113	0.0595454
31.275	0.0469706	0.125328	0.0977496
31.3	0.0633209	0.0886567	0.1003
31.325	0.0551494	0.0952688	0.104755
31.35	0.0502665	0.108598	0.0939874
31.375	0.0707084	0.0718823	0.0988148
31.4	0.111664	0.0834084	0.0984875
31.425	0.110699	0.0840532	0.112195
31.45	0.0980307	0.104384	0.154278
31.475	0.0690261	0.106	0.154503
31.5	0.0642716	0.0635079	0.132483
31.525	0.0772204	0.0587206	0.162796
31.55	0.079706	0.0849459	0.137228
31.575	0.112389	0.0718917	0.105683
31.6	0.100494	0.0752274	0.0988797
31.625	0.102551	0.0651337	0.133841
31.65	0.09113	0.091453	0.111653
31.675	0.0765544	0.0601714	0.104865
31.7	0.100235	0.0778553	0.12007
31.725	0.0938019	0.059237	0.101847
31.75	0.0725134	0.0918498	0.0955894
31.775	0.0606503	0.11323	0.0927159
31.8	0.0784517	0.101564	0.0964856
31.825	0.0696876	0.116727	0.0976893
31.85	0.0810191	0.116738	0.0701464
31.875	0.0541739	0.0614655	0.08604
31.9	0.0664468	0.0920657	0.0893253
31.925	0.0674156	0.0982223	0.0709517
31.95	0.0618822	0.0999704	0.095714
31.975	0.0874964	0.105425	0.0690925
32	0.0801915	0.0777128	0.0936798
32.025	0.108537	0.0968235	0.0985325
32.05	0.124699	0.100568	0.0803346
32.075	0.130634	0.0701108	0.104437
32.1	0.0917528	0.0859429	0.104457
32.125	0.111565	0.0587157	0.109354
32.15	0.103907	0.0360564	0.109366
32.175	0.0842918	0.0382601	0.0919369
32.2	0.0725914	0.060145	0.0639727
32.225	0.0494612	0.0602074	0.071354
32.25	0.0587931	0.0558757	0.098164
32.275	0.0581849	0.0579804	0.100345
32.3	0.0553093	0.0669973	0.11625
32.325	0.0847523	0.0417903	0.110696
32.35	0.0742487	0.0245752	0.083226
32.375	0.0659455	0.0799103	0.128172
32.4	0.0873974	0.0691121	0.0927595
32.425	0.0974369	0.0759846	0.0864995
32.45	0.104532	0.0810601	0.1122
32.475	0.107161	0.0773597	0.0858949
32.5	0.0833804	0.0844222	0.0546798
32.525	0.0715438	0.0586693	0.0874403
32.55	0.0826612	0.0515057	0.0934839
32.575	0.117175	0.073762	0.0964065
32.6	0.120696	0.0855756	0.0777528
32.625	0.0952712	0.100352	0.0674527
32.65	0.0971517	0.108184	0.0974525
32.675	0.0929583	0.0921982	0.0851239
32.7	0.0960793	0.0538919	0.0844645
32.725	0.107461	0.0607138	0.0975464
32.75	0.0784507	0.0543157	0.0964664
32.775	0.0660818	0.0536125	0.0869555
32.8	0.0998302	0.104241	0.0958392
32.825	0.0853493	0.105557	0.0873488
32.85	0.0794716	0.122537	0.0890114
32.875	0.0977835	0.0855804	0.110684
32.9	0.102817	0.0728811	0.111487
32.925	0.0910451	0.0738033	0.0998672
32.95	0.0687963	0.0731924	0.126417
32.975	0.0798238	0.0780123	0.119787
33	0.121443	0.0749791	0.134673
33.025	0.0922467	0.0502966	0.102659
33.05	0.117951	0.0534202	0.112627
33.075	0.124351	0.0614403	0.113261
33.1	0.0959969	0.0501037	0.097381
33.125	0.102391	0.0467491	0.0750735
33.15	0.113729	0.0685867	0.0629356
33.175	0.0975088	0.0557641	0.0701418
33.2	0.0571214	0.0424593	0.0768797
33.225	0.0376549	0.0492646	0.0726961
33.25	0.0838681	0.0669739	0.0899899
33.275	0.0722498	0.0506712	0.0724436
33.3	0.105392	0.0684098	0.0976881
33.325	0.0896274	0.0708945	0.0965322
33.35	0.0832076	0.0501831	0.0516888
33.375	0.0639175	0.0507693	0.093809
33.4	0.100703	0.0493899	0.0950316
33.425	0.106263	0.043143	0.0979163
33.45	0.0698903	0.0589596	0.0730067
33.475	0.0525362	0.0469157	0.0755072
33.5	0.0829221	0.0434956	0.0542621
33.525	0.101653	0.0567012	0.071633
33.55	0.0830253	0.048583	0.081689
33.575	0.109632	0.0643835	0.0820385

## Sheet: Figure 3i,j
Tent5a auto-regulation of Tent5a mRNA polyA Tail length
Figure 3i
Control	Tent5a WT
160	135
202	67
127	108
66	134
191	269
124	266
154	191
199
202
217
82
203
216
198
169
70
144
142
116
82
54
Tent5a auto-regulation of Tent5c mRNA polyA Tail length
Figure 3j
Control	Tent5a WT
179	52
138	223
97	195
109	70
108	118
178	139
79	207
108	66
156	189
128
167
45
156
97
64
70
144
142
116
82
54
