# Supplementary material for: Polyadenylation of insulin mRNA by Tent5a regulates pancreatic beta cells
Source: Nat Commun. 2026 May 20;17:7295. doi: 10.1038/s41467-026-72905-8 (PMC13402609; doi:10.1038/s41467-026-72905-8)
Supplement: Supplementary file 9 — Source Data [file 41467_2026_72905_MOESM9_ESM.zip › Figure 4 Source Data.xlsx]

## Sheet: Figure 4a
Relationship between poly(A) Tail Length Change and Change in Translation Efficiency
Figure 4a
Genes	poly(A) Tail Length Change (%)	Translation Efficiency (∆)
Pgap2	79.4487	-0.24
Plac8	58.8512	-0.02
Heatr5a	140.761	-0.15
Cpa2	84.4168	0.38
Tm7sf2	62.2047	0.39
Igfbp2	78.1752	0.14
Nme6	17.0556	-0.07
Gnas	29.5105	0.18
Ndufb11	17.3712	0.12
Gstm3;Gstm5	58.3421	0.11
Prcc	69.5233	0.14
Resp18	59.2839	0.1
Zfp955a	29.2854	-0.2
Nucb2	32.8685	-0.07
Ergic3	17.5733	0.24
Ins1	53.4906	0.17
Ins2	67.1744	0.07
Pcolce	84.4356	0.3
Nlrx1	43.162	0.02
AABR07060487.1;Cntnap2	13.4664	-0.18
Ctsb	13.272	0.18
Cd63	27.4441	0.18
Cds1	45.3519	0.17
Ifi27	14.0375	0.23
Pigm	34.1271	-0.01
Cxadrl1	51.44	0.06
Lgals3bp	17.4638	0.08
Slc25a12	27.4664	0.12
Stat4;Stat1	22.2716	0.05
Gc	45.7283	0.03
Ccdc181	21.8614	0.11
Abca7	115.901	0.12
Sirt5	13.0904	0.22
Fpgs	64.4541	0.02
Nme2	20.3585	0.15
Scg3	22.7127	-0.06
Pld3	21.3525	0.08
Rpn2	35.9339	0.06
Ctsd	33.1751	0.14
Atp2c1	36.1502	0.08
Lrpap1	17.4239	0.22
Itln1	56.2137	0.05
Trappc5	12.0381	0.09
Dpp7	44.2578	0.12
Clu	48.1042	0.11
NEWGENE_1359268;Snip1	33.4926	0.02
Cdhr2	24.5886	0.1
Xrcc2	20.4826	-0.08
Gusb	21.725	0.08
Chga	21.8766	0.06
Cdk7	32.1744	-0.06
Zfp687	26.266	0.02
Atp1a3	23.8989	0.04
Nrxn1	22.4219	-0.26
Polr1g	21.0974	0.03
Ggh	20.7568	0.04
F13b	31.4293	0.08
Rnf32	52.8536	-0.02
Vps37c	15.9816	0.08
Klhdc8a	42.992	0.23
Hexa	49.4874	0.09
Fuca1	39.7175	0.1
Ctsf	29.3971	0.07
Fam120b	20.3537	-0.09
Adgrb3	12.2086	0.04
Aplp1	26.9458	0.22
Erap1	20.4815	0.1
Itsn1	37.1683	0.04
Tmem229b	23.363	-0.14
Esrp1	18.5193	-0.02
Klk1b3	51.2256	0.21
RGD1307947	47.1255	0.04
Plbd2	15.8687	0.31
Smurf2	31.6943	-0.04
Sardh	28.8881	0.06
Grn	16.5557	0.12
Cpe	18.1436	0.03
Chgb	26.7622	-0.12
Kcnq2;Eef1a2	17.8392	-0.26
Spag5	11.9103	0.03
Tbc1d8	23.3924	0.02
Gpn3	14.3889	0.03
Psap	16.5975	0.07
Syt17	24.7588	0.15
Ctsa	31.1296	0.13
Pxn	37.6539	0.08
Slmap	35.752	0.03
Leprot	28.863	-0.16
A2m	33.867	0.01
Abhd13	23.5982	0
Gaa	22.3618	0.05
Dnaaf9	34.8036	-0.13
Noc3l	13.6446	-0.08
Cep72	23.0077	0.02
Hgfac	40.3153	-0.01
Grb7	11.8824	0.04
Tef	11.3925	0.12
Msl1	29.9225	-0.01
Fastkd3	17.7373	-0.28
Rock2	29.6794	-0.04
Dstyk	19.1099	-0.06
Ndufab1	17.0193	0.13
Esyt3	66.6407	-0.36
Clock	61.1019	-0.07
Man2b1	26.4198	0.03
Chd6	31.4365	-0.01
Ambra1	10.6293	-0.16
Tnfrsf14	52.0853	-0.28
Myh9l1;Myh9	12.7207	0.17
Mdn1	50.5872	-0.04
Polh	17.9623	0.13
Ogt	46.9325	-0.42
Cenpa	56.2784	-0.17
Slc25a16;Dna2	23.0934	-0.18
Sec24a	22.2419	-0.19
Gcfc2	20.0436	-0.1

## Sheet: Figure 4b,c
Actinomycin D on Ins1
Figure 4b
The values below represent the Relative Expression relative to t=0
	Control						Tent5a WT						Tent5a M1
	1	2	3	4	5	6	1	2	3	4	5	6	1	2	3	4	5	6
0	1.18578	1.24473	0.779615	0.943329	0.933572	0.986803	1.01279	0.906471	0.931956	0.878633	1.35504	0.981686	1.38992	1.17691	0.784584	0.820742	0.888843	1.06807
4	1.00754	0.683415	0.644313	1.04669	1.10637	0.79876	1.0163	1.10063	1.15535	1.0485	1.24258	1.12766	1.22688	1.25266	1.25701	1.31951	1.17283	1.1487
8	1.14142	1.16945	1.05763	1.12181	0.904902	1.11406	1.36446	1.20442	1.14737	1.116	1.30435	1.30888	0.942785	0.97942	0.626332	0.702222	0.91067	0.80107
16	0.620212	0.534341	0.412033	0.588793	0.635442	0.432518	0.831238	0.616996	0.759611	0.834124	0.701412	0.872564	0.537747	0.572362	0.592546	0.598739	0.477973	0.532185
24	0.578678	0.468407	0.309033	0.532493	0.549364	0.545569	0.780967	0.636545	0.797377	0.577676	0.711203	0.575678	0.393654	0.377618	0.404721	0.493116	0.432269	0.464902
Actinomycin D on Ins2
Figure 4c
The values below represent the Relative Expression relative to t=0
	Control						Tent5a WT						Tent5a M1
	1	2	3	4	5	6	1	2	3	4	5	6	1	2	3	4	5	6
0	1.17623	1.27382	0.929268	0.811783	0.945511	0.935732	1.14208	0.940609	0.88987	0.850667	1.33484	0.921251	1.47939	1.1607	0.784584	0.955945	0.795536	0.976032
4	0.95871	0.526376	0.59426	1.13616	0.978855	0.73162	1.01513	1.0656	1.07674	0.980552	1.13813	0.99424	1.18099	1.22688	1.36131	1.40932	1.16878	1.03886
8	1.03467	1.00987	1.09746	1.17623	0.864038	0.978855	1.24114	0.980552	0.97716	0.89606	1.17013	1.24977	0.855595	0.823591	0.687771	0.694959	0.817902	0.76313
16	0.477697	0.445707	0.325148	0.484365	0.530038	0.348485	0.679086	0.521835	0.627056	0.74312	0.561231	0.771997	0.432269	0.417544	0.468136	0.505226	0.393654	0.456916
24	0.639124	0.450365	0.692155	0.592204	0.46949	0.463026	0.801996	0.690956	0.836053	0.581023	0.727827	0.553504	0.363493	0.34748	0.351111	0.464902	0.41466	0.427798

## Sheet: Figure 4d,e
Ins1 FPKM levels
Figure 4d
Control	Tent5a WT	Tent5a M1
44130.3	63748.6	26230.8
35312.9	54657.5	40087
50562.5	77164	28468
Ins2 FPKM levels
Figure 4e
Control	Tent5a WT	Tent5a M1
10170.7	20514.6	7969.84
10194.7	13551.1	13256.7
14714.7	19201.7	8871.26
