# Supplementary material for: Polyadenylation of insulin mRNA by Tent5a regulates pancreatic beta cells
Source: Nat Commun. 2026 May 20;17:7295. doi: 10.1038/s41467-026-72905-8 (PMC13402609; doi:10.1038/s41467-026-72905-8)
Supplement: Supplementary file 9 — Source Data [file 41467_2026_72905_MOESM9_ESM.zip › Figure 5 Source Data.xlsx]

## Sheet: Figure 5a
Insulin Content in Ins1E Inducible cells
Figure 5a
These values represent insulin content as pg/cell
Control	Tent5a WT	Tent5a M1
0.809626	1.00426	0.713238
0.714902	0.902322	0.687627
0.804472	0.95705	0.900412
0.65517	1.03418	0.641665
0.683756	1.00295	0.617006
0.674902	1.01669	0.711674
0.628605	0.816691	0.660968
0.697954	0.895886

## Sheet: Figure 5c
Densitometry of Tricine Blot
Figure 5c
The values below represent the Fold change in antigen to Gapdh AUC values
	Control			Tent5a WT			Tent5a M1
Proinsulin	0.322211	1.44208	1.23571	17.0171	13.9094	14.7945	1.85937	3.33265	3.44759
B-chain	1.00989	1.10919	0.880914	4.81058	3.11942	8.5447	1.81264	0.870347	1.84696
Total	0.829454	1.19654	0.974007	8.01342	5.95056	10.1846	1.8249	1.51642	2.26694

## Sheet: Figure 5e
qPCR of TENT5A and TENT5C expression in hIsMTs
Figure 5e
The values below represent the Relative Expression of transcripts to 36B4
	AAV-GFP				AAV-TENT5A
TENT5A	1.02278	0.960928	1.05519	0.964264	2.54471	2.32543	2.42419	1.94194
TENT5C	1.09429	1.01748	0.989657	0.907519	1	0.904379	0.97942	0.879649

## Sheet: Figure 5f,g
Insulin Content in 11 mM glucotoxic Condition
Figure 5f
The values below reporesent insulin content in ng/MT
AAV-GFP	AAV-TENT5A
2.91797	3.9691
2.02705	3.04278
1.75241	3.74185
2.54774	2.14948
2.17812	2.57896
2.4929	3.89955
2.48595	2.39628
Insulin Content in 5.5 mM Condition
Figure 5g
The values below reporesent insulin content in ng/MT
AAV-GFP	AAV-TENT5A
18.4171	22.9143
19.6352	17.895
18.1905	22.6334
26.3301	25.1094
20.6263	17.8764
22.3842	19.3297
21.4733	17.0036

## Sheet: Figure 5h
Histogram of Ins1
Figure 5h
polyA Tail Length (nct)	Wild Type	Tent5aKO
10	2	0
20	8	0
30	11	2
40	16	0
50	29	1
60	27	4
70	63	5
80	78	5
90	120	8
100	182	11
110	242	15
120	367	23
130	452	30
140	600	35
150	646	51
160	622	48
170	560	42
180	481	38
190	340	44
200	293	40
210	231	24
220	167	23
230	181	20
240	131	25
250	106	16
260	95	18
270	82	9
280	56	12
290	69	6
300	46	5
310	28	3
320	33	3
330	35	9
340	18	6
350	23	2
360	15	5
370	11	5
380	11	4
390	11	7
400	8	2
410	6	2
420	6	1
430	10	1
440	10	1
450	7	2
460	1	0
470	4	1
480	2	2
490	3	1
500	3	1

## Sheet: Figure 5j
Relative Expression of Ins1 and Ins2 in Tent5aKO cells
Figure 5j
The values below represent the Relative Expression of transcripts to 36b4
	Wild Type					Tent5aKO
Ins1	0.869947	0.762601	1.17202	1.21757	1.05629	0.723969	0.652477	0.39202	0.35824	0.383953	0.445655
Ins2	1.02172	1.27544	1.59218	1.14552		0.655651	0.416388	0.300617	0.316659	0.357496	0.220829

## Sheet: Figure 5k,l
Actinomycin D on Ins1
Figure 5k
The values below represent the Relative Expression relative to t=0
	Wild Type						Tent5aKO
0	0.875391	0.961261	1.15509		1.00208	1.02669	1.07798	1.11987	0.909618	0.912776	0.919125	1.08548
4	0.554016	0.764718	0.845572	0.88148	0.941478	1.1042	0.964821	1.01279	0.814131	0.802923	0.958157	0.944965
8	0.948027	0.984866	0.733567	0.64977	0.831046	1.04464	1.06683	0.915945	0.80571	0.85165	0.600124	0.794618
16	0.656561	0.954621	0.652025	0.542615	0.941478	1.09278	0.58574	0.672839	0.647671	0.652176	0.548412	0.569723
24	0.48734	0.679714	0.599986	0.552099	0.37579	0.577543	0.41132	0.31498	0.114097	0.437797	0.351923	0.462759
Actinomycin D on Ins2
Figure 5l
The values below represent the Relative Expression relative to t=0
	Wild Type						Tent5aKO
0	1.02811	0.530344	1.25701		1.31039	1.11342	1.29834	0.950439	0.927659	1.07301	1.13813	0.715323
4	0.82645	0.962594	1.33793	0.709562	0.385553	0.336808	0.383332	0.468677	0.336031	0.345478	0.327977	0.468677
8	0.823591	1.22688	1.00696	0.904379	1.36131	1.09429	0.990801	0.874583	0.358903	0.368993	0.392746	0.467056
16	0.386891	0.433769	0.327598	0.787308	0.768438	0.568408	0.290511	0.653685	0.457444	0.42681	0.298679	0.500578
24	0.213159	0.267016	0.35233	0.210224	0.223756	0.194791	0.254664	0.155143	0.0854762	0.235969	0.205423	0.283548

## Sheet: Figure 5m
Ins-Flag An degradation
Figure 5m
The values below represent the Relative Abundance relative to t=0
	A32				A159
0	1.20581	0.965936	0.858565		1.07643	1.16574	0.990514	0.804548
30	0.739694	0.755236	0.709562	0.528509	1.30699	1.12994	1.15769	1.11053
60	0.427798	0.327598	0.381565	0.771105	0.933842	1.01133	0.812956	0.481714

## Sheet: Figure 5n
Insulin Content in Ins1E Inducible cells
Figure 5n
These values represent insulin content as pg/cell
Wild Type	Tent5aKO
0.80369	0.455049
0.759137	0.411557
0.670071	0.293384
0.620715	0.31241
0.629833	0.34717
0.5475	0.290339
0.579684	0.340484
0.656195	0.482606
