# Supplementary material for: Polyadenylation of insulin mRNA by Tent5a regulates pancreatic beta cells
Source: Nat Commun. 2026 May 20;17:7295. doi: 10.1038/s41467-026-72905-8 (PMC13402609; doi:10.1038/s41467-026-72905-8)
Supplement: Supplementary file 9 — Source Data [file 41467_2026_72905_MOESM9_ESM.zip › Figure 6 Source Data.xlsx]

## Sheet: Figure 6a
Volcano Plot for RNAseq comparing Tent5a WT over-expression vs Control
Figure 6a
							Thresholds
							AVG FPKM Cut off:	10	Significant:	Defined by being above FC cut off and p-value cut off
							FC cut off	0.5	Average FPKM:	Size defineid for significant genes only based on FPKM cut off
Gene Name	Log2 Fold Change	-Log10(FDR)	Significant?	Average FPKM			p-Value cut off	0.01
Tent5a	3.53623	-0.54854	YES	TRUE
Sdf2l1	2.37157	-0.375035	YES	TRUE			Average FPKM:	True: big size, False: small size
Pdia6	1.62084	-0.209739	YES	TRUE			Significant:	Yes: red, No: blue
Hm13	1.40163	-0.146635	YES	TRUE
Creld2	1.53945	-0.187365	YES	TRUE
Sec11c	1.81554	-0.259006	YES	TRUE
Atp5f1b	1.15184	-0.0613919	YES	TRUE
Cnpy2	1.19272	-0.0765395	YES	TRUE
Aldh7a1	1.34628	-0.129137	YES	TRUE
Nupr1l1	1.90797	-0.280572	YES	TRUE
Gsto1	1.43969	-0.15827	YES	TRUE
Gmds	1.5828	-0.199427	YES	TRUE
Rpn2	1.18604	-0.0741	YES	TRUE
Cr1l	1.06224	-0.0262209	YES	TRUE
Manf	1.3113	-0.117701	YES	TRUE
Ccs	1.29903	-0.113618	YES	TRUE
Rexo2	1.22781	-0.0891327	YES	TRUE
Slc35b1	1.51294	-0.179823	YES	TRUE
LOC108351137	0.917985	0.0371642	YES	TRUE
Tpt1	1.04259	-0.018115	YES	TRUE
Pdia4	1.47024	-0.167389	YES	TRUE
Psmb3	1.58139	-0.199038	YES	TRUE
Ctsl	1.04332	-0.0184174	YES	TRUE
ST7	1.65479	-0.218742	YES	FALSE
Tecr	1.18154	-0.0724501	YES	TRUE
Abcc8	1.08891	-0.0369937	YES	TRUE
Asna1	1.01134	-0.00489888	YES	TRUE
Mrpl37	1.22416	-0.0878388	YES	TRUE
Hsp90b1	1.68189	-0.225797	YES	TRUE
Maged1	1.28815	-0.109966	YES	TRUE
Erlec1	1.42646	-0.154258	YES	TRUE
Tram1	1.06433	-0.0270754	YES	TRUE
Rnaset2	1.22078	-0.0866361	YES	TRUE
Reep5	0.946554	0.0238545	YES	TRUE
Decr1	1.15803	-0.0637217	YES	TRUE
Pdia3	1.02233	-0.00959191	YES	TRUE
Clptm1	0.881739	0.05466	YES	TRUE
Phpt1	0.851693	0.0697169	YES	TRUE
Vkorc1	0.989574	0.00455177	YES	TRUE
Nme1	1.0952	-0.0394942	YES	TRUE
Atp5pf	1.05779	-0.0243992	YES	TRUE
Ptprn2	0.852551	0.0692798	YES	TRUE
Lpcat3	1.07428	-0.0311177	YES	TRUE
Pycr1	2.95098	-0.469966	YES	FALSE
Copz2	1.45528	-0.162945	YES	FALSE
Npy	1.24693	-0.0958428	YES	TRUE
Hsd17b10	1.26251	-0.101234	YES	TRUE
Cst3	0.853406	0.0688445	YES	TRUE
Rpl7	1.03816	-0.0162662	YES	TRUE
Ndufb5	1.18991	-0.0755143	YES	TRUE
Ndufc2	1.07389	-0.0309613	YES	TRUE
Emb	0.866307	0.0623279	YES	TRUE
Fuca2	0.964919	0.0155091	YES	TRUE
Ppia	0.874465	0.0582574	YES	TRUE
Rcn3	2.91451	-0.464566	YES	FALSE
Ift20	1.16252	-0.0654018	YES	TRUE
Hexb	1.03782	-0.0161221	YES	TRUE
Prdx5	1.09874	-0.0408966	YES	TRUE
Prkcsh	0.800442	0.0966701	YES	TRUE
Vps28	1.03935	-0.0167603	YES	TRUE
Tbcb	1.49396	-0.17434	YES	TRUE
Ogfod3	1.01894	-0.0081475	YES	TRUE
Pld3	1.01627	-0.00701014	YES	TRUE
Sod1	0.97143	0.0125884	YES	TRUE
Sin3b	1.30466	-0.115497	YES	TRUE
Maged2	1.60248	-0.204793	YES	TRUE
Timp2	1.21169	-0.0833907	YES	FALSE
Tmed3	1.22323	-0.0875081	YES	TRUE
Tspan6	0.832165	0.0797906	YES	TRUE
Hspa5	1.07636	-0.0319572	YES	TRUE
Slc17a9	1.20271	-0.0801615	YES	FALSE
LOC103690996	0.684879	0.164386	YES	TRUE
Nomo1	1.00447	-0.00193869	YES	TRUE
Eef1b2	0.80695	0.0931536	YES	TRUE
Kdelr3	1.73251	-0.238675	YES	TRUE
Bloc1s1	0.821692	0.0852911	YES	TRUE
Cpn1	0.825436	0.0833167	YES	TRUE
Rpn1	1.2374	-0.0925099	YES	TRUE
Ddost	1.20521	-0.081062	YES	TRUE
LOC100362366	0.751467	0.12409	YES	TRUE
Ctsf	1.07048	-0.0295792	YES	TRUE
Lamp2	0.807025	0.093113	YES	TRUE
Fam114a1	1.43796	-0.157747	YES	TRUE
Fam162a	0.832761	0.0794794	YES	TRUE
Ndufb11	1.15691	-0.0632985	YES	TRUE
Ikbip	1.21092	-0.0831153	YES	TRUE
Rnpep	1.70845	-0.232603	YES	TRUE
Uchl1	0.941234	0.0263023	YES	TRUE
Impdh1	0.761256	0.118469	YES	TRUE
Cope	1.69999	-0.230445	YES	TRUE
Ndufs3	1.2505	-0.0970824	YES	TRUE
Bcap31	1.03354	-0.0143257	YES	TRUE
Pomp	1.15847	-0.0638837	YES	TRUE
Syvn1	0.660512	0.180119	YES	TRUE
LOC108348142	0.948146	0.023125	YES	TRUE
Macrod1	1.10126	-0.04189	YES	TRUE
Hyi	1.44601	-0.16017	YES	TRUE
Vbp1	1.20449	-0.0808025	YES	TRUE
Ppib	1.28582	-0.10918	YES	TRUE
Uba52	0.690493	0.160841	YES	TRUE
Atp5pd	1.07679	-0.0321313	YES	TRUE
Sec13	0.920562	0.0359471	YES	TRUE
Eef1d	0.761602	0.118272	YES	TRUE
Retsat	1.02961	-0.0126727	YES	TRUE
Gba	0.793255	0.100587	YES	TRUE
Dnajb11	1.4389	-0.158029	YES	TRUE
Hyou1	0.977783	0.00975743	YES	TRUE
Hypk	1.01077	-0.00465058	YES	TRUE
Lamtor2	0.825326	0.0833745	YES	TRUE
P3h1	1.63442	-0.213363	YES	FALSE
Snd1	0.638204	0.195041	YES	TRUE
Serf2	1.12725	-0.0520187	YES	TRUE
Polr2f	1.4243	-0.153602	YES	TRUE
Ndufa13	1.14078	-0.0572017	YES	TRUE
Dapk3	1.34256	-0.127935	YES	TRUE
Eef1g	0.928698	0.0321256	YES	TRUE
Fdps	0.998026	0.000858219	YES	TRUE
Hint1	1.11916	-0.0488923	YES	TRUE
Asns	0.737494	0.132242	YES	TRUE
Aldh18a1	1.60506	-0.20549	YES	TRUE
Ndufa11	0.96394	0.01595	YES	TRUE
Tmsb10	0.628844	0.201457	YES	TRUE
Psme2	0.874719	0.0581316	YES	TRUE
Gmppb	0.826262	0.0828821	YES	TRUE
Ganab	0.741815	0.129704	YES	TRUE
Uba5	0.948469	0.0229767	YES	TRUE
Dad1	1.20507	-0.0810111	YES	TRUE
Ergic3	1.0564	-0.0238302	YES	TRUE
Rnasek	0.790534	0.102079	YES	TRUE
Rpl32	0.937278	0.0281316	YES	TRUE
Sts	1.38994	-0.142995	YES	FALSE
Rpl41	0.775875	0.110208	YES	TRUE
Chmp2a	1.05056	-0.0214218	YES	TRUE
Ubl5	1.25716	-0.0993893	YES	TRUE
Cd63	1.13957	-0.0567416	YES	TRUE
Serp1	0.811112	0.0909191	YES	TRUE
Phb	1.02781	-0.0119111	YES	TRUE
Glb1	0.874303	0.0583383	YES	TRUE
Gcg	1.0776	-0.0324589	YES	TRUE
Ctsd	0.801782	0.0959437	YES	TRUE
Mxd4	0.856949	0.0670452	YES	TRUE
Tmem248	1.2555	-0.0988152	YES	TRUE
Zdhhc9	0.828139	0.0818969	YES	TRUE
Ssr4	1.40552	-0.147837	YES	TRUE
Txndc15	0.720051	0.142637	YES	TRUE
Lamp1	0.551628	0.258354	YES	TRUE
Tm9sf2	0.765231	0.116207	YES	TRUE
Isyna1	0.759789	0.119307	YES	TRUE
Pofut2	0.937934	0.0278277	YES	TRUE
Dnajc3	1.59085	-0.201628	YES	TRUE
P4hb	0.881196	0.0549277	YES	TRUE
Rpl5	1.01093	-0.00472148	YES	TRUE
Ugt1a5	0.641682	0.19268	YES	TRUE
Uso1	0.591928	0.227731	YES	TRUE
Ctps2	0.703054	0.153011	YES	TRUE
Cox5b	0.709061	0.149317	YES	TRUE
Ndufv2	0.793964	0.100199	YES	TRUE
Clptm1l	0.799944	0.0969402	YES	TRUE
Psme1	0.781787	0.106912	YES	TRUE
Slc39a7	0.588205	0.230471	YES	TRUE
P4ha1	1.04779	-0.0202742	YES	TRUE
Ift27	1.0288	-0.0123298	YES	TRUE
Atp5po	0.949868	0.0223368	YES	TRUE
Catsper2	0.981427	0.00814191	YES	FALSE
Bhlha15	0.882181	0.0544423	YES	FALSE
Eif3c	0.952164	0.0212882	YES	TRUE
Lman1	1.1005	-0.0415881	YES	TRUE
AABR07071244.1	0.89663	0.0473867	YES	TRUE
Ndufa5	1.23506	-0.0916896	YES	TRUE
Rpl35	0.698996	0.155525	YES	TRUE
Surf4	1.14193	-0.0576388	YES	TRUE
LOC100360846	1.37032	-0.136822	YES	TRUE
Rpl11	0.913177	0.0394451	YES	TRUE
Atp6v1f	0.764436	0.116659	YES	TRUE
Srpra	0.844099	0.0736065	YES	TRUE
Ins1	0.798399	0.0977799	YES	TRUE
Ndufa12	1.14965	-0.0605668	YES	TRUE
Lamb1	0.779722	0.10806	YES	FALSE
Fibp	1.04923	-0.0208722	YES	TRUE
Bcan	1.15234	-0.0615789	YES	FALSE
Sec11a	0.610991	0.213965	YES	TRUE
Hdlbp	0.602467	0.220067	YES	TRUE
Aco2	0.640799	0.193278	YES	TRUE
Ndufb4	1.39781	-0.145447	YES	TRUE
Ggcx	1.14808	-0.0599709	YES	TRUE
Tmem208	1.08312	-0.0346755	YES	TRUE
Nme2	0.978431	0.00946997	YES	TRUE
Gpx4	1.00397	-0.00172246	YES	TRUE
Rpl4	0.663004	0.178484	YES	TRUE
Piga	1.03563	-0.0152033	YES	FALSE
Psenen	0.646423	0.189483	YES	TRUE
Nucb2	1.72638	-0.237136	YES	TRUE
Fkbp2	1.2673	-0.102878	YES	TRUE
Tubb3	-0.737427	#NUM!	YES	TRUE
Snurf	0.840351	0.0755393	YES	TRUE
LOC100361854	0.561261	0.250835	YES	TRUE
Krtcap2	1.38961	-0.142893	YES	TRUE
LOC103694875	1.61484	-0.208129	YES	FALSE
Derl3	1.61484	-0.208129	YES	FALSE
Rpl14	0.645108	0.190368	YES	TRUE
Slc22a17	1.0463	-0.0196577	YES	TRUE
Herpud1	0.805852	0.0937445	YES	TRUE
Bsg	0.754505	0.122338	YES	TRUE
Gas2l3	-0.667734	#NUM!	YES	FALSE
Tomm7	0.761358	0.118411	YES	TRUE
Lars	0.507656	0.29443	YES	TRUE
Ndufa3	1.1377	-0.0560291	YES	TRUE
Aga	1.05743	-0.0242529	YES	TRUE
Ssr1	0.551887	0.25815	YES	TRUE
Tmem169	-1.16946	#NUM!	YES	FALSE
LOC108348172	0.784734	0.105277	YES	TRUE
Atg13	0.65357	0.184708	YES	TRUE
Yipf2	0.954646	0.0201575	YES	TRUE
Sort1	0.977357	0.00994687	YES	FALSE
Anxa7	0.703574	0.15269	YES	TRUE
Anxa5	0.748936	0.125555	YES	TRUE
Itm2b	0.736682	0.13272	YES	TRUE
Uqcrq	1.05107	-0.0216327	YES	TRUE
Rpl21	0.996664	0.00145143	YES	TRUE
Cox17	0.864262	0.0633543	YES	TRUE
Scfd1	0.58669	0.231591	YES	TRUE
Tmem59l	0.869355	0.0608028	YES	FALSE
Stx8	0.896979	0.0472178	YES	TRUE
Lrpap1	0.562564	0.249828	YES	TRUE
Taldo1	1.03425	-0.0146268	YES	TRUE
Thyn1	0.816773	0.0878987	YES	TRUE
Cct7	0.66419	0.177708	YES	TRUE
Gnas	0.80546	0.093956	YES	TRUE
Kpna2	-0.787908	#NUM!	YES	TRUE
Ly49i4	0.728549	0.137541	YES	TRUE
Psmc3	0.733921	0.13435	YES	TRUE
Tmem59	0.817458	0.0875343	YES	TRUE
Chek1	0.691065	0.160481	YES	TRUE
Eif3k	0.579731	0.236773	YES	TRUE
Tmem30a	0.559387	0.252288	YES	TRUE
Magt1	0.673092	0.171925	YES	TRUE
Fbl	0.544757	0.263797	YES	TRUE
Naa38	0.743189	0.1289	YES	TRUE
Bag1	0.826017	0.0830111	YES	TRUE
Ndufa6	0.67384	0.171443	YES	TRUE
RGD735065	0.940999	0.026411	YES	TRUE
Sez6l2	0.716265	0.144926	YES	TRUE
Naxe	0.754114	0.122563	YES	TRUE
Atox1	1.16335	-0.0657111	YES	TRUE
Ndufb8	1.2606	-0.100577	YES	TRUE
Pfkl	0.67704	0.169386	YES	TRUE
Yif1a	0.669271	0.174398	YES	TRUE
Sytl4	-0.564753	#NUM!	YES	TRUE
Ndufb2	0.928452	0.0322405	YES	TRUE
Polr2j	1.06415	-0.0270031	YES	TRUE
Stub1	0.789622	0.102581	YES	TRUE
Calr3	1.68939	-0.227729	YES	FALSE
Efna3	-1.27211	#NUM!	YES	TRUE
Dhrs1	0.750224	0.124809	YES	TRUE
Hbs1l	0.550535	0.259215	YES	TRUE
Prkcz	0.782634	0.106441	YES	FALSE
Skiv2l	0.960718	0.0174039	YES	TRUE
Erap1	0.838698	0.0763942	YES	TRUE
Jmjd8	0.952473	0.0211474	YES	TRUE
Spcs1	0.561447	0.250691	YES	TRUE
Cpsf3	0.743702	0.128601	YES	TRUE
Sar1a	0.612504	0.212891	YES	TRUE
Pdgfrl	0.988486	0.00502938	YES	TRUE
Ahsa1	0.758684	0.119939	YES	TRUE
Snf8	0.758234	0.120197	YES	TRUE
Cln3	0.638611	0.194764	YES	TRUE
Sdf4	0.77379	0.111377	YES	TRUE
Ssr2	1.37936	-0.139676	YES	TRUE
Mrpl23	0.978409	0.00947938	YES	TRUE
Knstrn	-0.594031	#NUM!	YES	TRUE
Abhd12	0.847133	0.0720485	YES	TRUE
Kif11	-0.604407	#NUM!	YES	TRUE
Smim14	1.13014	-0.0531308	YES	TRUE
Erp44	0.928817	0.0320697	YES	TRUE
AABR07049994.1	1.23691	-0.0923379	YES	TRUE
Tspan7	0.720692	0.14225	YES	TRUE
Plpp5	0.70558	0.151454	YES	TRUE
Atp5mf	0.768296	0.114471	YES	TRUE
Gpaa1	1.19343	-0.0767972	YES	TRUE
Bet1	0.564398	0.248414	YES	TRUE
Lama5	-0.946066	#NUM!	YES	FALSE
Uqcrh	0.794388	0.0999674	YES	TRUE
Kifc1	-0.554258	#NUM!	YES	TRUE
Rpl23a	0.837202	0.0771699	YES	TRUE
Pink1	0.810327	0.0913399	YES	TRUE
Sec61g	1.39173	-0.143556	YES	TRUE
Anapc13	0.972643	0.0120463	YES	TRUE
Tbca	0.732027	0.135473	YES	TRUE
Saraf	0.975282	0.0108696	YES	TRUE
Sirt2	0.777979	0.109032	YES	TRUE
Qsox1	0.721234	0.141924	YES	TRUE
Wnk3	-0.962831	#NUM!	YES	FALSE
Tmem106a	-1.64596	#NUM!	YES	FALSE
Os9	1.09561	-0.039657	YES	TRUE
Ndufa9	0.898617	0.0464253	YES	TRUE
Tf	0.679671	0.167701	YES	TRUE
Idh3g	0.541744	0.266206	YES	TRUE
Ltbp3	0.713349	0.146698	YES	TRUE
Atp5f1a	0.916624	0.0378088	YES	TRUE
Trappc2l	0.873781	0.0585972	YES	TRUE
Stt3b	0.45012	0.346672	NO	FALSE
Dhrs7	0.83244	0.0796471	YES	TRUE
Atp1a3	-1.10344	#NUM!	YES	TRUE
Itfg1	0.620086	0.207548	YES	TRUE
Enpp2	0.721224	0.14193	YES	TRUE
Aldh1l2	1.8825	-0.274735	YES	FALSE
Rpl36al	0.857889	0.0665688	YES	TRUE
Rps19	0.728411	0.137624	YES	TRUE
Snrpd2	1.27773	-0.106438	YES	TRUE
Afg3l1	0.661956	0.179171	YES	TRUE
Dap	1.0352	-0.0150241	YES	TRUE
Yipf5	0.449191	0.347569	NO	FALSE
Mars	0.510777	0.291769	YES	TRUE
Cox6b1	0.925396	0.0336725	YES	TRUE
Hint2	1.03	-0.0128364	YES	TRUE
Gne	0.641643	0.192707	YES	TRUE
Nudt14	1.20244	-0.0800623	YES	TRUE
Ins2	0.805523	0.0939223	YES	TRUE
Aamp	0.482948	0.316099	NO	FALSE
Tubb5	-0.507734	#NUM!	YES	TRUE
Erp29	0.858289	0.0663665	YES	TRUE
Txndc5	0.684643	0.164536	YES	TRUE
Calr	1.22857	-0.0893989	YES	TRUE
Uqcrb	0.58442	0.233275	YES	TRUE
Atp5md	0.869636	0.0606623	YES	TRUE
Tmem214	0.480057	0.318707	NO	FALSE
Nme3	0.591244	0.228234	YES	TRUE
Cntnap5c	0.692293	0.15971	YES	FALSE
Ezh2	-0.571092	#NUM!	YES	TRUE
Gpr108	0.68476	0.164462	YES	TRUE
Cip2a	-0.629351	#NUM!	YES	TRUE
Tnni3k	0.541271	0.266585	YES	TRUE
Hepacam2	0.600415	0.221548	YES	TRUE
Tmem39a	0.533151	0.27315	YES	TRUE
Tgfbi	0.738113	0.131877	YES	TRUE
Dpagt1	0.682397	0.165963	YES	TRUE
Vps41	0.562043	0.25023	YES	TRUE
Rpl19	0.921106	0.0356903	YES	TRUE
Ciao2b	0.835431	0.0780895	YES	TRUE
LOC103694877	1.04666	-0.0198053	YES	TRUE
Mif	1.04666	-0.0198053	YES	TRUE
Rpsa	0.538698	0.268655	YES	TRUE
Uxt	0.710858	0.148217	YES	TRUE
Cul7	0.771005	0.112943	YES	TRUE
Mtch2	0.6771	0.169347	YES	TRUE
Ndufv1	0.804955	0.0942286	YES	TRUE
Cgn	-1.07083	#NUM!	YES	FALSE
Sec16a	0.494138	0.306152	NO	FALSE
Ero1a	0.631463	0.199652	YES	TRUE
Scp2	0.610238	0.214501	YES	TRUE
AABR07044397.1	0.541289	0.26657	YES	TRUE
Zfp354c	0.776198	0.110027	YES	FALSE
Uggt1	0.471797	0.326245	NO	FALSE
Ywhag	-0.52453	#NUM!	YES	TRUE
Mpdu1	0.747006	0.126676	YES	TRUE
Gpr180	0.586915	0.231425	YES	TRUE
Egfl7	1.05794	-0.0244608	YES	FALSE
Calm1	0.465999	0.331615	NO	FALSE
Nop10	0.837116	0.0772142	YES	TRUE
Atp6ap1	0.628164	0.201927	YES	TRUE
Eno1	0.702337	0.153454	YES	TRUE
Nucb1	0.773687	0.111435	YES	TRUE
Bex4	1.22656	-0.0886897	YES	TRUE
Psmb7	0.937251	0.0281441	YES	TRUE
AABR07063281.1	0.593797	0.226362	YES	TRUE
Ntrk1	1.2137	-0.0841098	YES	TRUE
Nedd8	0.768979	0.114086	YES	TRUE
Tmem147	1.27588	-0.10581	YES	TRUE
Cct8	0.595329	0.225243	YES	TRUE
Hbegf	-0.72417	#NUM!	YES	TRUE
Rabac1	1.50136	-0.176485	YES	TRUE
Atp5me	0.963887	0.0159737	YES	TRUE
Slc1a4	0.642592	0.192065	YES	FALSE
Cetn2	0.664372	0.177589	YES	TRUE
Rtn4rl1	-0.442061	#NUM!	NO	FALSE
Abcb6	0.661	0.179799	YES	TRUE
Iqgap3	-0.697352	#NUM!	YES	TRUE
Fbxo2	0.607074	0.216758	YES	TRUE
Ywhaz	-0.378819	#NUM!	NO	FALSE
Park7	1.0003	-0.000130673	YES	TRUE
A1bg	0.875057	0.0579636	YES	TRUE
Ccnf	-0.52073	#NUM!	YES	TRUE
Ndufa8	0.590086	0.229085	YES	TRUE
Csnk2b	0.449642	0.347134	NO	FALSE
Rpl6	0.728987	0.13728	YES	TRUE
Glul	-0.638003	#NUM!	YES	TRUE
Tm9sf4	0.555617	0.255225	YES	TRUE
Cnnm2	0.652916	0.185143	YES	FALSE
Cpa2	1.92123	-0.28358	YES	FALSE
Tmem63c	-0.652571	#NUM!	YES	FALSE
AABR07028352.1	-0.69659	#NUM!	YES	TRUE
Fam114a1l1	1.49204	-0.17378	YES	FALSE
Anxa4	-0.446808	#NUM!	NO	FALSE
Mcf2l	-0.63071	#NUM!	YES	TRUE
Rnf5	0.497467	0.303235	NO	FALSE
Cited1	1.76229	-0.246079	YES	FALSE
Ptprn	0.484038	0.315121	NO	FALSE
Rpl13	0.886285	0.0524266	YES	TRUE
Tle3	-0.541145	#NUM!	YES	TRUE
B3gnt3	-0.726771	#NUM!	YES	TRUE
Pcbd2	0.930991	0.0310547	YES	TRUE
Dpm3	1.59714	-0.203343	YES	TRUE
Cdr2	0.625586	0.203713	YES	FALSE
Tmem50a	0.552568	0.257614	YES	TRUE
Pdia5	0.700268	0.154736	YES	FALSE
Tppp3	-1.11791	#NUM!	YES	FALSE
Scg3	0.816536	0.0880246	YES	TRUE
Babam2	0.685651	0.163897	YES	TRUE
Zfp386	0.516757	0.286714	YES	TRUE
Chchd6	0.87195	0.0595085	YES	TRUE
Oat	0.835147	0.078237	YES	TRUE
Fis1	0.706399	0.15095	YES	TRUE
Cdh24	-0.768539	#NUM!	YES	TRUE
Stoml2	0.737522	0.132225	YES	TRUE
Pigx	1.18382	-0.0732849	YES	TRUE
Bag6	0.428759	0.367786	NO	FALSE
Rps23	0.766366	0.115564	YES	TRUE
Psmb5	1.21965	-0.0862358	YES	TRUE
Slc17a5	0.630187	0.20053	YES	FALSE
Rpl27a	0.642314	0.192253	YES	TRUE
Spcs3	0.436981	0.359538	NO	FALSE
Tmem263	0.509457	0.292893	YES	TRUE
Ncapg	-0.658199	#NUM!	YES	FALSE
Sec61b	1.10941	-0.0450914	YES	TRUE
Armc9	0.590207	0.228996	YES	TRUE
F13b	0.834212	0.0787235	YES	FALSE
Elob	1.1412	-0.0573614	YES	TRUE
Trabd	0.438514	0.358017	NO	FALSE
Spc25	-0.535034	#NUM!	YES	TRUE
Hmox1	-0.983184	#NUM!	YES	TRUE
Urod	0.634166	0.197797	YES	TRUE
Ubl7	0.752977	0.123218	YES	TRUE
AABR07059663.1	-1.8087	#NUM!	YES	FALSE
Arl2bp	0.457102	0.339987	NO	FALSE
Taf3	0.763152	0.117389	YES	TRUE
Crlf2	1.14543	-0.0589675	YES	TRUE
Spcs2	0.51237	0.290416	YES	TRUE
AC111885.1	0.63335	0.198356	YES	FALSE
Swi5	0.53412	0.272361	YES	TRUE
Ptpn7	-1.3837	#NUM!	YES	FALSE
Kif22	-0.445537	#NUM!	NO	FALSE
Kcnab3	-0.953112	#NUM!	YES	FALSE
Mdh2	0.799317	0.097281	YES	TRUE
Myl6	0.734303	0.134125	YES	TRUE
Cyp20a1	0.705921	0.151244	YES	TRUE
Lmf2	0.458851	0.338328	NO	FALSE
Ostc	1.41874	-0.151903	YES	TRUE
Arf1	0.583536	0.233933	YES	TRUE
Syt5	0.398869	0.399169	NO	FALSE
Tctex1d2	0.74715	0.126592	YES	TRUE
Prc1	-0.603456	#NUM!	YES	TRUE
Spag8	1.08768	-0.0365023	YES	FALSE
Hsp90ab1	0.490084	0.309729	NO	FALSE
Romo1	0.953162	0.0208334	YES	TRUE
Mcee	0.701827	0.15377	YES	TRUE
Clstn2	0.462061	0.335301	NO	FALSE
Sel1l	0.418246	0.378569	NO	FALSE
Tmbim4	1.39322	-0.144019	YES	TRUE
Adam15	0.881301	0.0548756	YES	TRUE
Slc30a7	0.496982	0.303659	NO	FALSE
Gpr162	-0.813744	#NUM!	YES	TRUE
P3h4	0.643823	0.191234	YES	TRUE
Pafah1b3	0.86549	0.0627381	YES	TRUE
Tmsb4x	1.10568	-0.0436298	YES	TRUE
Pet100	0.53214	0.273974	YES	TRUE
Praf2	0.986833	0.00575623	YES	FALSE
Eif3h	0.50129	0.299911	YES	TRUE
Fam163b	-0.393842	#NUM!	NO	FALSE
Myo1a	-1.27677	#NUM!	YES	FALSE
Glod4	0.640745	0.193315	YES	TRUE
Hpcal1	-0.55513	#NUM!	YES	TRUE
Cenpa	-0.703969	#NUM!	YES	TRUE
MGC108823	-1.21964	#NUM!	YES	FALSE
Dpysl5	-0.57654	#NUM!	YES	TRUE
Gast	1.98231	-0.297171	YES	FALSE
Eif3g	0.467845	0.329898	NO	FALSE
Inpp5f	-0.517657	#NUM!	YES	TRUE
Pcsk2	0.643843	0.19122	YES	TRUE
Col20a1	1.25704	-0.0993478	YES	FALSE
Copa	0.421903	0.374787	NO	FALSE
Racgap1	-0.642332	#NUM!	YES	TRUE
Dhps	0.535974	0.270856	YES	TRUE
Ncstn	0.378176	0.422306	NO	FALSE
Edem2	0.856205	0.0674223	YES	TRUE
Kif2c	-0.473248	#NUM!	NO	FALSE
Rims3	-0.600059	#NUM!	YES	TRUE
Mboat7l1	0.52771	0.277605	YES	TRUE
Cdk5rap3	0.566875	0.246513	YES	TRUE
Pccb	0.653723	0.184606	YES	TRUE
Irf7	-1.19276	#NUM!	YES	FALSE
Igf2r	-0.465512	#NUM!	NO	FALSE
Cyp27b1	1.09589	-0.0397655	YES	FALSE
Scamp4	0.902758	0.0444285	YES	TRUE
Atp13a1	0.703369	0.152816	YES	TRUE
Rps24	0.717044	0.144454	YES	TRUE
B4galt1	-0.564025	#NUM!	YES	FALSE
LOC679739	0.592932	0.226995	YES	TRUE
LOC100912599	0.592932	0.226995	YES	TRUE
Taf10	0.552647	0.257552	YES	TRUE
Aig1	0.638144	0.195081	YES	TRUE
Gpsm2	-0.596803	#NUM!	YES	FALSE
Adamts7	-1.49691	#NUM!	YES	FALSE
Rpl18a	0.588139	0.23052	YES	TRUE
Tgfa	-0.480736	#NUM!	NO	FALSE
Pnpla7	0.771661	0.112573	YES	FALSE
Rpl30	0.502568	0.298805	YES	TRUE
Fkbp5	-0.488296	#NUM!	NO	FALSE
Eif2ak3	0.540021	0.267589	YES	FALSE
Ube2c	-0.607429	#NUM!	YES	TRUE
Ripply3	-0.591754	#NUM!	YES	TRUE
Hspa12a	-1.16086	#NUM!	YES	FALSE
LOC681410	-0.468347	#NUM!	NO	FALSE
Prrc1	0.649418	0.187476	YES	TRUE
Pcsk5	0.667353	0.175644	YES	FALSE
Kif23	-0.685384	#NUM!	YES	TRUE
Ocln	-0.51739	#NUM!	YES	TRUE
LOC100912604	0.599506	0.222206	YES	TRUE
Anxa6	1.62156	-0.209933	YES	FALSE
Alg12	0.464085	0.333402	NO	FALSE
Aurkb	-0.426288	#NUM!	NO	FALSE
Adipor1	0.586415	0.231795	YES	TRUE
Txnrd1	-0.538634	#NUM!	YES	TRUE
Kif20a	-0.504178	#NUM!	YES	TRUE
Gpsm1	-0.713268	#NUM!	YES	TRUE
Slc39a10	-0.455659	#NUM!	NO	FALSE
Selenom	0.975923	0.0105844	YES	TRUE
Specc1	-0.555965	#NUM!	YES	FALSE
Dnpep	0.626907	0.202797	YES	TRUE
Morn2	0.908272	0.0417841	YES	FALSE
Cand2	-0.520668	#NUM!	YES	TRUE
Serping1	1.06837	-0.028722	YES	FALSE
Yif1b	1.12783	-0.0522437	YES	TRUE
Cox4i1	0.846818	0.0722097	YES	TRUE
LOC103689949	-3.45282	#NUM!	YES	FALSE
Sec23b	0.429864	0.366669	NO	FALSE
Foxm1	-0.502674	#NUM!	YES	TRUE
Suclg1	0.555867	0.255029	YES	TRUE
Ddx25	0.657864	0.181864	YES	TRUE
Ano9	-1.29917	#NUM!	YES	FALSE
Rint1	0.582986	0.234342	YES	TRUE
Sil1	0.86708	0.0619408	YES	TRUE
Aip	0.637692	0.195389	YES	TRUE
RGD1564614	0.594177	0.226084	YES	TRUE
LOC100360057	0.75815	0.120245	YES	TRUE
Mybl2	-0.467064	#NUM!	NO	FALSE
LOC498555	0.96521	0.0153781	YES	TRUE
Slc39a13	0.851303	0.0699161	YES	TRUE
Slc2a13	1.00302	-0.00131013	YES	FALSE
Mitf	0.98117	0.00825554	YES	FALSE
Rpl28	0.51081	0.29174	YES	TRUE
Mdh1	0.983469	0.00723918	YES	TRUE
LOC100911713	1.08637	-0.0359778	YES	TRUE
Slc12a4	-1.08956	#NUM!	YES	FALSE
Nfxl1	0.423113	0.373543	NO	FALSE
Hmmr	-0.60693	#NUM!	YES	TRUE
Tkt	0.62379	0.204961	YES	TRUE
Clybl	0.943692	0.0251696	YES	FALSE
Tm2d2	0.461121	0.336185	NO	FALSE
Gc	0.554966	0.255734	YES	TRUE
Ros1	1.42607	-0.154141	YES	FALSE
Troap	-0.564656	#NUM!	YES	TRUE
Cox7b	0.740015	0.13076	YES	TRUE
Ifitm2	0.759376	0.119543	YES	TRUE
Shc2	-0.478938	#NUM!	NO	FALSE
Serpini1	0.610177	0.214544	YES	FALSE
Fxn	0.575519	0.23994	YES	TRUE
Atp5f1e	0.607589	0.21639	YES	TRUE
Arcn1	0.359725	0.44403	NO	FALSE
Tuba4a	-0.534632	#NUM!	YES	TRUE
Fahd2a	0.686262	0.16351	YES	FALSE
Ahctf1	-0.417525	#NUM!	NO	FALSE
LOC103689986	0.942272	0.0258236	YES	TRUE
Vdac1	-0.397329	#NUM!	NO	FALSE
Sdhb	0.451059	0.345767	NO	FALSE
Rps7	0.435965	0.360549	NO	FALSE
Cad	0.648907	0.187818	YES	TRUE
Sept4	1.17935	-0.0716435	YES	FALSE
Grm2	-1.3866	#NUM!	YES	FALSE
Samd9	-0.752349	#NUM!	YES	FALSE
Pigt	0.617762	0.209179	YES	TRUE
Mapkapk3	0.907798	0.0420109	YES	FALSE
Stx5	0.400424	0.39748	NO	FALSE
Emc7	0.596373	0.224482	YES	TRUE
Bmp1	0.550324	0.259382	YES	TRUE
Ndufs7	1.02002	-0.00860734	YES	TRUE
Spag5	-0.382776	#NUM!	NO	FALSE
Hsd17b4	0.431563	0.364956	NO	FALSE
Igfbp7	0.47117	0.326823	NO	FALSE
Evpl	-0.917353	#NUM!	YES	FALSE
Fam83d	-0.526792	#NUM!	YES	TRUE
B4galt5	-0.545269	#NUM!	YES	TRUE
Slc30a5	0.498801	0.302073	NO	FALSE
Aurka	-0.560017	#NUM!	YES	TRUE
Fhod3	-0.579222	#NUM!	YES	TRUE
Rassf3	-0.476123	#NUM!	NO	FALSE
LOC100911516	1.09211	-0.0382674	YES	TRUE
Fggy	1.20448	-0.0807981	YES	FALSE
Lyzl1	1.0384	-0.0163661	YES	FALSE
Cd47	0.534402	0.272132	YES	TRUE
Rpl13a	0.4394	0.35714	NO	FALSE
Eef1a1	0.412832	0.384227	NO	FALSE
Pla2g4b	0.749144	0.125435	YES	FALSE
Cst6	0.744852	0.12793	YES	TRUE
Srgap1	-0.858246	#NUM!	YES	FALSE
Atf5	0.832106	0.0798213	YES	TRUE
Atp5if1	0.550415	0.25931	YES	TRUE
Il17rb	-1.58002	#NUM!	YES	TRUE
Vegfb	0.451442	0.345398	NO	FALSE
Psph	0.738798	0.131474	YES	TRUE
Resp18	0.766258	0.115625	YES	TRUE
Frmpd1	-0.895081	#NUM!	YES	FALSE
Arhgap11a	-0.392245	#NUM!	NO	FALSE
Papss1	0.40836	0.388957	NO	FALSE
Rab3c	0.636972	0.195879	YES	TRUE
Ptgfrn	-0.461769	#NUM!	NO	FALSE
Arfgap3	0.45865	0.338519	NO	FALSE
Gabarap	0.886225	0.052456	YES	TRUE
Las1l	0.42894	0.367603	NO	FALSE
Chid1	0.946202	0.0240161	YES	TRUE
Map1lc3a	1.17174	-0.0688304	YES	TRUE
LOC100359600	-0.804944	#NUM!	YES	TRUE
Gabra3	1.73767	-0.239967	YES	FALSE
Washc2c	0.652808	0.185215	YES	TRUE
Marcksl1	-0.75728	#NUM!	YES	TRUE
Tmpo	-0.471414	#NUM!	NO	FALSE
Kdelr1	0.678518	0.168439	YES	TRUE
Chek2	-0.689352	#NUM!	YES	TRUE
Marc2	0.577028	0.238803	YES	FALSE
Ppp1r36	0.594251	0.22603	YES	TRUE
LOC100910944	1.12788	-0.0522636	YES	TRUE
Rpl27	0.833837	0.078919	YES	TRUE
Mapt	-0.510206	#NUM!	YES	TRUE
Tmem184c	0.479844	0.3189	NO	FALSE
Arhgap19	-0.477397	#NUM!	NO	FALSE
Npdc1	0.417039	0.379823	NO	FALSE
Acsl5	0.383596	0.416126	NO	FALSE
Lrpprc	0.63172	0.199475	YES	TRUE
Vash1	-0.432438	#NUM!	NO	FALSE
AABR07006025.1	0.525561	0.279377	YES	TRUE
AABR07015066.1	0.545205	0.263441	YES	TRUE
AABR07015078.1	0.545205	0.263441	YES	TRUE
AABR07015055.1	0.545205	0.263441	YES	TRUE
AABR07015080.2	0.545205	0.263441	YES	TRUE
AABR07063424.1	0.545205	0.263441	YES	TRUE
Cops9	0.695105	0.157949	YES	TRUE
Rras2	-0.604701	#NUM!	YES	TRUE
Gars	0.393954	0.404554	NO	FALSE
Cdc25b	-0.521942	#NUM!	YES	TRUE
Ntn1	-0.90347	#NUM!	YES	FALSE
Zfp9	1.12318	-0.0504501	YES	FALSE
Asrgl1	0.849829	0.0706685	YES	TRUE
LOC100912195	0.959063	0.0181531	YES	TRUE
Eif3m	0.449895	0.346889	NO	FALSE
Ropn1l	1.09899	-0.0409944	YES	FALSE
Vasp	-0.659112	#NUM!	YES	TRUE
LOC684797	0.593241	0.226769	YES	TRUE
Creb3l1	1.10463	-0.0432163	YES	TRUE
Hspa2	-1.13087	#NUM!	YES	FALSE
Mastl	-0.518136	#NUM!	YES	FALSE
Tap2	-0.864479	#NUM!	YES	FALSE
Tm2d1	0.422068	0.374618	NO	FALSE
Depdc1	-0.534108	#NUM!	YES	FALSE
Fstl4	0.82388	0.0841362	YES	FALSE
Krt1	2.06541	-0.315006	YES	FALSE
Birc5	-0.517536	#NUM!	YES	TRUE
Naa40	-0.353679	#NUM!	NO	FALSE
Rpl34	0.594919	0.225542	YES	TRUE
Ankrd13b	-0.424252	#NUM!	NO	FALSE
RGD1308134	0.523642	0.280965	YES	TRUE
Atp5mc1	0.939658	0.0270304	YES	TRUE
Mtm1	0.436728	0.359789	NO	FALSE
Plec	-0.344067	#NUM!	NO	FALSE
Ecel1	0.769846	0.113596	YES	FALSE
Rack1	1.08064	-0.03368	YES	TRUE
Fgb	1.50671	-0.17803	YES	FALSE
Lrp1	0.446199	0.350471	NO	FALSE
Ncaph	-0.448613	#NUM!	NO	FALSE
Cdk2	-0.441245	#NUM!	NO	FALSE
Golgb1	0.627411	0.202448	YES	TRUE
Cox7a2l	0.527276	0.277962	YES	TRUE
Prr15l	-0.801278	#NUM!	YES	TRUE
Lta4h	0.526359	0.278718	YES	TRUE
Herpud2	0.543811	0.264552	YES	TRUE
Lima1	-0.604436	#NUM!	YES	TRUE
Atad2	-0.382641	#NUM!	NO	FALSE
Gas6	-0.685707	#NUM!	YES	TRUE
Rpl31	0.568404	0.245343	YES	TRUE
Gcat	0.868761	0.0610997	YES	FALSE
Flrt1	-0.730519	#NUM!	YES	FALSE
Ppp1ca	0.378799	0.421591	NO	FALSE
Prickle1	0.560924	0.251096	YES	FALSE
Gaa	0.674552	0.170985	YES	TRUE
Prph	-0.687306	#NUM!	YES	TRUE
Tmem179b	0.656356	0.182861	YES	TRUE
Rpl29	0.532079	0.274024	YES	TRUE
Sec61a1	0.56858	0.245208	YES	TRUE
Atp6v0d1	0.569786	0.244288	YES	TRUE
Slc45a1	0.626724	0.202924	YES	FALSE
Tm7sf3	0.72943	0.137016	YES	TRUE
Kif18b	-0.578252	#NUM!	YES	TRUE
Cdk9	-0.393669	#NUM!	NO	FALSE
Six5	0.998379	0.000704497	YES	FALSE
Socs2	-0.497752	#NUM!	NO	FALSE
Ufc1	0.387701	0.411503	NO	FALSE
Tsg101	0.723414	0.140613	YES	TRUE
Fau	0.883873	0.0536101	YES	TRUE
Tmem14c	0.507029	0.294967	YES	TRUE
Smdt1	0.396923	0.401293	NO	FALSE
Krt7	-0.697476	#NUM!	YES	TRUE
Tma7	1.05906	-0.0249204	YES	TRUE
Ficd	0.568963	0.244916	YES	TRUE
Lrp2bp	1.30262	-0.114818	YES	FALSE
Tent5c	-0.731835	#NUM!	YES	FALSE
AABR07035539.1	0.655821	0.183215	YES	TRUE
Tuft1	-0.433483	#NUM!	NO	FALSE
Nrdc	0.41386	0.383147	NO	FALSE
Capn5	-0.625206	#NUM!	YES	FALSE
RGD1306941	-0.466364	#NUM!	NO	FALSE
Rbks	0.876634	0.0571818	YES	FALSE
Tmem120a	0.600284	0.221643	YES	TRUE
Parva	0.385544	0.413927	NO	FALSE
Ubtd2	-0.567034	#NUM!	YES	TRUE
Glrx3	0.423175	0.37348	NO	FALSE
AABR07054639.1	0.794793	0.0997459	YES	TRUE
N4bp3	1.6123	-0.207446	YES	FALSE
Nusap1	-0.461881	#NUM!	NO	FALSE
Ddx49	0.480108	0.318661	NO	FALSE
Pemt	1.24914	-0.0966096	YES	FALSE
LOC103690016	-1.12081	#NUM!	YES	TRUE
Rex1bd	0.530962	0.274937	YES	TRUE
Zfp367	-0.384659	#NUM!	NO	FALSE
LOC303566	-0.541766	#NUM!	YES	FALSE
Tmed2	0.554103	0.25641	YES	TRUE
Rps10	0.676251	0.169892	YES	TRUE
Shcbp1	-0.508628	#NUM!	YES	TRUE
Pebp1	0.930955	0.0310712	YES	TRUE
App	0.7074	0.150335	YES	TRUE
Spock3	0.605523	0.217869	YES	TRUE
Sema4b	-0.432309	#NUM!	NO	FALSE
Oplah	0.744219	0.128299	YES	FALSE
Chrd	0.785803	0.104687	YES	FALSE
Laptm4a	0.542669	0.265465	YES	TRUE
Tmem252	-0.422399	#NUM!	NO	FALSE
Rsph9	0.508353	0.293835	YES	TRUE
Ddb1	0.545478	0.263223	YES	TRUE
Iah1	0.607672	0.216331	YES	TRUE
Scg5	0.555421	0.255377	YES	TRUE
Rpl18	0.581502	0.235449	YES	TRUE
Ccdc149	0.577218	0.23866	YES	FALSE
G6pd	0.504515	0.297126	YES	TRUE
Bnip3l	0.370696	0.430982	NO	FALSE
Ly6e	0.442175	0.354406	NO	FALSE
Ormdl2	0.802276	0.0956762	YES	TRUE
Bard1	-0.647626	#NUM!	YES	TRUE
Arc	-0.811786	#NUM!	YES	TRUE
Cit	-0.559181	#NUM!	YES	FALSE
Sdc1	-0.534106	#NUM!	YES	TRUE
Rem2	-0.567471	#NUM!	YES	TRUE
Rsph3	0.715967	0.145107	YES	FALSE
Snrpn	0.828425	0.0817468	YES	TRUE
Atp8a2	0.891591	0.0498344	YES	FALSE
Golga5	0.480982	0.317871	NO	FALSE
Gtf2f2	-0.557414	#NUM!	YES	TRUE
Ntan1	0.428165	0.368389	NO	FALSE
Nphp3	0.621881	0.206292	YES	FALSE
Ebna1bp2	0.655762	0.183254	YES	TRUE
Ptpn1	-0.379321	#NUM!	NO	FALSE
Mfn2	-0.360021	#NUM!	NO	FALSE
Laptm4b	0.572883	0.241934	YES	TRUE
Vcp	0.518506	0.285246	YES	TRUE
Gpr89b	0.408852	0.388434	NO	FALSE
Rtn4r	-0.851109	#NUM!	YES	TRUE
Cnnm4	-0.448501	#NUM!	NO	FALSE
Cemip2	-0.379365	#NUM!	NO	FALSE
Chga	0.732868	0.134974	YES	TRUE
Lzts2	-0.556239	#NUM!	YES	TRUE
Bola2	0.579499	0.236947	YES	TRUE
Gstz1	0.358077	0.446024	NO	FALSE
Dync2li1	0.805405	0.0939856	YES	TRUE
Rbm42	0.593621	0.226491	YES	TRUE
Ppl	-0.922602	#NUM!	YES	FALSE
Ndufa1	0.717825	0.143981	YES	TRUE
Akr1b1	0.844928	0.0731805	YES	TRUE
Scd2	0.373909	0.427234	NO	FALSE
Hadha	0.343241	0.464401	NO	FALSE
Pkp3	-2.56937	#NUM!	YES	FALSE
LOC687679	1.01375	-0.00593179	YES	TRUE
Tbc1d1	-0.370533	#NUM!	NO	FALSE
Slc43a2	-0.45336	#NUM!	NO	FALSE
LOC100360841	0.369171	0.432772	NO	FALSE
Plek2	-0.606194	#NUM!	YES	FALSE
Pcdh1	-0.488386	#NUM!	NO	FALSE
Tmem205	1.11096	-0.0456982	YES	FALSE
LOC100909725	0.436405	0.36011	NO	FALSE
Arf4	0.389257	0.409764	NO	FALSE
Xrcc5	0.415834	0.38108	NO	FALSE
Fabp5	0.446901	0.349789	NO	FALSE
Dym	0.433906	0.362604	NO	FALSE
Unc5b	0.516234	0.287153	YES	FALSE
Rps25	0.849953	0.0706051	YES	TRUE
Rad54b	-0.652622	#NUM!	YES	FALSE
Gstk1	1.03474	-0.0148326	YES	FALSE
Psma6	0.62161	0.206482	YES	TRUE
Ntrk2	0.668066	0.17518	YES	FALSE
Napa	0.626493	0.203084	YES	TRUE
Nrip3	-0.387464	#NUM!	NO	FALSE
Pgls	0.708881	0.149427	YES	TRUE
Cntnap4	0.685797	0.163804	YES	FALSE
LOC100911575	0.916992	0.0376343	YES	TRUE
Rplp2	0.916992	0.0376343	YES	TRUE
Fmnl1	-0.84731	#NUM!	YES	FALSE
Sri	0.448792	0.347955	NO	FALSE
Gnpnat1	0.433074	0.363438	NO	FALSE
Thrb	0.439965	0.356582	NO	FALSE
Sncb	-0.67299	#NUM!	YES	TRUE
Nfkb2	0.815233	0.0887185	YES	FALSE
Tfpi	0.750982	0.124371	YES	FALSE
Gata4	-0.586711	#NUM!	YES	TRUE
Aplp1	0.451346	0.345491	NO	FALSE
Ddx39b	-0.371461	#NUM!	NO	FALSE
Uap1	0.594649	0.225739	YES	TRUE
Prkcb	0.470022	0.327882	NO	FALSE
Ndufc1	1.24191	-0.0940911	YES	TRUE
Rnaseh2c	0.505072	0.296647	YES	TRUE
Abca7	0.484005	0.31515	NO	FALSE
Dbi	0.713372	0.146684	YES	TRUE
Gsn	1.05395	-0.0228207	YES	TRUE
Pomc	1.19973	-0.0790827	YES	FALSE
Enpp1	0.636179	0.196421	YES	FALSE
Enpp3	0.443927	0.352689	NO	FALSE
Bub1b	-0.593181	#NUM!	YES	TRUE
Prdx2	0.7116	0.147764	YES	TRUE
Prkar2b	-0.517378	#NUM!	YES	TRUE
Nell2	0.690995	0.160525	YES	TRUE
Slc6a9	0.689488	0.161474	YES	FALSE
Hmgb2	-0.602014	#NUM!	YES	TRUE
Gulp1	-0.578412	#NUM!	YES	TRUE
Sorcs2	-0.578219	#NUM!	YES	TRUE
Ddx41	0.380483	0.419665	NO	FALSE
Ska1	-0.565565	#NUM!	YES	TRUE
Insig1	0.44954	0.347232	NO	FALSE
Cuta	0.743013	0.129004	YES	TRUE
Snrpg	0.48766	0.311883	NO	FALSE
Pnpla3	0.555256	0.255506	YES	FALSE
LOC108348180	0.295836	0.528949	NO	FALSE
B2m	0.675449	0.170408	YES	TRUE
Zfp207	-0.320099	#NUM!	NO	FALSE
Rpl36a	0.674396	0.171085	YES	TRUE

## Sheet: Figure 6b
Overlap between RNAseq and FLAM-seq upregulated genes
Figure 6b
RNAseq only:	FLAMseq only:	Overlap:
Tent5a	Leprot	Rpn2
Sdf2l1	Cep72	Pld3
Pdia6	Ctsa	Ddost
Hm13	RGD1307947	Ctsf
Creld2	Pcolce	Ndufb11
Sec11c	Clu	Ergic3
Atp5f1b	Itln1	Cd63
Cnpy2	Dpp7	Ctsd
Aldh7a1	Polr1g	Ins1
Nupr1l1	Chgb	Nme2
Gsto1	Gcfc2	Nucb2
Gmds	Fuca1	Lrpap1
Cr1l	Aplp1	Gnas
Manf	A2m	Erap1
Ccs	Mdn1	Ins2
Rexo2	Ambra1	Cpa2
Slc35b1	Sirt5	Scg3
LOC108351137	Man2b1	F13b
Tpt1	Lgals3bp	Gc
Pdia4	Zfp687	Resp18
Psmb3	Plac8	Gaa
Ctsl	Hgfac	Chga
ST7	Ogt
Tecr	Cpe
Abcc8	Gstm3
Asna1	Pigm
Mrpl37	Cxadrl1
Hsp90b1	Tnfrsf14
Maged1	Nlrx1
Erlec1	Ccdc181
Tram1	Rnf32
Rnaset2	Slmap
Reep5	Igfbp2
Decr1	Hexa
Pdia3	Psap
Clptm1	Cenpa
Phpt1	Cdhr2
Vkorc1	Smdt1
Nme1	Klhdc8a
Atp5pf	Cdk7
Ptprn2	Smurf2
Lpcat3	Esyt3
Pycr1	Plbd2
Copz2	Spag5
Npy	Gusb
Hsd17b10	Fastkd3
Cst3	Fpgs
Rpl7	Pxn
Ndufb5	Rock2
Ndufc2	Syt17
Emb	Atp2c1
Fuca2	Vps37c
Ppia	Adgrb3
Rcn3	Ggh
Ift20	Abca7
Hexb	Snip1
Prdx5	R3hdm2
Prkcsh	LOC690117
Vps28	Cds1
Tbcb	Trappc5
Ogfod3	Heatr5a
Sod1	Tbc1d8
Sin3b	Polh
Maged2	Gpn3
Timp2	Ndufab1
Tmed3	Msl1
Tspan6	Klk1b3
Hspa5	Tm7sf2
Slc17a9	Nab1
LOC103690996	Fam120b
Nomo1	Nrxn1
Eef1b2	Myh9
Kdelr3	Zfp955a
Bloc1s1	Eef1a2
Cpn1	Slc25a12
Rpn1	Itsn1
LOC100362366	Noc3l
Lamp2	Grb7
Fam114a1	Ctsb
Fam162a	Prcc
Ikbip	Pgap2
Rnpep	Cntnap2
Uchl1	Abhd13
Impdh1	Chd6
Cope	Tmem229b
Ndufs3	Nme6
Bcap31	Ifi27
Pomp	Xrcc2
Syvn1	Esrp1
LOC108348142	Sec24a
Macrod1	Dnaaf9
Hyi	Grn
Vbp1	Clock
Ppib	Tef
Uba52	Atp1a3
Atp5pd	Dstyk
Sec13	Cnot1
Eef1d	Sardh
Retsat	Slc25a16
Gba	Stat1
Dnajb11
Hyou1
Hypk
Lamtor2
P3h1
Snd1
Serf2
Polr2f
Ndufa13
Dapk3
Eef1g
Fdps
Hint1
Asns
Aldh18a1
Ndufa11
Tmsb10
Psme2
Gmppb
Ganab
Uba5
Dad1
Rnasek
Rpl32
Sts
Rpl41
Chmp2a
Ubl5
Serp1
Phb
Glb1
Gcg
Mxd4
Tmem248
Zdhhc9
Ssr4
Txndc15
Lamp1
Tm9sf2
Isyna1
Pofut2
Dnajc3
P4hb
Rpl5
Ugt1a5
Uso1
Ctps2
Cox5b
Ndufv2
Clptm1l
Psme1
Slc39a7
P4ha1
Ift27
Atp5po
Catsper2
Bhlha15
Eif3c
Lman1
AABR07071244.1
Ndufa5
Rpl35
Surf4
LOC100360846
Rpl11
Atp6v1f
Srpra
Ndufa12
Lamb1
Fibp
Bcan
Sec11a
Hdlbp
Aco2
Ndufb4
Ggcx
Tmem208
Gpx4
Rpl4
Piga
Psenen
Fkbp2
Snurf
LOC100361854
Krtcap2
LOC103694875
Derl3
Rpl14
Slc22a17
Herpud1
Bsg
Tomm7
Lars
Ndufa3
Aga
Ssr1
LOC108348172
Atg13
Yipf2
Sort1
Anxa7
Anxa5
Itm2b
Uqcrq
Rpl21
Cox17
Scfd1
Tmem59l
Stx8
Taldo1
Thyn1
Cct7
Ly49i4
Psmc3
Tmem59
Chek1
Eif3k
Tmem30a
Magt1
Fbl
Naa38
Bag1
Ndufa6
RGD735065
Sez6l2
Naxe
Atox1
Ndufb8
Pfkl
Yif1a
Ndufb2
Polr2j
Stub1
Calr3
Dhrs1
Hbs1l
Prkcz
Skiv2l
Jmjd8
Spcs1
Cpsf3
Sar1a
Pdgfrl
Ahsa1
Snf8
Cln3
Sdf4
Ssr2
Mrpl23
Abhd12
Smim14
Erp44
AABR07049994.1
Tspan7
Plpp5
Atp5mf
Gpaa1
Bet1
Uqcrh
Rpl23a
Pink1
Sec61g
Anapc13
Tbca
Saraf
Sirt2
Qsox1
Os9
Ndufa9
Tf
Idh3g
Ltbp3
Atp5f1a
Trappc2l
Dhrs7
Itfg1
Enpp2
Aldh1l2
Rpl36al
Rps19
Snrpd2
Afg3l1
Dap
Mars
Cox6b1
Hint2
Gne
Nudt14
Erp29
Txndc5
Calr
Uqcrb
Atp5md
Nme3
Cntnap5c
Gpr108
Tnni3k
Hepacam2
Tmem39a
Tgfbi
Dpagt1
Vps41
Rpl19
Ciao2b
LOC103694877
Mif
Rpsa
Uxt
Cul7
Mtch2
Ndufv1
Ero1a
Scp2
AABR07044397.1
Zfp354c
Mpdu1
Gpr180
Egfl7
Nop10
Atp6ap1
Eno1
Nucb1
Bex4
Psmb7
AABR07063281.1
Ntrk1
Nedd8
Tmem147
Cct8
Rabac1
Atp5me
Slc1a4
Cetn2
Abcb6
Fbxo2
Park7
A1bg
Ndufa8
Rpl6
Tm9sf4
Cnnm2
Fam114a1l1
Cited1
Rpl13
Pcbd2
Dpm3
Cdr2
Tmem50a
Pdia5
Babam2
Zfp386
Chchd6
Oat
Fis1
Stoml2
Pigx
Rps23
Psmb5
Slc17a5
Rpl27a
Tmem263
Sec61b
Armc9
Elob
Urod
Ubl7
Taf3
Crlf2
Spcs2
AC111885.1
Swi5
Mdh2
Myl6
Cyp20a1
Ostc
Arf1
Tctex1d2
Spag8
Romo1
Mcee
Tmbim4
Adam15
P3h4
Pafah1b3
Tmsb4x
Pet100
Praf2
Eif3h
Glod4
Gast
Pcsk2
Col20a1
Dhps
Edem2
Mboat7l1
Cdk5rap3
Pccb
Cyp27b1
Scamp4
Atp13a1
Rps24
LOC679739
LOC100912599
Taf10
Aig1
Rpl18a
Pnpla7
Rpl30
Eif2ak3
Prrc1
Pcsk5
LOC100912604
Anxa6
Adipor1
Selenom
Dnpep
Morn2
Serping1
Yif1b
Cox4i1
Suclg1
Ddx25
Rint1
Sil1
Aip
RGD1564614
LOC100360057
LOC498555
Slc39a13
Slc2a13
Mitf
Rpl28
Mdh1
LOC100911713
Tkt
Clybl
Ros1
Cox7b
Ifitm2
Serpini1
Fxn
Atp5f1e
Fahd2a
LOC103689986
Cad
2025-09-04
Pigt
Mapkapk3
Emc7
Bmp1
Ndufs7
LOC100911516
Fggy
Lyzl1
Cd47
Pla2g4b
Cst6
Atf5
Atp5if1
Psph
Rab3c
Gabarap
Chid1
Map1lc3a
Gabra3
Washc2c
Kdelr1
2025-03-02
Ppp1r36
LOC100910944
Rpl27
Lrpprc
AABR07006025.1
AABR07015066.1
AABR07015078.1
AABR07015055.1
AABR07015080.2
AABR07063424.1
Cops9
Zfp9
Asrgl1
LOC100912195
Ropn1l
LOC684797
Creb3l1
Fstl4
Krt1
Rpl34
RGD1308134
Atp5mc1
Ecel1
Rack1
Fgb
Golgb1
Cox7a2l
Lta4h
Herpud2
Rpl31
Gcat
Prickle1
Tmem179b
Rpl29
Sec61a1
Atp6v0d1
Slc45a1
Tm7sf3
Six5
Tsg101
Fau
Tmem14c
Tma7
Ficd
Lrp2bp
AABR07035539.1
Rbks
Tmem120a
AABR07054639.1
N4bp3
Pemt
Rex1bd
Tmed2
Rps10
Pebp1
App
Spock3
Oplah
Chrd
Laptm4a
Rsph9
Ddb1
Iah1
Scg5
Rpl18
Ccdc149
G6pd
Ormdl2
Rsph3
Snrpn
Atp8a2
Nphp3
Ebna1bp2
Laptm4b
Vcp
Bola2
Dync2li1
Rbm42
Ndufa1
Akr1b1
LOC687679
Tmem205
Unc5b
Rps25
Gstk1
Psma6
Ntrk2
Napa
Pgls
Cntnap4
LOC100911575
Rplp2
Nfkb2
Tfpi
Uap1
Ndufc1
Rnaseh2c
Dbi
Gsn
Pomc
Enpp1
Prdx2
Nell2
Slc6a9
Cuta
Pnpla3
B2m
Rpl36a
Serpina10
Fkbp14
LOC100362751

## Sheet: Figure 6c-e
Poly(A) Tail length averages for Gnas
Figure 6c
Poly(A) tail length (nct)	1	2	3
Control	94.016	97.1439	94.5697
Tent5a WT	126.613	125.258	118.18
Poly(A) Tail length averages for Nucb2
Figure 6d
Poly(A) tail length (nct)	1	2	3
Control	95.5956	102.346	103.958
Tent5a WT	137.618	134.906	128.606
Poly(A) Tail length averages for Ddost
Figure 6e
Poly(A) tail length (nct)	1	2	3
Control	121.611	125.866	121.593
Tent5a WT	138.91	139.726	129.216

## Sheet: Figure 6f-h
Gnas FPKM levels
Figure 6f
Control	Tent5a WT	Tent5a M1
4248.39	6369.92	3562.08
4950.17	7442.79	3478.51
4687.17	7266.02	3611.79
Nucb2 FPKM levels
Figure 6g
Control	Tent5a WT	Tent5a M1
51.9201	167.385	80.9403
103.684	290.824	54.6801
64.4755	177.015	74.9197
Ddost FPKM levels
Figure 6h
Control	Tent5a WT	Tent5a M1
144.649	266.177	76.3167
86.6315	191.413	102.406
129.664	260.942	77.1149

## Sheet: Figure 6j
Densitometry for Overlap genes from two sets of WBs
Figure 6j
The values below represent the Fold change in antigen vs gamma-tubulin AUC values
	Control						Tent5a WT						Tent5a M1
	1	2	3	4	5	6	1	2	3	4	5	6	1	2	3	4	5	6
Ddost	0.955628	0.940931	1.10344	1.1104	1.00127	0.88833	2.09784	2.20279	2.25158	1.54562	1.86986	1.63335	0.778828	0.742879	0.654688	1.43128	1.72429	1.53526
Nucb2	0.597909	1.13748	1.26461	1.02923	1.02183	0.948943	2.39911	2.37644	2.12107	3.26686	3.66778	3.37154	0.636528	0.471239	0.437029	1.99043	1.32602	1.01434
Gnas	0.955628	0.940931	1.10344	0.997501	1.04162	0.960876	2.09784	2.20279	2.25158	1.54525	1.23353	1.29949	0.778828	0.742879	0.654688	0.786603	0.725545	0.677622

## Sheet: Figure 6k
Over-representation Analysis for Biological Processes Up-regulated Genes
Figure 6k
GO Term	Count	p.adjust
translation	53	1.2749e-12
endoplasmic reticulum to Golgi vesicle-mediated transport	24	1.0902e-07
endoplasmic reticulum unfolded protein response	15	3.13155e-07
response to endoplasmic reticulum stress	16	1.86146e-05
proton motive force-driven ATP synthesis	9	3.92951e-05
ATP metabolic process	11	4.61013e-05
retrograde protein transport, ER to cytosol	8	0.000138442
protein folding	17	0.000157599
ATP biosynthetic process	8	0.000193167
response to unfolded protein	11	0.000242917
ubiquitin-dependent ERAD pathway	14	0.000402906
signal peptide processing	6	0.000503019
cell redox homeostasis	13	0.00050485
cytoplasmic translation	10	0.000526786
retrograde vesicle-mediated transport, Golgi to endoplasmic reticulum	11	0.000526786
protein N-linked glycosylation via asparagine	7	0.00146222
mitochondrial electron transport, NADH to ubiquinone	7	0.00203859
translational elongation	8	0.00203859
carbohydrate metabolic process	19	0.00265498
negative regulation of peptidase activity	7	0.00273883
vesicle-mediated transport	25	0.00291497
mitochondrial respiratory chain complex I assembly	9	0.00419539

## Sheet: Figure 6m
Densitometry for Pdia4 and Pdia6
Figure 6m
The values below represent the Fold change in antigen vs gamma-tubulin AUC values
	Control						Tent5a WT						Tent5a M1
Reps	1	2	3	4	5	6	1	2	3	4	5	6	1	2	3	4	5	6
Pdia4	0.986284	1.02776	0.985953	1.02916	0.923652	1.04719	1.86212	1.86758	1.5179	1.59419	1.80712	1.69035	1.06796	1.18332	0.915613	0.934596	1.03636	0.920942
Pdia6	1.04258	1.06529	0.892127	0.896371	0.877592	0.752349	1.36258	1.471	1.71099	1.31342	1.13448	1.43258	1.3617	1.50878	1.16744	0.714434	0.671966	0.824146

## Sheet: Figure 6n
Pdi Activity
Figure 6n
The values below represent pmol [of substrate] converted per minute per µL of reaction volume
Control	T5A WT	T5A M1
0.0537069	0.0867868	0.0434967
0.0689927	0.0839244	0.0567463
0.0591071	0.0991216	0.0402211

## Sheet: Figure 6o
Cellular ATP Levels
Figure 6o
The values below represent pmol of ATP per cell
	Tent5a WT								Tent5a M1
Reps	1	2	3	4	5	6	7	8	1	2	3	4	5	6	7	8
0 hr (uninduced)	0.00518463	0.00457969	0.00427754	0.00434247	0.00438766	0.00419554	0.0043119	0.00404874	0.00588749	0.00526727	0.0046876	0.00601814	0.00683742	0.00520751	0.00511391	0.00486524
6 hr	0.00679978	0.00602082	0.0055549	0.0054941	0.00554781	0.00533372	0.00499062	0.00486592	0.00500874	0.00583226	0.00517022	0.00592677	0.00512598	0.00531913	0.00533414	0.00545616
24 hr	0.00834275	0.00764264	0.00762691	0.00742236	0.00718982	0.00715766	0.007194	0.00706851	0.0035569	0.00360931	0.00334479	0.00314391	0.00342476	0.00318074	0.0030783	0.00343221
