# Supplementary material for: Polyadenylation of insulin mRNA by Tent5a regulates pancreatic beta cells
Source: Nat Commun. 2026 May 20;17:7295. doi: 10.1038/s41467-026-72905-8 (PMC13402609; doi:10.1038/s41467-026-72905-8)
Supplement: Supplementary file 9 — Source Data [file 41467_2026_72905_MOESM9_ESM.zip › Figure 7 Source Data.xlsx]

## Sheet: Figure 7a
	Volcano Plot of Interactome capture
	Figure 7a
	Protein	log2FC	Log10(BDFR)	Significant?	FPKM Size (Yes = Large, No = Small)
	Fndc3b	5.148	4	TRUE	YES
	Tent5a	3.83764	4	TRUE	YES
	Gnao1	3.59359	4	TRUE	YES
	Uqcrc2	3.56365	4	TRUE	YES
	Rtcb	3.38626	4	TRUE	YES
	Slc25a1	3.20696	4	TRUE	YES
	Gpd2	3.13323	4	TRUE	YES
	Ndufa4	3.12466	4	TRUE	YES
	Tuba4a	3.12284	4	TRUE	YES
	Slc25a5	2.91495	4	TRUE	YES
	Rps3	2.892	4	TRUE	YES
	Slc25a3	2.88616	4	TRUE	YES
	Slc25a11	2.8474	4	TRUE	YES
	Mtch2	2.83714	4	TRUE	YES
	Myo1b	2.80777	4	TRUE	YES
	Ina	2.7476	4	TRUE	YES
	Tufm	2.74674	4	TRUE	YES
	Slc25a4	2.73855	4	TRUE	YES
	Arf4	2.72443	4	TRUE	YES
	Caprin1	2.72225	4	TRUE	YES
	Ddx1	2.66607	4	TRUE	YES
	Aldh18a1	2.55802	4	TRUE	YES
	Slc25a10	2.54572	4	TRUE	YES
	Bdh1	2.54028	4	TRUE	YES
	Atp2a2	2.53007	4	TRUE	YES
	Tubb2a	2.49672	4	TRUE	YES
	Cct2	2.47716	4	TRUE	YES
	Arf5	2.44573	4	TRUE	YES
	Eif4a3	2.42089	4	TRUE	YES
	Tubb4b	2.40817	4	TRUE	YES
	Mcm5	2.37044	4	TRUE	YES
	Larp1	2.33457	4	TRUE	YES
	Nudt11	2.32625	4	TRUE	YES
	Atp5f1b	2.29748	4	TRUE	YES
	Tuba1c	2.25369	4	TRUE	YES
	Gnas	2.25036	4	TRUE	YES
	Pcbp1	2.2302	4	TRUE	Yes
	Pklr	2.20945	4	TRUE	YES
	Sec61b	2.19881	4	TRUE	YES
	Fxr2	2.19061	4	TRUE	YES
	Tubb5	2.17249	4	TRUE	YES
	Slc25a13	2.16092	4	TRUE	NO
	Rps20	2.09997	4	TRUE	NO
	Rps12	2.08372	4	TRUE	YES
	Hspd1	2.08338	4	TRUE	YES
	Aacs	2.0827	4	TRUE	YES
	Eef1a1	2.07998	4	TRUE	YES
	Hspa5	2.06936	4	TRUE	YES
	Slc2a2	1.9982	4	TRUE	YES
	Upf1	1.96199	4	TRUE	YES
	Rpl32	1.95233	4	TRUE	YES
	Gapdh	1.91533	4	TRUE	YES
	Vdac3	1.8844	4	TRUE	YES
	Park7	1.76469	4	TRUE	YES
	Dnajb11	1.73639	4	TRUE	YES
	Dpm1	1.70929	4	TRUE	YES
	Rps15a	1.70133	4	TRUE	YES
	Pkm	3.05762	3	TRUE	YES
	Nono	2.43349	3	TRUE	YES
	Idh2	2.01364	3	TRUE	YES
	Rab15	1.86552	3	TRUE	NO
	Atp5f1a	1.84318	3	TRUE	YES
	Hadha	1.82456	3	TRUE	YES
	Rpsa	1.82171	3	TRUE	YES
	Rpl30	1.76299	3	TRUE	YES
	Cfl1	1.72988	3	TRUE	YES
	Atp2a3	1.66448	3	TRUE	YES
	Rps14	1.62387	3	TRUE	YES
	Camk2b	2.68347	2.69897	TRUE	YES
	Snd1	2.30801	2.69897	TRUE	YES
	Copa	1.86076	2.69897	TRUE	YES
	Ybx1	1.68616	2.69897	TRUE	YES
	Hsd17b10	1.67807	2.69897	TRUE	YES
	Actb	1.67582	2.69897	TRUE	YES
	Rps16	1.62059	2.69897	TRUE	YES
	Rpl23a	1.57434	2.52288	TRUE	YES
	Rpl11	1.50944	2.52288	TRUE	YES
	Rpn1	3.24215	2.39794	TRUE	YES
	Atp5f1c	2.91972	2.39794	TRUE	No
	Pdia6	1.84238	2.39794	TRUE	YES
	Rps2	1.7433	2.39794	TRUE	YES
	Atp5mk	1.50691	2.39794	TRUE	No
	Ewsr1	1.86592	2.30103	TRUE	YES
	Ran	1.81229	2.22185	TRUE	YES
	Mcm7	1.77779	2.22185	TRUE	YES
	Ddx5	1.56023	2.22185	TRUE	YES
	Rpl12	1.77779	2.1549	TRUE	YES
	Rps27l	1.49057	2.1549	TRUE	YES
	Prph	1.47145	2.1549	TRUE	YES
	Rpl23	1.4526	2.1549	TRUE	YES
	Alyref	2.53282	2.09691	TRUE	YES
	Eif4a1	1.91724	2.09691	TRUE	YES
	Mcm3	1.48749	2.09691	TRUE	YES
	Atp5po	2.65466	2.04576	TRUE	YES
	Myl6	1.59741	2.04576	TRUE	YES
	Rpl17	1.55041	2.04576	TRUE	YES
	Slc25a12	1.39122	2.04576	TRUE	YES
	Eef2	2.24853	2	TRUE	YES
	Ddx3x	2.19629	1.95861	TRUE	YES
	Rps13	1.47301	1.95861	TRUE	No
	Trim28	1.69955	1.92082	TRUE	YES
	Rpl27a	1.4631	1.92082	TRUE	YES
	Myh10	1.47975	1.88606	TRUE	YES
	Hsp90b1	2.55164	1.85387	TRUE	YES
	Ap2m1	1.66312	1.85387	TRUE	YES
	Gars	1.65535	1.82391	TRUE	YES
	Hadhb	1.52256	1.82391	TRUE	YES
	Preb	1.37962	1.82391	TRUE	YES
	Rpl36	1.62714	1.79588	TRUE	YES
	Rps9	1.56218	1.79588	TRUE	YES
	Sfpq	2.14012	1.76955	TRUE	YES
	Rps8	1.5509	1.76955	TRUE	YES
	Dnaja2	1.36345	1.76955	TRUE	YES
	Rpl10	1.66903	1.74473	TRUE	YES
	Hdlbp	1.4489	1.74473	TRUE	YES
	Pcbp2	1.43296	1.74473	TRUE	YES
	Gnb1	1.43403	1.72125	TRUE	YES
	Tpm4	1.48491	1.69897	TRUE	YES
	Dstn	1.36065	1.69897	TRUE	YES
	Rpl18a	1.65581	1.67778	TRUE	YES
	Tcp1	1.58785	1.67778	TRUE	YES
	Hnrnpf	1.91533	1.65758	TRUE	YES
	Uqcrq	1.45312	1.65758	TRUE	YES
	Immt	1.67491	1.63827	TRUE	YES
	Rps5	1.44042	1.60206	TRUE	YES
	Rack1	1.56608	1.58503	TRUE	YES
	Atxn2l	1.43242	1.58503	TRUE	YES
	Fasn	1.92828	1.56864	TRUE	YES
	Farsa	1.29807	1.56864	TRUE	YES
	Myef2	1.51803	1.55284	TRUE	YES
	Erlin2	2.93338	1.5376	TRUE	YES
	Pabpc1	2.01543	1.5376	TRUE	YES
	Mybbp1a	2.03386	1.50864	TRUE	YES
	Rps24	1.77019	1.50864	TRUE	YES
	Myl12b	1.41414	1.49485	TRUE	YES
	Rpl14	1.41792	1.48149	TRUE	YES
	Prdx1	1.32539	1.48149	TRUE	YES
	Cct7	1.78409	1.46852	TRUE	YES
	Rpl31	1.39232	1.45593	TRUE	YES
	Rpl26	1.29631	1.4437	TRUE	YES
	Vdac2	1.27143	1.4318	TRUE	YES
	Rpl38	1.24671	1.42022	TRUE	NO
	Rps28	1.33342	1.40894	TRUE	YES
	Ptbp1	2.26784	1.39794	TRUE	YES
	Hsp90ab1	1.84519	1.38722	TRUE	YES
	Rps15	1.45681	1.38722	TRUE	YES
	Rps7	1.49262	1.36653	TRUE	YES
	Rpl7	1.37184	1.36653	TRUE	YES
	Pdia3	2.0018	1.35655	TRUE	YES
	Sec61a1	1.27322	1.34679	TRUE	YES
	Pgam5	1.42707	1.33724	TRUE	YES
	Rps19	1.4098	1.33724	TRUE	YES
	Rpl9	1.23879	1.31876	TRUE	NO
	G3bp1	2.07005	1.3098	TRUE	YES
	Rps3a	1.30159	1.30103	TRUE	YES
	Map1b	1.56755	1.284	FALSE	YES
	Hnrnpm	1.66175	1.27572	FALSE	YES
	Eno1	1.66084	1.26761	FALSE	YES
	Anxa10	1.97085	1.25964	FALSE	YES
	Rps17	1.70708	1.25181	FALSE	YES
	Rps6	1.31673	1.23657	FALSE	YES
	Rpl13a	1.33228	1.21467	FALSE	YES
	Cct8	1.29924	1.20066	FALSE	YES
	Rpl15	1.43296	1.18709	FALSE	YES
	Pabpc4	1.24853	1.16749	FALSE	YES
	Hnrnpl	2.11803	1.16115	FALSE	YES
	Tmpo	1.44573	1.16115	FALSE	YES
	Hnrnpa3	2.3488	1.1549	FALSE	YES
	Myh9	1.37351	1.14267	FALSE	YES
	Micos13	1.24367	1.14267	FALSE	YES
	Atp1a1	1.30685	1.13077	FALSE	YES
	Hnrnpc	2.75745	1.12494	FALSE	YES
	Rpl7a	1.31962	1.12494	FALSE	YES
	Eef1b2	1.42546	1.11351	FALSE	YES
	Rpl6	1.34653	1.10791	FALSE	YES
	Sept9	1.31904	1.10791	FALSE	YES
	P4hb	1.70443	1.09691	FALSE	YES
	Rpl24	1.26424	1.09151	FALSE	YES
	Cdk1	1.19975	1.09151	FALSE	YES
	Rpl21	1.89375	1.08619	FALSE	YES
	Rpl27	1.33113	1.08092	FALSE	YES
	Eef1g	1.34767	1.07572	FALSE	YES
	Ddost	1.77989	1.07058	FALSE	YES
	Myo1d	1.65444	1.05552	FALSE	YES
	Rpl18	1.36065	1.05552	FALSE	YES
	Rpl4	1.29278	1.05061	FALSE	YES
	Hnrnph1	1.41954	1.04576	FALSE	YES
	Hist1h1c	1.99095	1.03621	FALSE	YES
	Rpl3	1.61447	1.03621	FALSE	YES
	Hnrnpk	1.64847	1.03152	FALSE	YES
	Pbld1	1.48336	1.02687	FALSE	YES
	Hist1h1a	1.91533	1.02228	FALSE	NO
	Matr3	2.42358	1.01773	FALSE	YES
	H1-0	2.53182	1	FALSE	No
	Timm50	1.1375	0.9914	FALSE	YES
	Rps10	1.82497	0.987163	FALSE	YES
	Tecr	1.09085	0.982967	FALSE	YES
	Hnrnpa0	2.0895	0.966576	FALSE	No
	Krt8	1.13816	0.962573	FALSE	YES
	Hist3h2ba	1.70531	0.943095	FALSE	YES
	Alg2	1.14535	0.935542	FALSE	YES
	Dpysl2	1.12829	0.928118	FALSE	YES
	Ncl	1.73379	0.917215	FALSE	YES
	Hspa8	1.19598	0.906578	FALSE	YES
	Rps4x	1.1375	0.899629	FALSE	YES
	H3-3b	1.44255	0.89279	FALSE	No
	Rpl19	1.14991	0.872895	FALSE	YES
	Elavl1	1.55533	0.869666	FALSE	YES
	Hnrnpa2b1	1.82904	0.856985	FALSE	YES
	Cltc	1.89763	0.850781	FALSE	YES
	H4c16	1.40272	0.847712	FALSE	No
	Supt16h	1.77863	0.841638	FALSE	YES
	H2aj	1.25459	0.838632	FALSE	No
	Eif5a	1.09085	0.835647	FALSE	YES
	Chchd3	1.07108	0.829738	FALSE	YES
	Rpl35a	1.15704	0.826814	FALSE	NO
	Rpl13	1.13947	0.821023	FALSE	YES
	Hnrnpu	1.48749	0.818156	FALSE	YES
	Top1	1.61777	0.815309	FALSE	YES
	Hnrnpa1	2.04404	0.806875	FALSE	YES
	Rpl28l3	1.16157	0.8041	FALSE	No
	Copg1	1.0635	0.801343	FALSE	YES
	Acp1	1.03914	0.798603	FALSE	YES
	Tfam	0.697774	0.79588	FALSE	YES
	Ubtf	0.84318	0.790485	FALSE	YES
	Rps18	1.04054	0.787812	FALSE	YES
	Fam120a	1.14535	0.782516	FALSE	YES
	Rpl35	1.05311	0.779892	FALSE	YES
	Cct3	0.988412	0.777284	FALSE	YES
	Hnrnpul2	1.64062	0.772113	FALSE	YES
	Hm13	1.0229	0.769551	FALSE	YES
	Gls	1.32135	0.767004	FALSE	YES
	Hsd17b4	0.794936	0.761954	FALSE	YES
	Rpl8	1.14209	0.759451	FALSE	YES
	Hsd17b12	0.955313	0.754487	FALSE	YES
	Phb	1.01078	0.744727	FALSE	YES
	Wars	0.973795	0.730487	FALSE	YES
	Raly	1.64062	0.728158	FALSE	YES
	Slc25a53	1.07039	0.721246	FALSE	No
	Rps11	1.05658	0.714443	FALSE	YES
	Prpf8	1.44361	0.712198	FALSE	YES
	Rps23	1.01364	0.709965	FALSE	YES
	Mdh1	1.09559	0.707744	FALSE	YES
	Lmnb1	1.301	0.705534	FALSE	YES
	Srrm2	1.13291	0.701147	FALSE	YES
	Parp1	0.878137	0.69897	FALSE	YES
	Ssr1	1.02219	0.696804	FALSE	YES
	Arf3	0.943359	0.69037	FALSE	YES
	Tardbp	1.26903	0.688246	FALSE	YES
	Hdac1	1.1447	0.686133	FALSE	YES
	Nufip2	1.02786	0.679854	FALSE	YES
	Rrbp1	0.963474	0.675718	FALSE	YES
	Slc27a4	1.06005	0.673664	FALSE	YES
	Rpl34	1.03984	0.669586	FALSE	YES
	Rbmx	1.47249	0.667562	FALSE	YES
	Eef1d	0.983313	0.655608	FALSE	YES
	U2af1	1.24914	0.651695	FALSE	YES
	Ssrp1	0.714575	0.649752	FALSE	YES
	Arl8a	0.857583	0.640165	FALSE	YES
	Eif4g1	1.01364	0.634512	FALSE	YES
	Rps25	0.998557	0.630784	FALSE	YES
	Rab1A	0.992043	0.625252	FALSE	YES
	Psmc5	0.999278	0.621602	FALSE	YES
	Cdipt	0.970854	0.619789	FALSE	YES
	Eprs	1.07039	0.617983	FALSE	YES
	Prpf19	1.18396	0.609065	FALSE	YES
	Aco2	1.00648	0.607303	FALSE	YES
	Tubb3	0.955313	0.603801	FALSE	YES
	Ppia	0.929791	0.60206	FALSE	YES
	Prps1	0.982583	0.596879	FALSE	YES
	Fus	1.32998	0.59176	FALSE	YES
	Dhx15	0.994942	0.590067	FALSE	YES
	Npm1	0.959028	0.5867	FALSE	YES
	ENSRNOG00000066901	0.485427	0.581699	FALSE	No
	AABR07026797.1	1.2558	0.580044	FALSE	No
	Acly	0.90766	0.576754	FALSE	YES
	Aldoa	1.44201	0.575118	FALSE	YES
	Chtopl1	0.930548	0.570248	FALSE	YES
	Mt-co2	0.863146	0.568636	FALSE	YES
	Srsf1	1.91571	0.567031	FALSE	YES
	Slc38a10	0.967169	0.565431	FALSE	YES
	Macroh2a1	1.54844	0.563837	FALSE	No
	Mif	0.913799	0.560667	FALSE	YES
	Hp1bp3	1.23879	0.559091	FALSE	YES
	Sf3b2	1.24306	0.55752	FALSE	YES
	Rcc1	1.91265	0.555955	FALSE	YES
	Dek	1.21847	0.554396	FALSE	YES
	Fbl	1.04054	0.552842	FALSE	YES
	Dhx9	1.21226	0.551294	FALSE	YES
	Cpe	0.765535	0.548214	FALSE	YES
	Ddx21	1.0165	0.546682	FALSE	YES
	Iqgap1	1.00576	0.545155	FALSE	YES
	H2bc1	0.719841	0.545155	FALSE	No
	Ddx17	0.819668	0.542118	FALSE	YES
	Tra2b	1.41846	0.539102	FALSE	YES
	Uba1	1.02645	0.537602	FALSE	YES
	Nolc1	1.51501	0.536107	FALSE	YES
	Got2	0.830255	0.531653	FALSE	YES
	Cs	1.2558	0.528708	FALSE	YES
	Hnrnph3	1.34369	0.525784	FALSE	YES
	Srsf7	1.02998	0.524329	FALSE	YES
	Eftud2	0.828632	0.522879	FALSE	YES
	Hnrnpr	1.09896	0.521433	FALSE	YES
	Rpl10a	0.851199	0.517126	FALSE	YES
	Nop56	1.10434	0.5157	FALSE	YES
	Ilf3	0.944109	0.5157	FALSE	YES
	Rbm3	0.805705	0.514279	FALSE	YES
	Cbx5	0.798258	0.512862	FALSE	YES
	Sap18	0.632268	0.511449	FALSE	YES
	Nop58	0.642471	0.510042	FALSE	YES
	Smarca5	0.714575	0.508638	FALSE	YES
	Hnrnpab	0.783247	0.50724	FALSE	YES
	Safb	0.77905	0.505845	FALSE	YES
	Rnps1	0.695103	0.504456	FALSE	YES
	Srsf10	0.537048	0.504456	FALSE	YES
	Khdrbs1	0.775683	0.50307	FALSE	YES
	Rbmxl1	0.752749	0.501689	FALSE	YES
	Cenpv	0.751035	0.500313	FALSE	YES
	U2surp	0.744161	0.500313	FALSE	YES
	Acin1	1.14861	0.498941	FALSE	YES
	Sf3b1	0.688852	0.497573	FALSE	YES
	Top2a	0.685267	0.496209	FALSE	YES
	Numa1	0.683472	0.49485	FALSE	YES
	Baz1b	0.681674	0.49485	FALSE	YES
	Dnmt3a	0.486457	0.492144	FALSE	YES
	Pnn	0.566572	0.490797	FALSE	YES
	Son	0.637842	0.489455	FALSE	YES
	Snrnp200	0.613532	0.488117	FALSE	YES
	Macroh2a2	0.590722	0.488117	FALSE	No
	Hnrnpdl	0.516015	0.482804	FALSE	YES
	Sf3a1	0.464668	0.480172	FALSE	YES
	Ptbp3	0.577248	0.478862	FALSE	YES
	Chd4	0.283329	0.477556	FALSE	YES
	Hnrnpd	0.648005	0.474955	FALSE	YES
	Pfn1	0.656268	0.473661	FALSE	YES
	Thrap3	0.326537	0.473661	FALSE	YES
	Hcfc1	0.370722	0.4698	FALSE	YES
	Pgk1	0.368489	0.468521	FALSE	YES
	Gnai2	0.794104	0.464706	FALSE	YES
	Ncoa5	0.481299	0.463442	FALSE	YES
	Ptk2b	0.778209	0.459671	FALSE	YES
	Mki67	0.469886	0.459671	FALSE	YES
	Pebp1	0.519039	0.457175	FALSE	YES
	Smc1a	0.507921	0.457175	FALSE	YES
	Gsto1	0.0676387	0.455932	FALSE	YES
	Erp44	0.505891	0.454693	FALSE	YES
	Adnp	0.46048	0.453457	FALSE	YES
	Cox5b	0.90458	0.452225	FALSE	YES
	Hsp90aa1	0.436162	0.452225	FALSE	YES
	Dars1	0.794936	0.449772	FALSE	No
	Eif4g3	0.453122	0.44855	FALSE	YES
	Pgrmc1	0.922959	0.447332	FALSE	YES
	Cdc5l	0.27739	0.444906	FALSE	YES
	Rbbp7	0.412511	0.441291	FALSE	YES
	Por	0.617298	0.437707	FALSE	YES
	Rpl10l2	0.436162	0.436519	FALSE	No
	Celf1	0.302173	0.435334	FALSE	YES
	Serbp1	0.846393	0.434152	FALSE	YES
	Smu1	0.43189	0.432974	FALSE	YES
	Lmna	0.0786098	0.431798	FALSE	YES
	Pqbp1	0.85997	0.430626	FALSE	YES
	Sltm	0.428678	0.428291	FALSE	YES
	Cirbp	0.427606	0.427128	FALSE	YES
	Ywhaq	0.847997	0.424812	FALSE	YES
	Snrpa1	0.418999	0.422508	FALSE	YES
	Pdcd11	0.41792	0.420216	FALSE	YES
	Tcof1	0.412511	0.419075	FALSE	YES
	Sf3b3	0.167358	0.419075	FALSE	YES
	Isg20	0.893751	0.417937	FALSE	YES
	Pdia4	0.371838	0.414539	FALSE	YES
	Sf3b6	0.233888	0.412289	FALSE	YES
	Nop2	0.393965	0.406714	FALSE	YES
	Srsf9	0.393965	0.406714	FALSE	YES
	Dync1h1	0.604071	0.404504	FALSE	YES
	Snw1	0.235114	0.402305	FALSE	YES
	Sf3a3	0.382944	0.401209	FALSE	YES
	Rplp2	0.771463	0.399027	FALSE	YES
	Ppa1	0.85599	0.394695	FALSE	No
	Psip1	0.191563	0.393619	FALSE	YES
	Cad	0.77905	0.392545	FALSE	YES
	Rplp0	0.688852	0.392545	FALSE	YES
	Enpp2	0.646163	0.390406	FALSE	YES
	Ccar1	0.151859	0.38934	FALSE	YES
	Sqor	0.78576	0.387216	FALSE	YES
	Glyr1	0.350497	0.38405	FALSE	YES
	Krt6a	0.635058	0.383	FALSE	No
	Gfpt1	0.541019	0.383	FALSE	YES
	Ik	0.348232	0.380907	FALSE	No
	Psmc1	0.45628	0.376751	FALSE	YES
	Tfrc	0.604071	0.375718	FALSE	YES
	Rsl1d1	0.336855	0.374688	FALSE	NO
	Syncrip	0.27739	0.374688	FALSE	YES
	Gdi1	0.0551957	0.371611	FALSE	YES
	Lrrc59	0.651683	0.37059	FALSE	YES
	Srrt	0.180148	0.37059	FALSE	No
	Sfxn3	0.8024	0.366532	FALSE	YES
	Lmnb2	0.326537	0.365523	FALSE	YES
	Krt1	0.480265	0.363512	FALSE	NO
	Map2	0.796598	0.360514	FALSE	YES
	Pgls	0.313826	0.359519	FALSE	YES
	Lgals2	0.708408	0.358526	FALSE	YES
	Snrnp70	0.305679	0.355561	FALSE	YES
	Erh	0.301002	0.353596	FALSE	YES
	Psmc4	0.535058	0.35164	FALSE	YES
	Phb2	0.524064	0.349692	FALSE	YES
	Lrpprc	0.329985	0.349692	FALSE	YES
	Fxr1	0.329985	0.348722	FALSE	YES
	Cbx1	0.292782	0.347754	FALSE	YES
	Srsf6	0.447844	0.345823	FALSE	YES
	Pcm1	0.882839	0.344862	FALSE	YES
	Gtpbp4	0.290424	0.343902	FALSE	YES
	Sf1	0.0524159	0.343902	FALSE	YES
	Acsl4	0.719841	0.341989	FALSE	YES
	Psma1	0.543001	0.341989	FALSE	YES
	Abcc8	0.668119	0.341035	FALSE	YES
	Rars	0.308011	0.340084	FALSE	YES
	Nfs1	0.602172	0.338187	FALSE	YES
	Wdr43	0.280956	0.338187	FALSE	YES
	Slc25a22	0.549916	0.337242	FALSE	YES
	Mecp2	0.279768	0.336299	FALSE	YES
	Fabp5	0.279768	0.335358	FALSE	YES
	Gpc4	0.441483	0.331614	FALSE	YES
	H1f10	0.658097	0.329754	FALSE	No
	Poldip3	0.296311	0.329754	FALSE	YES
	Rbm39	0.385155	0.328827	FALSE	YES
	Rap1gap2	0.642471	0.326979	FALSE	YES
	Cct4	0.353888	0.326058	FALSE	YES
	Rbm10	0.105678	0.326058	FALSE	YES
	Xrn2	0.125651	0.321482	FALSE	YES
	Grn	0.585924	0.320572	FALSE	YES
	Cct5	0.532068	0.317855	FALSE	YES
	Vil1	0.149259	0.316953	FALSE	YES
	Maob	0.27023	0.315155	FALSE	YES
	Pfkm	0.356144	0.314258	FALSE	YES
	Wbp11	0.250962	0.313364	FALSE	YES
	Fip1l1	0.138814	0.312471	FALSE	YES
	Ugt1a1	0.261832	0.31158	FALSE	No
	Krt15	0.303342	0.310691	FALSE	NO
	Rpn2	-0.0603973	0.310691	FALSE	YES
	Copb1	0.413594	0.309804	FALSE	YES
	Rac1	0.246104	0.308919	FALSE	YES
	Polr2b	0.288063	0.308035	FALSE	YES
	G3bp2	0.176323	0.308035	FALSE	YES
	Zfp326	0.243669	0.306273	FALSE	YES
	Atic	0.24245	0.306273	FALSE	YES
	Khsrp	0.434028	0.305395	FALSE	YES
	Rrp12	0.24123	0.305395	FALSE	YES
	Rpl36a	0.257011	0.303644	FALSE	YES
	Rpl7-ps3	0.168642	0.302771	FALSE	No
	Krt10	0.0257376	0.302771	FALSE	NO
	Psma7	0.463622	0.301899	FALSE	YES
	Prpf40a	0.0271541	0.30103	FALSE	YES
	Ebna1bp2	-0.00868224	0.30103	FALSE	YES
	Ubxn1	0.552869	0.300162	FALSE	YES
	Prdx2	0.462576	0.299296	FALSE	YES
	Faf2	0.52707	0.297569	FALSE	YES
	Hspa4	0.226509	0.296709	FALSE	YES
	Cpsf7	0.0786098	0.296709	FALSE	YES
	Hspa9	0.348232	0.295849	FALSE	YES
	Arl1	0.473008	0.294136	FALSE	YES
	Pcsk2	0.422233	0.294136	FALSE	YES
	Krt5	0.311503	0.293282	FALSE	NO
	Phf5a	0.221568	0.293282	FALSE	YES
	Hba1	0.380729	0.29073	FALSE	No
	Pgrmc2	0.212881	0.29073	FALSE	YES
	Pes1	0.217851	0.289883	FALSE	YES
	Kif5b	-0.0144996	0.289037	FALSE	YES
	spg	-0.415037	0.289037	FALSE	No
	Tcerg1	0.210389	0.28735	FALSE	YES
	Actr1a	0.312665	0.28567	FALSE	YES
	Dnm2	0.292782	0.284833	FALSE	YES
	Bop1	0.205393	0.284833	FALSE	YES
	Wdr36	0.204141	0.283997	FALSE	YES
	Mta2	-0.234465	0.283997	FALSE	YES
	Uqcrc1	0.120352	0.283162	FALSE	YES
	Samm50	0.470927	0.281498	FALSE	YES
	Cmas	0.199123	0.279841	FALSE	YES
	Znrd2	0.27858	0.278189	FALSE	YES
	Rab18	0.504875	0.274905	FALSE	YES
	Cct6a	-0.0679388	0.274088	FALSE	YES
	Atad3	0.377401	0.272459	FALSE	No
	#N/A	-0.320126	0.272459	FALSE	No
	Krt2	0.0635029	0.271646	FALSE	NO
	Tmx3	0.345964	0.270835	FALSE	YES
	Sdf2	0.23634	0.270835	FALSE	YES
	Dkc1	0.185232	0.270026	FALSE	YES
	Ywhae	-0.137648	0.269218	FALSE	YES
	Ilf2	-0.444184	0.269218	FALSE	YES
	Afg3l2	0.411426	0.268411	FALSE	YES
	Txn	0.440421	0.267606	FALSE	No
	RT1-Aw2	0.404903	0.266803	FALSE	No
	Ccar2	-0.0350469	0.266803	FALSE	YES
	Abcd3	0.440421	0.266001	FALSE	YES
	Pcna	0.210389	0.2652	FALSE	YES
	Ssb	0.0243197	0.2652	FALSE	YES
	Fam98b-ps1	0.321928	0.264401	FALSE	No
	Copb2	0.207893	0.264401	FALSE	No
	C17h5orf24	0.172488	0.262807	FALSE	No
	Ndufs1	0.0299829	0.262807	FALSE	YES
	Vapa	0.194087	0.261219	FALSE	YES
	Pdx1	0.14274	0.261219	FALSE	YES
	Prpf6	-0.251539	0.260428	FALSE	YES
	Synpo2	-0.0247367	0.258061	FALSE	YES
	Atp6v1b2	-0.194295	0.258061	FALSE	YES
	Cherp	0.158337	0.257275	FALSE	YES
	Fubp3	0.0299829	0.257275	FALSE	YES
	Ndufa9	0.163499	0.255707	FALSE	YES
	Hyou1	-0.0558912	0.254925	FALSE	YES
	Vcp	0.157044	0.253366	FALSE	YES
	Pdcd4	0.290424	0.251812	FALSE	YES
	Rab37	0.254594	0.251812	FALSE	YES
	Psmd2	0.0100637	0.251037	FALSE	YES
	Oxa1l	0.257011	0.250264	FALSE	YES
	Umps	-0.103147	0.248721	FALSE	YES
	Ahsa1	0.173767	0.247952	FALSE	YES
	Hmgn2	0.141433	0.247952	FALSE	YES
	Slc25a20	0.325386	0.247184	FALSE	YES
	Alg5	0.191563	0.246417	FALSE	YES
	Ddx23	-0.0365259	0.245652	FALSE	YES
	Ntpcr	0.109695	0.244888	FALSE	YES
	Gaa	0.133564	0.244125	FALSE	YES
	Timm21	0.314986	0.243364	FALSE	YES
	Mmtag2	-0.018878	0.243364	FALSE	No
	Mettl7a	0.246104	0.242604	FALSE	YES
	Yars1	0.0214797	0.242604	FALSE	No
	Ssr4	-0.0291463	0.242604	FALSE	YES
	Sec16a	0.209141	0.241845	FALSE	YES
	Trap1	0.129613	0.241845	FALSE	YES
	Tamm41	0.252173	0.241088	FALSE	YES
	Lman1	0	0.241088	FALSE	YES
	Scgn	-0.00868224	0.240332	FALSE	YES
	Nat10	0.124328	0.239578	FALSE	YES
	Rbm17	0.123004	0.238824	FALSE	YES
	Tfg	0.121679	0.238824	FALSE	YES
	Tra2a	0.120352	0.238072	FALSE	YES
	Ddx41	0.0648829	0.237321	FALSE	YES
	Cmpk1	0.119024	0.236572	FALSE	YES
	Xrcc5	-0.107803	0.236572	FALSE	YES
	Polr2e	0.117695	0.235824	FALSE	YES
	Tmco1	0.0703893	0.235824	FALSE	YES
	Larp4	0.168642	0.234331	FALSE	No
	Etl4	0.0976108	0.234331	FALSE	NO
	Vwa5al1	-0.00578235	0.234331	FALSE	No
	Fat1	0.187768	0.232844	FALSE	YES
	Atrx	0.108357	0.232844	FALSE	YES
	Vars1	-0.242977	0.231362	FALSE	No
	Khdrbs3	0.102994	0.230623	FALSE	YES
	Ptpmt1	0.0257376	0.229885	FALSE	YES
	Eif2s3	0.153157	0.229148	FALSE	YES
	Timm23	0.1137	0.228413	FALSE	YES
	Capza2	0.104337	0.227678	FALSE	YES
	Gpi	-0.140826	0.227678	FALSE	YES
	Ranbp2	0.0935602	0.226945	FALSE	YES
	Ddx6	0.0356239	0.225483	FALSE	YES
	Idh1	-0.0291463	0.224754	FALSE	YES
	Tp53bp1	0.0867838	0.224026	FALSE	YES
	Lars1	-0.340075	0.224026	FALSE	No
	Rrs1	0.0867838	0.223299	FALSE	YES
	Ddx39a	0.015783	0.223299	FALSE	YES
	Kpnb1	0.0894982	0.222573	FALSE	YES
	Parl	0.0894982	0.221849	FALSE	YES
	Mcu	0.0703893	0.221849	FALSE	YES
	Eif2s2	-0.0454314	0.221849	FALSE	YES
	Tubb4a	0.0496308	0.221126	FALSE	YES
	Lpcat3	0.0200577	0.220404	FALSE	YES
	Prkar1a	0.00288251	0.220404	FALSE	YES
	Smc3	0.077243	0.219683	FALSE	YES
	Gspt1	-0.249822	0.218963	FALSE	YES
	Arcn1	-0.424688	0.218963	FALSE	YES
	Hnrnpll	-0.471929	0.218245	FALSE	YES
	Myo1c	-0.169745	0.217527	FALSE	YES
	Iars1	-0.186065	0.217527	FALSE	No
	Rp9	-0.0380063	0.216811	FALSE	NO
	Ak2	-0.343732	0.216811	FALSE	YES
	Raver1	0.0607392	0.216096	FALSE	YES
	Ckap4	0.0440443	0.216096	FALSE	YES
	Hsph1	-0.132894	0.215383	FALSE	YES
	Pabpn1	-0.207561	0.21467	FALSE	YES
	Abhd12	-0.227692	0.21467	FALSE	YES
	Fam98a	0.0676387	0.213959	FALSE	YES
	Ywhaz	-0.424688	0.213959	FALSE	YES
	Snrpb2	0.0662614	0.213249	FALSE	YES
	Pycr2	-0.0603973	0.213249	FALSE	YES
	Bcar1	-0.816037	0.213249	FALSE	YES
	Ftsj3	0.0648829	0.21254	FALSE	YES
	Dnaja1	0.0214797	0.21254	FALSE	YES
	Smarcc2	0.0635029	0.211832	FALSE	YES
	Sar1b	-0.0203404	0.211832	FALSE	YES
	Glud1	-0.354759	0.211832	FALSE	YES
	Bcas2	0.0593553	0.210419	FALSE	YES
	Atp9a	0.0426443	0.210419	FALSE	No
	Zfp512	0.0579701	0.209715	FALSE	YES
	Slc25a24	-0.0679388	0.209715	FALSE	YES
	Mat2a	-0.114035	0.209715	FALSE	YES
	Nol6	0.0551957	0.209012	FALSE	YES
	Thoc2	0.0538064	0.209012	FALSE	YES
	Cyc1	0.0690147	0.208309	FALSE	YES
	Atp2b1	-0.367732	0.208309	FALSE	YES
	A1cf	0.0496308	0.206908	FALSE	YES
	Ube2n	-0.103147	0.20621	FALSE	YES
	Cwc15	0.045443	0.205512	FALSE	YES
	Ei24	-0.0365259	0.20412	FALSE	YES
	Cttn	-0.027675	0.203426	FALSE	YES
	Rad21	0.0440443	0.202732	FALSE	YES
	Aldob	0.0440443	0.202732	FALSE	NO
	Phip	0.0426443	0.202732	FALSE	NO
	Far1	0.00144197	0.20204	FALSE	YES
	Rpl5	0.041243	0.201349	FALSE	YES
	Safb2	0.0342157	0.200659	FALSE	No
	Ruvbl1	-0.117161	0.200659	FALSE	YES
	Ndufv1	-0.345564	0.199971	FALSE	YES
	Emg1	0.0328061	0.199283	FALSE	YES
	Dnmt1	0.0328061	0.199283	FALSE	YES
	Larp4b	-0.0709665	0.199283	FALSE	YES
	Ube2v2	0.0313952	0.198596	FALSE	YES
	Psmd12	-0.131313	0.197911	FALSE	YES
	Ruvbl2	-0.612637	0.197911	FALSE	YES
	Dpp3	0.0285692	0.197226	FALSE	YES
	Mfap1al1	0.0271541	0.197226	FALSE	No
	Acot8	-0.137648	0.197226	FALSE	NO
	Yme1l1	-0.07552	0.196543	FALSE	YES
	Prrc2c	-0.129734	0.196543	FALSE	No
	Rcc2	-0.0335695	0.195861	FALSE	YES
	Ddx46	-0.293359	0.195861	FALSE	YES
	Sccpdh	-0.0785637	0.195179	FALSE	YES
	Arl6ip4	-0.465938	0.195179	FALSE	YES
	Snu13	0.0214797	0.194499	FALSE	YES
	Zfp638	0.0186342	0.19382	FALSE	YES
	Pdlim7	-0.00723157	0.192465	FALSE	YES
	Plod3	-0.558517	0.192465	FALSE	YES
	Erap1	-0.0603973	0.191789	FALSE	YES
	Sucla2	-0.279284	0.191789	FALSE	YES
	Cand1	-0.550043	0.191789	FALSE	YES
	Ythdc1	0.00863031	0.191114	FALSE	YES
	Sec23b	-0.210897	0.191114	FALSE	YES
	Heatr1	0.00863031	0.19044	FALSE	No
	Pum3	0.00432161	0.19044	FALSE	YES
	Nnt	-0.300448	0.19044	FALSE	YES
	Rnpep	0.00432161	0.189096	FALSE	YES
	Ddx27	0.00288251	0.189096	FALSE	YES
	Top2b	0.00144197	0.188425	FALSE	No
	Pycr3	-0.336428	0.188425	FALSE	YES
	Stag2	0.00144197	0.187755	FALSE	YES
	Ctc1	-0.209228	0.187755	FALSE	YES
	Plekha1	-0.394032	0.187087	FALSE	YES
	Ap2a2	-0.00144342	0.186419	FALSE	YES
	Utp18	-0.00288828	0.186419	FALSE	YES
	Myh14	-0.101598	0.185752	FALSE	YES
	Ranbp1	-0.104697	0.185752	FALSE	YES
	Arglu1	-0.177882	0.185752	FALSE	YES
	Lig3	-0.369595	0.185087	FALSE	YES
	Dbn1	-0.351074	0.184422	FALSE	YES
	Gatad2a	-0.356606	0.184422	FALSE	YES
	Actl6a	-0.011588	0.183759	FALSE	YES
	Scrib	-0.013043	0.183096	FALSE	YES
	Nsdhl	-0.452057	0.182435	FALSE	YES
	Iah1	-0.0159576	0.181774	FALSE	YES
	Sri	-0.0954196	0.181774	FALSE	YES
	Sh2d3c	-1.04394	0.181774	FALSE	YES
	Rhot2	-0.541618	0.181115	FALSE	YES
	St8sia3	-0.545824	0.181115	FALSE	YES
	Aldh3a2	-0.614845	0.181115	FALSE	YES
	Nedd9	-0.703689	0.181115	FALSE	NO
	Bcar3	-0.753896	0.181115	FALSE	NO
	Stoml2	-0.761213	0.181115	FALSE	YES
	Ptpn1	-0.846843	0.181115	FALSE	YES
	Eea1	-0.859876	0.181115	FALSE	NO
	Krt14	-1.23107	0.181115	FALSE	NO
	Krt75	-2.08927	0.181115	FALSE	NO
	Rbm22	-0.0159576	0.177832	FALSE	YES
	Kat7	-0.0159576	0.177832	FALSE	YES
	Lsm12	-0.07552	0.177178	FALSE	YES
	Mars1	-0.246395	0.177178	FALSE	No
	Rab5a	-0.226004	0.176526	FALSE	No
	Dhcr7	-0.0694519	0.175874	FALSE	YES
	Sun1	-0.0203404	0.175224	FALSE	YES
	Prpf3	-0.0203404	0.175224	FALSE	YES
	Cltb	-0.103147	0.174574	FALSE	YES
	Dnaja3	-0.295128	0.173925	FALSE	YES
	Rps21	-0.304006	0.173925	FALSE	YES
	Vps4a	-0.327348	0.173925	FALSE	YES
	Vat1	-0.345564	0.173925	FALSE	YES
	Gnaz	-0.424688	0.173925	FALSE	YES
	Cmtr1	-0.456009	0.173925	FALSE	YES
	Mrpl14	-0.469929	0.173925	FALSE	YES
	Sec24c	-0.58208	0.173925	FALSE	YES
	Ctbp1	-0.664288	0.173925	FALSE	YES
	Senp1	-0.673463	0.173925	FALSE	YES
	Mthfd1	-0.739372	0.173925	FALSE	YES
	Ndufs3	-0.808437	0.173925	FALSE	YES
	Ppp1r9a	-0.813499	0.173925	FALSE	YES
	Purb	-0.231075	0.169411	FALSE	YES
	Gdi2	-0.0247367	0.16877	FALSE	YES
	Ppib	-0.0291463	0.16813	FALSE	YES
	Rnh1	-0.0306192	0.167491	FALSE	YES
	ENSRNOG00000062500	-0.153607	0.167491	FALSE	No
	Edc4	-0.163268	0.167491	FALSE	YES
	Rpl4-ps1	-0.177882	0.167491	FALSE	No
	Dnajc11	-0.182786	0.167491	FALSE	YES
	Maged1	-0.209228	0.167491	FALSE	YES
	Gcn1	-0.212568	0.167491	FALSE	YES
	Sec22b	-0.217591	0.167491	FALSE	YES
	Raf1	-0.22095	0.167491	FALSE	YES
	Dnm1l	-0.222633	0.167491	FALSE	YES
	Fdps	-0.24127	0.167491	FALSE	YES
	Psmd1	-0.248108	0.167491	FALSE	YES
	Prrc2a	-0.249822	0.167491	FALSE	YES
	Rab14	-0.270556	0.167491	FALSE	YES
	Ddx19b	-0.309359	0.167491	FALSE	YES
	Cnot1	-0.316528	0.167491	FALSE	YES
	Eif3i	-0.323733	0.167491	FALSE	No
	Pmm2	-0.32916	0.167491	FALSE	YES
	Psmc2	-0.332789	0.167491	FALSE	YES
	Rangap1	-0.33825	0.167491	FALSE	YES
	Xrcc1	-0.341903	0.167491	FALSE	YES
	Vapb	-0.341903	0.167491	FALSE	YES
	Pigw	-0.354759	0.167491	FALSE	YES
	Wnk1	-0.362158	0.167491	FALSE	YES
	Klc1	-0.365871	0.167491	FALSE	YES
	Nup153	-0.367732	0.167491	FALSE	YES
	Fndc3a	-0.369595	0.167491	FALSE	YES
	Luc7l2	-0.369595	0.167491	FALSE	YES
	Dock7	-0.373327	0.167491	FALSE	YES
	Aarsd1	-0.386468	0.167491	FALSE	YES
	Ube3c	-0.395929	0.167491	FALSE	YES
	Etf1	-0.409278	0.167491	FALSE	YES
	Stxbp1	-0.440263	0.167491	FALSE	YES
	Pcsk1	-0.492079	0.167491	FALSE	YES
	Idh3a	-0.524915	0.167491	FALSE	YES
	Psmd3	-0.53952	0.167491	FALSE	YES
	Lpcat4	-0.545824	0.167491	FALSE	YES
	Bag6	-0.56918	0.167491	FALSE	YES
	Sytl4	-0.682696	0.167491	FALSE	YES
	Drg2	-0.0320936	0.159267	FALSE	YES
	Rars2	-0.0335695	0.158641	FALSE	YES
	Spcs2	-0.0365259	0.158641	FALSE	YES
	Eif3c	-0.0380063	0.158015	FALSE	YES
	Rab11b	-0.0380063	0.158015	FALSE	YES
	Rbm15	-0.0409718	0.157391	FALSE	NO
	Ylpm1	-0.0454314	0.157391	FALSE	YES
	Gnl3	-0.0454314	0.157391	FALSE	YES
	Nop14	-0.046921	0.157391	FALSE	YES
	Mbd1	-0.0543923	0.157391	FALSE	YES
	Smarca4	-0.0573917	0.157391	FALSE	YES
	Nudt21	-0.0619024	0.157391	FALSE	YES
	Sec24d	-0.0694519	0.157391	FALSE	YES
	Nifk	-0.0785637	0.157391	FALSE	YES
	Tagln2	-0.0800879	0.157391	FALSE	YES
	ENSRNOG00000063289	-0.0816138	0.157391	FALSE	No
	Srsf11	-0.0831412	0.157391	FALSE	YES
	Plrg1	-0.086201	0.157391	FALSE	YES
	Bms1	-0.0877334	0.157391	FALSE	YES
	Jup	-0.103147	0.157391	FALSE	YES
	Incenp	-0.104697	0.157391	FALSE	YES
	Wdr3	-0.106249	0.157391	FALSE	YES
	Ap2b1	-0.120294	0.157391	FALSE	YES
	Rbm8a	-0.120294	0.157391	FALSE	YES
	Srsf5	-0.121863	0.157391	FALSE	YES
	Cpsf1	-0.12658	0.157391	FALSE	YES
	Atad2b	-0.129734	0.157391	FALSE	YES
	Supt5h	-0.131313	0.157391	FALSE	YES
	Rsf1	-0.131313	0.157391	FALSE	YES
	Eif3f	-0.134477	0.157391	FALSE	YES
	Polr2a	-0.134477	0.157391	FALSE	YES
	Suclg2	-0.140826	0.157391	FALSE	YES
	Git1	-0.140826	0.157391	FALSE	YES
	Znf148	-0.140826	0.157391	FALSE	No
	Sphkap	-0.145605	0.157391	FALSE	YES
	Phf2	-0.150401	0.157391	FALSE	YES
	Pds5b	-0.150401	0.157391	FALSE	YES
	Ahctf1	-0.155213	0.157391	FALSE	YES
	Abcf1	-0.16004	0.157391	FALSE	YES
	Scaf4	-0.16004	0.157391	FALSE	YES
	Cpsf2	-0.161653	0.157391	FALSE	YES
	Ogdhl	-0.168123	0.157391	FALSE	YES
	Pura	-0.168123	0.157391	FALSE	YES
	Csde1	-0.171368	0.157391	FALSE	No
	Plec	-0.172994	0.157391	FALSE	YES
	Phf14	-0.172994	0.157391	FALSE	YES
	Sart1	-0.172994	0.157391	FALSE	YES
	Huwe1	-0.176251	0.157391	FALSE	YES
	Plekha5	-0.177882	0.157391	FALSE	YES
	Slc27a1	-0.179515	0.157391	FALSE	NO
	Ahcy	-0.186065	0.157391	FALSE	YES
	Dnttip2	-0.187707	0.157391	FALSE	YES
	Kras	-0.190997	0.157391	FALSE	YES
	Usp10	-0.192645	0.157391	FALSE	YES
	Nipbl	-0.1976	0.157391	FALSE	YES
	Htatip2	-0.205896	0.157391	FALSE	YES
	Nup133	-0.217591	0.157391	FALSE	NO
	Smpd4	-0.232769	0.157391	FALSE	YES
	Eif2s1	-0.234465	0.157391	FALSE	YES
	Dctn1	-0.237864	0.157391	FALSE	YES
	Idh3g	-0.246395	0.157391	FALSE	YES
	Cbr1	-0.248108	0.157391	FALSE	YES
	Aimp1	-0.249822	0.157391	FALSE	YES
	Acaa2	-0.261881	0.157391	FALSE	YES
	Babam1	-0.26708	0.157391	FALSE	YES
	Acsl1	-0.305788	0.157391	FALSE	YES
	Cnn3	-0.314733	0.157391	FALSE	YES

## Sheet: Figure 7f (partial)
Northern Blot Line Plots
Figure 7f
	Control				Tent5a WT
Lane Length	Scr	Fndc3a	Fndc3b	Fndc3a/b	Scr	Fndc3a	Fndc3b	Fndc3a/b
0	0.258183	0.209219	0.249622	0.241562	0.266251	0.301206	0.280662	0.328885
0.025	0.245007	0.220461	0.251555	0.245046	0.276483	0.282442	0.323717	0.343798
0.05	0.221708	0.211326	0.266148	0.24018	0.269687	0.299849	0.279	0.352066
0.075	0.216161	0.220322	0.253617	0.245415	0.263651	0.288542	0.249922	0.336792
0.1	0.21267	0.231169	0.233559	0.244194	0.259947	0.323615	0.239384	0.323324
0.125	0.249268	0.23033	0.229932	0.237049	0.22642	0.302877	0.2691	0.348684
0.15	0.264561	0.249354	0.229244	0.212495	0.223856	0.322876	0.287344	0.307213
0.175	0.277751	0.256693	0.236266	0.237595	0.239133	0.3446	0.265805	0.337106
0.2	0.259227	0.226843	0.235529	0.230629	0.253968	0.350413	0.235335	0.310892
0.225	0.261476	0.232674	0.253836	0.237219	0.270315	0.316273	0.236034	0.317734
0.25	0.267949	0.234073	0.257255	0.245479	0.26874	0.318824	0.242477	0.313388
0.275	0.274157	0.243376	0.276533	0.236102	0.277622	0.327936	0.21634	0.32053
0.3	0.279871	0.244801	0.264062	0.247359	0.246533	0.312354	0.225005	0.323018
0.325	0.272015	0.253076	0.259488	0.250896	0.246344	0.321069	0.254691	0.33831
0.35	0.252357	0.220269	0.266181	0.237245	0.261278	0.286375	0.267959	0.35629
0.375	0.248567	0.218188	0.259036	0.266113	0.277985	0.279365	0.277228	0.355531
0.4	0.259129	0.24396	0.257648	0.259039	0.289634	0.269733	0.262269	0.341302
0.425	0.258511	0.261003	0.256878	0.266365	0.294277	0.255953	0.27521	0.36956
0.45	0.257275	0.265762	0.244908	0.260403	0.3003	0.271068	0.29355	0.359932
0.475	0.233265	0.237559	0.240556	0.2643	0.31823	0.288364	0.286206	0.375169
0.5	0.228679	0.213156	0.256228	0.222839	0.325552	0.287085	0.273197	0.363418
0.525	0.250852	0.223822	0.273748	0.218963	0.29486	0.288691	0.297881	0.327551
0.55	0.280981	0.242883	0.30702	0.203775	0.287426	0.290964	0.287694	0.337241
0.575	0.270722	0.257191	0.28001	0.184247	0.313674	0.269661	0.304653	0.337864
0.6	0.267445	0.260101	0.281462	0.199071	0.319382	0.235358	0.254975	0.358115
0.625	0.239338	0.225269	0.283431	0.222684	0.31436	0.218159	0.284458	0.343922
0.65	0.25526	0.208362	0.265636	0.242471	0.313398	0.247629	0.258968	0.362315
0.675	0.254385	0.217905	0.260092	0.239857	0.331339	0.26145	0.267719	0.368368
0.7	0.282232	0.220625	0.270286	0.235057	0.35215	0.261812	0.280267	0.401523
0.725	0.300248	0.225242	0.299901	0.210216	0.351701	0.233883	0.271793	0.395905
0.75	0.309149	0.249819	0.30567	0.191716	0.311334	0.251597	0.231853	0.327715
0.775	0.309037	0.250299	0.291596	0.192118	0.313119	0.239009	0.207284	0.36847
0.8	0.291694	0.234708	0.250236	0.195746	0.323365	0.210022	0.251008	0.350086
0.825	0.269148	0.24388	0.231706	0.216459	0.309605	0.240199	0.247957	0.336153
0.85	0.2635	0.220724	0.250224	0.2425	0.344241	0.250505	0.252012	0.366234
0.875	0.273387	0.213392	0.246942	0.207863	0.3321	0.258793	0.249981	0.377
0.9	0.297563	0.225287	0.246184	0.217321	0.337331	0.270302	0.191352	0.357734
0.925	0.321525	0.238941	0.241391	0.207784	0.341691	0.287942	0.17962	0.398854
0.95	0.322614	0.245549	0.273096	0.213094	0.317154	0.289672	0.223808	0.391038
0.975	0.341963	0.255559	0.243538	0.245468	0.286692	0.266524	0.233683	0.360751
1	0.316069	0.257962	0.24298	0.261399	0.283194	0.271868	0.23267	0.352929
1.025	0.308627	0.248036	0.239525	0.228727	0.291634	0.277827	0.232649	0.357626
1.05	0.296636	0.211958	0.21343	0.230629	0.287182	0.265463	0.278311	0.358577
1.075	0.279389	0.212812	0.228489	0.242064	0.292181	0.279921	0.280159	0.367597
1.1	0.302722	0.243047	0.250139	0.23173	0.289245	0.289494	0.281257	0.371901
1.125	0.304785	0.268381	0.266434	0.240052	0.300723	0.283236	0.283961	0.353993
1.15	0.280935	0.257424	0.258154	0.220261	0.31999	0.32462	0.249597	0.324191
1.175	0.278063	0.234009	0.248585	0.214661	0.325468	0.282385	0.260221	0.360035
1.2	0.296145	0.236944	0.219435	0.183922	0.316207	0.291417	0.269534	0.31459
1.225	0.285963	0.232584	0.242395	0.16873	0.332303	0.287135	0.259701	0.36055
1.25	0.273618	0.243958	0.239142	0.171564	0.311272	0.271204	0.254335	0.394777
1.275	0.306622	0.267255	0.232764	0.188949	0.320712	0.260851	0.256349	0.331682
1.3	0.320674	0.248167	0.216278	0.196476	0.32385	0.251485	0.292064	0.360881
1.325	0.296338	0.222003	0.214525	0.218379	0.319452	0.275707	0.259682	0.379729
1.35	0.275844	0.191751	0.232475	0.243201	0.304492	0.285379	0.262689	0.389183
1.375	0.266663	0.204223	0.239878	0.217142	0.29481	0.277062	0.277063	0.390552
1.4	0.262099	0.21792	0.240564	0.194848	0.303192	0.252518	0.265958	0.365931
1.425	0.266271	0.217793	0.225156	0.162476	0.285992	0.241358	0.232762	0.33407
1.45	0.255071	0.240337	0.241159	0.191782	0.275102	0.262194	0.245511	0.290518
1.475	0.238712	0.213913	0.239464	0.189499	0.280686	0.263369	0.220422	0.325698
1.5	0.232172	0.207569	0.282755	0.215174	0.287344	0.240197	0.214499	0.341256
1.525	0.267889	0.23619	0.283349	0.242138	0.281132	0.269804	0.200995	0.354295
1.55	0.302984	0.265367	0.250885	0.23679	0.282484	0.271005	0.223652	0.321504
1.575	0.246786	0.235046	0.2463	0.223687	0.283379	0.230994	0.238199	0.365753
1.6	0.257328	0.221176	0.249012	0.215069	0.319477	0.221829	0.259989	0.392647
1.625	0.282468	0.239642	0.239657	0.236374	0.321158	0.202113	0.211758	0.33759
1.65	0.29661	0.247897	0.233987	0.231748	0.293902	0.22028	0.231715	0.361202
1.675	0.27445	0.256538	0.246257	0.21704	0.297094	0.208821	0.227536	0.344354
1.7	0.265038	0.250924	0.252549	0.221422	0.306795	0.236937	0.231654	0.35144
1.725	0.287036	0.256599	0.264124	0.21598	0.328378	0.245229	0.230652	0.373629
1.75	0.291872	0.264967	0.264669	0.194253	0.29932	0.250427	0.229246	0.313813
1.775	0.288938	0.257208	0.270135	0.202174	0.287504	0.247361	0.262036	0.362453
1.8	0.305783	0.247873	0.251114	0.217345	0.285181	0.261334	0.270357	0.38054
1.825	0.275082	0.227491	0.250675	0.236045	0.299115	0.265082	0.264496	0.359905
1.85	0.258055	0.212263	0.245499	0.240708	0.306271	0.269829	0.253455	0.329687
1.875	0.267911	0.217161	0.259762	0.240789	0.295183	0.268847	0.245233	0.330999
1.9	0.314116	0.243425	0.272991	0.214339	0.29009	0.271818	0.257848	0.375496
1.925	0.30309	0.25074	0.258148	0.213224	0.283803	0.280785	0.2363	0.373771
1.95	0.290453	0.23391	0.273627	0.232489	0.289715	0.261912	0.256437	0.363185
1.975	0.245555	0.233384	0.241307	0.2299	0.309047	0.261728	0.268229	0.34956
2	0.249765	0.221835	0.246903	0.248809	0.311267	0.24791	0.265344	0.348097
2.025	0.263007	0.22163	0.260218	0.252062	0.280414	0.265999	0.271289	0.377361
2.05	0.28478	0.20643	0.275121	0.235785	0.315781	0.295996	0.29494	0.354819
2.075	0.289788	0.222979	0.280492	0.264695	0.298005	0.313832	0.321808	0.363021
2.1	0.277102	0.216122	0.26418	0.287417	0.290117	0.310053	0.309909	0.344346
2.125	0.263013	0.219085	0.236043	0.281273	0.293008	0.279782	0.247977	0.369528
2.15	0.259204	0.216965	0.236616	0.261457	0.325201	0.314431	0.259799	0.374819
2.175	0.258987	0.197845	0.266084	0.251305	0.305264	0.266988	0.257093	0.35186
2.2	0.248576	0.201834	0.280188	0.235137	0.296847	0.294893	0.23596	0.387341
2.225	0.235095	0.202923	0.287415	0.231085	0.306393	0.275895	0.24668	0.317824
2.25	0.274624	0.225229	0.29328	0.214875	0.298666	0.276218	0.258805	0.372379
2.275	0.29181	0.228949	0.284401	0.181729	0.284895	0.269456	0.206546	0.357601
2.3	0.29419	0.234203	0.277327	0.186963	0.299385	0.277491	0.177253	0.323911
2.325	0.300755	0.221224	0.248541	0.205061	0.302049	0.248666	0.183563	0.347149
2.35	0.302729	0.218135	0.262426	0.226916	0.260499	0.23519	0.227933	0.386353
2.375	0.295647	0.254309	0.28271	0.238857	0.288834	0.276615	0.255312	0.37915
2.4	0.300484	0.268517	0.296021	0.187785	0.27803	0.251823	0.246196	0.372181
2.425	0.300988	0.276036	0.265183	0.176519	0.301004	0.247648	0.253837	0.368146
2.45	0.271993	0.222599	0.2545	0.195689	0.295182	0.232593	0.24983	0.367422
2.475	0.278652	0.233191	0.256519	0.245243	0.296732	0.243624	0.228387	0.382556
2.5	0.268861	0.24277	0.256383	0.24202	0.288732	0.279637	0.220962	0.38095
2.525	0.260498	0.227249	0.251561	0.229195	0.284059	0.300057	0.224714	0.416053
2.55	0.272931	0.233163	0.2605	0.225155	0.287384	0.274416	0.244489	0.413806
2.575	0.28454	0.234505	0.227322	0.233283	0.297143	0.271368	0.268828	0.383762
2.6	0.294368	0.239485	0.21786	0.22413	0.306586	0.307952	0.256411	0.384308
2.625	0.287415	0.238243	0.212458	0.233995	0.316127	0.29894	0.262264	0.37416
2.65	0.293401	0.236597	0.261825	0.257751	0.305006	0.313452	0.240202	0.374735
2.675	0.282453	0.240039	0.265625	0.241372	0.327827	0.275312	0.235579	0.388592
2.7	0.304672	0.253708	0.248993	0.238584	0.307741	0.266721	0.259434	0.401615
2.725	0.279611	0.266638	0.254125	0.242833	0.280714	0.243296	0.284538	0.38988
2.75	0.268719	0.260799	0.265034	0.250041	0.263196	0.253126	0.25622	0.365094
2.775	0.285942	0.269806	0.272202	0.246861	0.298702	0.244587	0.273849	0.419857
2.8	0.277618	0.251931	0.244952	0.239763	0.326925	0.260553	0.267424	0.394885
2.825	0.27362	0.231778	0.241954	0.201132	0.320528	0.263802	0.269825	0.369799
2.85	0.267254	0.216631	0.244583	0.203979	0.305406	0.27114	0.261225	0.348767
2.875	0.274267	0.23125	0.237989	0.204694	0.329994	0.286996	0.272842	0.355361
2.9	0.275577	0.258678	0.243391	0.213124	0.323749	0.293166	0.297923	0.345613
2.925	0.286894	0.239657	0.277104	0.212891	0.298118	0.273725	0.270053	0.34745
2.95	0.300086	0.256915	0.288985	0.200139	0.289103	0.283926	0.24816	0.373943
2.975	0.313681	0.254743	0.275427	0.22183	0.306505	0.271977	0.251047	0.36116
3	0.291696	0.268714	0.261126	0.202928	0.284948	0.272582	0.226715	0.338746
3.025	0.258105	0.260297	0.265385	0.220088	0.272244	0.276125	0.233552	0.321817
3.05	0.273584	0.243195	0.251948	0.198619	0.287005	0.281707	0.245356	0.3211
3.075	0.269805	0.218696	0.24874	0.186608	0.305091	0.286919	0.228223	0.344218
3.1	0.259352	0.209947	0.248128	0.185069	0.298461	0.279601	0.230946	0.357321
3.125	0.271255	0.203948	0.254402	0.219917	0.303642	0.277065	0.261332	0.34981
3.15	0.262307	0.220981	0.262409	0.239895	0.293303	0.273668	0.263659	0.332083
3.175	0.26575	0.227811	0.244059	0.232695	0.261429	0.283692	0.263095	0.397449
3.2	0.300211	0.245394	0.229126	0.217863	0.250467	0.285352	0.266177	0.378807
3.225	0.325311	0.272163	0.248279	0.244204	0.255249	0.307897	0.247862	0.379385
3.25	0.298753	0.264586	0.239976	0.242651	0.264524	0.271281	0.208518	0.389229
3.275	0.294147	0.246735	0.211675	0.238958	0.26837	0.274371	0.21262	0.377262
3.3	0.270625	0.219069	0.210076	0.256032	0.301019	0.263943	0.230432	0.367716
3.325	0.281386	0.227997	0.226992	0.243229	0.294734	0.260437	0.247399	0.348201
3.35	0.28472	0.241757	0.214635	0.218636	0.313786	0.238789	0.25196	0.328431
3.375	0.262866	0.248185	0.201801	0.222996	0.327169	0.264749	0.250754	0.351156
3.4	0.246526	0.239149	0.213019	0.234166	0.311413	0.279855	0.240519	0.356194
3.425	0.241595	0.21401	0.225629	0.226263	0.293443	0.276862	0.221897	0.358235
3.45	0.213063	0.193436	0.213805	0.228377	0.288292	0.280356	0.201253	0.386329
3.475	0.213615	0.205418	0.220143	0.20017	0.290224	0.273719	0.208458	0.387506
3.5	0.198564	0.199807	0.217402	0.19543	0.287352	0.281834	0.215196	0.349376
3.525	0.222228	0.209456	0.201366	0.201379	0.294139	0.301197	0.22968	0.350709
3.55	0.242988	0.223905	0.195605	0.209413	0.3033	0.314449	0.242076	0.364698
3.575	0.221598	0.233122	0.221659	0.196881	0.309028	0.29906	0.231759	0.365216
3.6	0.210331	0.232879	0.215487	0.206309	0.292723	0.343824	0.217533	0.354912
3.625	0.222397	0.227122	0.223228	0.184514	0.300944	0.311396	0.230315	0.336624
3.65	0.241925	0.217494	0.243264	0.182142	0.315302	0.339407	0.253086	0.317835
3.675	0.24175	0.213345	0.236326	0.17134	0.318859	0.334215	0.250598	0.358755
3.7	0.209022	0.204637	0.241916	0.180342	0.332511	0.318439	0.268402	0.371484
3.725	0.202432	0.2044	0.248942	0.209012	0.342398	0.329694	0.294399	0.343982
3.75	0.231846	0.226409	0.240785	0.216661	0.354157	0.316887	0.272233	0.345304
3.775	0.235898	0.238225	0.240463	0.218343	0.349656	0.29922	0.214892	0.341145
3.8	0.251333	0.239883	0.252221	0.212716	0.345657	0.286332	0.231192	0.333358
3.825	0.26135	0.275546	0.224301	0.208598	0.335253	0.303308	0.226601	0.334412
3.85	0.252839	0.279829	0.265253	0.226675	0.333335	0.314267	0.235569	0.347386
3.875	0.25398	0.265626	0.25883	0.22138	0.354968	0.301139	0.250054	0.32786
3.9	0.253631	0.270753	0.24872	0.205979	0.336353	0.337555	0.288463	0.332167
3.925	0.269499	0.2655	0.273132	0.240965	0.316092	0.327466	0.223618	0.37562
3.95	0.28815	0.26738	0.250382	0.226222	0.293316	0.307445	0.25929	0.352053
3.975	0.307131	0.278237	0.249044	0.241127	0.315761	0.314019	0.263953	0.340014
4	0.311789	0.27881	0.275623	0.251891	0.32304	0.319019	0.263323	0.342155
4.025	0.284407	0.271392	0.267838	0.241203	0.285205	0.301821	0.281265	0.346703
4.05	0.257855	0.28281	0.266701	0.252478	0.275379	0.284147	0.304473	0.363823
4.075	0.261165	0.259591	0.225717	0.260955	0.283379	0.239229	0.313177	0.357538
4.1	0.261925	0.25216	0.220115	0.249374	0.297365	0.248824	0.291964	0.336184
4.125	0.221698	0.239663	0.234449	0.25866	0.302078	0.246665	0.284179	0.370072
4.15	0.201093	0.237797	0.211067	0.256899	0.296159	0.259256	0.288402	0.355153
4.175	0.194996	0.228479	0.207476	0.271616	0.278396	0.275188	0.27136	0.360357
4.2	0.220664	0.222647	0.190847	0.257849	0.30135	0.246749	0.274293	0.383674
4.225	0.244538	0.213055	0.227857	0.256289	0.296306	0.252035	0.248392	0.375222
4.25	0.236633	0.195877	0.250619	0.241449	0.279702	0.277392	0.295749	0.356317
4.275	0.216841	0.196595	0.242111	0.263663	0.273275	0.305985	0.296695	0.375956
4.3	0.201015	0.204606	0.234739	0.293355	0.270581	0.275631	0.279062	0.383125
4.325	0.20703	0.194756	0.24583	0.242543	0.287602	0.24936	0.244593	0.40669
4.35	0.202876	0.177609	0.232846	0.255991	0.304407	0.289967	0.275258	0.39726
4.375	0.195096	0.191108	0.219867	0.242935	0.323861	0.280508	0.262804	0.382291
4.4	0.189458	0.226329	0.22045	0.22713	0.305968	0.254829	0.267485	0.389639
4.425	0.206927	0.227939	0.226556	0.241639	0.291026	0.283492	0.269013	0.406335
4.45	0.259759	0.257979	0.243265	0.222548	0.286225	0.322325	0.285152	0.374508
4.475	0.262505	0.261322	0.226973	0.204765	0.292727	0.289937	0.270007	0.38518
4.5	0.240402	0.263539	0.233003	0.217707	0.276597	0.263833	0.263118	0.363447
4.525	0.238616	0.265943	0.244412	0.22101	0.285498	0.265273	0.28919	0.375453
4.55	0.238113	0.27222	0.261028	0.234527	0.296634	0.258078	0.288213	0.372659
4.575	0.249918	0.266057	0.273068	0.227859	0.301432	0.267285	0.259007	0.34656
4.6	0.272296	0.259931	0.25567	0.226291	0.297493	0.290881	0.275371	0.32457
4.625	0.26247	0.260904	0.266593	0.251575	0.295111	0.279345	0.288574	0.342672
4.65	0.265201	0.254529	0.253732	0.242181	0.295945	0.273752	0.280556	0.361362
4.675	0.266196	0.22642	0.243027	0.210335	0.313653	0.282015	0.297396	0.355169
4.7	0.280927	0.252897	0.272718	0.216274	0.312198	0.302963	0.320517	0.362524
4.725	0.272491	0.282589	0.250913	0.249746	0.313408	0.304405	0.330409	0.365575
4.75	0.261719	0.305265	0.243017	0.264658	0.318295	0.290127	0.311512	0.376292
4.775	0.239823	0.267583	0.23815	0.214483	0.32194	0.301993	0.335272	0.380104
4.8	0.249822	0.235479	0.227367	0.19484	0.32605	0.285555	0.322955	0.340212
4.825	0.256399	0.265084	0.244692	0.229774	0.340654	0.254495	0.322314	0.300897
4.85	0.282701	0.303074	0.234653	0.229654	0.32727	0.269377	0.315034	0.356162
4.875	0.299329	0.294181	0.239582	0.213967	0.296509	0.273063	0.288713	0.351278
4.9	0.285479	0.251549	0.237238	0.227949	0.279466	0.277197	0.275707	0.379991
4.925	0.292879	0.243795	0.254349	0.236833	0.279786	0.292278	0.320127	0.347753
4.95	0.301732	0.255769	0.259721	0.22391	0.281691	0.277	0.296892	0.351405
4.975	0.298553	0.269428	0.248938	0.220686	0.306293	0.266159	0.301684	0.353041
5	0.269177	0.253307	0.247631	0.210486	0.293964	0.283288	0.301742	0.355873
5.025	0.290209	0.264959	0.258769	0.20514	0.271957	0.29589	0.273607	0.357256
5.05	0.267665	0.230239	0.25268	0.221829	0.277343	0.290421	0.315109	0.350794
5.075	0.28443	0.235036	0.226378	0.232461	0.282073	0.263393	0.332917	0.345499
5.1	0.271264	0.241476	0.247912	0.224259	0.271088	0.289459	0.291009	0.349253
5.125	0.240994	0.224788	0.239186	0.216904	0.253042	0.303533	0.285179	0.36837
5.15	0.207693	0.196484	0.26222	0.222999	0.273276	0.302227	0.295664	0.375508
5.175	0.187355	0.204739	0.284145	0.194604	0.292972	0.278252	0.312258	0.378534
5.2	0.192763	0.196111	0.270538	0.226394	0.313144	0.294896	0.315934	0.33926
5.225	0.2008	0.223221	0.273876	0.262141	0.325843	0.301455	0.319347	0.355486
5.25	0.225352	0.250063	0.283208	0.252038	0.319032	0.316861	0.311735	0.370203
5.275	0.199648	0.239681	0.267113	0.243361	0.315496	0.313205	0.344065	0.364914
5.3	0.18234	0.19388	0.246307	0.251313	0.325779	0.344042	0.340903	0.400713
5.325	0.211629	0.191468	0.25232	0.235238	0.305132	0.298956	0.34243	0.419235
5.35	0.258737	0.242074	0.254763	0.24669	0.324911	0.292969	0.333378	0.403559
5.375	0.288146	0.265401	0.294597	0.249261	0.326024	0.310698	0.333533	0.415756
5.4	0.282023	0.253021	0.285955	0.254542	0.358861	0.326586	0.310533	0.405704
5.425	0.260632	0.253634	0.300289	0.248991	0.329881	0.294439	0.282824	0.374844
5.45	0.239312	0.244861	0.288874	0.259233	0.287557	0.26428	0.282436	0.394973
5.475	0.240698	0.254156	0.292886	0.28472	0.330048	0.270324	0.274793	0.39096
5.5	0.255654	0.248536	0.271562	0.281203	0.348991	0.290936	0.279187	0.409097
5.525	0.257578	0.270234	0.301438	0.277566	0.355445	0.274289	0.293393	0.409781
5.55	0.268246	0.2689	0.321102	0.287612	0.326646	0.299746	0.31658	0.39508
5.575	0.252673	0.283675	0.32236	0.25139	0.318708	0.272449	0.284038	0.410786
5.6	0.264738	0.274136	0.290655	0.275504	0.324547	0.286389	0.300972	0.396628
5.625	0.270997	0.275897	0.292886	0.261596	0.324105	0.287853	0.299773	0.420823
5.65	0.271234	0.256368	0.276016	0.254354	0.310903	0.309944	0.312054	0.399397
5.675	0.253023	0.2508	0.267913	0.233928	0.285868	0.311753	0.304518	0.384779
5.7	0.249365	0.263664	0.280454	0.224191	0.307203	0.297838	0.309982	0.40781
5.725	0.29404	0.301128	0.285604	0.234458	0.32151	0.314432	0.312947	0.398193
5.75	0.269815	0.3037	0.299026	0.218581	0.351065	0.318614	0.315452	0.407548
5.775	0.263458	0.283468	0.290836	0.186619	0.320721	0.281131	0.299956	0.403549
5.8	0.244196	0.270722	0.266667	0.200402	0.320057	0.286858	0.315391	0.401672
5.825	0.248273	0.257035	0.287426	0.203034	0.313233	0.339303	0.311232	0.385297
5.85	0.288248	0.271417	0.283392	0.215201	0.344332	0.338216	0.314771	0.40784
5.875	0.305675	0.277796	0.287955	0.2407	0.351355	0.312698	0.328231	0.379118
5.9	0.303899	0.262781	0.299892	0.227295	0.368558	0.308732	0.311695	0.410121
5.925	0.269885	0.270664	0.297215	0.238319	0.355258	0.323654	0.319239	0.410865
5.95	0.238718	0.260279	0.295068	0.254068	0.334914	0.293571	0.317506	0.398041
5.975	0.232003	0.254318	0.294003	0.250372	0.34229	0.290577	0.288811	0.413546
6	0.23262	0.240594	0.27505	0.233845	0.357067	0.283912	0.304251	0.430867
6.025	0.260242	0.23952	0.292725	0.227685	0.330627	0.295209	0.317323	0.378096
6.05	0.280629	0.27073	0.282036	0.241643	0.333657	0.269855	0.305976	0.413068
6.075	0.282257	0.284129	0.294512	0.261243	0.300959	0.272789	0.315175	0.413584
6.1	0.271164	0.274974	0.288617	0.249501	0.293116	0.315735	0.313901	0.408742
6.125	0.254494	0.250846	0.269479	0.224078	0.288647	0.301877	0.328797	0.393569
6.15	0.283259	0.249588	0.263964	0.247176	0.307643	0.325874	0.33062	0.418139
6.175	0.296323	0.253434	0.242516	0.236392	0.311641	0.330536	0.310875	0.390801
6.2	0.317977	0.282219	0.238713	0.241633	0.318127	0.317501	0.35442	0.408228
6.225	0.282307	0.297087	0.254969	0.261066	0.342529	0.313337	0.351276	0.416347
6.25	0.251934	0.26785	0.283309	0.241834	0.328874	0.315165	0.299876	0.408576
6.275	0.256354	0.271116	0.3083	0.241074	0.338062	0.343253	0.277714	0.395025
6.3	0.296669	0.298673	0.264501	0.260648	0.325953	0.337285	0.316237	0.404804
6.325	0.31499	0.289828	0.244412	0.260561	0.339837	0.328435	0.334868	0.409548
6.35	0.298972	0.291483	0.247847	0.292984	0.333314	0.329548	0.286983	0.439833
6.375	0.274793	0.296577	0.250831	0.281268	0.314661	0.319328	0.291824	0.423859
6.4	0.274796	0.284811	0.27575	0.258006	0.319178	0.334463	0.298454	0.434295
6.425	0.291564	0.286877	0.271826	0.239225	0.32852	0.359961	0.318828	0.440749
6.45	0.311637	0.288796	0.265153	0.252035	0.336686	0.370389	0.319542	0.41822
6.475	0.327905	0.308102	0.270454	0.243191	0.365068	0.350676	0.346593	0.356987
6.5	0.302427	0.279263	0.268551	0.222449	0.360619	0.369468	0.327981	0.405448
6.525	0.288218	0.287862	0.266254	0.238376	0.374173	0.333077	0.321115	0.417662
6.55	0.27698	0.294232	0.264546	0.259088	0.364366	0.322541	0.335784	0.448416
6.575	0.256451	0.278603	0.275916	0.261034	0.383327	0.361639	0.356658	0.425047
6.6	0.267257	0.261546	0.290878	0.239963	0.39303	0.365088	0.317897	0.425143
6.625	0.271458	0.274397	0.282997	0.25318	0.389566	0.382682	0.312499	0.42059
6.65	0.277897	0.289829	0.278442	0.229206	0.375821	0.38739	0.31007	0.47137
6.675	0.265847	0.296192	0.273562	0.217396	0.401067	0.351407	0.305926	0.451275
6.7	0.244922	0.252637	0.277626	0.269628	0.389798	0.356921	0.330265	0.453265
6.725	0.265111	0.268962	0.302127	0.276569	0.412091	0.369778	0.298969	0.416712
6.75	0.253825	0.269836	0.322692	0.256884	0.41519	0.369854	0.33588	0.411898
6.775	0.276297	0.272708	0.331868	0.246337	0.378809	0.357457	0.333848	0.415189
6.8	0.270483	0.283	0.325754	0.234693	0.403622	0.333643	0.322644	0.429098
6.825	0.290638	0.284524	0.303088	0.253132	0.421163	0.342195	0.329407	0.425243
6.85	0.277371	0.255642	0.318668	0.284434	0.424123	0.364866	0.330211	0.429117
6.875	0.283256	0.252953	0.29525	0.278256	0.420281	0.35628	0.318291	0.429484
6.9	0.293599	0.243442	0.288947	0.23281	0.448944	0.337215	0.347442	0.4067
6.925	0.28274	0.231499	0.284508	0.230894	0.435717	0.353825	0.35557	0.462112
6.95	0.260974	0.262203	0.28186	0.267008	0.444494	0.345461	0.37604	0.464442
6.975	0.247798	0.261546	0.28994	0.266157	0.458915	0.366714	0.359236	0.468431
7	0.238718	0.240677	0.283457	0.241337	0.465206	0.362751	0.375628	0.471793
7.025	0.226346	0.22944	0.296882	0.234255	0.439094	0.343106	0.34353	0.449037
7.05	0.235157	0.23284	0.296449	0.248571	0.415933	0.316341	0.339872	0.451363
7.075	0.252044	0.242501	0.28285	0.274306	0.457119	0.344831	0.348599	0.431496
7.1	0.25244	0.234123	0.311704	0.287968	0.457563	0.372942	0.336044	0.428071
7.125	0.256404	0.263233	0.323926	0.285129	0.430677	0.387786	0.340386	0.42529
7.15	0.273348	0.299964	0.34447	0.287967	0.434977	0.32612	0.330653	0.413155
7.175	0.277268	0.283328	0.325594	0.298201	0.445729	0.338035	0.349723	0.418382
7.2	0.282255	0.281817	0.34635	0.297433	0.454623	0.335994	0.348746	0.40947
7.225	0.268417	0.28204	0.347925	0.27973	0.468811	0.3401	0.317616	0.424456
7.25	0.268042	0.289607	0.321482	0.261535	0.427825	0.33186	0.339451	0.411919
7.275	0.301233	0.304929	0.292737	0.26612	0.460572	0.371226	0.348617	0.432953
7.3	0.322271	0.321134	0.334005	0.245975	0.443676	0.351214	0.339587	0.402893
7.325	0.310691	0.303862	0.350155	0.277419	0.444707	0.332518	0.334789	0.432531
7.35	0.284704	0.292032	0.353599	0.286064	0.465156	0.336842	0.401706	0.385233
7.375	0.303402	0.318516	0.363833	0.312678	0.485474	0.348589	0.337833	0.388654
7.4	0.289312	0.29933	0.328676	0.297909	0.493571	0.369228	0.302321	0.408443
7.425	0.281234	0.313371	0.304775	0.262486	0.456574	0.364817	0.278925	0.380348
7.45	0.306369	0.352701	0.290653	0.264496	0.477893	0.350329	0.320755	0.386317
7.475	0.33707	0.363912	0.320936	0.267791	0.452495	0.358352	0.339012	0.418546
7.5	0.308557	0.340676	0.312203	0.290514	0.489093	0.377433	0.329256	0.450941
7.525	0.30534	0.354769	0.314087	0.301122	0.460864	0.391819	0.347589	0.429016
7.55	0.318455	0.32561	0.322351	0.330036	0.49919	0.360334	0.328673	0.419605
7.575	0.31511	0.308183	0.33302	0.315891	0.525492	0.387866	0.364954	0.416773
7.6	0.283903	0.292724	0.333928	0.309113	0.523483	0.386409	0.376641	0.450591
7.625	0.290308	0.301402	0.356427	0.32131	0.523778	0.419612	0.35808	0.422625
7.65	0.306375	0.309818	0.344758	0.320521	0.541517	0.392862	0.359697	0.419314
7.675	0.28938	0.283772	0.351693	0.303716	0.523653	0.418787	0.389341	0.401749
7.7	0.309472	0.287163	0.374817	0.335111	0.523028	0.421178	0.379573	0.40651
7.725	0.338702	0.307065	0.35615	0.321795	0.5594	0.406187	0.342247	0.471523
7.75	0.329588	0.29517	0.362999	0.299136	0.540872	0.409565	0.362911	0.45786
7.775	0.342675	0.319238	0.3702	0.306946	0.530787	0.412635	0.389511	0.426897
7.8	0.330012	0.341943	0.357847	0.317612	0.54684	0.378853	0.382951	0.453421
7.825	0.330374	0.343367	0.374995	0.304668	0.564954	0.381222	0.399712	0.438768
7.85	0.319954	0.330376	0.396464	0.331217	0.546934	0.398114	0.37287	0.417934
7.875	0.303925	0.325164	0.377045	0.308668	0.550079	0.36854	0.375312	0.432496
7.9	0.318529	0.335531	0.36288	0.315942	0.541368	0.380622	0.344325	0.440647
7.925	0.321832	0.331991	0.355196	0.318644	0.54267	0.413199	0.378885	0.409782
7.95	0.283696	0.313292	0.333419	0.309116	0.572663	0.426311	0.393868	0.412689
7.975	0.289923	0.316477	0.34092	0.325019	0.543999	0.404769	0.350328	0.433145
8	0.361504	0.353666	0.363246	0.334747	0.579694	0.426786	0.366497	0.47234
8.025	0.354231	0.332346	0.371488	0.344534	0.534595	0.397856	0.355769	0.493248
8.05	0.339057	0.303134	0.358266	0.312939	0.564235	0.42631	0.362872	0.44793
8.075	0.336192	0.302589	0.366312	0.302134	0.5743	0.410096	0.356973	0.440478
8.1	0.36225	0.342338	0.362679	0.310904	0.572903	0.42644	0.395725	0.43193
8.125	0.354841	0.332715	0.370408	0.312018	0.537614	0.436211	0.402848	0.44802
8.15	0.343203	0.315841	0.350265	0.323796	0.578783	0.426532	0.405807	0.428792
8.175	0.345099	0.303711	0.366193	0.357949	0.608453	0.431879	0.392181	0.389484
8.2	0.354563	0.322278	0.370772	0.338649	0.612534	0.475469	0.392793	0.424655
8.225	0.370322	0.320324	0.392264	0.360615	0.624516	0.462971	0.410055	0.389358
8.25	0.38988	0.327288	0.37345	0.344482	0.618977	0.442393	0.392525	0.446687
8.275	0.345754	0.307045	0.371153	0.360338	0.635941	0.460884	0.399503	0.440251
8.3	0.351425	0.324433	0.381116	0.36324	0.61131	0.465452	0.392143	0.445063
8.325	0.341466	0.350155	0.374906	0.363185	0.625145	0.468033	0.412297	0.408688
8.35	0.322788	0.336444	0.39127	0.353604	0.639594	0.491456	0.446302	0.423646
8.375	0.342779	0.336738	0.405739	0.336712	0.653941	0.491782	0.398783	0.399668
8.4	0.365551	0.334756	0.386597	0.357526	0.639207	0.450688	0.382715	0.408357
8.425	0.342678	0.324226	0.410096	0.387431	0.663201	0.481692	0.397436	0.394189
8.45	0.306327	0.311174	0.393643	0.38461	0.666532	0.511758	0.417237	0.414194
8.475	0.297862	0.313039	0.433861	0.385006	0.681129	0.491551	0.39856	0.416032
8.5	0.335524	0.344589	0.454745	0.394859	0.67859	0.491901	0.412484	0.416383
8.525	0.373156	0.365788	0.441704	0.405457	0.692839	0.497724	0.427116	0.43298
8.55	0.351323	0.347997	0.422417	0.378259	0.700401	0.498915	0.418439	0.42973
8.575	0.336902	0.32081	0.423072	0.372371	0.702497	0.520888	0.412862	0.414238
8.6	0.316292	0.318947	0.449849	0.405223	0.69045	0.513941	0.406917	0.451996
8.625	0.303983	0.319464	0.412532	0.418873	0.704465	0.518762	0.427214	0.445297
8.65	0.309323	0.308899	0.423785	0.437844	0.70415	0.546922	0.446315	0.443581
8.675	0.326629	0.314513	0.432929	0.436652	0.705433	0.540941	0.439535	0.4595
8.7	0.363901	0.343354	0.423862	0.420529	0.704856	0.533139	0.456706	0.46368
8.725	0.366963	0.330562	0.431171	0.451391	0.71177	0.573088	0.463484	0.46591
8.75	0.389932	0.350438	0.414756	0.442474	0.711474	0.563458	0.409405	0.498773
8.775	0.392361	0.340361	0.443104	0.41672	0.726768	0.557509	0.403058	0.490656
8.8	0.390873	0.365971	0.456761	0.423789	0.727631	0.574675	0.448295	0.466234
8.825	0.384859	0.385628	0.455875	0.416453	0.749059	0.557195	0.454662	0.449596
8.85	0.379369	0.376395	0.442983	0.419824	0.737524	0.576178	0.426447	0.452122
8.875	0.394179	0.364479	0.446765	0.416309	0.727592	0.573605	0.473996	0.44996
8.9	0.385602	0.382612	0.441645	0.432453	0.722441	0.555853	0.436037	0.443925
8.925	0.381273	0.391752	0.45991	0.407111	0.732908	0.585935	0.453351	0.477104
8.95	0.416586	0.391348	0.460591	0.427236	0.741764	0.567442	0.483985	0.476341
8.975	0.415465	0.396434	0.462169	0.413443	0.761626	0.56929	0.503947	0.497918
9	0.398673	0.407388	0.462446	0.442414	0.753676	0.583075	0.500769	0.462722
9.025	0.407545	0.413638	0.457843	0.425076	0.747283	0.563983	0.482815	0.469647
9.05	0.397182	0.414316	0.46174	0.426979	0.759579	0.5491	0.5397	0.486751
9.075	0.451063	0.451533	0.444943	0.430019	0.77804	0.573653	0.494462	0.472645
9.1	0.433745	0.442148	0.452291	0.431613	0.778266	0.551788	0.539401	0.484025
9.125	0.436141	0.417756	0.458897	0.457645	0.766918	0.56398	0.529812	0.476679
9.15	0.43183	0.418576	0.434595	0.453798	0.797434	0.568261	0.493492	0.480343
9.175	0.429456	0.413111	0.468966	0.446588	0.806697	0.595092	0.511558	0.493959
9.2	0.413577	0.401847	0.470984	0.426735	0.803553	0.602698	0.525627	0.49799
9.225	0.442686	0.431608	0.487086	0.456024	0.817153	0.607857	0.518975	0.488192
9.25	0.442353	0.443274	0.492461	0.445293	0.812893	0.623827	0.525491	0.524845
9.275	0.439133	0.453038	0.519006	0.455845	0.832881	0.637683	0.49954	0.528294
9.3	0.429409	0.434054	0.496644	0.466609	0.821384	0.63606	0.516254	0.512265
9.325	0.459626	0.439324	0.509214	0.496293	0.826791	0.662344	0.514668	0.49489
9.35	0.467427	0.445192	0.521161	0.496728	0.831802	0.660354	0.52286	0.488601
9.375	0.464873	0.460219	0.49711	0.497875	0.824464	0.674976	0.545962	0.521448
9.4	0.444546	0.446909	0.497267	0.492694	0.8405	0.655233	0.52727	0.536062
9.425	0.443031	0.42812	0.485694	0.518032	0.84213	0.652263	0.532987	0.515169
9.45	0.484136	0.445921	0.524115	0.522227	0.84859	0.673575	0.521197	0.50835
9.475	0.468854	0.455464	0.503877	0.524868	0.843881	0.684423	0.527753	0.528817
9.5	0.470704	0.457811	0.503097	0.527434	0.851388	0.675542	0.526406	0.51555
9.525	0.510827	0.488754	0.509717	0.51307	0.832754	0.691744	0.532168	0.501406
9.55	0.524083	0.502416	0.509954	0.516204	0.842554	0.670868	0.549299	0.513892
9.575	0.48474	0.474085	0.492226	0.499386	0.871518	0.682663	0.533418	0.494903
9.6	0.46649	0.459727	0.512485	0.51023	0.861806	0.688609	0.556174	0.497747
9.625	0.455143	0.467739	0.5076	0.514457	0.866647	0.696415	0.537867	0.519379
9.65	0.50121	0.50577	0.529096	0.530495	0.882419	0.715914	0.564101	0.522536
9.675	0.519865	0.516357	0.550959	0.54484	0.869061	0.723298	0.565715	0.515486
9.7	0.532189	0.522662	0.536807	0.549282	0.887083	0.743879	0.554439	0.531551
9.725	0.501434	0.517478	0.527628	0.555844	0.874891	0.751725	0.559929	0.535497
9.75	0.507366	0.482313	0.560481	0.557665	0.89488	0.739188	0.578201	0.515289
9.775	0.507204	0.507619	0.572965	0.54039	0.896516	0.729065	0.572404	0.532843
9.8	0.527065	0.505722	0.531721	0.550074	0.890083	0.737487	0.596513	0.493802
9.825	0.493278	0.499206	0.578912	0.555191	0.909583	0.742411	0.609314	0.504106
9.85	0.522963	0.531205	0.562711	0.554265	0.89729	0.758778	0.616811	0.517855
9.875	0.512703	0.523316	0.55882	0.587234	0.916152	0.751858	0.628575	0.50045
9.9	0.533571	0.544278	0.563077	0.575026	0.913718	0.74618	0.627708	0.547636
9.925	0.529534	0.542382	0.573094	0.558711	0.916472	0.758263	0.626935	0.55081
9.95	0.559704	0.539367	0.576779	0.56412	0.920656	0.772809	0.663969	0.561039
9.975	0.52791	0.546557	0.566594	0.561518	0.912915	0.777672	0.656688	0.559547
10	0.502933	0.518894	0.576827	0.574697	0.918381	0.76759	0.66094	0.571994
10.025	0.527393	0.534847	0.591136	0.56742	0.923441	0.794326	0.645204	0.546777
10.05	0.526413	0.502409	0.554585	0.57167	0.92972	0.799193	0.660384	0.550983
10.075	0.545463	0.54608	0.563176	0.583799	0.929864	0.780187	0.670724	0.555691
10.1	0.534663	0.544062	0.572882	0.587161	0.923422	0.806337	0.667926	0.587447
10.125	0.585505	0.560609	0.595295	0.605601	0.93847	0.806884	0.691062	0.584003
10.15	0.570782	0.561521	0.618517	0.607917	0.936933	0.802229	0.672565	0.56082
10.175	0.554783	0.533882	0.600273	0.594093	0.932208	0.814885	0.680493	0.587328
10.2	0.592262	0.563191	0.574161	0.613639	0.940883	0.825088	0.699759	0.575802
10.225	0.589588	0.58865	0.598448	0.620369	0.93573	0.805932	0.70073	0.603507
10.25	0.591933	0.586024	0.598894	0.604364	0.942259	0.817172	0.675673	0.580884
10.275	0.61574	0.599238	0.597405	0.609946	0.941148	0.812314	0.721115	0.584794
10.3	0.610183	0.60355	0.585784	0.59583	0.948594	0.819965	0.708583	0.555952
10.325	0.639643	0.591832	0.635294	0.613568	0.948182	0.837569	0.717745	0.589764
10.35	0.587961	0.576871	0.631173	0.607763	0.947187	0.836644	0.697575	0.58877
10.375	0.590194	0.58829	0.622534	0.607425	0.941057	0.843	0.721559	0.576458
10.4	0.573386	0.556153	0.632328	0.607526	0.94441	0.856542	0.70522	0.596156
10.425	0.606435	0.585925	0.621624	0.599782	0.955777	0.836822	0.720175	0.5834
10.45	0.578145	0.557134	0.631046	0.622872	0.958057	0.861351	0.735538	0.582329
10.475	0.589975	0.587836	0.656841	0.632924	0.962546	0.853619	0.746277	0.557379
10.5	0.615191	0.597779	0.623669	0.604758	0.944676	0.870252	0.758909	0.589195
10.525	0.61549	0.579066	0.645177	0.616127	0.950865	0.869948	0.741607	0.587023
10.55	0.621234	0.606931	0.641122	0.616281	0.947175	0.87312	0.7581	0.582456
10.575	0.59383	0.620628	0.636406	0.608087	0.954098	0.892061	0.780896	0.610479
10.6	0.60384	0.608928	0.624349	0.605404	0.941162	0.888431	0.774573	0.598115
10.625	0.627244	0.601358	0.651323	0.600392	0.963173	0.875663	0.774635	0.592243
10.65	0.606103	0.573407	0.638994	0.63236	0.956839	0.888603	0.77275	0.600548
10.675	0.615115	0.612492	0.651239	0.636785	0.964422	0.899423	0.794407	0.616706
10.7	0.611057	0.608991	0.675526	0.632296	0.968699	0.883327	0.794989	0.628708
10.725	0.623809	0.627408	0.659169	0.63674	0.969086	0.898556	0.808372	0.635508
10.75	0.623611	0.609199	0.672987	0.655961	0.97647	0.906806	0.806368	0.643582
10.775	0.620921	0.620005	0.666083	0.640636	0.974732	0.901522	0.810789	0.66416
10.8	0.628864	0.63655	0.679703	0.667499	0.978948	0.903734	0.815429	0.633449
10.825	0.635767	0.626151	0.695157	0.663287	0.9776	0.895009	0.799702	0.660457
10.85	0.665554	0.643018	0.716597	0.65782	0.975334	0.910096	0.827756	0.649855
10.875	0.666606	0.656794	0.712849	0.67496	0.97687	0.909192	0.820871	0.670896
10.9	0.653413	0.632659	0.70764	0.674006	0.976203	0.90939	0.825394	0.67001
10.925	0.652619	0.645317	0.693899	0.673426	0.981892	0.89417	0.807308	0.697204
10.95	0.642149	0.659787	0.717748	0.688287	0.975237	0.906222	0.825276	0.697988
10.975	0.657419	0.647953	0.707181	0.687933	0.985056	0.92489	0.840533	0.701012
11	0.638011	0.638055	0.704931	0.677476	0.972978	0.930034	0.829736	0.725988
11.025	0.660958	0.647654	0.706713	0.689426	0.97425	0.92872	0.832187	0.733131
11.05	0.674855	0.663527	0.739272	0.684166	0.975873	0.93314	0.842981	0.720875
11.075	0.65303	0.656191	0.695084	0.681022	0.95848	0.93571	0.843939	0.719232
11.1	0.667877	0.664063	0.729963	0.693139	0.968401	0.931634	0.858712	0.691883
11.125	0.685158	0.661085	0.739236	0.702716	0.964978	0.937889	0.862366	0.704223
11.15	0.698504	0.670393	0.714911	0.694193	0.986928	0.937102	0.87144	0.710548
11.175	0.694728	0.669343	0.732319	0.70407	0.97968	0.942935	0.880228	0.697557
11.2	0.695275	0.671835	0.734987	0.685297	0.963441	0.948922	0.88739	0.699259
11.225	0.698525	0.68068	0.741921	0.700266	0.977072	0.938542	0.884831	0.718681
11.25	0.692658	0.667069	0.728324	0.718103	0.977223	0.95644	0.875184	0.726971
11.275	0.686856	0.670212	0.731568	0.705905	0.983825	0.939654	0.87877	0.73886
11.3	0.67544	0.663668	0.72854	0.691513	0.969332	0.946701	0.874453	0.755602
11.325	0.68337	0.668838	0.749252	0.715453	0.965568	0.949292	0.892158	0.751049
11.35	0.702044	0.688725	0.734663	0.71274	0.974727	0.949683	0.887842	0.750324
11.375	0.700451	0.679964	0.736208	0.705594	0.976744	0.962716	0.880413	0.774083
11.4	0.722821	0.669704	0.726882	0.72866	0.96775	0.96337	0.887097	0.765709
11.425	0.72185	0.677018	0.747815	0.718408	0.965377	0.961881	0.906913	0.768321
11.45	0.730403	0.695257	0.744256	0.731006	0.973611	0.974465	0.903869	0.753692
11.475	0.711319	0.687823	0.756567	0.726135	0.970481	0.965335	0.90926	0.764314
11.5	0.742448	0.739716	0.752987	0.733678	0.970466	0.975371	0.914909	0.758591
11.525	0.748414	0.713609	0.746216	0.713801	0.97476	0.977974	0.898984	0.773467
11.55	0.754914	0.714047	0.758806	0.752143	0.959394	0.979469	0.910672	0.765315
11.575	0.731494	0.706202	0.748336	0.739011	0.970506	0.978502	0.898075	0.778475
11.6	0.742894	0.724158	0.764985	0.736541	0.971073	0.985307	0.920171	0.787639
11.625	0.741757	0.723499	0.75633	0.750287	0.977122	0.975792	0.914546	0.782065
11.65	0.750002	0.708438	0.769455	0.750482	0.964993	0.980545	0.921331	0.75528
11.675	0.737634	0.714609	0.762216	0.740619	0.96247	0.968957	0.923464	0.778565
11.7	0.731953	0.728713	0.772745	0.741499	0.951797	0.97712	0.924392	0.792775
11.725	0.738228	0.713664	0.773747	0.739304	0.971707	0.975862	0.930745	0.79475
11.75	0.72527	0.69735	0.791613	0.752947	0.970566	0.977319	0.922387	0.814812
11.775	0.736014	0.708492	0.786486	0.751911	0.968663	0.983095	0.926432	0.823549
11.8	0.748372	0.704921	0.77289	0.752789	0.971651	0.976459	0.939009	0.826663
11.825	0.771291	0.731621	0.77804	0.770647	0.963222	0.981052	0.933873	0.851221
11.85	0.750888	0.73485	0.77742	0.781496	0.961619	0.97241	0.935857	0.846019
11.875	0.774606	0.738877	0.787336	0.775298	0.97479	0.980987	0.934853	0.844945
11.9	0.777794	0.752129	0.791343	0.76882	0.968671	0.976608	0.938331	0.848011
11.925	0.772729	0.746815	0.792548	0.775739	0.965228	0.985527	0.944008	0.854934
11.95	0.787005	0.733002	0.79045	0.777348	0.973527	0.981598	0.938939	0.861222
11.975	0.793843	0.752254	0.80147	0.765391	0.970135	0.985106	0.952155	0.843039
12	0.76432	0.749557	0.805503	0.774392	0.963382	0.983383	0.955168	0.838587
12.025	0.771701	0.747202	0.811261	0.758106	0.969446	0.989354	0.960664	0.843342
12.05	0.771905	0.73769	0.804928	0.781474	0.958713	0.983789	0.957665	0.845141
12.075	0.806832	0.75155	0.793954	0.778525	0.964865	0.974754	0.952777	0.848189
12.1	0.793021	0.743073	0.808092	0.787939	0.972278	0.982636	0.950729	0.855499
12.125	0.769723	0.746342	0.799813	0.791677	0.962706	0.986567	0.945875	0.864396
12.15	0.774134	0.75268	0.800538	0.783223	0.958051	0.983014	0.964131	0.878467
12.175	0.785797	0.773507	0.815984	0.786194	0.960042	0.981955	0.948078	0.877484
12.2	0.811161	0.759845	0.822225	0.784744	0.960089	0.973925	0.952324	0.873224
12.225	0.796645	0.758103	0.806338	0.789678	0.958805	0.976646	0.970055	0.871979
12.25	0.769267	0.738395	0.817388	0.77704	0.961405	0.974935	0.963015	0.874368
12.275	0.784265	0.757895	0.825625	0.793006	0.944489	0.979171	0.977001	0.882918
12.3	0.802357	0.742594	0.837266	0.77249	0.955459	0.977031	0.962946	0.883567
12.325	0.796303	0.762216	0.83399	0.793361	0.945049	0.989968	0.964289	0.89431
12.35	0.81189	0.772661	0.810434	0.789998	0.940577	0.982119	0.963524	0.909418
12.375	0.816303	0.791604	0.821284	0.797285	0.951519	0.986013	0.966899	0.900231
12.4	0.800795	0.765827	0.826924	0.794474	0.94786	0.976483	0.960954	0.894439
12.425	0.805169	0.765739	0.83908	0.804315	0.935452	0.977143	0.966536	0.896283
12.45	0.792371	0.768513	0.838812	0.799649	0.939475	0.976138	0.96703	0.897241
12.475	0.787885	0.766839	0.838793	0.799264	0.945149	0.972708	0.979036	0.909869
12.5	0.792465	0.753796	0.827768	0.809629	0.945018	0.977905	0.975233	0.912747
12.525	0.785135	0.744546	0.846045	0.820323	0.948496	0.976802	0.980671	0.904048
12.55	0.813283	0.772876	0.846027	0.811447	0.943568	0.973805	0.974859	0.921607
12.575	0.810836	0.755491	0.832339	0.819747	0.946412	0.974054	0.98396	0.927522
12.6	0.805958	0.75234	0.832941	0.825276	0.952309	0.982368	0.976194	0.92774
12.625	0.822149	0.772357	0.839241	0.822023	0.948629	0.977577	0.971545	0.939983
12.65	0.803651	0.762866	0.838497	0.816652	0.933899	0.97999	0.971216	0.929637
12.675	0.810062	0.773596	0.831973	0.830878	0.933333	0.97767	0.972328	0.936419
12.7	0.820194	0.757905	0.842254	0.835171	0.919828	0.985553	0.964637	0.939816
12.725	0.805466	0.757315	0.837773	0.836175	0.933052	0.97322	0.973186	0.939187
12.75	0.820635	0.785665	0.848563	0.830316	0.936161	0.971027	0.969587	0.960237
12.775	0.826216	0.787438	0.847167	0.817961	0.937898	0.97454	0.966106	0.94776
12.8	0.816842	0.766228	0.851409	0.835472	0.946233	0.98176	0.955637	0.933543
12.825	0.808397	0.777698	0.84547	0.842359	0.927158	0.970811	0.955108	0.950427
12.85	0.839161	0.789481	0.862697	0.831388	0.933309	0.963742	0.958821	0.94585
12.875	0.853757	0.799198	0.850334	0.839762	0.941114	0.976646	0.963735	0.942564
12.9	0.827251	0.789083	0.873106	0.83632	0.931921	0.982436	0.958975	0.961696
12.925	0.837354	0.798496	0.854037	0.863203	0.946154	0.971795	0.965996	0.966656
12.95	0.844779	0.789734	0.856317	0.850854	0.935756	0.964401	0.966663	0.947951
12.975	0.821457	0.7743	0.873907	0.859984	0.924657	0.959837	0.962228	0.944292
13	0.838646	0.793368	0.881954	0.862801	0.921648	0.961495	0.960646	0.938423
13.025	0.832972	0.812818	0.872745	0.878922	0.920564	0.962571	0.960594	0.949573
13.05	0.825032	0.790506	0.873412	0.873847	0.914195	0.967819	0.965685	0.936655
13.075	0.840081	0.803034	0.871583	0.883584	0.924878	0.955649	0.965364	0.941684
13.1	0.819726	0.797038	0.858544	0.866712	0.936663	0.944949	0.962478	0.94876
13.125	0.82884	0.798733	0.876477	0.870738	0.931465	0.968642	0.958029	0.953161
13.15	0.841864	0.822539	0.873002	0.878251	0.931198	0.962922	0.956496	0.978173
13.175	0.829144	0.799371	0.870712	0.883627	0.93169	0.964598	0.971713	0.963514
13.2	0.823829	0.812873	0.865094	0.880523	0.926963	0.959208	0.956064	0.966601
13.225	0.825516	0.81166	0.870704	0.880986	0.922469	0.961673	0.958638	0.964119
13.25	0.84114	0.825034	0.873915	0.881224	0.917348	0.965524	0.971055	0.976102
13.275	0.850357	0.811121	0.869144	0.896764	0.91465	0.962427	0.975421	0.984671
13.3	0.842883	0.826971	0.890339	0.896806	0.894804	0.955079	0.971098	0.987166
13.325	0.870075	0.827145	0.880899	0.890525	0.898581	0.949896	0.961095	0.966838
13.35	0.863138	0.844201	0.876708	0.893095	0.91333	0.960226	0.958581	0.96795
13.375	0.865275	0.840299	0.875745	0.898125	0.915439	0.948311	0.956244	0.975721
13.4	0.869939	0.858601	0.880333	0.897764	0.892449	0.93722	0.93483	0.974369
13.425	0.853164	0.839756	0.892705	0.894771	0.898008	0.9491	0.958223	0.970795
13.45	0.858526	0.83835	0.892633	0.89605	0.92312	0.949522	0.945155	0.976992
13.475	0.870173	0.85322	0.888408	0.891156	0.914371	0.950866	0.939377	0.979556
13.5	0.845903	0.827257	0.881741	0.908189	0.909338	0.938163	0.942553	0.982649
13.525	0.881186	0.853559	0.886969	0.904059	0.903387	0.938718	0.94236	0.980099
13.55	0.876102	0.853649	0.887626	0.914154	0.906381	0.943261	0.954146	0.979172
13.575	0.879151	0.851907	0.878756	0.910832	0.905389	0.937996	0.937758	0.9956
13.6	0.887964	0.851867	0.890432	0.898922	0.917437	0.948756	0.940181	0.989255
13.625	0.861356	0.830835	0.900618	0.901481	0.902922	0.941818	0.93582	0.978643
13.65	0.868849	0.846492	0.895885	0.912143	0.908091	0.938415	0.949692	0.97402
13.675	0.88012	0.848445	0.901512	0.909514	0.911962	0.942021	0.938082	0.97027
13.7	0.873362	0.842765	0.903648	0.917017	0.910768	0.950076	0.937173	0.97445
13.725	0.88052	0.856013	0.904203	0.921985	0.908296	0.944257	0.950192	0.967365
13.75	0.90525	0.869577	0.910686	0.930798	0.910509	0.944025	0.92633	0.961979
13.775	0.892409	0.851387	0.933053	0.92382	0.906258	0.942712	0.926884	0.969113
13.8	0.904075	0.883081	0.907015	0.923519	0.904812	0.93579	0.932729	0.968852
13.825	0.908592	0.877523	0.919086	0.927255	0.903899	0.927359	0.933324	0.960322
13.85	0.904015	0.861413	0.905528	0.931358	0.900912	0.926832	0.928	0.968398
13.875	0.922049	0.863502	0.91651	0.938692	0.889777	0.938418	0.932275	0.972632
13.9	0.895255	0.858622	0.916383	0.94077	0.912641	0.927114	0.938304	0.959166
13.925	0.91128	0.86271	0.913048	0.935571	0.900371	0.929458	0.92913	0.976855
13.95	0.909909	0.85275	0.917906	0.943733	0.901419	0.930684	0.933049	0.964041
13.975	0.908984	0.882463	0.915222	0.933665	0.902694	0.935531	0.941262	0.963521
14	0.908903	0.871478	0.912147	0.94177	0.887911	0.925099	0.931375	0.958988
14.025	0.891087	0.876175	0.915153	0.951482	0.885429	0.9287	0.930295	0.962351
14.05	0.890657	0.877075	0.915831	0.940903	0.878227	0.911094	0.936962	0.969872
14.075	0.902188	0.87485	0.936495	0.954302	0.895328	0.915996	0.931548	0.973257
14.1	0.901738	0.879201	0.932589	0.94542	0.895113	0.921023	0.932143	0.964891
14.125	0.882012	0.868817	0.929115	0.950714	0.885887	0.920518	0.920781	0.97701
14.15	0.892838	0.861669	0.929955	0.940172	0.877003	0.911343	0.931088	0.980747
14.175	0.893743	0.850616	0.937734	0.947055	0.884735	0.912722	0.92969	0.965039
14.2	0.911519	0.876594	0.940173	0.969189	0.887166	0.916247	0.941239	0.965301
14.225	0.917181	0.881043	0.933462	0.953079	0.875346	0.926861	0.932107	0.969614
14.25	0.905676	0.882845	0.92745	0.956483	0.900561	0.912039	0.936013	0.955784
14.275	0.903208	0.881358	0.943682	0.966469	0.888747	0.906929	0.936308	0.966877
14.3	0.913779	0.880554	0.92566	0.965475	0.905276	0.903817	0.914585	0.957402
14.325	0.918448	0.885117	0.933937	0.955173	0.896869	0.916356	0.925945	0.952179
14.35	0.92162	0.884065	0.927214	0.96607	0.901924	0.925403	0.930894	0.963212
14.375	0.927382	0.894367	0.936851	0.976875	0.896628	0.910328	0.929508	0.954367
14.4	0.931857	0.887522	0.939493	0.965417	0.885971	0.911978	0.924644	0.944739
14.425	0.928894	0.88604	0.936328	0.96246	0.874936	0.903408	0.914671	0.954536
14.45	0.945317	0.894925	0.941341	0.960506	0.880634	0.900491	0.919424	0.952946
14.475	0.947598	0.901472	0.939171	0.959797	0.886029	0.915233	0.936596	0.962943
14.5	0.934079	0.876601	0.945439	0.960047	0.885957	0.899919	0.914548	0.966066
14.525	0.946392	0.895351	0.94411	0.966221	0.87589	0.912899	0.91246	0.966047
14.55	0.916628	0.876584	0.955277	0.967728	0.886627	0.931569	0.910029	0.953151
14.575	0.929703	0.893501	0.957861	0.974221	0.87435	0.917118	0.906543	0.957446
14.6	0.926545	0.898603	0.968974	0.968137	0.892622	0.908482	0.912369	0.948647
14.625	0.933866	0.899499	0.967226	0.973065	0.868753	0.91142	0.899299	0.962359
14.65	0.926539	0.903917	0.950067	0.962496	0.865206	0.903069	0.912982	0.963357
14.675	0.944273	0.912386	0.970961	0.973081	0.860639	0.899354	0.904345	0.970001
14.7	0.946179	0.901752	0.957651	0.980574	0.85739	0.897872	0.910671	0.959177
14.725	0.952998	0.922092	0.965416	0.981149	0.852931	0.892374	0.896774	0.949779
14.75	0.94757	0.908591	0.970717	0.971121	0.859832	0.891336	0.906203	0.951641
14.775	0.95574	0.911122	0.976503	0.982058	0.854725	0.887304	0.918205	0.936439
14.8	0.953576	0.915495	0.978186	0.97867	0.853246	0.901126	0.913567	0.932963
14.825	0.9407	0.916552	0.957481	0.980579	0.847355	0.891964	0.90524	0.946038
14.85	0.930892	0.928161	0.959457	0.985973	0.856042	0.891027	0.920287	0.945715
14.875	0.960947	0.925955	0.965856	0.976574	0.857447	0.887253	0.90645	0.957145
14.9	0.973272	0.930929	0.95723	0.989885	0.848639	0.8938	0.906079	0.95314
14.925	0.955359	0.909928	0.955973	0.978844	0.860982	0.88505	0.906026	0.949422
14.95	0.958323	0.920386	0.967693	0.985587	0.858701	0.890484	0.898691	0.950762
14.975	0.943792	0.905725	0.969095	0.972496	0.864011	0.884422	0.909751	0.948059
15	0.963215	0.912273	0.959212	0.976372	0.867923	0.867356	0.908292	0.953507
15.025	0.960176	0.91891	0.951683	0.975547	0.871521	0.885049	0.91651	0.95216
15.05	0.970016	0.925888	0.958663	0.986124	0.865748	0.886023	0.909635	0.938942
15.075	0.96086	0.922952	0.958229	0.989572	0.855078	0.887689	0.906583	0.922442
15.1	0.951612	0.913694	0.958253	0.97637	0.861398	0.897734	0.907731	0.949138
15.125	0.970461	0.92448	0.953625	0.989395	0.866739	0.891407	0.918418	0.932088
15.15	0.956832	0.910401	0.968154	0.978865	0.862581	0.897093	0.909869	0.928417
15.175	0.968794	0.936942	0.964725	0.987269	0.857575	0.898169	0.912232	0.939021
15.2	0.969949	0.935473	0.959146	0.983102	0.843865	0.892438	0.901737	0.909107
15.225	0.959635	0.937807	0.964664	0.985103	0.847491	0.889302	0.903177	0.920879
15.25	0.97166	0.950213	0.969738	0.991994	0.846475	0.902856	0.912306	0.929472
15.275	0.976334	0.932833	0.959551	0.984874	0.839897	0.898192	0.914416	0.929199
15.3	0.9653	0.922239	0.962821	0.993602	0.843169	0.891777	0.908041	0.925866
15.325	0.964023	0.935808	0.971695	0.988647	0.823803	0.905014	0.90296	0.914899
15.35	0.954174	0.934902	0.974031	0.993431	0.835363	0.887524	0.913027	0.916395
15.375	0.975892	0.948141	0.972931	0.973108	0.835456	0.875723	0.900808	0.927534
15.4	0.988144	0.938994	0.976667	0.975152	0.839438	0.894785	0.914828	0.925563
15.425	0.974326	0.934941	0.974556	0.971201	0.819064	0.895361	0.915357	0.934659
15.45	0.986618	0.946463	0.985155	0.976914	0.852495	0.883556	0.895525	0.929129
15.475	0.984119	0.921772	0.975159	0.9734	0.851275	0.885631	0.891533	0.924356
15.5	0.979405	0.921654	0.96989	0.976965	0.851668	0.892914	0.893316	0.916008
15.525	0.974108	0.932079	0.982659	0.983455	0.852619	0.888183	0.90294	0.923051
15.55	0.992717	0.926572	0.976508	0.972493	0.848075	0.89187	0.904208	0.92363
15.575	0.98893	0.934785	0.975448	0.975233	0.825688	0.878484	0.899426	0.932691
15.6	0.974294	0.918189	0.979499	0.970464	0.833571	0.886331	0.915149	0.932232
15.625	0.969374	0.917728	0.981533	0.967617	0.830455	0.891996	0.899907	0.922262
15.65	0.964775	0.918185	0.984965	0.963079	0.840732	0.883041	0.901549	0.91495
15.675	0.950121	0.915246	0.983334	0.970132	0.843909	0.891354	0.903571	0.905604
15.7	0.952355	0.917346	0.985644	0.958696	0.846643	0.889666	0.888918	0.906558
15.725	0.958939	0.926589	0.981712	0.966562	0.839691	0.885129	0.893804	0.908249
15.75	0.960228	0.918588	0.978539	0.958671	0.845802	0.880237	0.901548	0.921649
15.775	0.961794	0.915251	0.97333	0.966905	0.839903	0.886364	0.89176	0.911052
15.8	0.969572	0.947435	0.978561	0.956026	0.829913	0.887354	0.891442	0.906687
15.825	0.968524	0.936325	0.981311	0.949243	0.845487	0.880218	0.89239	0.909263
15.85	0.967529	0.936967	0.967075	0.956011	0.836276	0.874141	0.89287	0.904152
15.875	0.957598	0.926349	0.977032	0.950491	0.836513	0.87671	0.887553	0.888364
15.9	0.965688	0.939081	0.970162	0.947037	0.835015	0.868232	0.892652	0.910503
15.925	0.976234	0.929299	0.980377	0.943055	0.831948	0.862679	0.89724	0.895493
15.95	0.979248	0.932536	0.964625	0.949124	0.824421	0.861445	0.905833	0.919666
15.975	0.968869	0.928945	0.971136	0.946625	0.829053	0.869822	0.892042	0.911967
16	0.964495	0.924962	0.96678	0.944604	0.820487	0.8587	0.894749	0.897218
16.025	0.95107	0.924387	0.976724	0.956103	0.82151	0.867896	0.887025	0.921784
16.05	0.972573	0.923379	0.966816	0.944208	0.836308	0.855776	0.879399	0.917074
16.075	0.951647	0.920627	0.971545	0.951158	0.828268	0.867707	0.873133	0.915178
16.1	0.961474	0.920783	0.969907	0.946531	0.817572	0.869242	0.870811	0.916951
16.125	0.953542	0.920479	0.970886	0.934526	0.839266	0.864766	0.880928	0.919891
16.15	0.960917	0.920245	0.975063	0.935875	0.836995	0.856422	0.872493	0.902237
16.175	0.980525	0.921693	0.977687	0.95937	0.82731	0.860521	0.871787	0.911117
16.2	0.979174	0.930952	0.953769	0.942268	0.828952	0.859515	0.864002	0.925896
16.225	0.959175	0.921722	0.958109	0.947407	0.818309	0.867532	0.862436	0.914902
16.25	0.972916	0.921133	0.961866	0.938265	0.820634	0.857923	0.865344	0.917663
16.275	0.96988	0.922211	0.963008	0.953962	0.814746	0.858694	0.862275	0.917703
16.3	0.951593	0.918362	0.956271	0.936868	0.8186	0.866066	0.863582	0.912031
16.325	0.959385	0.930451	0.957703	0.934942	0.795616	0.856394	0.871143	0.914826
16.35	0.960927	0.921144	0.962326	0.948404	0.803485	0.846096	0.867439	0.913419
16.375	0.975069	0.925136	0.96256	0.936432	0.812753	0.846891	0.853062	0.91722
16.4	0.960563	0.915613	0.947175	0.933334	0.801172	0.846964	0.861326	0.904008
16.425	0.950883	0.914262	0.960208	0.94013	0.803622	0.852756	0.843014	0.901176
16.45	0.938965	0.913904	0.95244	0.933422	0.792225	0.828093	0.86069	0.89649
16.475	0.965017	0.933524	0.958056	0.926871	0.794383	0.845635	0.844914	0.887361
16.5	0.968393	0.933006	0.964683	0.919761	0.807881	0.858966	0.869848	0.899331
16.525	0.953091	0.917113	0.950804	0.918699	0.802825	0.842125	0.851067	0.913715
16.55	0.954808	0.922233	0.947999	0.927493	0.813774	0.853758	0.847086	0.906041
16.575	0.954451	0.917993	0.959741	0.925214	0.7906	0.842658	0.850576	0.907814
16.6	0.954586	0.929267	0.956037	0.905068	0.79997	0.831303	0.849946	0.891843
16.625	0.93995	0.909791	0.947195	0.911302	0.812152	0.83436	0.857318	0.889942
16.65	0.94745	0.907061	0.954863	0.91623	0.807747	0.828435	0.850529	0.88665
16.675	0.933344	0.907925	0.940546	0.91876	0.814391	0.830316	0.836505	0.893111
16.7	0.934193	0.905203	0.936426	0.920458	0.804807	0.822762	0.86297	0.888315
16.725	0.943198	0.890285	0.941023	0.916198	0.770384	0.816135	0.830751	0.902142
16.75	0.933957	0.890341	0.939769	0.909906	0.794597	0.821094	0.818661	0.894119
16.775	0.919475	0.884011	0.928818	0.916185	0.80423	0.8192	0.830375	0.890357
16.8	0.937733	0.884941	0.93314	0.904787	0.774416	0.820543	0.844487	0.884053
16.825	0.934069	0.886432	0.937631	0.917474	0.762541	0.814099	0.828951	0.887195
16.85	0.917605	0.869073	0.937877	0.915881	0.758194	0.807047	0.827106	0.89641
16.875	0.916549	0.885363	0.924218	0.907126	0.760631	0.815658	0.83339	0.882571
16.9	0.918668	0.874912	0.927787	0.90331	0.771226	0.809357	0.853175	0.90806
16.925	0.92702	0.880268	0.930894	0.892085	0.783134	0.801512	0.84344	0.889115
16.95	0.91366	0.87718	0.929178	0.904238	0.778727	0.824257	0.837263	0.895638
16.975	0.910863	0.876823	0.921352	0.899655	0.761732	0.819672	0.83769	0.886853
17	0.908567	0.874571	0.918054	0.911203	0.782055	0.820933	0.826327	0.889053
17.025	0.931503	0.886095	0.917736	0.895745	0.747414	0.814048	0.831409	0.860162
17.05	0.932885	0.881259	0.920955	0.884182	0.774838	0.809759	0.823073	0.876877
17.075	0.92938	0.885282	0.919217	0.887351	0.771385	0.802756	0.817309	0.8758
17.1	0.926107	0.873711	0.911421	0.891627	0.761212	0.81028	0.831402	0.875046
17.125	0.919182	0.87645	0.895272	0.882624	0.732418	0.807689	0.809751	0.876581
17.15	0.929808	0.883181	0.914242	0.884033	0.739483	0.816799	0.818612	0.881089
17.175	0.896209	0.85144	0.903264	0.878588	0.735256	0.805753	0.804625	0.887206
17.2	0.907595	0.862435	0.91323	0.887803	0.742611	0.81133	0.794905	0.878171
17.225	0.906233	0.833768	0.904101	0.893085	0.755352	0.79085	0.804567	0.874532
17.25	0.92491	0.843525	0.900407	0.888378	0.748155	0.784124	0.807771	0.854464
17.275	0.913842	0.861349	0.894023	0.872807	0.734942	0.781953	0.786466	0.866804
17.3	0.925487	0.867008	0.892793	0.884168	0.743941	0.79399	0.790021	0.852815
17.325	0.91349	0.853056	0.893814	0.879906	0.729146	0.78761	0.784255	0.848841
17.35	0.924009	0.870159	0.89708	0.860949	0.723032	0.796403	0.793192	0.865231
17.375	0.911248	0.858361	0.891159	0.871461	0.736151	0.787617	0.792532	0.859896
17.4	0.905091	0.847486	0.877518	0.85779	0.709313	0.773087	0.810029	0.852774
17.425	0.902028	0.855278	0.883997	0.865926	0.717816	0.784571	0.796219	0.86771
17.45	0.899793	0.849009	0.8836	0.86123	0.722252	0.795844	0.780509	0.861309
17.475	0.884475	0.855108	0.884246	0.864188	0.717096	0.783571	0.77771	0.857529
17.5	0.897653	0.843583	0.879824	0.853625	0.733454	0.764859	0.774104	0.854422
17.525	0.891337	0.843426	0.887452	0.851807	0.697693	0.774969	0.788226	0.838653
17.55	0.896262	0.846575	0.881386	0.865986	0.715128	0.76158	0.785719	0.849334
17.575	0.897954	0.840242	0.878601	0.847063	0.716339	0.764788	0.773508	0.847914
17.6	0.885712	0.824758	0.86826	0.856005	0.699997	0.758346	0.773351	0.848511
17.625	0.887886	0.834387	0.878742	0.848477	0.693996	0.758791	0.764273	0.842295
17.65	0.882933	0.831331	0.861517	0.851632	0.701948	0.760517	0.768013	0.839092
17.675	0.868401	0.829076	0.862455	0.847351	0.703143	0.757848	0.777616	0.848693
17.7	0.864559	0.830065	0.868571	0.83756	0.693106	0.729159	0.765645	0.833653
17.725	0.884209	0.827921	0.870252	0.849536	0.699872	0.729539	0.76736	0.838602
17.75	0.890726	0.828337	0.86346	0.837184	0.705027	0.735795	0.752743	0.8308
17.775	0.871022	0.81861	0.858343	0.835974	0.698795	0.722597	0.764043	0.836513
17.8	0.875807	0.835907	0.864658	0.831004	0.689121	0.729117	0.802803	0.83213
17.825	0.872179	0.819364	0.854228	0.831549	0.689836	0.715273	0.770604	0.826954
17.85	0.865753	0.832201	0.868717	0.829665	0.687733	0.719684	0.767821	0.842203
17.875	0.845924	0.79849	0.860849	0.821357	0.6825	0.718452	0.767818	0.825829
17.9	0.875582	0.818169	0.862727	0.819337	0.678589	0.729747	0.760065	0.827429
17.925	0.87858	0.813296	0.863057	0.819899	0.694786	0.739852	0.765929	0.825761
17.95	0.863808	0.811732	0.851741	0.809012	0.689844	0.723833	0.744773	0.829437
17.975	0.874645	0.816079	0.857227	0.81545	0.641936	0.714732	0.733721	0.845686
18	0.870981	0.79897	0.856204	0.814006	0.662585	0.717988	0.764518	0.828452
18.025	0.860997	0.810736	0.839718	0.81056	0.628303	0.716854	0.743841	0.842237
18.05	0.85167	0.791218	0.842328	0.812758	0.621815	0.725793	0.733129	0.847128
18.075	0.836409	0.79291	0.851985	0.824001	0.615633	0.720102	0.724513	0.848248
18.1	0.846468	0.789688	0.834047	0.813445	0.636502	0.700112	0.727508	0.842774
18.125	0.861253	0.777047	0.838813	0.820991	0.640247	0.702123	0.71317	0.824052
18.15	0.858277	0.799689	0.834619	0.822915	0.614614	0.704363	0.72761	0.846511
18.175	0.828746	0.767567	0.838557	0.802739	0.621399	0.689874	0.746058	0.837523
18.2	0.826948	0.773151	0.835196	0.799731	0.642537	0.682458	0.71836	0.843878
18.225	0.841817	0.778754	0.83443	0.80956	0.616464	0.683412	0.725306	0.82821
18.25	0.820108	0.771792	0.841142	0.799026	0.598957	0.691052	0.717431	0.817809
18.275	0.87549	0.797452	0.827167	0.795359	0.601827	0.695648	0.708249	0.822506
18.3	0.854744	0.774768	0.831868	0.807797	0.596222	0.705436	0.720992	0.815733
18.325	0.84035	0.786387	0.824841	0.788965	0.611097	0.700277	0.675824	0.803804
18.35	0.83957	0.756255	0.838454	0.788763	0.617576	0.70454	0.6999	0.815778
18.375	0.843801	0.773608	0.838086	0.794066	0.623802	0.69079	0.721762	0.817632
18.4	0.799984	0.758733	0.836745	0.798568	0.612375	0.684138	0.668918	0.786174
18.425	0.832672	0.779461	0.836737	0.816662	0.627226	0.66918	0.672792	0.810074
18.45	0.826111	0.761762	0.825132	0.801961	0.62085	0.658634	0.688341	0.787562
18.475	0.836919	0.784699	0.826086	0.798597	0.612601	0.64183	0.686072	0.785806
18.5	0.841233	0.766774	0.826579	0.783393	0.598745	0.638283	0.686722	0.790536
18.525	0.858199	0.789322	0.83428	0.794979	0.608398	0.630099	0.681665	0.802807
18.55	0.825405	0.77042	0.811933	0.77493	0.584644	0.639136	0.674382	0.796512
18.575	0.801285	0.753365	0.815196	0.79249	0.599927	0.66362	0.678211	0.789223
18.6	0.830068	0.774409	0.81245	0.787318	0.576578	0.643291	0.678691	0.788758
18.625	0.817096	0.758032	0.816272	0.787349	0.581571	0.654214	0.68751	0.784772
18.65	0.826634	0.755358	0.80157	0.784853	0.592066	0.658579	0.646129	0.776921
18.675	0.806259	0.745958	0.795613	0.759965	0.577363	0.657304	0.658619	0.764411
18.7	0.824821	0.753115	0.789096	0.763303	0.566856	0.662176	0.675497	0.776412
18.725	0.810483	0.7549	0.788414	0.768918	0.571851	0.648562	0.64469	0.759422
18.75	0.796515	0.734718	0.790181	0.771231	0.547759	0.634613	0.654135	0.772738
18.775	0.813502	0.76117	0.791476	0.761043	0.599103	0.617638	0.665998	0.773566
18.8	0.81747	0.761925	0.782047	0.766506	0.55749	0.644146	0.638186	0.758689
18.825	0.808564	0.74449	0.790779	0.766659	0.548665	0.641006	0.634344	0.757604
18.85	0.815636	0.736866	0.785374	0.758681	0.574047	0.62898	0.63756	0.754822
18.875	0.820993	0.737069	0.780417	0.761803	0.562634	0.623904	0.640193	0.743273
18.9	0.790484	0.721306	0.800143	0.763638	0.535494	0.606826	0.623636	0.760418
18.925	0.785313	0.722918	0.786403	0.758566	0.525524	0.606525	0.635076	0.737235
18.95	0.795376	0.741802	0.790487	0.765125	0.542802	0.601912	0.620122	0.734173
18.975	0.808486	0.731458	0.776305	0.767153	0.532545	0.602192	0.583881	0.746756
19	0.78402	0.73909	0.787471	0.759618	0.567321	0.615778	0.599082	0.744114
19.025	0.804446	0.718648	0.78859	0.74954	0.533253	0.623838	0.589096	0.761195
19.05	0.797887	0.726837	0.756615	0.754785	0.540445	0.593999	0.606755	0.745966
19.075	0.784143	0.714053	0.792122	0.756684	0.514798	0.614968	0.586012	0.73388
19.1	0.78456	0.703515	0.782393	0.746108	0.514871	0.606904	0.580465	0.743877
19.125	0.805176	0.717243	0.782284	0.757633	0.525789	0.610423	0.573628	0.746049
19.15	0.793208	0.706236	0.77244	0.76678	0.513634	0.614577	0.585659	0.72298
19.175	0.781079	0.696431	0.773357	0.744161	0.52056	0.598685	0.593315	0.72645
19.2	0.783759	0.712603	0.798729	0.743896	0.50824	0.601728	0.563661	0.742905
19.225	0.787138	0.713818	0.780789	0.742383	0.518246	0.581918	0.579127	0.712776
19.25	0.793913	0.720642	0.766919	0.743257	0.500046	0.577703	0.5848	0.690592
19.275	0.782841	0.706664	0.764526	0.731301	0.471461	0.581585	0.547732	0.720973
19.3	0.795467	0.716065	0.76635	0.738445	0.473684	0.557037	0.559564	0.717394
19.325	0.791703	0.700005	0.770494	0.742257	0.447232	0.557179	0.561651	0.740329
19.35	0.799883	0.708949	0.762771	0.726494	0.482941	0.560928	0.558094	0.713707
19.375	0.753965	0.676204	0.755723	0.735196	0.494915	0.562982	0.572081	0.733564
19.4	0.754708	0.667026	0.766512	0.747409	0.480469	0.556174	0.562362	0.719787
19.425	0.785375	0.684351	0.763945	0.737002	0.485196	0.558116	0.530456	0.717044
19.45	0.786723	0.683349	0.749369	0.738276	0.484656	0.543303	0.563969	0.706673
19.475	0.77131	0.67082	0.746985	0.717122	0.458169	0.520708	0.538715	0.698417
19.5	0.787556	0.6874	0.749463	0.719218	0.495609	0.531634	0.520934	0.707093
19.525	0.758155	0.668997	0.750603	0.723307	0.477337	0.554592	0.526238	0.697864
19.55	0.772741	0.701991	0.756913	0.702203	0.443783	0.540722	0.527475	0.696511
19.575	0.758916	0.686389	0.760227	0.685537	0.461751	0.54346	0.506233	0.655725
19.6	0.765431	0.697184	0.754572	0.68989	0.488148	0.535309	0.525096	0.699821
19.625	0.757361	0.692356	0.7691	0.69629	0.465628	0.515676	0.511821	0.697548
19.65	0.767445	0.690116	0.751415	0.712592	0.477216	0.485741	0.515035	0.667282
19.675	0.767059	0.686579	0.750097	0.699349	0.490829	0.512574	0.494367	0.678926
19.7	0.753098	0.682499	0.740648	0.695028	0.46113	0.516075	0.50126	0.685588
19.725	0.749696	0.696363	0.752924	0.692897	0.438095	0.513765	0.515331	0.655841
19.75	0.725785	0.647553	0.752063	0.681749	0.491423	0.521974	0.506005	0.662729
19.775	0.758599	0.686087	0.738214	0.692101	0.454198	0.511401	0.467745	0.663556
19.8	0.752131	0.676532	0.727586	0.674223	0.441871	0.502553	0.498399	0.64665
19.825	0.766119	0.674117	0.753948	0.677413	0.43074	0.490839	0.454555	0.67782
19.85	0.764996	0.6811	0.739868	0.670422	0.451589	0.482834	0.477491	0.652262
19.875	0.758942	0.712835	0.738568	0.69666	0.437524	0.507288	0.482058	0.668423
19.9	0.747851	0.716219	0.719155	0.66754	0.448155	0.491003	0.485235	0.645795
19.925	0.744733	0.691025	0.732211	0.665228	0.445883	0.498848	0.438619	0.651292
19.95	0.754196	0.70329	0.740002	0.667166	0.442633	0.486373	0.476782	0.660156
19.975	0.754302	0.715473	0.724375	0.666704	0.440679	0.534561	0.449736	0.665206
20	0.722714	0.698128	0.723556	0.662952	0.428646	0.517642	0.445382	0.651282
20.025	0.737295	0.689697	0.729665	0.657855	0.409836	0.480141	0.414691	0.669195
20.05	0.746971	0.686218	0.723056	0.6587	0.377553	0.491856	0.450837	0.625415
20.075	0.746682	0.695062	0.714245	0.672757	0.407743	0.478615	0.423009	0.638155
20.1	0.719509	0.661834	0.734224	0.653808	0.402438	0.468972	0.460665	0.61863
20.125	0.71598	0.65067	0.708898	0.657095	0.42084	0.457334	0.479652	0.624669
20.15	0.719674	0.657215	0.724643	0.679413	0.424639	0.479015	0.441199	0.615232
20.175	0.727543	0.683225	0.711519	0.665071	0.43411	0.487356	0.457046	0.606841
20.2	0.728016	0.668215	0.696576	0.674452	0.383246	0.492248	0.455717	0.598417
20.225	0.752217	0.666639	0.706372	0.660513	0.373455	0.462963	0.450993	0.609516
20.25	0.747263	0.683728	0.710163	0.671065	0.381784	0.478881	0.439762	0.602515
20.275	0.735868	0.655773	0.710416	0.672876	0.341457	0.463518	0.450546	0.625568
20.3	0.741159	0.67537	0.693968	0.672112	0.364874	0.441819	0.423083	0.607128
20.325	0.723615	0.692904	0.686122	0.641703	0.35259	0.469902	0.444103	0.594362
20.35	0.711854	0.672461	0.686859	0.638928	0.369994	0.47001	0.43565	0.595809
20.375	0.715022	0.674453	0.67224	0.641262	0.38156	0.461998	0.416678	0.593515
20.4	0.703955	0.683868	0.686021	0.640736	0.392736	0.43944	0.402352	0.591488
20.425	0.713964	0.67073	0.677941	0.645223	0.396211	0.4333	0.409043	0.59866
20.45	0.710946	0.680983	0.681499	0.646834	0.372436	0.432778	0.402898	0.58908
20.475	0.71716	0.658622	0.673939	0.644119	0.374296	0.451839	0.394792	0.586039
20.5	0.695218	0.645352	0.670128	0.631887	0.332334	0.457676	0.396056	0.563749
20.525	0.695711	0.660383	0.692625	0.62228	0.327421	0.433105	0.415071	0.557811
20.55	0.70713	0.65384	0.682688	0.643689	0.306423	0.447714	0.401357	0.570186
20.575	0.677304	0.624327	0.694172	0.631671	0.361001	0.418588	0.387336	0.572006
20.6	0.67886	0.633902	0.690997	0.637184	0.361439	0.437506	0.390092	0.566424
20.625	0.685907	0.617783	0.680459	0.626236	0.339922	0.445775	0.384796	0.558826
20.65	0.706708	0.630002	0.665428	0.597332	0.311779	0.462385	0.396309	0.544292
20.675	0.692924	0.629925	0.709084	0.601756	0.310751	0.447638	0.395045	0.533534
20.7	0.703653	0.612858	0.669729	0.577872	0.342627	0.444888	0.402761	0.534422
20.725	0.698344	0.612105	0.673863	0.598783	0.348528	0.44192	0.408727	0.525387
20.75	0.682063	0.625052	0.686183	0.583186	0.373151	0.444846	0.427632	0.558231
20.775	0.676997	0.616677	0.658349	0.597631	0.361798	0.41836	0.420488	0.545071
20.8	0.680734	0.601651	0.669902	0.585893	0.364759	0.413881	0.399067	0.522066
20.825	0.677387	0.592277	0.669483	0.579299	0.364216	0.42883	0.407936	0.521862
20.85	0.673752	0.578999	0.653343	0.575084	0.359013	0.428405	0.372585	0.551971
20.875	0.695989	0.588024	0.65353	0.571617	0.345885	0.413437	0.40868	0.521671
20.9	0.654415	0.587696	0.68192	0.547841	0.342197	0.416937	0.369336	0.516236
20.925	0.670097	0.601608	0.654664	0.56	0.34293	0.407304	0.385034	0.512138
20.95	0.672362	0.575528	0.658031	0.549934	0.325107	0.408774	0.36144	0.508906
20.975	0.636951	0.568167	0.665317	0.56243	0.326828	0.407366	0.395525	0.519037
21	0.660262	0.606421	0.672878	0.574049	0.341124	0.420884	0.409338	0.519684
21.025	0.678265	0.578569	0.643663	0.564953	0.362079	0.403578	0.36769	0.516636
21.05	0.661544	0.586452	0.650866	0.55914	0.37007	0.431629	0.351481	0.498291
21.075	0.665133	0.630561	0.657111	0.572763	0.35044	0.4283	0.334045	0.514054
21.1	0.680776	0.646271	0.665669	0.575184	0.33562	0.404628	0.346135	0.522369
21.125	0.68505	0.597405	0.655805	0.573027	0.358171	0.438348	0.35094	0.508499
21.15	0.651436	0.596722	0.628695	0.545621	0.35557	0.428832	0.346797	0.529153
21.175	0.658323	0.610611	0.650718	0.576114	0.342101	0.405261	0.344678	0.522779
21.2	0.640985	0.577515	0.632625	0.54746	0.336214	0.411978	0.356711	0.513408
21.225	0.649827	0.597601	0.61545	0.530091	0.309399	0.372571	0.347694	0.519365
21.25	0.634053	0.585225	0.639775	0.53811	0.321851	0.367443	0.356263	0.491736
21.275	0.656081	0.601158	0.654399	0.534726	0.351759	0.369896	0.317831	0.485346
21.3	0.633615	0.567596	0.63809	0.54034	0.332332	0.365589	0.344999	0.500932
21.325	0.642063	0.565491	0.626215	0.509374	0.309836	0.370074	0.356777	0.493995
21.35	0.643371	0.547618	0.619183	0.520827	0.317654	0.369062	0.335385	0.469038
21.375	0.624796	0.559781	0.62004	0.507325	0.336481	0.342118	0.351922	0.485988
21.4	0.655325	0.549368	0.618922	0.497789	0.309782	0.354048	0.376591	0.502502
21.425	0.62939	0.550443	0.610726	0.505427	0.347791	0.342928	0.350052	0.448468
21.45	0.634095	0.537005	0.614782	0.493943	0.335134	0.375733	0.370877	0.461405
21.475	0.645758	0.547425	0.606066	0.472022	0.33156	0.374659	0.349926	0.446212
21.5	0.626655	0.546381	0.629203	0.476727	0.324166	0.357406	0.35311	0.469456
21.525	0.655313	0.550813	0.609444	0.443464	0.320883	0.366663	0.322119	0.44427
21.55	0.61756	0.571655	0.632481	0.4973	0.307331	0.374489	0.320787	0.451686
21.575	0.615526	0.540186	0.620128	0.492175	0.308717	0.378907	0.320735	0.396254
21.6	0.612323	0.530406	0.617612	0.485368	0.31437	0.359206	0.334867	0.447472
21.625	0.617931	0.551021	0.607303	0.499513	0.304938	0.345768	0.332336	0.446237
21.65	0.613151	0.553996	0.603699	0.486818	0.273152	0.349101	0.327457	0.424418
21.675	0.633385	0.55344	0.606663	0.467413	0.284137	0.351413	0.310267	0.446577
21.7	0.615212	0.537577	0.588658	0.484057	0.299585	0.335985	0.306306	0.444528
21.725	0.63483	0.551734	0.565364	0.469902	0.305467	0.324241	0.295441	0.449964
21.75	0.637285	0.544561	0.588493	0.448924	0.292581	0.314443	0.309932	0.43935
21.775	0.65188	0.549581	0.583409	0.4708	0.279618	0.345661	0.28831	0.440555
21.8	0.648111	0.559475	0.592421	0.462416	0.266917	0.316248	0.265887	0.456944
21.825	0.640532	0.548818	0.581829	0.45428	0.280341	0.314405	0.264939	0.431744
21.85	0.651327	0.575293	0.587861	0.464692	0.297644	0.342031	0.29934	0.427348
21.875	0.64535	0.5655	0.569034	0.458135	0.297474	0.318505	0.265686	0.446764
21.9	0.629492	0.540128	0.584369	0.455572	0.276412	0.305421	0.249564	0.426141
21.925	0.598126	0.526664	0.561818	0.453758	0.309842	0.293207	0.29217	0.44831
21.95	0.640656	0.54398	0.554779	0.472995	0.300411	0.296536	0.295734	0.429427
21.975	0.571275	0.481761	0.571362	0.450844	0.28124	0.320642	0.291833	0.460406
22	0.589301	0.510823	0.563295	0.435999	0.25775	0.344005	0.291378	0.41383
22.025	0.596498	0.52477	0.575767	0.450556	0.249574	0.341416	0.270884	0.411622
22.05	0.614784	0.54276	0.599804	0.439795	0.241118	0.324841	0.270684	0.453222
22.075	0.596863	0.518754	0.568177	0.434317	0.252808	0.316767	0.264081	0.421863
22.1	0.597818	0.497719	0.562908	0.440294	0.285959	0.302153	0.285281	0.394586
22.125	0.576192	0.523698	0.567416	0.42176	0.287395	0.312493	0.280484	0.414788
22.15	0.569684	0.496419	0.588595	0.444675	0.271495	0.328534	0.2658	0.415746
22.175	0.588293	0.47833	0.564461	0.441797	0.301285	0.322471	0.276462	0.394707
22.2	0.578904	0.478825	0.560527	0.422154	0.2871	0.314443	0.25283	0.403074
22.225	0.576622	0.474583	0.549489	0.442938	0.272249	0.308251	0.234329	0.44158
22.25	0.567106	0.464161	0.529817	0.431416	0.291566	0.315844	0.262697	0.416897
22.275	0.580416	0.468328	0.536134	0.442132	0.277494	0.326212	0.30066	0.396348
22.3	0.568369	0.468502	0.559632	0.414615	0.280804	0.323979	0.25441	0.384424
22.325	0.577484	0.48532	0.544196	0.388451	0.274626	0.313617	0.257409	0.409712
22.35	0.561834	0.466996	0.544302	0.404462	0.290659	0.293459	0.265927	0.369866
22.375	0.553112	0.493486	0.522011	0.399474	0.304426	0.311255	0.276156	0.404745
22.4	0.564066	0.489156	0.521664	0.355506	0.295369	0.279996	0.298956	0.392866
22.425	0.531558	0.486415	0.516185	0.39131	0.288613	0.278761	0.293956	0.385588
22.45	0.544864	0.477863	0.525409	0.367593	0.273953	0.289997	0.313681	0.358465
22.475	0.561613	0.481139	0.535267	0.36992	0.279455	0.293692	0.277567	0.339612
22.5	0.537402	0.455442	0.547021	0.338319	0.301395	0.279451	0.311142	0.377086
22.525	0.547074	0.461175	0.52623	0.36859	0.301593	0.279085	0.292767	0.412666
22.55	0.530829	0.461019	0.514054	0.369193	0.317669	0.300629	0.267767	0.393304
22.575	0.563327	0.468399	0.514411	0.376617	0.310096	0.29562	0.266258	0.364191
22.6	0.528543	0.471396	0.503794	0.399515	0.303379	0.274986	0.250887	0.376943
22.625	0.530025	0.462889	0.500384	0.381006	0.276224	0.266962	0.247656	0.363725
22.65	0.537235	0.465701	0.517243	0.379134	0.259855	0.284768	0.245357	0.381062
22.675	0.546956	0.465378	0.520688	0.408615	0.264578	0.295025	0.250763	0.372841
22.7	0.522184	0.433853	0.502614	0.375865	0.291976	0.304689	0.249259	0.376263
22.725	0.535366	0.454999	0.46302	0.360252	0.310359	0.281767	0.24973	0.37485
22.75	0.532628	0.449971	0.472793	0.358004	0.26655	0.293875	0.249389	0.368641
22.775	0.528785	0.45125	0.465786	0.359356	0.264042	0.283842	0.239854	0.375789
22.8	0.512052	0.425651	0.469654	0.371145	0.263182	0.30282	0.221994	0.373085
22.825	0.517391	0.43187	0.470217	0.361853	0.254307	0.307355	0.209292	0.37848
22.85	0.491175	0.421305	0.49564	0.371703	0.264959	0.307735	0.222717	0.373141
22.875	0.491904	0.429299	0.477454	0.36685	0.257656	0.274531	0.250842	0.374583
22.9	0.490115	0.463307	0.434667	0.345067	0.256789	0.267936	0.25721	0.344204
22.925	0.493324	0.461804	0.48572	0.346537	0.264051	0.25819	0.238235	0.373723
22.95	0.504484	0.416055	0.477297	0.334138	0.246529	0.271626	0.243763	0.329229
22.975	0.506996	0.420548	0.479175	0.327169	0.254856	0.286228	0.276259	0.368054
23	0.501245	0.425883	0.49302	0.320796	0.250518	0.24378	0.24302	0.361032
23.025	0.495977	0.40761	0.504359	0.328754	0.257951	0.22626	0.23481	0.316595
23.05	0.494009	0.409207	0.486482	0.324818	0.250586	0.221078	0.218244	0.318529
23.075	0.516567	0.417484	0.506039	0.337258	0.2291	0.245171	0.204711	0.342475
23.1	0.497076	0.423756	0.48694	0.336662	0.233571	0.244513	0.222943	0.335849
23.125	0.472262	0.393026	0.48207	0.330026	0.279568	0.23496	0.212821	0.328049
23.15	0.437708	0.356691	0.464868	0.30754	0.304907	0.260421	0.218555	0.348931
23.175	0.441311	0.369759	0.485238	0.293183	0.271842	0.238881	0.235813	0.358357
23.2	0.482948	0.387774	0.458487	0.309292	0.270607	0.229972	0.221991	0.386692
23.225	0.465642	0.381942	0.451012	0.325007	0.25748	0.216572	0.254874	0.389672
23.25	0.437538	0.381427	0.422806	0.322771	0.25872	0.210217	0.266921	0.3223
23.275	0.448793	0.405608	0.403484	0.312352	0.21685	0.21071	0.236977	0.345222
23.3	0.450209	0.39083	0.405397	0.318825	0.221417	0.204739	0.226445	0.323108
23.325	0.460454	0.368207	0.414783	0.329705	0.215829	0.213973	0.205976	0.32203
23.35	0.45057	0.35776	0.409342	0.322223	0.234415	0.233421	0.263383	0.314149
23.375	0.428026	0.377428	0.418117	0.312878	0.228019	0.223216	0.232838	0.310321
23.4	0.425846	0.355966	0.41932	0.292718	0.240476	0.204955	0.199284	0.334414
23.425	0.433143	0.331616	0.433801	0.307743	0.253542	0.199922	0.193556	0.333147
23.45	0.454333	0.361476	0.39922	0.295646	0.267222	0.225015	0.17568	0.33665
23.475	0.42011	0.378353	0.387868	0.269332	0.233535	0.220722	0.181664	0.328804
23.5	0.416818	0.38609	0.394562	0.29785	0.233227	0.195261	0.198781	0.335473
23.525	0.40689	0.360423	0.412693	0.318897	0.261463	0.182107	0.21503	0.339059
23.55	0.396202	0.34016	0.395308	0.281933	0.264391	0.189172	0.196449	0.349936
23.575	0.393153	0.335803	0.35981	0.271818	0.224785	0.178364	0.188035	0.338018
23.6	0.399779	0.333411	0.371342	0.254869	0.226215	0.174651	0.191059	0.33615
23.625	0.389274	0.332401	0.377832	0.241451	0.226047	0.171725	0.208497	0.322618
23.65	0.406388	0.335812	0.383075	0.237894	0.22263	0.187429	0.225714	0.359374
23.675	0.402118	0.332259	0.373682	0.242968	0.22833	0.182599	0.217337	0.3198
23.7	0.393304	0.331641	0.360535	0.249548	0.232487	0.1969	0.23649	0.325535
23.725	0.391621	0.329775	0.36497	0.272907	0.220395	0.238526	0.244911	0.298024
23.75	0.375534	0.328631	0.379308	0.253876	0.226337	0.218658	0.255595	0.334862
23.775	0.373967	0.310005	0.371176	0.266939	0.214871	0.194135	0.264756	0.35381
23.8	0.390976	0.314426	0.370111	0.271502	0.206703	0.177463	0.276767	0.321319
23.825	0.387886	0.311932	0.328999	0.254904	0.202666	0.159559	0.286421	0.317599
23.85	0.407179	0.306692	0.332644	0.240052	0.205519	0.155671	0.270071	0.274584
23.875	0.406096	0.331419	0.353592	0.255613	0.188519	0.17312	0.278483	0.312996
23.9	0.376417	0.304008	0.380208	0.257031	0.172051	0.177751	0.267904	0.34423
23.925	0.35601	0.302053	0.347136	0.247587	0.180689	0.13946	0.287405	0.356878
23.95	0.367431	0.307175	0.335383	0.216657	0.199795	0.116409	0.227248	0.305666
23.975	0.387821	0.332307	0.317617	0.232104	0.201756	0.146037	0.219013	0.309702
24	0.394601	0.332887	0.278996	0.243009	0.171323	0.163703	0.213744	0.34589
24.025	0.399144	0.3372	0.306161	0.258231	0.167666	0.16386	0.200858	0.316034
24.05	0.378338	0.343361	0.31115	0.273088	0.19119	0.176351	0.22291	0.302887
24.075	0.365587	0.342584	0.288884	0.25188	0.21765	0.185961	0.223481	0.262127
24.1	0.367176	0.316901	0.307909	0.219118	0.222564	0.196713	0.213282	0.281854
24.125	0.359067	0.30269	0.316432	0.221395	0.202041	0.177959	0.193408	0.283753
24.15	0.381231	0.309483	0.337607	0.216938	0.181128	0.202067	0.183871	0.282224
24.175	0.382816	0.327168	0.304564	0.240046	0.20783	0.20569	0.205364	0.295541
24.2	0.3557	0.301266	0.27569	0.215862	0.223028	0.15839	0.187961	0.291271
24.225	0.342551	0.285928	0.28942	0.191748	0.241038	0.143868	0.137693	0.275296
24.25	0.335638	0.270179	0.310138	0.186831	0.217524	0.190202	0.130264	0.294386
24.275	0.318582	0.232511	0.324066	0.200414	0.211071	0.174194	0.158796	0.287779
24.3	0.3509	0.267877	0.326998	0.201457	0.195698	0.172715	0.19178	0.270543
24.325	0.386538	0.294236	0.341063	0.198702	0.220271	0.20356	0.22207	0.303527
24.35	0.369587	0.263173	0.322371	0.214833	0.218503	0.235764	0.215643	0.273858
24.375	0.350537	0.252532	0.299896	0.223024	0.232549	0.217019	0.209367	0.313536
24.4	0.332885	0.250834	0.294177	0.2294	0.253582	0.228077	0.22364	0.301795
24.425	0.316239	0.240166	0.293303	0.211462	0.245919	0.169078	0.212796	0.352508
24.45	0.284526	0.227836	0.285921	0.200815	0.228554	0.158072	0.22595	0.337878
24.475	0.298241	0.234617	0.273653	0.181952	0.231447	0.150895	0.226322	0.305966
24.5	0.292977	0.231138	0.293597	0.169094	0.207027	0.174913	0.231016	0.301674
24.525	0.3081	0.209738	0.270306	0.176766	0.178663	0.149205	0.211245	0.332559
24.55	0.293045	0.215384	0.269047	0.18676	0.193981	0.15777	0.19273	0.326853
24.575	0.301134	0.238875	0.266066	0.17417	0.207949	0.154504	0.188491	0.249311
24.6	0.300623	0.230615	0.263572	0.155006	0.162108	0.164149	0.170157	0.278844
24.625	0.321462	0.233977	0.2701	0.1618	0.138569	0.19801	0.181986	0.294412
24.65	0.321725	0.218892	0.254428	0.179406	0.159202	0.206568	0.174326	0.320669
24.675	0.305563	0.207183	0.249388	0.163113	0.191107	0.190263	0.17822	0.328767
24.7	0.288806	0.205941	0.239034	0.13336	0.19595	0.18703	0.169061	0.305185
24.725	0.280381	0.19315	0.269026	0.159471	0.184696	0.17873	0.179611	0.328461
24.75	0.283266	0.175243	0.254742	0.182192	0.218286	0.202674	0.202927	0.339416
24.775	0.30016	0.194444	0.245832	0.204948	0.214577	0.208958	0.188311	0.296774
24.8	0.307747	0.20747	0.252485	0.19419	0.240766	0.183834	0.179005	0.300796
24.825	0.302414	0.233597	0.231223	0.19191	0.236552	0.18341	0.174758	0.29154
24.85	0.291346	0.221802	0.224517	0.18479	0.218779	0.197392	0.169253	0.304563
24.875	0.283522	0.208314	0.223506	0.159796	0.211361	0.168215	0.180865	0.290943
24.9	0.290434	0.228789	0.219935	0.163719	0.206564	0.158009	0.197512	0.296985
24.925	0.256798	0.228272	0.214054	0.15488	0.210083	0.16371	0.200633	0.29722
24.95	0.229117	0.189212	0.233226	0.158554	0.216245	0.147063	0.182423	0.263073
24.975	0.255291	0.157958	0.19799	0.165951	0.17345	0.144475	0.178065	0.264219
25	0.270164	0.159333	0.216719	0.190969	0.162912	0.168415	0.158693	0.264784
25.025	0.290278	0.203053	0.258636	0.18678	0.179874	0.175807	0.160461	0.274059
25.05	0.266893	0.195411	0.266316	0.153987	0.186217	0.173381	0.134577	0.253836
25.075	0.242718	0.184852	0.267922	0.146153	0.200812	0.177509	0.14862	0.257483
25.1	0.232067	0.171647	0.253298	0.14005	0.164767	0.167357	0.171473	0.236403
25.125	0.251435	0.189833	0.236998	0.170765	0.191094	0.161534	0.182594	0.247058
25.15	0.238548	0.213217	0.228283	0.179468	0.234701	0.163416	0.162433	0.275317
25.175	0.209018	0.191978	0.227639	0.18193	0.228929	0.161813	0.189829	0.28849
25.2	0.210781	0.187508	0.245008	0.17701	0.227047	0.17346	0.181947	0.274998
25.225	0.222247	0.186417	0.235402	0.161597	0.24425	0.182439	0.167203	0.252887
25.25	0.238088	0.185966	0.216119	0.141027	0.220733	0.169186	0.177573	0.245928
25.275	0.240166	0.180635	0.190055	0.183994	0.197365	0.139684	0.163571	0.251771
25.3	0.217763	0.157251	0.183753	0.169123	0.18113	0.138737	0.168228	0.271853
25.325	0.208812	0.162237	0.184613	0.154783	0.183239	0.101825	0.166757	0.223583
25.35	0.206825	0.166127	0.195677	0.148348	0.163436	0.0905808	0.178867	0.197597
25.375	0.176736	0.124677	0.216693	0.152312	0.175956	0.103438	0.173648	0.230672
25.4	0.179443	0.112228	0.204316	0.158975	0.220776	0.153151	0.176264	0.238013
25.425	0.165148	0.0946624	0.196291	0.153946	0.23483	0.149407	0.183194	0.240527
25.45	0.175224	0.110468	0.201377	0.165159	0.207194	0.15493	0.173895	0.227089
25.475	0.178525	0.115688	0.194043	0.155186	0.216176	0.180969	0.156459	0.240341
25.5	0.15793	0.106761	0.200724	0.147803	0.203138	0.162576	0.122977	0.265994
25.525	0.17171	0.1218	0.188541	0.13773	0.211343	0.158199	0.127447	0.256581
25.55	0.196225	0.136566	0.182193	0.144803	0.203245	0.147709	0.111031	0.283459
25.575	0.215169	0.144356	0.184637	0.150379	0.204428	0.141817	0.140183	0.255932
25.6	0.22907	0.149854	0.187636	0.1481	0.20189	0.137062	0.128169	0.221934
25.625	0.219359	0.13444	0.198269	0.120656	0.187103	0.151182	0.152699	0.289418
25.65	0.21553	0.143912	0.203666	0.152159	0.21478	0.174039	0.17603	0.310839
25.675	0.208612	0.160524	0.210675	0.1418	0.22692	0.166904	0.147574	0.276596
25.7	0.230014	0.161739	0.199096	0.131037	0.199931	0.168586	0.171749	0.238205
25.725	0.226081	0.158849	0.206679	0.125942	0.212148	0.135472	0.156933	0.237041
25.75	0.213365	0.155235	0.199179	0.117547	0.200833	0.126793	0.155612	0.22863
25.775	0.181435	0.148806	0.18243	0.13325	0.213661	0.163748	0.18454	0.227904
25.8	0.193142	0.181628	0.18205	0.150465	0.241781	0.13708	0.182615	0.236832
25.825	0.225631	0.20089	0.173372	0.171892	0.216994	0.12931	0.184679	0.255302
25.85	0.222405	0.179898	0.15954	0.152159	0.174697	0.132121	0.199181	0.249089
25.875	0.210794	0.131258	0.174138	0.145664	0.157508	0.131615	0.168481	0.224848
25.9	0.173151	0.116723	0.15792	0.150022	0.158801	0.142317	0.17539	0.23279
25.925	0.16503	0.142946	0.161258	0.141056	0.155419	0.140518	0.184395	0.232727
25.95	0.153013	0.186922	0.183082	0.122199	0.155453	0.151411	0.163018	0.226328
25.975	0.170647	0.191721	0.187446	0.119405	0.179978	0.160239	0.18359	0.242753
26	0.190611	0.186111	0.16205	0.139847	0.195548	0.169361	0.159335	0.213351
26.025	0.198345	0.173266	0.146706	0.158265	0.18328	0.156483	0.163124	0.220241
26.05	0.19136	0.155349	0.155501	0.134999	0.212968	0.145463	0.168156	0.205605
26.075	0.156842	0.118072	0.167153	0.116155	0.207653	0.124912	0.154346	0.215874
26.1	0.12728	0.111284	0.16216	0.0885897	0.196077	0.141968	0.157677	0.195711
26.125	0.128479	0.110974	0.202448	0.070041	0.201236	0.138933	0.181845	0.206932
26.15	0.150172	0.120755	0.202145	0.0781697	0.175393	0.148365	0.154871	0.233526
26.175	0.145023	0.110723	0.213961	0.106259	0.171309	0.15323	0.144698	0.248998
26.2	0.130839	0.101618	0.188174	0.143711	0.189226	0.154842	0.173112	0.241618
26.225	0.125065	0.0815627	0.175821	0.125607	0.199467	0.124287	0.167117	0.194065
26.25	0.128929	0.0930479	0.164237	0.114785	0.184534	0.130917	0.180086	0.223912
26.275	0.11931	0.116298	0.172344	0.124875	0.149236	0.149747	0.131518	0.223533
26.3	0.118793	0.119998	0.177316	0.150435	0.145612	0.179411	0.149542	0.240164
26.325	0.11376	0.119475	0.170789	0.13642	0.178381	0.166796	0.134499	0.202725
26.35	0.169355	0.126113	0.21377	0.126413	0.184296	0.151345	0.15165	0.193584
26.375	0.192636	0.12899	0.249368	0.163314	0.162663	0.159548	0.155344	0.187645
26.4	0.216295	0.137864	0.24367	0.161984	0.165805	0.139708	0.171399	0.184367
26.425	0.204076	0.143565	0.234437	0.16528	0.202171	0.134561	0.175605	0.22567
26.45	0.217964	0.155334	0.2266	0.153468	0.235135	0.140552	0.137697	0.200849
26.475	0.169901	0.119372	0.221768	0.124292	0.219354	0.12817	0.136234	0.212989
26.5	0.148007	0.110988	0.2061	0.121161	0.221056	0.132315	0.151933	0.234689
26.525	0.144276	0.127258	0.204789	0.146467	0.229349	0.154393	0.162016	0.222455
26.55	0.169037	0.146352	0.205174	0.165038	0.213566	0.177955	0.180797	0.192571
26.575	0.202104	0.146721	0.213204	0.167493	0.178796	0.173799	0.158821	0.215057
26.6	0.202329	0.14875	0.183625	0.13685	0.188042	0.150161	0.136903	0.202556
26.625	0.177254	0.131523	0.198055	0.138934	0.174224	0.135587	0.141528	0.21427
26.65	0.187276	0.13225	0.175783	0.129482	0.150719	0.128215	0.0915498	0.201098
26.675	0.164979	0.134946	0.154162	0.122284	0.146817	0.155288	0.0845211	0.186196
26.7	0.149938	0.132172	0.175119	0.120155	0.164244	0.152654	0.111144	0.205281
26.725	0.130895	0.123807	0.192563	0.126277	0.140278	0.162523	0.118619	0.189276
26.75	0.145371	0.109458	0.18196	0.126405	0.133844	0.163407	0.1085	0.23024
26.775	0.171194	0.123745	0.165789	0.126262	0.125477	0.191184	0.139124	0.201717
26.8	0.15329	0.123118	0.137141	0.125219	0.122313	0.208149	0.14145	0.213038
26.825	0.173889	0.138656	0.156802	0.118727	0.198961	0.214993	0.176876	0.208284
26.85	0.163088	0.108087	0.171074	0.134621	0.192981	0.161416	0.186879	0.215706
26.875	0.178399	0.123048	0.178291	0.152194	0.196628	0.154834	0.153374	0.213029
26.9	0.136301	0.108477	0.189355	0.163503	0.192955	0.116812	0.140899	0.245989
26.925	0.142725	0.0992075	0.173519	0.140761	0.192116	0.130188	0.154365	0.236769
26.95	0.170266	0.129388	0.152297	0.1444	0.198845	0.161816	0.162609	0.207369
26.975	0.145632	0.120505	0.13962	0.144381	0.170737	0.135405	0.138155	0.225736
27	0.142122	0.106951	0.190085	0.131571	0.162907	0.13698	0.109175	0.211249
27.025	0.13567	0.0701371	0.193934	0.120369	0.179982	0.138631	0.127387	0.208758
27.05	0.161911	0.0804859	0.167269	0.13379	0.220612	0.161121	0.103537	0.239806
27.075	0.188636	0.101544	0.169558	0.138916	0.181614	0.151645	0.130156	0.273073
27.1	0.197546	0.120766	0.140423	0.144325	0.148287	0.153344	0.129755	0.221818
27.125	0.211941	0.126947	0.131941	0.140566	0.177886	0.136179	0.114161	0.204955
27.15	0.200666	0.127537	0.135367	0.132404	0.195236	0.125316	0.129511	0.220202
27.175	0.198594	0.14418	0.149557	0.135102	0.196137	0.126006	0.134478	0.220227
27.2	0.150651	0.0872718	0.157927	0.140587	0.157946	0.134787	0.140429	0.201979
27.225	0.137453	0.0575767	0.152786	0.134308	0.151782	0.146704	0.145376	0.205063
27.25	0.140222	0.0673172	0.14259	0.138463	0.152528	0.140978	0.109518	0.246354
27.275	0.142984	0.0844048	0.130979	0.127737	0.16742	0.133401	0.0988723	0.237635
27.3	0.145333	0.0939021	0.112009	0.126771	0.164501	0.133806	0.111091	0.225808
27.325	0.152675	0.0971755	0.136315	0.0893334	0.183479	0.113873	0.10721	0.196751
27.35	0.152474	0.0882377	0.147629	0.106951	0.193096	0.112426	0.117248	0.209356
27.375	0.144926	0.0971496	0.152759	0.114353	0.172196	0.114116	0.0819669	0.229413
27.4	0.175053	0.129522	0.150472	0.0787282	0.170195	0.104342	0.0975428	0.25751
27.425	0.172385	0.136963	0.141681	0.0955467	0.192338	0.133472	0.129052	0.223316
27.45	0.154007	0.107763	0.14935	0.108485	0.189883	0.146475	0.138258	0.178989
27.475	0.188098	0.132159	0.138033	0.124901	0.176993	0.145995	0.113573	0.168773
27.5	0.197684	0.142163	0.131937	0.131391	0.170926	0.190865	0.146062	0.153376
27.525	0.194015	0.159836	0.125891	0.159286	0.175822	0.195563	0.147918	0.162071
27.55	0.196969	0.152429	0.122365	0.157914	0.188228	0.188577	0.166317	0.20644
27.575	0.163906	0.129487	0.110421	0.155904	0.157054	0.201365	0.177127	0.234686
27.6	0.120067	0.0947573	0.119626	0.140971	0.169105	0.194077	0.183373	0.234818
27.625	0.109688	0.0832141	0.118886	0.138962	0.150193	0.1823	0.188987	0.195073
27.65	0.121969	0.083936	0.0877777	0.134295	0.147722	0.184139	0.175332	0.210806
27.675	0.135409	0.128846	0.0930587	0.0980794	0.15001	0.184486	0.168551	0.194751
27.7	0.139309	0.122725	0.113217	0.10091	0.154683	0.156987	0.150637	0.184149
27.725	0.140418	0.124165	0.128049	0.13534	0.165982	0.133693	0.147847	0.208418
27.75	0.121115	0.107355	0.128199	0.124783	0.183369	0.12327	0.159944	0.211774
27.775	0.127334	0.0943379	0.140104	0.1279	0.202862	0.139861	0.156756	0.210146
27.8	0.113187	0.0868964	0.14257	0.108694	0.181321	0.129649	0.117826	0.169256
27.825	0.118617	0.115964	0.15521	0.0768064	0.165913	0.130361	0.139652	0.193304
27.85	0.130295	0.112097	0.136855	0.0770666	0.17896	0.119015	0.158772	0.214263
27.875	0.104202	0.0896207	0.160776	0.0624651	0.17284	0.136256	0.176565	0.193245
27.9	0.114567	0.0948445	0.158553	0.0628286	0.165761	0.166482	0.17248	0.19324
27.925	0.156008	0.144016	0.168341	0.0662769	0.161546	0.193465	0.182128	0.20125
27.95	0.174944	0.203606	0.157533	0.105098	0.165948	0.188049	0.185656	0.224202
27.975	0.156041	0.156083	0.163082	0.092857	0.178691	0.19145	0.188579	0.19774
28	0.174059	0.145897	0.145135	0.120351	0.192177	0.157633	0.184794	0.181533
28.025	0.186936	0.161468	0.180517	0.123837	0.204547	0.116044	0.12568	0.172671
28.05	0.171063	0.162113	0.170923	0.107163	0.208053	0.119769	0.094313	0.209278
28.075	0.172354	0.164167	0.149729	0.0740623	0.23101	0.117547	0.108602	0.191183
28.1	0.17505	0.158264	0.122198	0.0925751	0.197872	0.133114	0.16427	0.162754
28.125	0.169628	0.148749	0.120174	0.120919	0.199519	0.136708	0.157305	0.180754
28.15	0.169673	0.145099	0.154131	0.15365	0.207759	0.153911	0.140784	0.175485
28.175	0.166337	0.145011	0.144174	0.124055	0.212663	0.182581	0.128676	0.15527
28.2	0.172551	0.12775	0.115823	0.120442	0.197648	0.174597	0.196684	0.161162
28.225	0.131194	0.110087	0.0914309	0.118575	0.202259	0.161051	0.210665	0.195542
28.25	0.122965	0.148683	0.152992	0.0929318	0.209414	0.173997	0.196389	0.212407
28.275	0.129563	0.159907	0.169577	0.094823	0.203123	0.177561	0.190022	0.189718
28.3	0.144924	0.165545	0.139778	0.109895	0.191005	0.160334	0.16633	0.18367
28.325	0.153172	0.148997	0.114812	0.117671	0.184221	0.147632	0.147543	0.19598
28.35	0.159135	0.133405	0.0831718	0.1086	0.15512	0.161609	0.158257	0.179241
28.375	0.152213	0.144209	0.0930236	0.0743011	0.128161	0.129875	0.17342	0.163523
28.4	0.151858	0.108004	0.143366	0.0834074	0.148255	0.140502	0.198349	0.197309
28.425	0.143957	0.102882	0.146989	0.139451	0.161495	0.163516	0.173156	0.203627
28.45	0.150225	0.126096	0.127059	0.168395	0.136207	0.159085	0.139719	0.22025
28.475	0.166849	0.129245	0.10838	0.109069	0.157838	0.15531	0.173628	0.209405
28.5	0.161982	0.118011	0.0920911	0.0722105	0.180053	0.14334	0.168328	0.210182
28.525	0.177211	0.105332	0.103084	0.105898	0.194041	0.154271	0.170947	0.196968
28.55	0.216944	0.154931	0.107428	0.131807	0.197816	0.167413	0.159914	0.179809
28.575	0.199538	0.159481	0.1187	0.121585	0.189691	0.180981	0.118456	0.163968
28.6	0.174906	0.135191	0.128089	0.112958	0.192043	0.151464	0.119025	0.182274
28.625	0.178862	0.140641	0.116489	0.1333	0.223072	0.153537	0.131696	0.168403
28.65	0.173763	0.129899	0.0917311	0.154603	0.200995	0.160082	0.153829	0.141366
28.675	0.163009	0.137487	0.0883164	0.131421	0.170067	0.13258	0.158698	0.126267
28.7	0.156821	0.170851	0.126193	0.121463	0.155739	0.125537	0.123993	0.156031
28.725	0.161915	0.182855	0.135361	0.132444	0.152338	0.150039	0.0903981	0.123071
28.75	0.142247	0.165785	0.134187	0.157768	0.161321	0.156384	0.114903	0.138491
28.775	0.145243	0.14294	0.156385	0.153124	0.181588	0.152661	0.130338	0.188355
28.8	0.164166	0.133112	0.176086	0.13949	0.180071	0.145815	0.11922	0.191266
28.825	0.125599	0.100886	0.153773	0.12257	0.171238	0.142102	0.0769821	0.20919
28.85	0.101494	0.077058	0.14688	0.10106	0.189915	0.148059	0.0806288	0.163168
28.875	0.0724569	0.0858715	0.135534	0.112081	0.188612	0.124737	0.0923881	0.142522
28.9	0.0660815	0.0951529	0.126726	0.114827	0.194647	0.0918621	0.116566	0.167345
28.925	0.0885362	0.100882	0.119803	0.140363	0.194579	0.107314	0.121104	0.17421
28.95	0.123068	0.102589	0.0927454	0.187791	0.227165	0.116002	0.140736	0.183615
28.975	0.145015	0.103501	0.0849953	0.18592	0.229627	0.115103	0.142794	0.178979
29	0.127303	0.0915993	0.0902471	0.141263	0.230294	0.11767	0.130223	0.196019
29.025	0.107467	0.100862	0.120726	0.145509	0.238603	0.153443	0.149213	0.169236
29.05	0.0923687	0.0815229	0.143855	0.185571	0.223414	0.16183	0.112191	0.171858
29.075	0.0818962	0.0572295	0.117159	0.194053	0.214167	0.184624	0.131983	0.211298
29.1	0.0893792	0.0940027	0.104773	0.17092	0.208933	0.172912	0.112837	0.213287
29.125	0.0822072	0.108833	0.086337	0.158348	0.221002	0.175324	0.122216	0.189079
29.15	0.0745623	0.085848	0.0793065	0.159787	0.196385	0.174126	0.114595	0.186667
29.175	0.0969583	0.101627	0.0863646	0.17101	0.224015	0.185093	0.118008	0.171844
29.2	0.138929	0.149417	0.107677	0.180056	0.216733	0.156278	0.117785	0.165802
29.225	0.122198	0.168744	0.101224	0.150682	0.192065	0.144646	0.10221	0.175548
29.25	0.137117	0.165725	0.104998	0.121724	0.169415	0.161314	0.0827954	0.177898
29.275	0.149961	0.162375	0.0798239	0.168489	0.170111	0.13326	0.0954963	0.181056
29.3	0.153807	0.170926	0.0939438	0.167373	0.165314	0.129005	0.113941	0.158867
29.325	0.161448	0.169324	0.0993308	0.185733	0.207835	0.142432	0.140245	0.135577
29.35	0.154983	0.16973	0.115059	0.166899	0.204875	0.138381	0.142017	0.168855
29.375	0.151755	0.171358	0.0984768	0.131827	0.198123	0.157083	0.1225	0.164306
29.4	0.165972	0.162181	0.107117	0.168192	0.186224	0.141909	0.0998919	0.171991
29.425	0.184554	0.16499	0.0955409	0.200722	0.179389	0.148937	0.106766	0.168563
29.45	0.188665	0.170803	0.0800752	0.165851	0.173998	0.132935	0.0769091	0.187194
29.475	0.177922	0.165227	0.0657922	0.146085	0.195861	0.146872	0.05609	0.196118
29.5	0.159106	0.149003	0.0819032	0.133827	0.222145	0.138186	0.0587366	0.162443
29.525	0.153889	0.142374	0.0702937	0.126527	0.196983	0.127994	0.0767656	0.179979
29.55	0.136209	0.138791	0.0519862	0.121495	0.174147	0.138268	0.11214	0.206202
29.575	0.113078	0.10819	0.0556735	0.112937	0.179189	0.145186	0.101243	0.225469
29.6	0.0922166	0.0888383	0.0452611	0.146745	0.170683	0.144293	0.121569	0.222505
29.625	0.11606	0.0968008	0.0447347	0.152917	0.145061	0.142286	0.106	0.195843
29.65	0.131162	0.0970496	0.0463164	0.136239	0.156077	0.138533	0.115109	0.174634
29.675	0.14659	0.111614	0.0466666	0.146203	0.179758	0.189062	0.120534	0.193186
29.7	0.154925	0.121365	0.0489365	0.130197	0.188041	0.165311	0.131509	0.196966
29.725	0.129677	0.112357	0.0716827	0.145247	0.157131	0.1505	0.0973535	0.180586
29.75	0.152825	0.125949	0.0690498	0.14774	0.102737	0.149242	0.119465	0.164461
29.775	0.16849	0.13423	0.075045	0.172631	0.136448	0.150552	0.143679	0.16434
29.8	0.15444	0.144232	0.0843144	0.169133	0.165353	0.136262	0.159678	0.167721
29.825	0.155056	0.156754	0.0958871	0.165382	0.189344	0.150519	0.132793	0.228057
29.85	0.143069	0.163392	0.087059	0.164036	0.178214	0.136678	0.124183	0.169204
29.875	0.131325	0.163871	0.074004	0.195646	0.17816	0.142834	0.108008	0.162066
29.9	0.122096	0.140206	0.0474306	0.209692	0.156407	0.150095	0.123395	0.210862
29.925	0.118564	0.147387	0.0745739	0.205848	0.175612	0.148277	0.13246	0.167723
29.95	0.127169	0.145737	0.0769585	0.20551	0.194106	0.121002	0.116414	0.148774
29.975	0.154654	0.124489	0.0971296	0.212266	0.203089	0.149702	0.122767	0.154758
30	0.165489	0.127341	0.0839323	0.202394	0.200963	0.146802	0.155852	0.163414
30.025	0.124107	0.136215	0.0802415	0.188908	0.174639	0.163946	0.149605	0.174463
30.05	0.13791	0.121339	0.101571	0.219506	0.176226	0.151605	0.133486	0.170777
30.075	0.136711	0.101559	0.0930972	0.199262	0.173613	0.160486	0.136076	0.178285
30.1	0.149906	0.0852821	0.0971024	0.180432	0.188106	0.141339	0.148994	0.192661
30.125	0.160768	0.0918558	0.096265	0.169124	0.202759	0.112397	0.137163	0.195059
30.15	0.145523	0.09971	0.0851731	0.152148	0.209728	0.0939408	0.151814	0.148767
30.175	0.121173	0.0702298	0.076899	0.169063	0.207691	0.0933266	0.127235	0.159382
30.2	0.112397	0.0794622	0.0929451	0.194178	0.185774	0.119257	0.118356	0.170076
30.225	0.142162	0.0962332	0.104028	0.182019	0.185173	0.137447	0.128638	0.166237
30.25	0.131145	0.0990124	0.0681359	0.177831	0.189251	0.150917	0.102775	0.200549
30.275	0.116207	0.0952887	0.0755064	0.191658	0.136578	0.142524	0.11265	0.192929
30.3	0.116493	0.114128	0.0787996	0.176192	0.148193	0.125361	0.112676	0.200512
30.325	0.140576	0.120421	0.100033	0.154137	0.149674	0.114005	0.118159	0.217627
30.35	0.175516	0.13428	0.11663	0.15893	0.141013	0.108957	0.0949813	0.230483
30.375	0.16721	0.124308	0.121922	0.154095	0.108264	0.141538	0.0820366	0.213154
30.4	0.157343	0.139497	0.114667	0.1481	0.13223	0.126901	0.108609	0.198639
30.425	0.137376	0.135783	0.10238	0.159901	0.186446	0.133427	0.139206	0.183837
30.45	0.161143	0.140243	0.116895	0.180986	0.199335	0.0977767	0.123922	0.175679
30.475	0.200994	0.13897	0.11304	0.182573	0.167542	0.0942756	0.137736	0.141796
30.5	0.191508	0.104559	0.123902	0.170985	0.173224	0.115808	0.137487	0.148916
30.525	0.147671	0.0726128	0.139322	0.175763	0.210308	0.137714	0.152775	0.181627
30.55	0.128334	0.0771501	0.14736	0.174124	0.209837	0.135575	0.177291	0.152014
30.575	0.131102	0.0920911	0.138219	0.180937	0.196333	0.1305	0.170817	0.14842
30.6	0.144126	0.0771317	0.134904	0.162272	0.194552	0.117197	0.166037	0.183114
30.625	0.13579	0.0705934	0.124737	0.187711	0.174281	0.135196	0.174555	0.178935
30.65	0.145137	0.0883629	0.121852	0.195222	0.179361	0.142402	0.159081	0.194942
30.675	0.153013	0.113904	0.130774	0.174734	0.18782	0.137186	0.134459	0.208629
30.7	0.167645	0.133602	0.120488	0.175911	0.191462	0.132244	0.122194	0.1896
30.725	0.159705	0.16451	0.137787	0.172868	0.171804	0.118863	0.154314	0.184825
30.75	0.112059	0.116482	0.125413	0.134012	0.154516	0.104599	0.130142	0.25776
30.775	0.142005	0.11606	0.111254	0.119892	0.196289	0.0943924	0.131763	0.231194
30.8	0.162069	0.132425	0.104401	0.151365	0.208665	0.104431	0.117667	0.223469
30.825	0.178688	0.151254	0.129346	0.168059	0.189232	0.102777	0.117415	0.187106
30.85	0.163486	0.125488	0.118244	0.18035	0.206128	0.114679	0.134063	0.173881
30.875	0.145346	0.100914	0.117796	0.168021	0.254836	0.104609	0.137078	0.145104
30.9	0.123991	0.0892085	0.109582	0.15235	0.234231	0.10216	0.146015	0.160844
30.925	0.126661	0.105582	0.111786	0.145189	0.216942	0.0695123	0.171626	0.182079
30.95	0.153937	0.119686	0.0953929	0.154361	0.225717	0.0745529	0.168154	0.171442
30.975	0.151959	0.112963	0.0656923	0.144343	0.220183	0.105374	0.157587	0.141424
31	0.164582	0.0862653	0.0619815	0.139885	0.20049	0.130416	0.156505	0.11216
31.025	0.138602	0.0847891	0.0872672	0.14581	0.175895	0.137903	0.150802	0.133721
31.05	0.117319	0.0773317	0.122949	0.138655	0.200622	0.15792	0.18618	0.144268
31.075	0.107478	0.0957985	0.118485	0.170778	0.193772	0.156379	0.177334	0.121101
31.1	0.12203	0.103046	0.107032	0.154394	0.16876	0.14103	0.127766	0.121072
31.125	0.138138	0.101138	0.119098	0.125519	0.162275	0.129411	0.111513	0.139453
31.15	0.161791	0.107551	0.14033	0.130853	0.156751	0.146223	0.145609	0.126344
31.175	0.129491	0.0995835	0.14327	0.178393	0.162696	0.110827	0.138353	0.124146
31.2	0.118794	0.079399	0.126336	0.15555	0.190282	0.0779743	0.128385	0.128169
31.225	0.13385	0.08323	0.0905682	0.167657	0.20812	0.0889903	0.101618	0.119816
31.25	0.160934	0.116608	0.0648515	0.151712	0.210394	0.123746	0.11088	0.114095
31.275	0.187841	0.115879	0.0565269	0.1553	0.199352	0.124014	0.124114	0.122608
31.3	0.153505	0.0925891	0.0618818	0.155378	0.197352	0.115695	0.109454	0.132596
31.325	0.134972	0.0904062	0.0843506	0.153898	0.200382	0.11214	0.100033	0.136417
31.35	0.10153	0.0734211	0.096101	0.138503	0.184638	0.125364	0.102649	0.162986
31.375	0.0999977	0.055354	0.0786692	0.16559	0.163324	0.13379	0.125934	0.17815
31.4	0.110452	0.0769964	0.0413312	0.16879	0.162989	0.16051	0.127919	0.181366
31.425	0.103625	0.0932581	0.0663805	0.164488	0.17581	0.152706	0.0910742	0.169217
31.45	0.0953023	0.096655	0.0925124	0.174086	0.181123	0.157042	0.112372	0.18173
31.475	0.103303	0.116992	0.0998398	0.154631	0.195693	0.166235	0.13497	0.195431
31.5	0.103362	0.101548	0.0886713	0.165008	0.198445	0.143993	0.0715347	0.178586
31.525	0.131031	0.0986064	0.100518	0.174554	0.199627	0.115461	0.102213	0.124859
31.55	0.169582	0.129021	0.0968832	0.178234	0.186062	0.131309	0.130735	0.139877
31.575	0.156561	0.143193	0.0862093	0.178924	0.215071	0.127505	0.0948415	0.155838
31.6	0.0981133	0.112298	0.0912486	0.217527	0.212931	0.159661	0.0683052	0.144856
31.625	0.145434	0.0865	0.0939401	0.216779	0.226205	0.172753	0.0916311	0.0914643
31.65	0.146876	0.0643785	0.0825386	0.208528	0.210421	0.173472	0.112111	0.118702
31.675	0.138866	0.100786	0.091066	0.184725	0.230217	0.149804	0.0645846	0.122477
31.7	0.137886	0.126682	0.0661485	0.173871	0.229858	0.168335	0.0695845	0.135206
31.725	0.12434	0.100482	0.0996098	0.17189	0.194522	0.168489	0.0429412	0.153116
31.75	0.111805	0.0723873	0.125299	0.166553	0.203688	0.174338	0.0345156	0.140879
31.775	0.129122	0.0819695	0.147831	0.153401	0.194557	0.176562	0.0759088	0.149364
31.8	0.105342	0.0468261	0.132814	0.163198	0.202082	0.180124	0.109366	0.134795
31.825	0.118107	0.0457192	0.0980692	0.177645	0.2217	0.173877	0.104012	0.136604
31.85	0.134556	0.0869355	0.114472	0.158996	0.230472	0.176647	0.0973329	0.126996
31.875	0.113594	0.109694	0.133287	0.142845	0.223191	0.138789	0.100847	0.136337
31.9	0.0826484	0.104287	0.127064	0.141726	0.218359	0.144072	0.126027	0.174574
31.925	0.0594483	0.0894252	0.137679	0.152265	0.207653	0.134839	0.115264	0.160677
31.95	0.0784408	0.0832514	0.149187	0.181763	0.19653	0.139028	0.102059	0.205722
31.975	0.056392	0.0553804	0.139588	0.167828	0.225809	0.124594	0.14113	0.173103
32	0.0563649	0.0583351	0.120453	0.17744	0.248713	0.144016	0.12822	0.171769
32.025	0.0964039	0.0712897	0.102397	0.189551	0.236897	0.146412	0.114945	0.161951
32.05	0.114806	0.0852656	0.11636	0.185228	0.200141	0.109811	0.0917161	0.134814
32.075	0.0875066	0.0684012	0.156601	0.186965	0.198401	0.0979278	0.10657	0.152279
32.1	0.0997467	0.063311	0.150979	0.179225	0.214905	0.0935251	0.062705	0.131394
32.125	0.112172	0.0739157	0.149948	0.18198	0.22753	0.105691	0.0534323	0.135234
32.15	0.0894753	0.07882	0.129739	0.189171	0.236126	0.116561	0.0676232	0.112464
32.175	0.0980448	0.102704	0.129478	0.169596	0.217287	0.115725	0.0929921	0.150009
32.2	0.123146	0.124219	0.115945	0.192779	0.190762	0.093881	0.130008	0.140563
32.225	0.118693	0.102959	0.106965	0.17577	0.199417	0.118238	0.129617	0.144326
32.25	0.117555	0.113602	0.113225	0.189209	0.193239	0.126895	0.108174	0.163711
32.275	0.139662	0.134472	0.105153	0.162497	0.177909	0.128181	0.129898	0.14238
32.3	0.164578	0.12388	0.110781	0.168587	0.17443	0.133196	0.102377	0.15191
32.325	0.160142	0.0913623	0.112086	0.205278	0.166206	0.154104	0.116612	0.153732
32.35	0.162203	0.0954461	0.0991633	0.185601	0.194717	0.137305	0.15216	0.175175
32.375	0.169716	0.124834	0.0749473	0.174918	0.169744	0.146513	0.134051	0.188558
32.4	0.140369	0.11072	0.0795529	0.155119	0.154271	0.143425	0.166548	0.199395
32.425	0.122001	0.0979209	0.0802895	0.16278	0.150008	0.137158	0.188225	0.166039
32.45	0.101829	0.0638971	0.0743418	0.177333	0.158787	0.109131	0.186201	0.149089
32.475	0.0978845	0.0739245	0.0694613	0.166464	0.155173	0.107128	0.173341	0.138739
32.5	0.0961216	0.0633009	0.061341	0.172829	0.162033	0.106818	0.132497	0.137591
32.525	0.107202	0.0332965	0.0763578	0.187408	0.167043	0.0770024	0.13084	0.143023
32.55	0.12218	0.0538749	0.102549	0.1967	0.162366	0.0756495	0.110144	0.156761
32.575	0.130788	0.0583819	0.125484	0.197698	0.158619	0.116736	0.130279	0.139451
32.6	0.120969	0.0492605	0.139228	0.200782	0.168025	0.101704	0.105434	0.143335
32.625	0.0914824	0.0184028	0.133254	0.172507	0.171539	0.119363	0.103933	0.146939
32.65	0.0996528	0.033439	0.111301	0.17367	0.167124	0.146403	0.124905	0.156963
32.675	0.102859	0.060682	0.111535	0.176148	0.172584	0.14349	0.135123	0.133278
32.7	0.108177	0.0687476	0.12493	0.195806	0.148305	0.123655	0.12257	0.12739
32.725	0.110243	0.0719718	0.121326	0.189198	0.171861	0.115799	0.110355	0.125312
32.75	0.099067	0.0572563	0.113254	0.144461	0.177273	0.130827	0.128012	0.109204
32.775	0.149862	0.105997	0.113964	0.130324	0.179988	0.128281	0.123588	0.126593
32.8	0.160122	0.127716	0.0928567	0.128214	0.186942	0.122845	0.12179	0.158722
32.825	0.14872	0.13232	0.063366	0.149108	0.182493	0.120267	0.139133	0.162249
32.85	0.186946	0.13994	0.0512217	0.150346	0.139135	0.121492	0.132481	0.124506
32.875	0.219276	0.174485	0.0509132	0.171545	0.149622	0.127329	0.109403	0.157396
32.9	0.205615	0.169803	0.0403602	0.152733	0.161401	0.0976868	0.125064	0.199956
32.925	0.16956	0.130499	0.0455458	0.165385	0.156858	0.0906576	0.152424	0.130916
32.95	0.171717	0.122906	0.0473357	0.183484	0.147922	0.0768287	0.171482	0.104417
32.975	0.175985	0.105892	0.0754224	0.173357	0.155273	0.0809734	0.175203	0.0822232
33	0.149511	0.0924202	0.0912766	0.146211	0.126924	0.081677	0.124032	0.0860612
33.025	0.159025	0.128605	0.0685755	0.13749	0.132216	0.0951419	0.122423	0.118333
33.05	0.157668	0.155517	0.0785536	0.166498	0.126155	0.114019	0.117444	0.161524
33.075	0.140897	0.132599	0.0938572	0.155863	0.116528	0.117669	0.147754	0.163931
33.1	0.154055	0.120799	0.112448	0.163577	0.107185	0.135783	0.147149	0.153299
33.125	0.145364	0.111535	0.105899	0.196331	0.121957	0.169199	0.144061	0.162288
33.15	0.116782	0.0918839	0.0839382	0.205534	0.148092	0.183265	0.158543	0.162539
33.175	0.165013	0.121225	0.0833963	0.213459	0.156887	0.175635	0.180043	0.168113
33.2	0.211321	0.132943	0.0837583	0.177345	0.163974	0.159029	0.186677	0.15464
33.225	0.172425	0.0867396	0.0745053	0.166649	0.138573	0.137547	0.151818	0.135116
33.25	0.137521	0.0762035	0.0747502	0.183849	0.144689	0.170108	0.14015	0.156101
33.275	0.100165	0.0961308	0.0793909	0.208529	0.161522	0.161624	0.159263	0.144972
33.3	0.12725	0.105508	0.0919092	0.202339	0.159744	0.120344	0.136181	0.143574
33.325	0.119806	0.0972428	0.0885469	0.183786	0.157134	0.114116	0.120257	0.13502
33.35	0.138347	0.0855623	0.077248	0.145613	0.181386	0.147784	0.110588	0.127975
33.375	0.134931	0.0911228	0.0749422	0.178534	0.164567	0.153683	0.108784	0.124825
33.4	0.12122	0.0995756	0.148496	0.184262	0.145786	0.152806	0.11825	0.0827423
33.425	0.13963	0.0971039	0.141359	0.172366	0.134816	0.126901	0.111695	0.122607
33.45	0.149255	0.0993454	0.0985223	0.15023	0.148237	0.154608	0.103757	0.115332
33.475	0.119217	0.087205	0.0691498	0.165755	0.168535	0.151138	0.0663851	0.0970964
33.5	0.112782	0.0743661	0.0677234	0.172183	0.156396	0.159741	0.0687574	0.0919311
33.525	0.103644	0.0367121	0.0654289	0.173157	0.139622	0.15228	0.107794	0.124972
33.55	0.140613	0.0600603	0.0440296	0.167112	0.136772	0.118649	0.14252	0.150626
33.575	0.154147	0.0617721	0.0614914	0.182235	0.124867	0.0917289	0.13984	0.159457
33.6	0.160843	0.0541807	0.0772264	0.197827	0.108353	0.104886	0.12085	0.1583
33.625	0.137056	0.0366258	0.086583	0.158721	0.0995576	0.101895	0.129307	0.169236
33.65	0.119067	0.0809992	0.113547	0.183831	0.125851	0.0678083	0.125831	0.165036
33.675	0.0999	0.0641596	0.117497	0.192534	0.148593	0.0691404	0.103209	0.162958
33.7	0.0716514	0.0337534	0.119844	0.226729	0.14178	0.0847973	0.0983047	0.164059
33.725	0.115734	0.0785402	0.127702	0.218795	0.14322	0.0971832	0.0814644	0.19104
33.75	0.141335	0.108253	0.121554	0.229555	0.112737	0.102823	0.0719443	0.182497
33.775	0.15211	0.114854	0.138126	0.219872	0.0970407	0.0890124	0.0934615	0.161229
33.8	0.142942	0.0978469	0.158113	0.176712	0.10459	0.0781455	0.0919846	0.147387
33.825	0.111237	0.0592135	0.133998	0.17836	0.0990918	0.0965072	0.0906095	0.145664
33.85	0.0963737	0.04608	0.111898	0.185643	0.0844006	0.106323	0.082907	0.168416
33.875	0.115354	0.0657689	0.0800172	0.20131	0.0707473	0.125949	0.0548018	0.176794
33.9	0.140256	0.090261	0.0668864	0.186356	0.0270063	0.114778	0.0739148	0.139486
33.925	0.121973	0.0702905	0.0585982	0.169478	0.0139284	0.0996952	0.0851449	0.137114
33.95	0.0774916	0.0585038	0.0584384	0.156314	0.0423001	0.111245	0.100367	0.144421
33.975	0.119557	0.0828283	0.0678996	0.156211	0.0527265	0.107745	0.0835292	0.160041
34	0.153165	0.104125	0.0633676	0.157792	0.0574168	0.0903716	0.0906236	0.172597
34.025	0.161959	0.111615	0.0686438	0.154912	0.0456609	0.102261	0.0846777	0.152059
34.05	0.154083	0.106915	0.0679719	0.190373	0.0631885	0.115459	0.0971002	0.164723
34.075	0.13251	0.091528	0.0494037	0.166809	0.0895418	0.11152	0.0873976	0.171142
34.1	0.138148	0.0942129	0.0577294	0.179203	0.096142	0.10552	0.108581	0.207798
34.125	0.141144	0.0984083	0.0720535	0.180791	0.106582	0.129121	0.13043	0.22679
34.15	0.137417	0.0919706	0.0943524	0.20435	0.124807	0.143065	0.158803	0.179935
34.175	0.120705	0.0766867	0.0962533	0.194331	0.116849	0.157619	0.160048	0.178148
34.2	0.117176	0.0711021	0.0751216	0.168045	0.129776	0.145341	0.198392	0.185025
34.225	0.0875612	0.0421084	0.0782912	0.175163	0.14478	0.141202	0.194631	0.16282
34.25	0.0740763	0.0240939	0.0864566	0.155698	0.167934	0.141076	0.154341	0.173492
34.275	0.0766166	0.0265259	0.10125	0.170095	0.169632	0.16155	0.152364	0.182022
34.3	0.119398	0.0793292	0.0915431	0.165346	0.137737	0.137448	0.134943	0.167431
34.325	0.126149	0.091498	0.0654179	0.179423	0.103767	0.130376	0.133471	0.172057
34.35	0.129292	0.0984746	0.0820945	0.213589	0.0914654	0.136475	0.130292	0.187229
34.375	0.14264	0.0971483	0.101064	0.219964	0.0826047	0.134294	0.110675	0.156276
34.4	0.15164	0.107516	0.103316	0.170239	0.0905252	0.147043	0.0946978	0.104174
34.425	0.131292	0.110901	0.0876103	0.165956	0.123285	0.157522	0.0762287	0.115218
34.45	0.0974246	0.0776671	0.0865576	0.170624	0.126523	0.144462	0.124424	0.152552
34.475	0.0856563	0.0720349	0.0501737	0.147962	0.146667	0.118211	0.116583	0.148638
34.5	0.0819578	0.062276	0.0524157	0.129478	0.149515	0.118405	0.124002	0.117957
34.525	0.108726	0.112177	0.0794175	0.121196	0.165895	0.134682	0.0774584	0.121348
34.55	0.146266	0.139883	0.0895143	0.135166	0.144445	0.131349	0.0870396	0.110323
34.575	0.140606	0.118705	0.0580041	0.137652	0.162325	0.133651	0.105309	0.0908669
34.6	0.106292	0.0815404	0.0580226	0.119103	0.151156	0.109032	0.12137	0.0918526
34.625	0.101769	0.0849668	0.0654382	0.137158	0.149038	0.0994808	0.137917	0.126901
34.65	0.0915722	0.0813253	0.0674272	0.145581	0.166049	0.0947914	0.147339	0.131874
34.675	0.112264	0.111987	0.0842705	0.157209	0.152053	0.0990063	0.131536	0.141814
34.7	0.105804	0.110103	0.0693116	0.140342	0.156246	0.126406	0.086521	0.150015
34.725	0.09127	0.0756201	0.0841538	0.146942	0.167187	0.110394	0.0768998	0.133489
34.75	0.0980363	0.0803	0.115188	0.171726	0.181607	0.115826	0.0979033	0.141242
34.775	0.131238	0.123669	0.114153	0.198426	0.188506	0.149447	0.126759	0.192435
34.8	0.159572	0.132895	0.105347	0.168878	0.190159	0.164954	0.134202	0.175849
34.825	0.164713	0.127967	0.100845	0.165002	0.172759	0.140809	0.158121	0.166359
34.85	0.16392	0.124081	0.0624838	0.139295	0.104814	0.111656	0.135214	0.165406
34.875	0.130808	0.113619	0.038264	0.134405	0.0851569	0.0893738	0.0875173	0.147967
34.9	0.141747	0.0739864	0.0783344	0.112322	0.0929056	0.0949939	0.0952749	0.158195
34.925	0.105864	0.0384751	0.111848	0.101533	0.141718	0.0735779	0.118303	0.167219
34.95	0.0958967	0.0716235	0.0987583	0.109867	0.167036	0.0782816	0.119116	0.178007
34.975	0.104157	0.100632	0.104492	0.13165	0.157168	0.0939534	0.147595	0.175751
35	0.137257	0.110536	0.0876456	0.128178	0.140191	0.0988725	0.151318	0.162136
35.025	0.146659	0.12051	0.0871943	0.139854	0.141183	0.0868369	0.127457	0.160079
35.05	0.169158	0.126028	0.0659981	0.123053	0.135117	0.0865544	0.0990596	0.180018
35.075	0.176289	0.108369	0.0825544	0.123887	0.12754	0.0813829	0.112387	0.157108
35.1	0.169053	0.0986249	0.0746835	0.097843	0.133206	0.0752968	0.104508	0.133963
35.125	0.120962	0.0602421	0.0670641	0.104528	0.12422	0.0856287	0.100323	0.175121
35.15	0.0968766	0.0682133	0.0467773	0.0981136	0.110585	0.0893916	0.119587	0.154673
35.175	0.0846255	0.0673492	0.0599962	0.111902	0.117024	0.104085	0.145858	0.134813
35.2	0.0938113	0.07843	0.0783778	0.10916	0.146156	0.118158	0.129656	0.105614
35.225	0.077547	0.0727207	0.08229	0.121175	0.166815	0.11469	0.127626	0.103821
35.25	0.0749111	0.0583793	0.0884907	0.146514	0.157526	0.093978	0.126243	0.130149
35.275	0.0354335	0.0229266	0.10088	0.12791	0.137358	0.0961785	0.121701	0.155499
35.3	0.0296804	0.0383863	0.0967105	0.121462	0.128613	0.09201	0.147294	0.12672
35.325	0.0806177	0.0799267	0.0958517	0.119297	0.152168	0.099344	0.126452	0.126223
35.35	0.118019	0.090291	0.12353	0.140788	0.134124	0.0915693	0.10902	0.103017
35.375	0.113845	0.0841511	0.0915697	0.155208	0.155726	0.0737104	0.0556094	0.0748282
35.4	0.118853	0.104136	0.0818664	0.156133	0.14083	0.061097	0.0766679	0.0717916
35.425	0.124325	0.0711019	0.0954316	0.155935	0.127593	0.0875428	0.0601348	0.066237
35.45	0.130773	0.070388	0.111001	0.166374	0.11778	0.0953267	0.0658195	0.0477632
35.475	0.106669	0.0954168	0.107669	0.165523	0.080837	0.0928821	0.0641279	0.0468415
35.5	0.139382	0.112577	0.1103	0.169226	0.0752602	0.0815225	0.0738566	0.0335212
35.525	0.140351	0.110108	0.103638	0.119241	0.0965154	0.100779	0.0902159	0.0596664
35.55	0.103743	0.0817487	0.134423	0.134808	0.120976	0.110542	0.10039	0.0439677
35.575	0.107226	0.0789528	0.128944	0.163326	0.13795	0.0895097	0.0863118	0.0404085
35.6	0.122834	0.0954374	0.131935	0.163651	0.136604	0.100938	0.0957406	0.0493308
35.625	0.1037	0.0834469	0.121974	0.137829	0.127278	0.122254	0.109684	0.0687704
35.65	0.0721377	0.0692296	0.116765	0.130633	0.127408	0.127239	0.129777	0.0990251
35.675	0.0877081	0.0813395	0.0965961	0.140819	0.124473	0.117988	0.118106	0.0836968
35.7	0.0798749	0.0848219	0.102156	0.144258	0.13855	0.111147	0.11183	0.0711208
35.725	0.0628286	0.0784631	0.101226	0.184423	0.117208	0.137277	0.123073	0.0680573
35.75	0.0635382	0.0705275	0.121165	0.181835	0.105528	0.139645	0.112268	0.0961266
35.775	0.0825257	0.0657603	0.121096	0.155791	0.1179	0.129298	0.133763	0.0845231
35.8	0.0733919	0.059409	0.143449	0.140754	0.123689	0.100754	0.134671	0.0910117
35.825	0.0787114	0.0515788	0.135141	0.139302	0.129388	0.113585	0.10191	0.0976333

## Sheet: Figure 7g
Insulin Content with Fndc3a/b KD
Figure 7g
These values represent insulin content as pg/cell
	Scrambled						si 3a						si 3b						si 3a/b
	1	2	3	4	5	6	1	2	3	4	5	6	1	2	3	4	5	6	1	2	3	4	5	6
Uninduced	0.608225	0.510342	0.498808	0.620712	0.618006	0.62643	0.726805	0.641405	0.62498	0.551294	0.47788	0.622172	0.552565	0.578276	0.411187	0.568418	0.438898	0.551232	0.226262	0.27465	0.290177	0.349856	0.415782	0.415386
Tent5a WT	0.732635	0.645832	0.793683	0.896789	0.834093	0.881931	0.698103	0.777412	0.568973	0.858581	0.811228	0.727203	0.664551	0.863069	0.698212	0.488177	0.691932	0.778488	0.539324	0.439708	0.511075	0.501027	0.548772	0.706783
