# Supplementary material for: Polyadenylation of insulin mRNA by Tent5a regulates pancreatic beta cells
Source: Nat Commun. 2026 May 20;17:7295. doi: 10.1038/s41467-026-72905-8 (PMC13402609; doi:10.1038/s41467-026-72905-8)
Supplement: Supplementary file 9 — Source Data [file 41467_2026_72905_MOESM9_ESM.zip › Figure S1 Source Data.xlsx]

## Sheet: Figure S1a
Figure S1
Viability from Primary Screen
Figure S1a
	Viability	Control	Srsf10
Ddx27	82.7699
Dcp1a	81.7522
Srsf10	79.964		79.964
Nars2	79.1169
Eef1e1	79.076
U2af1	78.7723
Krr1	78.5857
Fubp3	78.0265
Rsl1d1	77.9764
Rpl15	77.4966
Papd4	77.4343
Mecp2	77.1642
Urb1	76.8618
Cwc27	76.6384
Gspt1	76.2514
Cnot1	76.1748
Pno1	76.1654
Mrps17	74.6958
Rpl26	74.1745
Rbbp6	73.5155
Ints10	72.7702
Rbm28	72.5487
Mtif3	72.4883
Scaf8	72.0994
Dhx37	71.9049
Vars2	71.8254
G3bp2	71.4401
Raver1	71.3522
Bicc1	70.9567
Cpsf2	70.6443
Utp23	70.0393
Ighmbp2	69.7146
Nup153	68.7993
Noc3l	68.7208
Ddx5	68.3326
Khdrbs3	68.2859
Polr2d	68.2802
Lsm1	67.7057
Grwd1	67.5661
Dhx9	67.3935
Mrrf	67.3795
Dhx57	67.3521
Mrpl45	67.2032
Unk	67.1948
Mettl5	67.1475
Polr2j	66.9929
Rnh1	66.9373
Ipo11	66.9149
Scaf1	66.8005
Nsun6	66.6929
Pus3	66.5984
Snrnp70	66.2676
Atxn1	66.2617
Las1l	65.9247
Mrps2	65.874
Slu7	65.8156
Mrps11	65.7103
Ipo4	65.6253
Rpl10a	65.552
Eif2b2	65.5342
Tnpo1	65.5021
Adar	65.4502
Hnrnpu	65.2423
Eif4e3	65.1769
Repin1	64.9737
Nol7	64.945
Ifit3	64.8275
Uba52	64.5725
Cpeb3	64.4952
Mrpl18	64.463
Aff1	64.4307
Agfg1	64.0693
Sf3b1	64.0539
Srsf5	64.0128
Hnrnpa0	63.7662
Rpl6	63.6921
Gtpbp4	63.4862
Rbm43	63.4551
Eif4enif1	63.4148
Snrpd3	63.3592
Mrpl28	63.1393
Skiv2l	63.1302
Noc2l	63.1138
Nat10	63.1097
Dnmt1	62.9915
Tarbp2	62.8989
Mrpl43	62.8886
Helz	62.8172
A1cf	62.2641
Msi2	62.0021
Snrpe	61.9023
Zcrb1	61.6698
Gnl3	61.6627
Cnot10	61.6546
Yrdc	61.6505
Hint3	61.5938
Alyref	61.4226
Pih1d1	61.3845
Rbm18	61.3452
Rpl11	61.2736
Srsf4	61.1512
Eif1b	61.1183
Srsf9	61.0902
Cstf1	61.0711
Polrmt	61.0154
Elavl1	60.9923
Ipo5	60.9084
Srbd1	60.7495
Kars	60.6738
Eftud1	60.6436
Mrpl39	60.5224
Eif4b	60.4622
Top1	60.3843
Esrp2	60.3049
Bms1	60.1928
Rps7	60.133
Ddx54	60.0829
Zc3h18	60.0513
Wdr61	60.0031
Maz	59.9385
Cnp	59.9254
Snrnp40	59.8777
Tnrc6a	59.6577
Eef2	59.4569
Trpt1	59.3872
Srp72	59.387
Plrg1	59.1356
Zc3h12c	59.0428
Myef2	58.9756
Rpf1	58.9706
Vars	58.7266
Ddx41	58.7061
Taf15	58.548
Ints4	58.5019
Mepce	58.4028
Cwf19l2	58.3052
Mrpl11	58.2963
Fubp1	58.2405
Rbm7	58.1217
Xrcc6	58.0777
Rtf1	57.9821
Tsn	57.9237
Fus	57.8842
Rnasek	57.8422
Aimp2	57.8386
Thoc2	57.791
Mtg1	57.6229
Polr1e	57.6084
Elavl4	57.5888
Sf3b4	57.5879
Mrpl4	57.3082
Mrps25	57.0211
Eef1a1	56.5753
Rpl35a	56.3096
Rps14	56.1936
Serbp1	56.1916
Snw1	56.093
Gars	55.8686
Rbm22	55.866
Samhd1	55.5245
Park7	55.5191
Rps24	55.3523
Prr3	55.3357
Prpf40b	55.2493
Akap8l	55.1902
Tial1	55.1537
Snrpc	54.8427
Npm1	54.7966
Rbfox2	54.7667
Exosc10	54.6643
Rps20	54.6364
Rpl7	54.6047
Gemin8	54.5616
Papola	54.4762
Ftsj3	54.4746
Dhx34	54.4576
Zfp36l1	54.4181
Eif4a1	54.3995
Rrp15	54.3398
Mrpl30	54.2761
Pabpc1	54.2247
Fastkd1	54.1431
Eif3l	53.9837
Rpl12	53.642
Rpl19	53.5099
Clk4	53.4625
Usp10	53.4576
Tardbp	53.4461
Thumpd3	53.4079
Rbm34	53.2796
Zfp36	53.1484
Ttf2	53.0935
Rps17	53.0392
Elac2	52.9121
Ilf2	52.8127
Zcchc9	52.7943
Nudt21	52.7844
Secisbp2l	52.7403
Esf1	52.7005
Rrp36	52.6571
Ddx18	52.5415
Eif2ak2	52.5344
Ipo7	52.4432
Wars2	52.4388
Paip1	52.4028
Eif3c	52.3593
Rnase1	52.3336
Larp7	52.286
Fam103a1	52.2699
Gfm2	52.2412
Eef1a2	52.158
Rc3h2	52.1315
Tcof1	52.0657
Tsen15	52.0323
Dhx32	52.0259
Trmt2a	51.9999
Rps29	51.8282
Ptges3	51.7152
Eef1g	51.6058
Eif4a3	51.5907
Srsf7	51.5862
Sfswap	51.5806
R3hcc1	51.5186
U2af2	51.4681
Rps4x	51.4654
Rpl35	51.1429
Mrps36	51.101
Ptbp2	50.9516
Lrrfip1	50.9321
Eif4g2	50.8457
Gnl1	50.7627
Mrpl42	50.6658
Mrpl22	50.6532
Gemin5	50.6263
Ascc1	50.5804
Nynrin	50.3296
Snrnp200	50.3166
Rbms1	50.2939
Zcchc6	50.2672
Rpl37	50.1282
Luc7l3	50.1135
Rngtt	50.0646
Txnl4a	50.0645
Mrpl1	50.0394
Secisbp2	50.0094
Hnrnpc	49.8489
Mrps31	49.7046
Mkrn1	49.6552
Usp39	49.5436
Phf5a	49.5212
Hnrnpul1	49.5123
Zc3hav1	49.4546
Wdr5	49.323
Ewsr1	49.2647
Mrpl17	49.2469
Rpl18	49.0571
Rpl31	49.0413
Rpl36	48.9695
Utp11l	48.9362
Polr2g	48.9162
Denr	48.7663
Mrps5	48.7608
Celf2	48.6959
Eef1b2	48.6292
Eprs	48.5561
Pprc1	48.5301
Hnrnpab	48.515
Kpnb1	48.5018
Rars2	48.4351
Nolc1	48.4093
Zcchc8	48.2627
Dhx29	48.1701
Ftsj2	48.1659
Pan3	48.1643
Eif1ax	48.1584
Dbr1	48.1361
Hars2	48.0443
Fbl	47.9834
Rpl13a	47.8358
Grsf1	47.8329
Rpp25	47.7787
Riok3	47.7454
Prkdc	47.6747
Cryz	47.6532
Tut1	47.6233
Mrpl34	47.5865
Angel1	47.5016
Lsm7	47.4641
Safb	47.418
Rpl10	47.401
Cnbp	47.3276
Nhp2l1	47.2529
Rpp38	47.2399
Rpl28	47.2215
Ccar1	47.1287
Mrpl40	47.0937
Ddx60	47.0685
Rpl13	47.0181
Prpf39	46.9494
Eif6	46.9013
Baz2b	46.8678
Son	46.8143
Pelo	46.7652
Prpf18	46.7628
Mettl14	46.6388
Cpsf3l	46.6012
Sf3b2	46.4769
Stau1	46.2547
Rpl37a	46.1934
Hnrnpa3	46.1721
R3hdm1	46.1702
Ruvbl1	46.153
Mkrn2	45.9608
Ptcd1	45.7967
Pum2	45.7373
Skiv2l2	45.7227
Rbm47	45.5384
Wdr43	45.5152
Rrp7a	45.5079
Zfc3h1	45.4291
R3hdm2	45.3125
Mrpl19	45.3067
Oas3	45.2599
Dhx33	45.2524
Ddx31	45.1056
Tdrd3	45.0162
Naa38	45.0148
U2af1l4	45.0062
Tfb2m	44.856
Tiparp	44.8374
Mars	44.8058
Rnps1	44.7897
Fbxo17	44.7701
Ddx47	44.7125
Nol9	44.6863
Raly	44.5771
Mov10	44.5684
Tufm	44.4888
Ints1	44.4358
Ubap2l	44.3167
Akap8	44.263
Rps6	44.177
Psma1	44.1474
Exosc8	44.1141
Ccdc86	44.0893
Smg7	43.9086
Znfx1	43.9062
Sf1	43.8202
Lsm10	43.8051
Qtrt1	43.7764
Eif1	43.767
Zcchc14	43.7597
Srsf12	43.527
Ddx50	43.5059
Dynll1	43.4913
Mrps23	43.4853
Ebna1bp2	43.4744
Magohb	43.4165
Supv3l1	43.3823
Larp1	43.2958
Pcbp4	43.2036
Nars	43.1464
Wdr36	43.084
Ppil3	43.0165
Trmt5	42.8716
Rbmx2	42.8438
Nol10	42.8152
Mto1	42.7725
Mvp	42.6092
Qrsl1	42.6027
Rrnad1	42.5466
Gnl2	42.5031
Alkbh1	42.4512
Srsf6	42.4167
Exosc7	42.2028
Dusp11	42.149
Yars2	42.072
Pspc1	41.9639
Lsm5	41.8317
Tlr3	41.8135
Zc3h7b	41.7888
Gle1	41.7062
Wbp4	41.6824
Phax	41.6222
Pes1	41.5109
Dcp1b	41.4783
Srpk2	41.4482
Rpl14	41.417
Bysl	41.4043
Nsa2	41.3175
Ddx59	41.3133
Tars	41.2727
Rps10	41.1696
Rbmxl1	41.1311
Mrps6	40.9718
Mrps14	40.8823
Ythdc1	40.808
Elac1	40.7302
Rqcd1	40.6763
Ppp1r8	40.6712
Ddx17	40.621
Ubap2	40.5989
Clasrp	40.533
Dcaf13	40.5018
Gatc	40.4873
Smad4	40.4105
Yars	40.3634
Sars	40.3528
Rbm3	40.286
Rpl38	40.2147
Zfr	40.205
Fmr1	40.1939
Smn1	40.1669
Ccnt2	40.1208
Nudt16	40.1039
Dzip1	40.0626
Eif4a2	40.0181
Mettl10	39.9714
Snrpf	39.9685
Pde12	39.9411
C1qbp	39.8569
Ern1	39.8348
Xrn2	39.7667
Habp4	39.751
Rnaseh1	39.6391
Wars	39.6225
Mrpl24	39.5765
Syncrip	39.4722
Nop2	39.4539
Cdc5l	39.4229
Ifit1	39.4143
Ddx6	39.3391
Rbm5	39.0953
Polr2f	38.9598
Imp3	38.9561
Zranb2	38.9475
Xpot	38.9212
Aqr	38.8762
Trove2	38.822
Fxr2	38.8156
Thoc5	38.8014
Eif5b	38.7737
Tdrkh	38.7065
Eif2a	38.6903
Snd1	38.681
Rbm17	38.6492
Thoc7	38.6467
Sidt1	38.6283
Cpsf1	38.6159
Zgpat	38.5877
Crnkl1	38.5674
Dhx30	38.4586
Srp14	38.4435
Tarsl2	38.413
Trmt6	38.3938
Rpl39	38.3522
Rps15	38.3165
Sart1	38.285
Casc3	38.2064
Eif3a	38.2044
Ankrd17	38.1709
Rpusd4	38.1533
Cpeb4	38.0968
Rsl24d1	37.9762
Ddx56	37.9614
Dync1h1	37.9381
Pdcd7	37.8874
Iars	37.8681
Gpkow	37.8587
Rps23	37.8359
Purb	37.8033
Thg1l	37.714
Exosc3	37.7103
Tcerg1	37.6993
Mrps7	37.6438
Setd7	37.643
Utp15	37.5529
Eed	37.5032
Pdcd4	37.4967
Eif2b3	37.4721
Hars	37.4572
Rnase4	37.4396
Eri2	37.4344
Fastkd3	37.3796
Pop4	37.3707
Ints12	37.36
Eftud2	37.2916
Esrp1	37.1478
Mrpl3	37.1146
Rpp14	37.1003
Rpl29	37.0989
Npm2	37.0633
Ddx3y	36.9661
Mtrf1l	36.8686
Pabpc4	36.8667
Mrpl37	36.8456
Papd7	36.802
Nufip2	36.7789
Sart3	36.6609
Hnrnpul2	36.5329
Trub1	36.5219
Cnot3	36.509
Rpl9	36.4466
Zrsr2	36.3587
Rpl27	36.1836
Upf1	36.1252
Rnasel	36.0814
Rpl7a	36.0604
Scaf4	35.9892
Tars2	35.8299
Carhsp1	35.7838
Eif2b4	35.7714
Api5	35.7587
Dgcr14	35.746
Aen	35.7093
Syf2	35.7006
Mrps21	35.6704
Gtpbp2	35.6521
Taf9	35.6422
Tsnax	35.608
Ints6	35.5376
Parp4	35.4515
Srrm2	35.4094
Mtpap	35.3136
Mif4gd	35.2689
Srsf3	35.2259
Gpatch4	35.1927
Paip2	35.1918
Pwp2	35.1473
Mrps26	35.0235
Ddx58	35.0151
Xpo1	34.9276
Eri1	34.9199
Hnrnpl	34.9026
Cnot6	34.8788
Dhx36	34.877
Prpf4b	34.8754
Eef1d	34.8681
Fastkd2	34.8681
Dhx16	34.8405
Rps8	34.835
Mrpl48	34.7906
Rpl23a	34.7856
Gtpbp1	34.7297
Hnrnpa2b1	34.5559
Rpl32	34.5511
Nob1	34.5447
Mrpl35	34.48
Tbl3	34.4768
Stau2	34.4351
Clk1	34.4221
Nudt16l1	34.4187
Rpl30	34.4165
Wdr3	34.3703
Sf3a2	34.3702
Adat1	34.3662
Rpl27a	34.3476
Aarsd1	34.2904
Rrbp1	34.2491
Ddx19a	34.2187
Gltscr2	34.1753
Ipo9	34.0398
Mrpl32	34.0034
Urm1	33.9579
Bzw2	33.9199
Drg1	33.8463
Abce1	33.8404
Xab2	33.7606
Cwf19l1	33.7552
Magoh	33.7506
Mrpl15	33.7027
Luc7l	33.6997
Pdcd11	33.6794
Pcbp2	33.576
Exosc9	33.5621
Ifih1	33.5425
Utp20	33.5164
Smad1	33.5092
Dhx15	33.4629
Spen	33.451
Mrps9	33.3955
Eif3g	33.3639
Ipo8	33.294
Snrpd1	33.2864
Rplp0	33.278
Eef2k	33.2708
Ptbp1	33.2394
Auh	33.2264
Isy1	33.2242
Ythdf1	33.2102
Nop14	33.0399
Sarnp	33.0059
Cdk9	32.986
Eif2ak1	32.9464
Dazap1	32.9305
Pnpt1	32.8686
Hnrnpa1	32.7068
Eif2d	32.6747
Angel2	32.662
Eif2b5	32.6239
Mrpl52	32.5608
Nupl2	32.5554
Lrrc47	32.5356
Hrsp12	32.5225
Ddx23	32.4447
Eif3d	32.4335
Akap1	32.351
Rpl22l1	32.2113
Polr2k	32.1987
Lsm14b	32.1399
Wdr12	32.1361
Rbm27	32.1104
Enox2	32.099
Ssb	31.9912
Tep1	31.9419
Bzw1	31.912
Rbm41	31.8579
Dus1l	31.8463
Aff4	31.8406
Rbm33	31.7933
Mrpl13	31.7776
C1d	31.732
Eif3k	31.7191
Sub1	31.7111
Ddx26b	31.6974
Polr2i	31.6799
Lonp1	31.6581
Spats2l	31.6078
Khsrp	31.5929
Ifit2	31.588
Ncbp1	31.4869
Rps5	31.4298
Canx	31.424
Dcp2	31.1652
Rplp1	31.1036
Psip1	31.0918
Tnrc6b	31.0381
Sf3a1	31.0237
Setx	31.0129
Cpsf6	30.942
Gspt2	30.9142
Rps2	30.884
Mrpl16	30.8715
Exosc1	30.8666
Mterfd2	30.8142
Srsf11	30.7963
Aimp1	30.7594
Snrpb2	30.7437
Patl1	30.6922
Lrrfip2	30.6911
Calr	30.6773
Hexim1	30.6002
Srrt	30.5973
Gpatch1	30.5552
Tsen54	30.5267
Rpl23	30.5169
Tfam	30.4967
Nol11	30.4467
Prpf3	30.386
Papd5	30.3827
Ints2	30.378
Mrpl14	30.3489
Qtrtd1	30.3413
Pop5	30.3239
Fam120b	30.2635
Lrpprc	30.2402
Sympk	30.1781
Cdc40	30.1611
Rpl18a	30.1276
Psma6	30.124
Lsm4	30.095
Fam98a	30.0038
Eif3m	29.9695
Lars	29.9667
Alkbh5	29.9514
Rc3h1	29.9041
Upf3b	29.8991
Tfip11	29.8517
Pum1	29.7673
Pnn	29.7616
Matr3	29.7113
Mrpl50	29.6293
Ruvbl2	29.6097
Celf4	29.5912
Mrpl44	29.5892
Polr2b	29.5849
Ubtf	29.5648
Lsm2	29.5359
Mcts1	29.4958
Cdk5rap1	29.4928
Prkra	29.4609
Brix1	29.4473
Cherp	29.4031
Xpo4	29.3933
Hnrnph1	29.3918
Prpf19	29.3778
Gtpbp10	29.3463
Zc3h4	29.2823
Rnaseh2c	29.21
Rpl5	29.2061
Fam120a	29.2001
Exosc2	29.1824
Zmat2	29.139
Zcchc2	29.1283
Parn	29.1037
Cpeb2	29.0158
Drosha	28.9876
Pus7l	28.9565
Dis3l2	28.895
Srp68	28.8055
Tnpo3	28.7987
Zcchc17	28.784
Srek1	28.7669
Larp1b	28.7524
Snrpd2	28.748
Ireb2	28.7419
Surf6	28.7117
Aptx	28.6888
Rpl8	28.6553
Rpl41	28.5527
Lars2	28.5238
Snrpb	28.5212
Clp1	28.4931
N4bp1	28.4917
Farsb	28.4692
Abcf1	28.4271
Nip7	28.3924
Rps27l	28.3771
Thoc1	28.3384
Sfpq	28.2749
Mrpl9	28.231
Larp6	28.1576
Hnrnpr	28.1562
Dhx8	28.125
Ash1l	28.1216
Eif4g1	28.0039
Puf60	27.9563
Rpl4	27.9149
Ncl	27.8492
Dimt1	27.8401
Csde1	27.8191
Nova1	27.8148
Parp1	27.7329
Zc3h13	27.7053
Mrps22	27.6437
Htatsf1	27.6205
Rplp2	27.5629
Rps18	27.458
Srfbp1	27.4557
Eif4h	27.4388
Mrps35	27.4238
Txnl4b	27.3697
Kin	27.328
Rpsa	27.2651
Guf1	27.2305
Dkc1	27.2301
Mrp63	27.0276
Fcf1	26.8475
Cpeb1	26.812
Cpsf4	26.7877
Suz12	26.7864
Ngdn	26.7819
Dalrd3	26.7499
Pabpc1l	26.7253
Eif4e	26.7078
Larp4b	26.6903
Rpl34	26.5164
Zc3h8	26.4749
Ran	26.4613
Zcchc24	26.4396
Hnrnpf	26.4336
Mphosph10	26.4271
Rps3	26.3975
Rbms2	26.3744
Trmu	26.3405
Mrpl33	26.2331
Baz2a	26.2301
Nop10	26.1822
Nsun2	26.1655
Shq1	26.1531
Mbnl1	26.1345
Ccdc59	26.1258
Riok2	26.0575
Dars2	25.9969
Ppil4	25.9965
Mrpl38	25.9491
Rps16	25.9308
Rps25	25.757
Mrps30	25.7322
Rbm19	25.7114
Aars	25.7106
Ddx3x	25.7077
Ipo13	25.701
Thumpd1	25.6536
Mrps28	25.6528
Sbds	25.6373
Ddx55	25.4587
Fip1l1	25.454
Nsun4	25.4284
Strap	25.3402
Dis3	25.2579
Msl3	25.2362
Qars	25.2334
Parp12	25.2294
Lsm14a	25.2128
Ythdf2	25.2033
Smndc1	25.1758
Dnajc21	25.1638
Ppp1r10	25.1237
Ddx20	25.0012
Mrpl20	24.9829
Xpo5	24.9366
Srrm1	24.9337
Dgcr8	24.9266
Lsm12	24.8973
Caprin1	24.8503
Urb2	24.7869
Pin4	24.7797
Eif2s2	24.7044
Rbm25	24.6713
Aco1	24.6074
Farsa	24.6003
Eif2s1	24.5263
Mrpl27	24.5194
Luc7l2	24.4329
Sidt2	24.3901
Mrps10	24.2541
Fyttd1	24.0717
Ints9	24.0638
Ssu72	24.0411
Rbm14	23.9498
Rrp1b	23.9204
Dap3	23.9201
Eif3i	23.8893
Gpatch8	23.8847
Nol8	23.8367
Trit1	23.8366
Tgs1	23.7989
Tut1	23.7177
Alkbh8	23.6448
Ddx1	23.6327
Wdr46	23.6326
Rbm39	23.6172
Ptrh2	23.5949
Fto	23.5908
Rrp1	23.5449
Gapdh	23.5192
Caprin2	23.5054
Cwc25	23.4674
Mrpl2	23.3687
Jakmip1	23.3633
Rps27	23.3066
Nop58	23.2817
Ppwd1	23.2613
Cebpz	23.0519
Exog	23.025
Strbp	23.0124
Trmt112	22.9917
Rbm15b	22.9352
Ptcd3	22.8908
Mrps34	22.7886
Edc3	22.7468
Sars2	22.628
Rps27a	22.5135
Rnmt	22.432
Gnl3l	22.3835
Cwc22	22.3405
Upf3a	22.2748
Ints7	22.1509
Rexo2	22.146
Polr2a	22.0957
Mrps18c	22.027
Cstf3	22.0268
Rrp12	21.9598
Thoc6	21.9518
Mex3c	21.9133
Prpf6	21.7743
Tsfm	21.7581
Rps15a	21.7057
Nfx1	21.691
Uhmk1	21.6537
Sap18	21.5936
Mrpl51	21.5828
Tra2b	21.5651
Smg1	21.5499
Tia1	21.5464
Snrpa	21.4857
Prpf4	21.4262
Ythdf3	21.3905
Nsun3	21.2949
Celf3	21.214
Gtf3a	21.1466
Snip1	21.1364
Nol6	21.1263
Atxn2	21.0762
Mrps15	21.0297
Ddx52	21.0093
Sugp2	20.9738
Tyw1	20.9566
Arl6ip4	20.9494
Fam98b	20.9412
Rbm42	20.9331
Imp4	20.9194
Bud13	20.8917
Trnau1ap	20.8814
Nop56	20.8669
Pnrc2	20.8499
Ears2	20.8495
Xpo7	20.8413
Sugp1	20.8213
Tra2a	20.7821
Rbm6	20.7742
Mrto4	20.7047
Paip2b	20.676
Ilf3	20.6581
Mettl3	20.6321
Pus7	20.5859
Mak16	20.5034
Samd4b	20.435
G3bp1	20.376
Snrnp48	20.3621
Fxr1	20.3549
Eif5	20.3468
Lsg1	20.329
Mrps33	20.3251
Mrpl10	20.2863
Eif2b1	20.2802
Tsen34	20.2228
Rrp8	20.2046
Snrnp35	20.1575
Dars	20.1447
Rps28	20.0527
Trmt12	20.0065
Znhit6	19.9873
Srsf2	19.9767
Eif4g3	19.9663
Tsr1	19.9214
Tdrd7	19.8664
Polr2e	19.8578
Mrpl21	19.837
Trmt11	19.8303
Smg5	19.7551
Top3b	19.7496
Hnrnpm	19.7465
Celf6	19.6842
Cnot6l	19.679
Ins2	19.6569
Snupn	19.5647
Ddx21	19.4651
Ddx51	19.2292
Eif4e2	19.1516
Mthfsd	19.1288
Tnrc6c	19.0643
Gar1	19.0305
Control	19.0151	19.0151
Zc3h3	18.8183
Edc4	18.7606
Nono	18.6313
Trim25	18.6237
Noa1	18.5678
Lcmt2	18.5663
Fastk	18.5302
Control	18.4655	18.4655
Rpusd3	18.3695
Mrpl47	18.3327
Dhx38	18.2872
Rars	18.2622
Nol3	18.0726
Utp14a	18.0536
Ythdc2	17.9744
Zc3h7a	17.9715
Mrps18b	17.9559
Smad2	17.9132
Zc3h14	17.7984
Etf1	17.7723
Abt1	17.735
Ppie	17.618
Ranbp6	17.4914
Rbmx	17.4519
Eif2ak3	17.4489
Zmat3	17.4249
Nom1	17.41
Ddx49	17.368
Cpsf7	17.3665
Tsr2	17.3629
Trub2	17.3617
Zc3hc1	17.1752
Nutf2	17.0553
Zc3h11a	17.0519
Rpl3	17.0391
Msi1	17.0292
Mrpl54	16.8694
Nhp2	16.7977
Fam46a	16.7404
Sf3a3	16.6194
Ddx42	16.6004
Tnpo2	16.5358
Apex1	16.5108
Smad5	16.5027
Ctif	16.4714
Srsf1	16.3938
Ncbp2	16.3139
Slc4a1ap	16.308
Cwc15	16.1928
Spats2	16.1642
Mrpl23	16.1458
Nxf1	16.118
Dicer1	16.0715
Tyw3	16.069
Clk3	15.9733
Mbnl2	15.9536
Nmd3	15.8928
Ints3	15.7986
Zcchc7	15.7353
Acin1	15.619
Eif2ak4	15.5777
Pura	15.5146
Gfm1	15.481
Rps19	15.4749
Rexo4	15.4411
Phrf1	15.3905
Gtf2f1	15.3524
Celf1	15.3305
Rnpc3	15.1214
Poldip3	15.1036
Lsm3	15.0239
Cnot8	15.0084
Rbpms	15.0029
Dnttip2	14.973
Cirbp	14.8298
Control	14.8199	14.8199
Thrap3	14.791
Hdlbp	14.7618
Rps11	14.6695
Control	14.5122	14.5122
Drg2	14.4974
Mphosph6	14.3279
Eif5a	14.2944
Cnot2	14.2576
Iars2	14.2514
Prpf40a	14.2209
Sf3b5	14.0785
Riok1	14.0721
Utp3	14.0185
Uba1	13.9757
Khnyn	13.9503
Gemin4	13.9445
Pan2	13.9227
Srp9	13.9082
Mrpl49	13.8969
Pcf11	13.8608
Dis3l	13.8579
Nova2	13.8543
Cpsf3	13.8364
Rbm8a	13.7515
Ddx10	13.5849
Prpf38b	13.4637
Cnot4	13.423
Rsrc1	13.3728
Pqbp1	13.324
Ddx46	13.2375
Rrp1b	13.1234
Ddx39b	13.0978
Cars2	13.0217
Eif3b	12.9434
Sra1	12.7688
Thumpd2	12.7688
Tpr	12.7249
Mtif2	12.6578
Sepsecs	12.6577
Ccnt1	12.6574
Nanos1	12.6166
Rbm26	12.4982
Ybx1	12.4625
Xpo6	12.3187
Ints5	12.2798
Smad7	12.0947
Mrps16	12.0728
Mrps18a	12.056
Dhx40	12.0336
Hnrnph2	12.016
Prdx1	11.8885
Smad3	11.8758
Eif1ad	11.8716
Utp18	11.7303
Upf2	11.6801
Eif3e	11.6521
Pabpn1	11.6233
Cnot7	11.614
Eif3h	11.4083
Rpf2	11.3892
Rbm10	11.3203
Eif5a2	11.2498
Ddx25	11.2472
Khdrbs1	11.1607
Cars	11.1457
Srp19	11.1255
Prpf8	11.0897
Cstf2t	10.9659
Hbs1l	10.7793
Frg1	10.7693
Trmt1	10.6975
Ftsj1	10.6763
Control	10.6349	10.6349
Mbnl3	10.1877
Eral1	9.97948
Snrpn	9.87592
Pdx1	9.85699
Clk2	9.6007
Slbp	8.4202

## Sheet: Figure S1b
	Figure S1b
	S1b_B4 Control
	Figure S1b
	Srsf10
