# Supplementary material for: Polyadenylation of insulin mRNA by Tent5a regulates pancreatic beta cells
Source: Nat Commun. 2026 May 20;17:7295. doi: 10.1038/s41467-026-72905-8 (PMC13402609; doi:10.1038/s41467-026-72905-8)
Supplement: Supplementary file 9 — Source Data [file 41467_2026_72905_MOESM9_ESM.zip › Figure S2 Source Data.xlsx]

## Sheet: Figure S2a
ob/ob, HFD blood glucose
Figure S2a
The following data is blood glucose (mM)
Control	obob	HFD
6.8	5.8	10.4
6.7	7.7	12.7
7.6	5.6	10.7
6.2	6.9	11.1
6.1	6.7	8.8
6.3	6.8	7.2
7.1		9.4
6.3		8.6
8.3		11.1
		12.9

## Sheet: Figure S2b
obob	HFD
57.87	55.5
50.18	48.04
53.93	55.93
56.7	45.15
57.21	43.37
57.43	50.56
	39.66
	47.24
	46.79
	51.27

## Sheet: Figure S2c
								Significant:	Defined by being above FC cut off and p-value cut off
						FC cut off	0.5
						p-Value cut off	0.01	<< p-value was used instead of FDR because FDR not available for all genes (p-value was)
	Significant	Not Significant
Log2FC	-log10(FDR)	-log10(FDR)
3.022	45.5714
-0.9185	14.5459
1.723	10.0671
-0.9108	8.25532
-2.052	7.97922
2.958	6.13001
0.775	5.71738
-0.7404	5.43227
-1.068	4.70158
0.5208	4.63153
0.4753		4.63041
-0.587	4.47431
-0.4858		4.27059
-0.7955	4.25688
1.122	4.15889
-0.559	3.83773
0.5412	3.74861
0.4895		3.45742
0.4297		3.424
-0.4526		3.37284
0.9811	3.36876
-0.5136	3.23388
0.4784		3.20726
1.653	3.15009
-0.8182	3.11255
-0.6415	3.0986
-0.48		3.06429
-0.6696	3.04354
2.271	3.04354
0.3883		2.88008
0.4052		2.86646
0.5089	2.85449
-0.4502		2.71942
-0.5206	2.69208
-0.4428		2.64168
0.5129	2.62875
0.3967		2.61762
1.917	2.53655
-1.698	2.46699
-1.458	2.45967
-0.3769		2.44989
-1.164	2.4232
-1.613	2.40099
1.273	2.38658
1.168	2.32477
-0.3292		2.28266
-0.5061	2.24887
0.7962	2.22308
-0.9341	2.20936
0.4206		2.20684
-0.4887		2.20579
0.4893		2.20495
-0.3785		2.1614
-1.124	2.14594
-0.3593		2.14345
-0.3659		2.13383
-0.4561		2.07676
0.3685		2.05149
-0.3409		1.97881
-0.3409		1.93479
0.2743		1.93479
-0.4103		1.92812
-0.3157		1.92555
-0.3627		1.91614
-0.495		1.91542
0.2995		1.86423
-0.5202	1.8636
0.2738		1.81531
-0.401		1.81333
-0.6983	1.80743
0.3533		1.79888
0.3319		1.75326
-0.3118		1.73142
-0.3733		1.71783
0.3163		1.70819
0.9461	1.65053
0.7241	1.63507
-1.168	1.60398
-0.3579		1.60223
0.4579		1.60223
0.2958		1.59465
0.3046		1.57807
0.3312		1.56575
-0.4449		1.54607
-1.283	1.54455
-0.2691		1.54257
0.5984	1.54076
-0.4712		1.529
0.3679		1.51513
0.37		1.49553
0.4042		1.49309
0.3872		1.48109
0.2549		1.46852
0.438		1.42632
-0.2981		1.39979
0.6522	1.38616
0.4375		1.38563
0.5622	1.36552
-0.2874		1.36542
-0.6093	1.3534
-0.2667		1.34515
-0.9249	1.3397
0.7978	1.33386
-0.3545		1.33348
-0.9938	1.32597
-0.5045	1.32431
0.8402	1.31256
0.2814		1.29791
-0.3618		1.2825
-0.6784	1.27794
0.7658	1.27646
-0.4651		1.27556
0.5876	1.27344
0.6148	1.27295
0.324		1.26177
-0.3479		1.25298
0.8211	1.25166
-0.487		1.24291
-0.6666	1.23995
-0.837	1.23973
1.541	1.23965
0.6119	1.23755
-0.2677		1.2374
0.7515	1.23181
1.27	1.23129
-0.2847		1.2166
0.3177		1.19145
-0.9165	1.18336
-0.359		1.18032
0.7928	1.18032
0.3059		1.17205
-0.3024		1.17044
-0.5744		1.16134
-0.3579		1.1554
0.4447		1.15317
0.283		1.13224
0.4103		1.11982
0.4678		1.11982
-0.9906		1.10874
0.4284		1.10824
-0.2766		1.10309
-0.2433		1.09778
0.2461		1.09383
-0.2788		1.07422
-0.3635		1.06278
-0.3217		1.05443
-0.3559		1.04959
-0.3789		1.04528
0.5232		1.03977
0.5324		1.02761
-0.2934		1.02077
0.8598		1.01954
-0.2908		1.00213
-0.23		0.987163
-0.3148		0.986741
0.2635		0.982549
-0.3513		0.981716
-0.4714		0.980884
-1.244		0.976748
1.112		0.974285
-0.2991		0.973467
-0.2881		0.968592
-0.4439		0.955852
0.9095		0.954286
-0.2725		0.948847
-1.029		0.943858
-0.294		0.935168
0.3989		0.928855
-0.9722		0.928118
0.2546		0.923724
-0.3039		0.920096
1.201		0.917933
0.2683		0.910448
-1.03		0.909742
0.289		0.909389
-0.5602		0.902049
0.2407		0.896881
-1.48		0.886725
-0.2377		0.884389
-0.3531		0.881735
-0.2186		0.881074
0.6336		0.874194
0.2143		0.86742
0.3906		0.857924
0.1957		0.857611
-0.2541		0.854182
-0.2833		0.853252
-0.2152		0.846795
-0.4948		0.845576
0.3903		0.843148
0.5054		0.838932
0.7942		0.834459
0.9483		0.832387
0.6444		0.827397
0.2398		0.827105
-0.2504		0.825068
-1.404		0.822175
-0.2356		0.817015
-0.8276		0.813044
0.5517		0.80827
-0.9288		0.798057
-0.2404		0.79588
0.3411		0.793984
0.7879		0.793444
-0.9354		0.785156
-0.1993		0.78357
-0.931		0.77237
-0.6497		0.76904
-0.5744		0.76045
-0.209		0.758703
-0.2205		0.752763
-0.4317		0.748119
-0.4746		0.74642
-0.6994		0.74642
-1.127		0.745694
0.3681		0.74521
-0.3199		0.744004
-0.2468		0.738499
1.031		0.731656
0.2548		0.729554
-0.3287		0.724919
0.2041		0.721475
0.7933		0.716925
0.5062		0.71287
0.1918		0.711527
0.7065		0.711527
-0.249		0.705754
0.7378		0.697236
-0.49		0.697236
-0.2489		0.694004
0.8849		0.686766
-0.7589		0.680478
-0.1934		0.68027
0.4915		0.677161
0.208		0.675512
-0.9761		0.674484
-0.2289		0.673664
0.203		0.673459
0.2429		0.66736
-0.4079		0.666754
0.5237		0.665144
0.6287		0.658961
-0.6874		0.655019
-0.2418		0.654234
0.41		0.651306
0.2039		0.651111
-0.2393		0.650917
-0.5797		0.650917
-0.3204		0.646853
0.275		0.646853
-0.7161		0.646276
0.2887		0.645699
0.1665		0.642446
-0.7175		0.641684
0.2431		0.641114
-0.1958		0.640924
-0.2318		0.636952
-0.6016		0.636764
-0.2437		0.633951
-0.1937		0.633951
0.4117		0.633017
0.7279		0.632831
-0.2371		0.632085
-0.4322		0.632085
-0.2046		0.631155
-0.6479		0.630413
-0.3174		0.627825
0.7797		0.625802
-0.2637		0.625068
-0.191		0.625068
0.4811		0.623606
-0.4395		0.623423
1.201		0.623423
0.5322		0.620332
-0.7197		0.61997
-0.2241		0.616185
-0.2705		0.616185
0.2281		0.616185
-0.1878		0.614572
-0.2104		0.614572
-0.7195		0.613323
0.2171		0.609949
-0.459		0.606776
0.2195		0.606776
0.2206		0.605899
-0.6457		0.605899
-0.2469		0.604674
0.199		0.602581
-0.2211		0.599462
-0.2666		0.596708
0.6746		0.59568
0.6443		0.595508
0.197		0.594995
-0.9306		0.593801
-0.4967		0.592269
-0.3083		0.585695
-0.1721		0.582861
0.1867		0.581367
0.1921		0.580705
-0.3399		0.573977
-0.3046		0.573489
0.2112		0.572839
-0.518		0.572839
-0.3298		0.572514
0.2556		0.568958
-0.4274		0.567993
-0.2041		0.56639
0.8713		0.564633
-0.2084		0.564156
-0.1874		0.563996
0.1629		0.563837
0.3113		0.56336
0.2118		0.560983
-0.1713		0.560825
-0.1799		0.560509
-0.8341		0.559878
-0.3896		0.558619
-0.8927		0.555799
-0.1637		0.553774
-0.4488		0.553774
-0.2762		0.553618
-0.1701		0.552842
0.337		0.541816
0.74		0.541513
-0.202		0.540909
0.1939		0.540909
0.3254		0.540155
-0.5133		0.539403
-0.1633		0.536107
-0.1938		0.535064
-0.332		0.534766
-0.2122		0.531357
-0.1866		0.530915
-0.1701		0.528562
0.6114		0.527244
-0.5254		0.526075
0.1751		0.525784
-0.3157		0.523458
0.2614		0.521434
-0.3056		0.520569
0.674		0.518414
-0.1872		0.518414
-0.9151		0.515843
0.3084		0.504733
-0.2107		0.502932
-0.2118		0.499215
-0.3604		0.494443
-0.8384		0.494036
-0.1959		0.492684
0.222		0.492684
0.1838		0.490126
0.1726		0.490126
0.3353		0.486916
-0.4236		0.484921
-0.1625		0.484259
0.1443		0.48096
-0.6945		0.480566
-0.2402		0.478339
-0.2683		0.476774
-0.317		0.475085
-0.8644		0.474178
-0.2362		0.472241
-0.1857		0.467883
-0.7137		0.462559
0.2004		0.459796
-0.2547		0.45705
0.1478		0.45556
-0.1868		0.455188
-0.1564		0.45494
-0.1669		0.452471
-0.5806		0.451611
-0.5418		0.448184
-0.2559		0.443939
-0.1738		0.442733
0.4902		0.440213
-0.2219		0.439974
-0.9835		0.439376
0.2327		0.439137
0.2072		0.438899
-0.1982		0.434506
-0.6814		0.433091
0.2278		0.432974
-0.1552		0.432386
0.1565		0.432386
0.6405		0.432386
-0.2812		0.431681
-0.3111		0.430275
-0.456		0.427593
-0.2384		0.423313
-0.2974		0.422738
-0.2481		0.422738
-0.3739		0.422049
-0.1522		0.421132
-0.5976		0.420559
0.6454		0.419759
-0.2447		0.419759
-0.7193		0.417142
0.2186		0.417028
-0.1611		0.41533
-0.1386		0.414652
0.4084		0.412963
-0.1932		0.412401
-0.2406		0.411728
0.1449		0.409827
0.1453		0.408379
0.3184		0.407823
0.1817		0.407712
0.2639		0.405276
-0.2763		0.399354
-0.5662		0.399245
0.3229		0.398592
0.1577		0.398483
-0.6292		0.395558
-0.1372		0.394695
0.5166		0.394049
0.4697		0.394049
-0.1528		0.394049
0.3842		0.393189
0.87		0.391474
-0.2463		0.391046
-0.1632		0.390512
-0.2579		0.388808
-0.1549		0.388702
0.3038		0.388489
0.181		0.388277
-0.2609		0.388277
0.1326		0.38764
-0.2329		0.38711
0.3468		0.386793
0.175		0.386793
-0.16		0.385947
0.2694		0.385314
-0.2407		0.381743
0.1437		0.381638
-0.3001		0.380698
0.2596		0.380698
0.2924		0.380072
0.1658		0.378512
-0.1567		0.377993
0.1335		0.377372
-0.1417		0.377372
0.3612		0.377372
-0.1295		0.377372
0.1707		0.37479
-0.6294		0.374688
0.3357		0.373865
-0.8277		0.371509
-0.1566		0.370488
0.294		0.370488
-0.1907		0.368151
-0.158		0.368049
-0.1661		0.366936
0.3299		0.366229
0.2728		0.365422
-0.2225		0.364617
0.5461		0.363612
0.1307		0.363512
-0.1415		0.363512
-0.1423		0.36211
-0.5503		0.359817
0.1894		0.359817
-0.2028		0.359618
0.3498		0.359022
-0.6761		0.35714
0.3498		0.355857
-0.1823		0.355168
-0.152		0.355069
0.1386		0.354873
-0.21		0.354578
-0.2731		0.354283
-0.529		0.354185
-0.2784		0.350665
-0.2883		0.349013
-0.2595		0.348625
0.8377		0.347367
-0.4025		0.346787
-0.144		0.345631
-0.1331		0.34371
0.6087		0.343614
0.7455		0.343327
-0.1879		0.342753
0.148		0.342275
0.4178		0.341226
0.5637		0.340274
-0.6537		0.338661
-0.1528		0.338566
0.236		0.338093
-0.1423		0.33677
0.1291		0.336017
-0.3341		0.335828
0.1422		0.333576
0.8513		0.331428
0.5914		0.331428
-0.1842		0.329754
0.1648		0.327256
-0.4777		0.326703
0.4724		0.326703
-0.5193		0.326518
0.4214		0.326518
-0.2479		0.326058
-0.2399		0.323124
-0.1455		0.322667
0.6445		0.32039
-0.2221		0.320118
-0.2216		0.319302
0.3996		0.319302
-0.3796		0.319302
-0.1469		0.318759
-0.1807		0.318759
-0.1293		0.316773
0.1342		0.316773
-0.1533		0.316593
0.1471		0.315244
-0.1781		0.314527
-0.4847		0.312204
0.148		0.311936
-0.4808		0.311402
0.1412		0.310247
0.5575		0.310159
-0.1952		0.309981
-0.4455		0.309007
-0.1708		0.308653
0.2562		0.307682
0.2019		0.307417
-0.3727		0.307417
0.2299		0.307329
-0.5253		0.307153
0.3596		0.306097
-0.8282		0.306097
0.1546		0.305219
0.2216		0.303906
0.1517		0.303906
0.1447		0.302771
-0.2716		0.302509
0.5292		0.302509
-0.1722		0.301465
-0.3396		0.300076
-0.2461		0.299296
-0.1604		0.29895
-0.2129		0.29895
-0.4377		0.298518
-0.57		0.298518
0.4446		0.298259
-0.2127		0.298087
-0.1661		0.297311
0.4343		0.296881
-0.2329		0.295421
0.2081		0.294393
-0.2171		0.294051
0.1405		0.292856
-0.3338		0.291154
-0.1663		0.288868
0.3204		0.288868
-0.2155		0.288193
0.2195		0.286425
-0.1503		0.286258
-0.3677		0.285754
0.4254		0.285586
-0.2721		0.285586
-0.1334		0.284749
-0.1302		0.284164
-0.5723		0.283079
-0.125		0.282829
-0.2607		0.280752
-0.142		0.280337
0.2912		0.280337
-0.2662		0.280337
-0.3048		0.280337
-0.8015		0.280172
-0.4705		0.280172
-0.1251		0.279345
0.163		0.278602
0.4997		0.278189
-0.1674		0.277366
0.4274		0.277119
-0.3307		0.276873
-0.166		0.272866
-0.1345		0.27254
-0.1604		0.271403
-0.1135		0.270916
-0.213		0.270916
-0.8482		0.27043
-0.5668		0.26817
0.29		0.266241
-0.3429		0.266241
-0.2481		0.266241
-0.144		0.266241
-0.2477		0.265921
-0.4651		0.265921
-0.2276		0.26504
-0.4897		0.264641
-0.1587		0.264162
-0.1351		0.263205
0.1077		0.263046
-0.1505		0.262807
0.2762		0.261219
0.1455		0.260665
-0.1955		0.259322
0.2341		0.258454
-0.1896		0.258376
0.2418		0.258376
-0.2607		0.256412
0.1331		0.256177
0.1363		0.254379
-0.1269		0.254379
-0.2628		0.253833
0.3872		0.253833
-0.502		0.252666
0.2248		0.252045
-0.314		0.248875
-0.3087		0.248336
-0.4179		0.246494
-0.2175		0.246494
0.1544		0.245805
-0.106		0.245499
-0.172		0.245346
0.2861		0.244201
0.2383		0.24268
-0.1646		0.242528
0.1501		0.241315
0.6656		0.240861
-0.159		0.239351
-0.4387		0.238598
-0.2406		0.237022
0.1081		0.237022
0.2377		0.237022
-0.45		0.236198
-0.2607		0.235824
-0.2071		0.235376
0.1105		0.235376
-0.2413		0.23448
0.09939		0.234182
-0.1796		0.233513
-0.1118		0.231732
-0.09413		0.23114
-0.1752		0.230401
0.2079		0.230254
-0.2128		0.229737
0.3689		0.227238
-0.2797		0.227165
-0.1089		0.226945
-0.1502		0.226579
-0.1294		0.22636
-0.12		0.225337
-0.1589		0.224171
-0.1611		0.223517
-0.1148		0.223081
0.1016		0.221632
0.1453		0.221198
-0.6597		0.220909
0.4777		0.220909
-0.1041		0.220837
0.265		0.220404
-0.1905		0.220115
-0.3691		0.219827
-0.193		0.218676
-0.1754		0.218604
0.1961		0.218604
0.588		0.21846
0.185		0.218245
0.1816		0.218101
-0.09167		0.218101
-0.4006		0.217886
-0.1079		0.216811
0.2689		0.216096
-0.2371		0.214955
0.2837		0.213888
-0.3694		0.213391
0.3291		0.21332
0.1646		0.211407
-0.1304		0.21049
0.4513		0.21049
0.2034		0.21049
0.2171		0.209644
-0.154		0.208731
0.3978		0.208309
0.1353		0.208309
0.1176		0.208309
-0.1222		0.207959
0.8806		0.207538
-0.1949		0.207468
0.1308		0.207468
-0.1281		0.207328
0.1422		0.207188
0.2272		0.206559
0.1057		0.206349
-0.1163		0.206
-0.107		0.205512
0.291		0.205164
-0.1068		0.204815
-0.2427		0.204607
0.2837		0.204328
0.1559		0.203912
0.1232		0.203842
-0.09778		0.202663
-0.1929		0.202525
-0.1537		0.201211
-0.1296		0.201142
-0.1332		0.200935
0.1492		0.200453
-0.1316		0.199558
0.1395		0.199558
-0.1237		0.198596
-0.1632		0.198459
0.1904		0.197432
0.4137		0.196816
0.2699		0.194839
0.5272		0.194635
-0.1996		0.193549
-0.2337		0.193277
-0.2618		0.192668
-0.2835		0.191992
0.1796		0.191316
-0.1293		0.191182
-0.2621		0.191114
-0.1712		0.191047
0.5122		0.190912
0.1714		0.190171
-0.1198		0.189969
-0.1667		0.189835
0.2181		0.1897
-0.3063		0.189297
-0.3782		0.189297
-0.3263		0.189096
-0.1467		0.18876
0.1079		0.188693
-0.1496		0.188425
0.2429		0.187688
-0.2508		0.18702
-0.124		0.185952
-0.1104		0.185353
-0.2727		0.184422
-0.09998		0.18409
0.3716		0.183958
-0.3488		0.183958
-0.1347		0.183361
0.0883		0.18217
0.2139		0.182038
0.1392		0.181708
-0.1528		0.181708
-0.2579		0.181444
-0.5042		0.18039
0.1604		0.180259
-0.1393		0.180259
-0.1213		0.179996
0.1177		0.179536
0.2083		0.179076
-0.3736		0.179011
-0.1554		0.178945
0.08652		0.178945
-0.2184		0.178945
0.6589		0.17744
0.09684		0.177374
0.1366		0.176721
0.1177		0.1762
-0.1505		0.176135
-0.1751		0.175809
0.1203		0.175484
-0.09747		0.175289
0.2808		0.173472
0.1847		0.172954
0.1523		0.172566
0.08261		0.172566
-0.1284		0.172437
-0.2046		0.17192
-0.121		0.171469
-0.1029		0.171405
-0.1282		0.171211
-0.1834		0.170825
0.2635		0.170439
-0.1549		0.170375
-0.1988		0.170118
-0.1007		0.169925
0.1791		0.169475
-0.1373		0.169283
0.1894		0.169219
-0.2357		0.168898
-0.1118		0.168578
-0.3437		0.168578
-0.1015		0.16845
0.2139		0.168322
0.1534		0.168002
0.1664		0.167938
-0.1207		0.167938
-0.1478		0.167683
0.08758		0.167236
0.1251		0.166789
-0.2398		0.16647
0.1258		0.166088
0.1749		0.165961
-0.1927		0.165389
0.3525		0.164753
0.3902		0.164183
0.08993		0.164183
0.1869		0.163359
0.1024		0.16317
0.2237		0.16317
-0.1703		0.161844
-0.1527		0.16134
0.3975		0.161214
0.3141		0.160899
0.08212		0.160145
-0.1675		0.159706
-0.261		0.159204
-0.09235		0.158453
-0.1259		0.158328
-0.09933		0.15814
-0.2073		0.157079
-0.226		0.15683
-0.163		0.156643
0.1489		0.15658
-0.4607		0.156456
0.3436		0.156207
-0.2192		0.155958
0.2943		0.155647
-0.4583		0.155523
0.4144		0.154778
-0.1771		0.15453
-0.185		0.154468
0.1187		0.154344
0.1024		0.154344
0.1625		0.154096
-0.3035		0.154034
-0.1925		0.15391
-0.2136		0.15391
-0.4538		0.153477
-0.1065		0.152983
-0.1128		0.152798
0.1683		0.152551
-0.4088		0.152551
-0.1281		0.152551
-0.1145		0.152366
0.08977		0.152119
0.2486		0.151318
-0.09869		0.151072
-0.07342		0.150949
-0.1073		0.150335
0.364		0.149599
-0.07382		0.149354
0.2203		0.148558
-0.1558		0.147642
0.1185		0.147032
-0.1233		0.147032
-0.4356		0.146789
0.1235		0.145937
0.2357		0.145512
-0.08456		0.145512
-0.1352		0.145208
0.28		0.145208
-0.1616		0.143573
0.3377		0.143332
0.2273		0.143271
-0.1428		0.143271
-0.1028		0.14309
-0.1198		0.142788
0.2118		0.142487
-0.2825		0.142306
-0.156		0.141343
-0.07977		0.141343
-0.1449		0.141343
0.08484		0.140321
-0.08733		0.140321
-0.08681		0.140261
-0.08398		0.138884
-0.1234		0.138884
-0.09312		0.138884
0.1493		0.138645
-0.8538		0.138645
-0.1747		0.138107
-0.0853		0.137809
-0.09776		0.137809
-0.1283		0.137392
-0.08271		0.137272
-0.1858		0.137094
0.07823		0.136677
-0.1083		0.136618
-0.1219		0.136558
0.1801		0.136558
-0.1313		0.13632
-0.2669		0.135845
-0.1421		0.135548
0.2925		0.13537
-0.0925		0.135074
-0.2758		0.134837
0.07651		0.134245
-0.148		0.134245
-0.1685		0.133122
-0.09597		0.132886
-0.1558		0.132827
0.1762		0.132768
-0.08657		0.132709
-0.08976		0.132709
0.1257		0.132474
-0.08544		0.132415
0.131		0.132415
0.06849		0.132356
0.2136		0.132356
-0.1377		0.132356
-0.1707		0.131885
-0.2164		0.131532
0.2131		0.131532
-0.2662		0.131121
-0.09269		0.130944
-0.09336		0.130182
-0.08791		0.129713
0.1002		0.129713
0.1001		0.128427
-0.08457		0.128194
0.5941		0.127902
-0.1026		0.127785
-0.08605		0.127785
0.4376		0.127494
-0.07694		0.127494
-0.2146		0.127145
-0.092		0.126215
-0.2746		0.125344
0.1025		0.125344
-0.08451		0.125344
-0.101		0.125055
-0.07179		0.124881
-0.66		0.124823
-0.1649		0.124823
0.2022		0.123609
0.3603		0.123263
0.2055		0.12309
-0.07748		0.122859
-0.08312		0.122398
-0.07268		0.121996
0.2253		0.121996
0.5386		0.121421
-0.1181		0.121421
-0.1228		0.121134
-0.2718		0.120961
-0.08034		0.120847
-0.1867		0.120388
-0.1062		0.120388
0.2652		0.119244
-0.1008		0.119186
0.1164		0.119186
-0.07678		0.119015
-0.1691		0.119015
-0.1058		0.118958
-0.1107		0.118787
0.1305		0.118273
-0.1366		0.117646
-0.1351		0.117646
0.07236		0.117589
-0.31		0.116566
0.1423		0.115091
-0.1426		0.114978
-0.1446		0.114469
0.09615		0.114469
0.1352		0.114074
0.264		0.11334
0.1741		0.11334
-0.1166		0.11334
-0.08677		0.113002
0.1172		0.111147
0.3404		0.110866
-0.1269		0.110754
-0.1227		0.110698
0.245		0.110642
-0.2725		0.110642
-0.1197		0.110586
-0.1102		0.110138
-0.6718		0.110138
0.2888		0.109914
0.07732		0.109803
0.08748		0.109523
0.07753		0.109244
0.1781		0.108909
-0.06667		0.108741
0.1374		0.107571
0.0685		0.107349
-0.188		0.107127
0.3728		0.106571
-0.07962		0.106238
-0.1857		0.106016
0.3011		0.105906
0.2086		0.105906
0.1074		0.104191
-0.06162		0.104136
-0.08425		0.104136
0.1176		0.103474
0.07101		0.103474
-0.202		0.103474
-0.08164		0.103308
-0.0675		0.103253
0.09073		0.103088
0.08902		0.102868
-0.1225		0.102813
0.0761		0.102758
0.07609		0.102703
-0.07269		0.102373
-0.09504		0.101988
-0.2016		0.101988
0.3039		0.101988
0.3895		0.101933
0.2582		0.101494
-0.08491		0.100836
0.1365		0.100179
-0.152		0.100179
-0.142		0.100125
-0.06119		0.0996329
0.1404		0.0995236
0.1473		0.0991961
-0.07657		0.0991961
0.06596		0.0966929
0.1005		0.0964759
0.1875		0.0963675
0.05884		0.0962049
0.08714		0.0958798
0.06231		0.0957173
0.1053		0.0951222
-0.05592		0.094798
-0.0932		0.09442
-0.08596		0.0939884
0.2416		0.0931803
-0.05731		0.0930188
-0.08961		0.092965
-0.3109		0.0917295
-0.09111		0.0916222
-0.05906		0.091515
-0.3661		0.091515
0.119		0.0908185
-0.1621		0.0898026
-0.07403		0.0898026
-0.06327		0.0896958
0.1017		0.0894823
-0.08959		0.0892156
-0.09166		0.0891089
-0.127		0.0886826
-0.05937		0.0880438
-0.09015		0.0879374
-0.06207		0.0879374
-0.1013		0.0878311
-0.1127		0.0877779
0.4138		0.0869813
-0.1012		0.0869813
-0.07193		0.0868222
0.1194		0.0858156
0.137		0.0856568
-0.1002		0.0853924
0.1132		0.0853924
0.3159		0.0853924
-0.06048		0.0851282
-0.08192		0.0841255
-0.06337		0.0840728
-0.05941		0.0839674
-0.08011		0.0839674
-0.1662		0.0838093
-0.2195		0.0836513
0.1491		0.0829148
-0.1495		0.0828097
0.1202		0.0812883
0.05852		0.0810789
0.2797		0.0810266
0.05632		0.0810266
0.07162		0.0809219
0.09165		0.0802945
-0.0721		0.0802422
-0.169		0.0796679
0.317		0.0791986
0.1326		0.0789902
-0.1949		0.0788339
-0.07381		0.0785737
-0.09991		0.0784696
0.2033		0.0784176
0.09509		0.0780535
0.06576		0.0774302
-0.06504		0.0771189
-0.298		0.0769633
0.2161		0.0769633
0.1783		0.0769633
0.08577		0.0766005
-0.1287		0.0761863
-0.2415		0.0761863
0.09211		0.0761863
0.05879		0.0757207
-0.05714		0.0757207
-0.05266		0.0755656
0.05199		0.0749975
-0.05664		0.0749459
-0.2044		0.0747911
0.2055		0.0747911
0.08631		0.0747911
-0.1015		0.0746879
-0.05762		0.073812
-0.08968		0.072681
-0.08929		0.072681
0.1341		0.072681
0.06264		0.072681
-0.1068		0.072681
-0.1037		0.072681
-0.09157		0.0724757
0.0857		0.0718603
0.05421		0.0717578
0.04988		0.07099
-0.1838		0.0706833
-0.05847		0.07053
-0.1315		0.0700194
0.07003		0.0698664
-0.0975		0.0697134
0.2072		0.0687965
0.04731		0.0681355
-0.05026		0.06778
0.2292		0.0677292
-0.05095		0.0677292
-0.04897		0.0674248
0.07154		0.0669178
-0.07505		0.0668165
0.1929		0.0665127
-0.05843		0.0664621
0.07073		0.0664621
-0.07793		0.0659563
0.2834		0.0659563
-0.09102		0.0653501
-0.05282		0.0649464
0.05745		0.0649464
0.1722		0.0649464
-0.06708		0.064392
-0.05396		0.064392
0.1881		0.0642913
0.05187		0.0640899
-0.187		0.0640899
0.04687		0.0640899
0.1976		0.0630341
-0.04779		0.062432
-0.09192		0.062432
0.4206		0.0622314
0.08762		0.0617806
0.1403		0.0612302
0.094		0.0610802
0.1625		0.0607804
-0.217		0.0607304
-0.09969		0.0607304
-0.1002		0.0605806
-0.2143		0.0605806
-0.1469		0.0605307
-0.09476		0.0601813
-0.2692		0.0600317
0.03949		0.059932
0.1228		0.0598323
0.3515		0.059633
0.05132		0.059633
0.1194		0.059633
-0.05606		0.0588365
0.2125		0.0585383
0.07561		0.0584389
-0.1749		0.0574463
-0.04719		0.0572976
0.08258		0.0568024
-0.1134		0.0567034
-0.0872		0.0567034
-0.3041		0.0567034
-0.0621		0.0560605
-0.05747		0.0558629
0.1692		0.0556654
-0.08397		0.0555667
-0.09541		0.0550241
-0.04722		0.0550241
-0.2176		0.0549748
0.04825		0.0547284
-0.07295		0.0547284
-0.07809		0.0540885
0.2713		0.0540885
-0.0475		0.0539409
-0.1307		0.0537443
0.1627		0.0536951
0.2667		0.0534986
-0.04491		0.0531058
-0.2579		0.0531058
0.03799		0.0531058
-0.111		0.0528114
0.05225		0.0513915
0.1121		0.0513426
-0.1099		0.0507564
0.1894		0.0502685
-0.03938		0.0501223
0.04151		0.0497325
-0.08139		0.0493918
0.2503		0.0490999
-0.06852		0.0490999
0.05155		0.0490999
0.07453		0.0490999
-0.07162		0.0487111
-0.0779		0.0486139
-0.09126		0.0485653
0.1264		0.0482255
0.2791		0.0480314
-0.04887		0.0473044
-0.0372		0.0473044
-0.05956		0.0471591
-0.05761		0.0468204
0.0671		0.0468204
-0.04055		0.0466269
0.03918		0.0465786
-0.03755		0.0465786
0.03501		0.0463853
-0.1652		0.0463853
0.05731		0.0463853
-0.1362		0.0459506
-0.125		0.0459023
-0.04573		0.0454198
-0.1214		0.0454198
-0.05181		0.0453234
-0.04266		0.0453234
0.03937		0.0448416
0.06996		0.0445528
-0.1334		0.0445047
0.07176		0.0436875
-0.1731		0.0436394
0.04473		0.0433034
0.0433		0.0429677
0.05493		0.0429677
0.03646		0.0429677
0.04534		0.0428239
0.202		0.0423927
-0.08646		0.0423927
-0.0985		0.0423927
-0.04886		0.0422491
0.2107		0.0422012
-0.03277		0.0421534
0.08171		0.041962
-0.05308		0.0418663
0.07366		0.0416273
0.03775		0.0412451
-0.04546		0.0407678
-0.05815		0.0404816
-0.1128		0.0403863
-0.03878		0.0395768
0.04687		0.0395768
0.1395		0.0395768
-0.07109		0.0395768
-0.05932		0.0392439
0.03218		0.0388163
0.06909		0.0386738
0.1512		0.0381045
0.1517		0.037678
-0.04273		0.0375833
-0.05023		0.0375833
-0.08356		0.0373939
-0.04293		0.0372993
0.03169		0.0372519
-0.07299		0.03711
-0.1301		0.0370154
-0.0511		0.0359762
-0.03565		0.0357875
0.03754		0.0357875
0.03059		0.0353162
0.09777		0.0353162
-0.08009		0.0351278
0.03719		0.0346101
-0.06899		0.0345631
-0.03896		0.034422
-0.1868		0.034422
0.05441		0.034375
-0.03325		0.034375
-0.04006		0.034281
0.0342		0.0340461
-0.06013		0.0340461
-0.04531		0.0340461
0.05419		0.0335767
0.05618		0.0332952
0.2311		0.033014
0.03973		0.0324988
0.03092		0.0321713
-0.08319		0.031377
0.04732		0.0312836
-0.09225		0.0312836
0.1672		0.0312836
-0.0364		0.031237
0.03389		0.031237
-0.03347		0.0311903
0.04204		0.0311436
-0.05007		0.0307705
-0.04353		0.0304443
0.08321		0.0304443
-0.1351		0.030258
-0.03022		0.0299322
-0.09424		0.0299322
-0.1246		0.0298392
0.03089		0.0298392
-0.1463		0.0297926
0.04064		0.0297926
-0.03006		0.0297926
-0.03057		0.0296996
0.1011		0.0296996
-0.05324		0.0295601
-0.03995		0.0295137
-0.09502		0.0292813
0.1518		0.0290026
0.05726		0.0284458
0.2022		0.0284458
-0.05154		0.0283531
0.02295		0.0283531
0.03045		0.0283531
0.106		0.0283531
0.09489		0.0278898
-0.12		0.0277509
-0.07193		0.0275195
0.03728		0.0273807
0.03059		0.0272419
-0.03954		0.0271032
0.0867		0.0271032
-0.06541		0.0269184
-0.1028		0.0268721
0.08738		0.0266412
-0.1634		0.0263181
-0.03561		0.0262719
0.0478		0.0262719
0.03754		0.0260874
0.04324		0.0260413
0.04015		0.0253502
0.04547		0.0252581
-0.04071		0.02489
-0.0467		0.0247061
-0.03803		0.0247061
0.04879		0.0245682
-0.1664		0.0243844
-0.03897		0.0239253
0.03601		0.0236042
-0.1194		0.0236042
0.03761		0.0236042
0.02615		0.0236042
-0.0391		0.0231917
-0.05353		0.0230085
-0.05052		0.0227796
-0.06426		0.0227796
-0.06944		0.0225965
0.05475		0.0224136
-0.03026		0.022185
-0.05869		0.0220022
0.02427		0.0217282
-0.02321		0.0214087
-0.03801		0.0214087
0.03139		0.0214087
0.02668		0.0214087
-0.02354		0.0211806
-0.02629		0.0211806
-0.02427		0.0211806
-0.06716		0.0209527
0.05313		0.0207704
0.07986		0.0207249
0.0537		0.0207249
-0.03198		0.0205427
0.02247		0.0204516
0.02957		0.0204516
0.02567		0.0195421
0.02853		0.0192242
-0.02124		0.0189973
0.02926		0.0189066
0.02297		0.0188612
0.05081		0.0185438
0.112		0.017367
-0.02506		0.0172766
0.03841		0.0172314
0.03263		0.0170507
0.1174		0.0170055
0.04463		0.0168701
-0.03665		0.0163737
0.07723		0.0163286
-0.02721		0.0163286
-0.1143		0.0162835
0.116		0.0161032
0.04288		0.0161032
-0.03629		0.0161032
0.02441		0.0160581
-0.01914		0.0160581
0.02351		0.015923
-0.06083		0.0158329
0.08146		0.0157428
0.03003		0.0155627
-0.01947		0.014888
-0.03654		0.0148431
-0.03195		0.0148431
0.02886		0.0145286
-0.02457		0.0145286
0.02109		0.0145286
0.01822		0.0145286
-0.05759		0.0145286
-0.08469		0.0143939
0.05585		0.014349
0.07133		0.0143041
0.02645		0.0143041
0.02287		0.0141695
-0.02064		0.0141695
-0.03866		0.0139901
-0.02352		0.0139901
-0.04157		0.0139901
0.06547		0.0139004
-0.04479		0.0139004
-0.06504		0.0138555
-0.02478		0.0134522
0.03268		0.0134522
0.09337		0.0134074
0.09966		0.0133626
0.1766		0.0126466
-0.01984		0.0126466
-0.08646		0.0124678
0.03857		0.0124231
-0.02619		0.0114856
0.01589		0.0113519
-0.03813		0.0113073
-0.04373		0.0112182
0.02565		0.011129
0.08059		0.011129
-0.05514		0.0110845
-0.02607		0.0110845
0.03393		0.0110845
0.03341		0.0110845
-0.0659		0.0110845
-0.02766		0.0110845
-0.01565		0.0110845
-0.05688		0.0108618
-0.02851		0.0108618
-0.03783		0.0108618
-0.02642		0.0108618
0.01433		0.0105502
0.0277		0.0104612
0.05689		0.0104167
-0.0686		0.0103722
0.01921		0.0103278
0.0185		0.0103278
0.01498		0.0103278
-0.01397		0.0103278
0.01513		0.0103278
-0.02115		0.0103278
0.02353		0.0101499
-0.03309		0.010061
-0.02334		0.010061
-0.01627		0.010061
-0.01502		0.010061
0.017		0.00961674
0.08095		0.00943917
0.04077		0.00939479
-0.02943		0.00939479
-0.04704		0.0091286
-0.04029		0.00895122
-0.02244		0.0085967
0.014		0.00841954
-0.02652		0.00841954
0.0124		0.00841954
-0.01245		0.00841954
-0.01341		0.00833099
-0.016		0.00833099
0.03566		0.00788851
-0.01439		0.00784429
-0.03243		0.00784429
-0.05219		0.00766744
-0.02599		0.00766744
-0.03036		0.00753485
0.03362		0.00744648
0.01679		0.00744648
0.01387		0.00735813
0.04377		0.00735813
0.02049		0.00722564
-0.02461		0.00691664
-0.03534		0.00687251
-0.019		0.00674017
0.0398		0.00669606
-0.01295		0.00669606
-0.03866		0.00665196
-0.02116		0.00651968
0.01339		0.00638744
-0.02201		0.00638744
0.08099		0.00634337
0.05358		0.00634337
-0.09824		0.00634337
-0.04071		0.00625524
-0.1784		0.006035
0.01327		0.00599097
-0.03157		0.00599097
0.08599		0.00559485
-0.09303		0.00550688
-0.01747		0.00533098
-0.01401		0.00493547
0.009859		0.00489154
0.04236		0.00471589
0.01163		0.00467199
0.07954		0.00467199
-0.01366		0.00427708
-0.01296		0.00383871
-0.009609		0.00361969
0.01356		0.00353211
0.02767		0.00348833
-0.01558		0.00309449
0.009803		0.00309449
-0.01011		0.00309449
0.01494		0.00287584
0.01905		0.00287584
0.01609		0.00230788
0.03434		0.00226422
-0.03106		0.00226422
-0.01167		0.00226422
0.01249		0.00222057
0.01473		0.00222057
0.0168		0.00213327
0.0189		0.00208963
-0.01644		0.00182788
0.008579		0.00182788
-0.0295		0.00182788
0.02246		0.00182788
0.0371		0.00147912
-0.02896		0.00143554
-0.04348		0.00143554
-0.009722		0.00143554
0.01727		0.00121773
0.02346		0.00121773
-0.02311		0.00117418
-0.03562		0.00117418
0.008617		0.00117418
-0.03256		0.00104356
0.02081		0.000738929
-0.009184		0.000651931
-0.01246		0.000651931
0.01069		0.000260655
-0.02724		0.000130308
0.007451		0.000130308
-0.02538		0
-0.05079		0
-0.02923		0
0.03294		0
0.00673		0
0.01029		0
-0.006633		0
0.01291		0
0.06371		0
-0.009344		0
0.009241		0
0.009678		0
0.005759		0
-0.009196		0
-0.01726		0
-0.02137		0
-0.007528		0
-0.01371		0
-0.005403		0
0.03094		0
-0.02258		0
-0.009027		0
-0.008121		0
-0.02118		0
0.004762		0
-0.006203		0
-0.01677		0
-0.004756		0
0.004311		0
-0.01533		0
-0.02519		0
-0.02258		0
-0.02102		0
0.005888		0
0.008802		0
-0.003456		0
0.01534		0
0.01594		0
0.006979		0
-0.007008		0
0.00313		0
-0.01333		0
0.003388		0
-0.002443		0
-0.002747		0
-0.003817		0
0.002085		0
-0.002493		0
-0.002946		0
0.005775		0
0.001178		0
-0.002476		0
-0.000831		0
0.001873		0
-0.0004023		0
-0.02087		0
-0.002948		0
0.08521		0
-0.001006		0
-0.01675		0
-0.0224		0
0.03468		0
0.0004235		0
-0.0005709		0
-0.09144		0
-0.02733		0
-0.01341		0
0.01612		0
0.004248		0
-0.02805		0
0.001259		0
-0.0157		0
-0.006346		0
-0.0004841		0
0.007689		0
-0.001367		0
-0.0001083		0

## Sheet: Figure S2d
								Significant:	Defined by being above FC cut off and p-value cut off
						FC cut off	0.5
						p-Value cut off	0.01	<< p-value was used instead of FDR because FDR not available for all genes (p-value was)
	Significant	Not Significant
Log2FC	-log10(FDR)	-log10(FDR)
1.065	4.6784
2.626	3.40716
2.712	2.80493
0.7607	2.65502
2.165	2.53298
0.8587	1.93968
-2.766	1.93968
-1.555	1.86391
0.8405	1.73283
0.833	1.71988
-0.929	1.65014
0.7341	1.55862
-1.67	1.55253
1.503	1.53985
0.7522	1.51827
0.7658	1.49798
1.833	1.47677
0.6975	1.45942
0.6949	1.45383
0.7439	1.44454
0.6808	1.43747
-1.344	1.43309
0.8188	1.42597
0.7316	1.42262
-0.7203	1.41623
0.7333	1.40871
0.6857	1.4045
0.6423	1.39837
0.778	1.39394
0.7505	1.38018
0.6712	1.37202
0.6524	1.36542
-1.017	1.35793
-1.102	1.34892
1.553	1.33913
0.7042	1.33913
0.7495	1.33078
0.6898	1.33078
0.7054	1.32633
0.7266	1.32321
0.7519	1.32321
0.6678	1.31885
0.7342	1.30478
0.6905	1.30181
0.5758	1.29141
1.467	1.28592
0.6828	1.282
0.6752	1.27589
-0.7997	1.2672
0.5878	1.26488
0.6837	1.26082
-1.052	1.2442
0.636	1.24033
0.6981	1.23852
-0.7331	1.23627
0.5943	1.21674
0.6412	1.21
-1.812	1.20986
0.5958	1.20796
0.6872	1.20796
0.6509	1.20412
0.6577	1.19901
-0.6903	1.19743
0.6573	1.19335
-0.8062	1.19206
-0.729	1.18849
0.5574	1.18695
0.6752	1.18006
0.6833	1.17921
-0.9744	1.17881
0.6255	1.17881
0.6153	1.17731
0.6918	1.17731
0.6862	1.17731
0.6846	1.17633
0.6838	1.17044
0.7299	1.16992
0.6596	1.16839
0.6804	1.16839
0.6622	1.16279
0.6182	1.15664
0.6687	1.15521
0.6707	1.1536
0.6712	1.14642
0.6804	1.14539
0.6418	1.13829
0.5239	1.13519
1.306	1.12738
0.6243	1.11549
1.106	1.11475
1.451	1.11453
0.6054	1.11087
-1.524	1.11064
-1.088	1.11064
0.6103	1.11014
0.5971	1.10441
0.5789	1.09892
-0.7086	1.09762
-0.6928	1.09762
0.6232	1.09762
-0.6834	1.09534
0.6227	1.09189
-1.237	1.06596
-0.6164	1.05993
-0.7405	1.05993
0.8332	1.05854
0.7065	1.05809
1.61	1.05443
0.4549		1.05281
0.702	1.05081
0.7248	1.04983
0.5763	1.04672
0.5634	1.03541
0.5898	1.03273
-1.105	1.02886
-0.5406	1.0271
-0.5725	1.02632
0.5954	1.02595
-1.149	1.02132
0.6274	1.02114
-0.6415	1.01408
-0.5779	1.0078
0.5218	1.00604
-0.5333	1.00604
-1.236	1.00026
-0.8242	0.999132
0.5155	0.996109
-0.9608	0.993106
0.6208	0.992252
0.5686	0.98506
0.9696	0.9813
-1.214	0.980884
0.6613	0.980468
0.597	0.979225
-0.66	0.977572
-0.6065		0.971429
0.5781		0.968592
-0.9885		0.956245
0.553		0.953895
-0.867		0.953895
0.4923		0.948076
0.455		0.948076
0.6246		0.94577
-0.8022		0.938548
-0.6908		0.938548
0.6132		0.937794
-0.9659		0.930702
0.5234		0.930702
-0.6759		0.929593
-0.7758		0.929593
-1.084		0.927383
-0.5855		0.923724
-0.5334		0.922996
-0.8488		0.921181
0.5306		0.919374
-0.719		0.913284
1.181		0.910448
0.8047		0.909742
0.5675		0.908333
-1.709		0.906929
0.6253		0.903438
-1.272		0.90309
-0.4878		0.899974
0.6258		0.899974
0.6885		0.899285
-0.6575		0.896538
-1.113		0.895513
0.5496		0.894831
-1.028		0.894831
1.001		0.889074
-0.708		0.886057
-1.046		0.886057
-1.06		0.882066
-0.5141		0.882066
0.5377		0.877129
-0.6259		0.877129
0.5128		0.871924
1.511		0.871278
0.5533		0.869666
2.036		0.865823
0.7304		0.863279
-1.193		0.863279
-0.7354		0.861382
0.5396		0.859492
-0.5844		0.856361
0.4989		0.853872
-1.065		0.853252
-0.6397		0.849551
0.4484		0.848937
0.6496		0.847712
-0.6002		0.847712
-0.4833		0.847712
0.5099		0.846795
0.5421		0.84649
0.5398		0.844664
0.4764		0.84436
-1.156		0.843148
-1.197		0.842543
-1.294		0.842543
0.7003		0.840433
-0.8994		0.839531
0.4533		0.839531
-1.028		0.837734
-1.448		0.837436
-0.4649		0.835945
0.6326		0.833274
0.5655		0.832978
-0.5661		0.832978
0.446		0.832387
-0.6974		0.832387
-0.6114		0.83062
-0.6709		0.829152
-0.8097		0.829152
0.5863		0.829152
1.182		0.829152
0.5617		0.827397
0.9491		0.82594
-0.6534		0.823041
-0.9768		0.822752
-1.357		0.822752
0.5827		0.81673
0.7036		0.813892
0.5744		0.813326
-0.5546		0.809108
0.6771		0.808549
-0.6485		0.804931
-0.5169		0.802719
-0.4956		0.802168
1.033		0.802168
-0.4967		0.800245
-0.4715		0.799697
-0.5314		0.798603
-0.7053		0.796423
0.8395		0.796423
-0.5505		0.796152
0.6531		0.796152
-0.8296		0.793174
-0.3775		0.792366
1.015		0.791021
0.5354		0.789681
-1.433		0.787812
-0.9798		0.787812
-0.5425		0.787812
-0.5307		0.787812
-1.588		0.786748
1.278		0.785686
-0.5054		0.784891
-0.7444		0.784627
-0.7464		0.779369
-0.8422		0.775726
-0.4812		0.7716
0.8588		0.771087
0.9745		0.768785
-1.269		0.768785
1.394		0.768785
-0.586		0.766243
0.7548		0.765483
0.5235		0.758205
-0.6196		0.758205
0.4392		0.757707
-0.4874		0.756218
-0.9526		0.753255
0.4684		0.753009
0.4531		0.752272
-0.8879		0.748362
0.5871		0.74642
-0.8334		0.74642
0.5115		0.745694
0.859		0.744727
0.4338		0.744245
0.5514		0.741363
0.5006		0.739452
0.4101		0.736838
0.5149		0.736364
0.5784		0.735654
-1.784		0.734004
-1.061		0.733768
0.4164		0.733298
0.5029		0.73189
0.4		0.73189
0.4994		0.729787
-1.485		0.728158
0.5375		0.725842
-1.393		0.725611
0.457		0.72538
0.4774		0.72538
0.4851		0.72515
0.5335		0.72515
0.5911		0.724689
-0.7165		0.724689
1.143		0.718739
-1.182		0.717378
0.6607		0.714443
-0.8467		0.714443
0.62		0.71108
0.4735		0.708853
0.396		0.706196
-0.5119		0.702021
0.411		0.701584
-1.087		0.698753
0.3961		0.698536
-0.9405		0.698102
-0.6854		0.69702
0.5184		0.693789
0.3918		0.693789
-1.007		0.692718
-1.263		0.688882
-0.4449		0.686555
0.5291		0.685922
-0.3714		0.68487
-0.3932		0.682982
0.3555		0.682564
-0.8032		0.681728
-0.4003		0.681519
1.057		0.677367
-0.9865		0.676954
-0.4531		0.67469
0.4425		0.673869
0.6009		0.673869
0.4148		0.672641
-1.055		0.670399
0.4503		0.670195
1.063		0.66736
-0.5338		0.664542
-0.5328		0.664542
0.3306		0.661145
0.4667		0.660747
0.4074		0.660747
0.5923		0.660747
0.4669		0.659358
0.5283		0.65817
-0.5987		0.657972
0.3957		0.655411
-1.171		0.654822
1.25		0.654626
0.5925		0.653451
-0.4603		0.65189
-1.598		0.651111
-0.4412		0.649946
-0.6181		0.648397
0.4731		0.647817
-0.39		0.647625
0.8203		0.647625
0.5195		0.644932
-0.4823		0.644357
0.9636		0.642637
-0.4003		0.641304
-0.7953		0.640734
-0.4419		0.639596
-0.3949		0.63865
-0.9854		0.6362
0.8513		0.631155
0.5385		0.630599
0.3855		0.630228
0.603		0.629672
0.9824		0.62764
0.5616		0.626536
-0.4165		0.624154
0.6049		0.62233
-0.5688		0.621966
0.506		0.620513
0.7044		0.619608
-0.5406		0.619246
-0.333		0.614215
0.4823		0.614215
-0.4277		0.612788
-0.6994		0.609595
-0.5757		0.609595
0.5597		0.606952
0.3986		0.606952
-0.4455		0.606776
0.384		0.606425
-0.4949		0.606074
-0.6987		0.603452
0.5068		0.602929
0.4527		0.602581
-0.6399		0.601366
0.74		0.598944
-0.3924		0.598427
-0.5267		0.598427
-0.6658		0.596879
0.3924		0.596708
0.8533		0.59568
0.4235		0.59568
-0.4126		0.595166
0.8793		0.594995
0.4103		0.59363
-0.544		0.592949
0.846		0.592949
-0.3936		0.592949
-0.415		0.59193
0.4676		0.590913
-0.4042		0.590743
0.39		0.589729
0.4514		0.589729
0.4914		0.58956
0.8585		0.588717
0.5444		0.588717
-0.4536		0.585361
-0.4564		0.584693
0.5704		0.584026
-0.3612		0.583359
1.024		0.583359
0.3814		0.58203
-0.367		0.578232
0.3469		0.575935
-0.5039		0.575935
-0.9843		0.573001
-0.4763		0.571541
0.8382		0.569602
0.3418		0.569441
-0.4505		0.569441
-0.4404		0.56928
-0.7415		0.568315
0.418		0.568154
0.4566		0.56655
-0.4065		0.564952
-0.9511		0.564793
0.3811		0.563519
-0.9906		0.560667
0.319		0.560352
-0.8581		0.559878
0.4169		0.559563
0.6151		0.557991
0.4551		0.557991
-0.3697		0.557363
0.7747		0.552532
0.5274		0.552067
0.5002		0.54806
0.3661		0.547447
0.2982		0.546529
-0.398		0.545308
-0.5232		0.545155
-0.7798		0.545155
-0.3214		0.543179
0.7204		0.541362
0.3735		0.54106
-0.4057		0.540457
-0.5854		0.540155
0.44		0.539704
0.517		0.539704
-0.3175		0.538952
-0.3509		0.537602
-0.3666		0.537303
-0.3703		0.534766
-0.6053		0.533874
0.5839		0.533726
0.5137		0.532836
0.3261		0.532688
-0.6386		0.527829
-0.9199		0.526513
0.5906		0.526367
-0.5353		0.525784
-0.7789		0.524765
-0.9932		0.523748
-0.4161		0.523458
-0.7013		0.523024
0.4758		0.523024
-0.4384		0.522156
0.7906		0.520281
0.2867		0.520281
0.3345		0.519993
0.3816		0.519418
0.4923		0.519275
0.4458		0.519275
-0.3168		0.517555
-0.7979		0.517412
-0.5364		0.517412
-0.2819		0.517412
-0.4307		0.516128
0.5437		0.513428
0.4844		0.511873
0.4659		0.51159
0.3856		0.510323
0.5192		0.509901
-0.8858		0.509761
0.3465		0.508218
0.3283		0.508078
0.4133		0.507379
0.3412		0.506821
0.4439		0.506542
-0.3736		0.506263
-0.311		0.50515
0.6738		0.504317
0.6055		0.504317
-0.4981		0.504317
0.3697		0.504317
-0.6723		0.503901
0.3144		0.502103
0.3847		0.499489
0.3228		0.499352
-0.3378		0.499352
0.7728		0.499352
0.4169		0.498941
-0.3023		0.49812
0.7513		0.494443
-0.3046		0.494307
0.7171		0.494307
0.3388		0.492954
0.3197		0.492549
-0.3865		0.492414
-0.332		0.492144
-1.221		0.491874
0.3228		0.491336
-0.2691		0.491201
-0.5248		0.490797
-0.3865		0.49026
-0.3246		0.488117
0.6469		0.486916
-1.527		0.486117
-0.6465		0.485851
-0.4941		0.484789
0.7733		0.480566
0.2631		0.480172
-0.446		0.477034
0.3937		0.476904
0.5867		0.475994
-0.2849		0.475734
0.3927		0.47379
0.6093		0.47237
-0.2945		0.472241
0.3781		0.47134
0.4184		0.471083
-0.6044		0.470313
-0.5557		0.4675
0.5449		0.467373
0.3335		0.465974
0.3209		0.465466
0.4551		0.465086
-0.456		0.463189
0.7967		0.462685
-0.3609		0.461552
-0.2726		0.461175
0.3269		0.458795
-0.3085		0.456677
-0.8774		0.45556
-0.4526		0.455312
-0.2736		0.453211
0.3029		0.452841
0.4395		0.449405
0.4167		0.449405
0.3416		0.448916
0.8418		0.44855
-0.2737		0.447819
0.4151		0.447697
0.3568		0.445632
0.5589		0.441171
0.286		0.440572
0.4053		0.439018
0.3947		0.438779
0.8133		0.438541
0.4385		0.437826
0.7383		0.437588
-0.3744		0.43735
-0.5541		0.435216
0.4762		0.435097
0.5177		0.435097
-0.3867		0.432503
0.2901		0.431212
-0.3051		0.43086
-0.2576		0.430509
-0.7371		0.429691
0.4393		0.428874
-0.3188		0.428757
-1.051		0.424235
-0.4815		0.424235
0.4112		0.423774
0.3613		0.423198
0.6924		0.423198
0.4141		0.421705
0.521		0.42159
0.4564		0.421132
-0.3302		0.420788
-0.5186		0.420102
-0.4305		0.419531
0.2283		0.418164
-0.3256		0.417823
-0.2692		0.417369
0.2675		0.417028
0.2489		0.417028
0.4499		0.416801
-0.2488		0.416348
0.3129		0.415669
0.3193		0.414539
0.2956		0.413863
-0.3334		0.413863
0.2665		0.413188
0.6581		0.413188
0.4109		0.411056
0.4262		0.411056
0.4036		0.410944
-0.6135		0.410385
-0.3726		0.409827
0.3059		0.408713
-0.2424		0.408601
0.2488		0.407712
-0.4171		0.407712
0.4916		0.407379
-0.2712		0.405386
0.2371		0.405055
-0.4452		0.402414
0.3852		0.402305
0.2502		0.402086
0.2363		0.401866
-0.2762		0.401866
0.4271		0.401757
0.2325		0.399899
0.8041		0.399681
0.3651		0.398483
0.2743		0.396206
-0.3557		0.395234
-0.2711		0.394156
0.7646		0.392759
0.2757		0.392759
0.4683		0.392438
0.7319		0.392438
0.4228		0.392116
-0.4539		0.392116
0.3771		0.392009
0.3087		0.391581
-0.2451		0.390406
0.3766		0.389766
0.3379		0.389446
0.2797		0.389021
0.2564		0.388702
0.3612		0.387958
0.2867		0.387216
-0.5662		0.385208
0.3953		0.384892
0.2733		0.380698
0.2725		0.378201
0.3123		0.377268
-0.2583		0.376647
0.3619		0.375202
0.3892		0.375202
0.3189		0.374379
-0.3577		0.374276
0.4908		0.373454
-0.2594		0.373454
-0.2382		0.373147
-0.2944		0.372737
0.4169		0.372122
0.3665		0.37202
-0.2636		0.37202
-0.2536		0.371611
0.2549		0.371611
-0.563		0.371611
0.3318		0.371509
0.281		0.369674
-0.2644		0.369165
0.3329		0.369165
0.3817		0.368151
-1.123		0.367847
0.2879		0.367138
0.6948		0.366532
0.2398		0.366431
-0.3114		0.365523
0.2336		0.364919
0.8169		0.364114
0.257		0.364014
0.2748		0.363813
0.3523		0.363813
0.2702		0.363011
-0.2653		0.36241
0.5474		0.36201
0.4266		0.359221
-0.2504		0.359221
-0.3121		0.359022
-0.2731		0.357535
0.2818		0.356449
0.2421		0.356449
-0.4792		0.356153
0.2749		0.354578
0.4925		0.3534
0.6212		0.352715
0.3483		0.352128
-0.3703		0.35086
-0.5498		0.349984
0.2273		0.349984
-0.222		0.349692
-0.7827		0.349595
0.2788		0.34911
0.5659		0.348431
-0.2305		0.348141
-0.5082		0.34756
0.2158		0.346884
-0.2638		0.346209
0.3243		0.346112
-0.3956		0.343998
0.7833		0.343998
0.3225		0.341798
0.3322		0.340654
0.2266		0.340369
0.2725		0.340274
0.2374		0.340084
-0.7234		0.339894
0.3714		0.339514
0.2415		0.33885
0.6131		0.338377
0.3324		0.337998
0.2173		0.337809
-0.4502		0.336959
-0.2362		0.336582
-0.8147		0.33564
-0.2488		0.334701
-0.3862		0.333482
0.3706		0.333295
-0.2301		0.32929
0.2985		0.327902
-0.2681		0.326242
-0.2289		0.326242
-0.6708		0.326242
0.4624		0.325966
0.315		0.325966
-0.3751		0.325966
-0.2207		0.324405
-0.308		0.324038
0.2883		0.323489
0.2745		0.322941
0.3031		0.321573
0.2152		0.321573
0.5737		0.320481
0.6709		0.319937
-0.2435		0.319937
0.329		0.319393
-0.6249		0.319393
0.342		0.318849
0.4853		0.318759
0.3149		0.318216
0.3247		0.317043
-0.2805		0.316413
0.2819		0.315693
-0.2209		0.315514
0.5391		0.315244
-0.2776		0.314348
-0.7312		0.314348
0.2887		0.314348
-0.4004		0.313453
0.2776		0.312739
-0.2453		0.311669
0.4707		0.31158
0.5894		0.311224
0.2114		0.310336
0.4392		0.309981
0.2875		0.309981
-0.2323		0.309804
0.6362		0.309361
-0.781		0.308742
0.4831		0.308653
0.2895		0.308653
-0.4775		0.308565
-0.39		0.308388
0.2174		0.308123
0.2358		0.307947
0.3438		0.307506
-0.2169		0.306449
0.2518		0.306449
0.5291		0.306449
0.3726		0.306361
0.2188		0.306361
0.2629		0.305746
-0.7423		0.304956
0.7079		0.302509
-0.2864		0.302161
-0.1906		0.302074
-0.819		0.300076
-0.2855		0.299816
0.197		0.299383
-0.3151		0.299296
-0.2237		0.299123
0.2931		0.298605
-0.3355		0.298518
-0.2652		0.298173
0.2615		0.297828
-0.3271		0.297656
0.2096		0.297053
-0.2481		0.296623
-0.3444		0.296623
0.2334		0.296537
0.4411		0.296537
0.2276		0.295849
0.5456		0.295249
0.5174		0.294478
0.6816		0.293538
0.4096		0.292685
-0.3245		0.291409
0.1984		0.291324
-0.4852		0.290985
0.3052		0.290052
-0.3678		0.289798
-0.2215		0.289121
0.3344		0.288952
-0.3344		0.288952
-0.2127		0.288446
0.2287		0.288277
0.3937		0.285503
0.2616		0.285251
0.5498		0.285084
-0.2602		0.284665
0.2917		0.284665
0.2448		0.28408
-0.2691		0.282496
-0.3148		0.282246
0.2719		0.281083
0.3769		0.281083
0.1935		0.277942
0.2404		0.27786
0.2766		0.277778
0.2309		0.277778
0.2547		0.277366
0.2253		0.276544
-0.2728		0.274252
0.3184		0.273599
0.6956		0.273436
-0.2039		0.273273
0.2658		0.27311
0.2604		0.27311
-0.2175		0.27311
0.2096		0.272377
-0.2225		0.269945
0.1904		0.269945
0.2176		0.269945
0.2792		0.269864
0.1926		0.268331
-0.4562		0.26817
0.3072		0.26817
0.2218		0.267848
0.3963		0.267848
0.2916		0.266883
-0.3555		0.266321
-0.2597		0.266081
0.337		0.26528
0.2674		0.26512
-0.7801		0.26504
-0.4765		0.264481
-0.4003		0.263922
0.394		0.261061
-0.2056		0.259795
0.1792		0.259716
-0.2157		0.259085
0.2019		0.258533
0.274		0.258297
0.2334		0.257982
0.1798		0.257668
0.5128		0.257589
0.2833		0.257039
0.2113		0.256961
-0.2218		0.256255
0.1969		0.255785
0.2096		0.255785
-0.3396		0.255394
-0.4234		0.255316
0.4757		0.254925
0.2024		0.254379
-0.2689		0.254067
0.3064		0.253989
-0.1874		0.253989
-0.4744		0.253444
0.235		0.253444
0.2012		0.252821
0.2106		0.252588
0.4495		0.252433
0.6234		0.25189
0.3123		0.250264
0.2508		0.249492
0.2314		0.248875
-0.2291		0.24849
0.3092		0.24849
0.2981		0.247798
-0.357		0.247567
0.3378		0.247491
0.1912		0.247337
0.5117		0.247184
0.3677		0.2468
0.1939		0.2468
-0.4173		0.24657
0.1873		0.24657
-0.2113		0.246034
0.4058		0.245805
0.1855		0.24527
0.2511		0.243897
0.2022		0.243592
0.2921		0.242908
-0.2958		0.242832
-0.1734		0.24268
0.2253		0.239502
0.4086		0.239502
0.1755		0.239276
0.3951		0.239276
-0.4111		0.239276
0.3935		0.23905
-0.2558		0.238899
-0.553		0.238523
0.4839		0.237622
-0.1919		0.237547
0.2088		0.237396
0.2167		0.237246
-0.1941		0.236497
0.2747		0.236497
-0.1917		0.236198
0.2229		0.234108
0.3656		0.234108
0.2572		0.233067
0.1862		0.231806
0.1859		0.230475
0.1797		0.230475
0.1789		0.22959
-0.3172		0.229001
-0.3914		0.228633
0.2094		0.228266
0.388		0.228192
-0.3081		0.227165
0.2096		0.226872
0.2101		0.226287
0.1749		0.225848
0.1606		0.225848
0.2624		0.225483
-0.3772		0.22541
0.3018		0.225337
0.1651		0.225118
0.2512		0.224972
-0.3442		0.2249
-0.1839		0.2249
0.377		0.224681
-0.4083		0.224462
-0.1862		0.221342
0.3797		0.221053
0.2484		0.220476
-0.303		0.219467
0.4787		0.219179
-0.1764		0.218891
-0.1609		0.217742
0.4713		0.217241
-0.2152		0.21674
0.1761		0.213604
-0.1765		0.213533
-0.1961		0.213533
0.1542		0.212894
0.1689		0.21261
0.2431		0.212398
0.1949		0.212256
-0.368		0.211266
-0.2541		0.211266
-0.1889		0.210984
0.1689		0.210913
-0.1529		0.21056
0.4731		0.210278
-0.1601		0.209785
-0.3007		0.208871
0.3758		0.207468
0.3138		0.207398
0.5697		0.206978
-0.1621		0.206629
-0.2343		0.206349
0.1679		0.204537
0.3288		0.204468
-0.2622		0.204468
0.1819		0.204328
-0.2171		0.203426
0.2533		0.20294
0.3993		0.202802
0.1521		0.202455
0.1493		0.20204
-0.2197		0.201833
0.1834		0.201695
0.3072		0.201695
-0.1594		0.201211
0.2129		0.19942
0.23		0.199214
-0.153		0.198734
0.4787		0.198116
0.2026		0.198116
0.2708		0.197568
-0.3399		0.197568
0.6344		0.197568
-0.2887		0.1975
-0.254		0.197226
0.6983		0.196543
0.1449		0.196475
0.4009		0.196475
0.2998		0.196406
0.18		0.196406
0.1615		0.196065
0.262		0.195997
-0.1852		0.195724
-0.4172		0.195724
0.1516		0.195588
0.16		0.195588
0.2825		0.194363
0.183		0.194363
0.211		0.194092
-0.2206		0.194092
-0.3981		0.193074
-0.1942		0.192736
-0.4061		0.192262
-0.2693		0.192262
0.1991		0.191384
0.1974		0.191047
-0.1555		0.190373
0.1495		0.190238
0.2188		0.190238
-0.3428		0.188961
0.1507		0.188894
0.1658		0.187822
0.1496		0.186686
-0.3324		0.186419
0.1908		0.185619
-0.3289		0.185153
0.1639		0.184555
-0.5009		0.183759
-0.4325		0.183427
0.2194		0.183427
-0.4081		0.183295
-0.1585		0.182964
-0.1417		0.182964
-0.3578		0.182369
0.1822		0.182104
0.1739		0.181642
0.1513		0.18118
0.202		0.180259
-0.4478		0.17888
0.2999		0.17888
0.1552		0.178486
-0.2163		0.177832
-0.201		0.177701
0.151		0.177636
0.1457		0.175679
0.1325		0.175549
0.4025		0.174834
0.363		0.174249
0.2388		0.172889
-0.1388		0.170439
0.1322		0.169668
-0.1769		0.16877
-0.1453		0.16877
0.1664		0.168386
-0.2295		0.168258
0.1619		0.168002
-0.1363		0.168002
0.206		0.167747
-0.1813		0.167747
0.1257		0.167683
0.1739		0.167683
-0.3397		0.1673
0.1448		0.16577
0.3346		0.164817
0.1931		0.163676
0.354		0.16279
0.4823		0.162664
-0.1486		0.161907
-0.1252		0.161907
-0.1334		0.161907
-0.2732		0.16134
0.1617		0.16134
0.3307		0.161151
0.3754		0.160711
0.3796		0.160396
-0.1483		0.160396
0.2937		0.159706
0.5061		0.159204
-0.1501		0.158453
0.1188		0.158265
-0.2108		0.157391
0.4605		0.15658
-0.2122		0.156456
0.1285		0.156207
-0.4532		0.155896
0.3531		0.155212
0.1948		0.154158
0.1859		0.153787
0.1235		0.153601
-0.2927		0.153601
0.271		0.152983
-0.1675		0.151565
0.2741		0.150458
-0.4351		0.150458
0.185		0.148253
-0.1606		0.148191
-0.3786		0.147886
0.1846		0.147703
-0.1851		0.147154
0.1736		0.147093
-0.1181		0.147093
-0.1973		0.146667
0.1613		0.146606
0.1636		0.146606
-0.1795		0.146363
-0.3103		0.145269
0.1942		0.145269
-0.1436		0.145148
0.1264		0.144905
0.1192		0.143634
0.292		0.143392
-0.2792		0.143392
-0.2109		0.14303
0.1993		0.14303
0.2221		0.142909
0.167		0.142547
-0.1855		0.142547
-0.1639		0.142125
0.2084		0.142005
-0.1205		0.142005
0.1468		0.141222
0.2124		0.141102
-0.1229		0.141102
-0.2308		0.140621
-0.1316		0.140621
0.1412		0.140201
0.1764		0.140201
0.1347		0.139782
0.1651		0.139183
0.1682		0.139063
-0.1531		0.137809
0.1665		0.137332
0.3524		0.136499
-0.1905		0.135608
-0.1208		0.134837
-0.1306		0.133535
-0.1111		0.132945
-0.1601		0.132886
0.2479		0.132886
0.3739		0.132533
0.127		0.132061
-0.3084		0.131767
-0.1055		0.131179
-0.2707		0.12983
0.127		0.12983
-0.1566		0.129011
0.1861		0.129011
-0.267		0.128719
0.2693		0.128719
0.1328		0.128194
0.159		0.128019
-0.3194		0.12796
0.1235		0.12796
-0.1802		0.12796
-0.2519		0.127785
0.1216		0.127727
0.1122		0.127669
0.1423		0.127319
0.1132		0.126854
-0.1152		0.126621
0.1627		0.126215
-0.191		0.12604
-0.1131		0.12604
0.118		0.12604
0.124		0.125982
0.1132		0.125808
-0.1662		0.12575
0.1158		0.12575
0.09786		0.125634
-0.1341		0.125286
-0.1409		0.125112
0.2992		0.125055
0.161		0.124939
0.2184		0.124823
0.1146		0.124649
0.3607		0.124244
0.1041		0.123551
0.1343		0.122744
-0.1186		0.122513
-0.5123		0.120789
0.1489		0.120675
0.2218		0.12056
0.1624		0.120445
0.1512		0.120274
0.1628		0.119358
-0.2896		0.117134
-0.1271		0.116963
-0.1277		0.116963
-0.2095		0.116566
0.1651		0.116225
0.2774		0.116055
0.2405		0.115601
-0.1103		0.115375
-0.2744		0.115261
0.2351		0.114526
-0.152		0.113961
0.1104		0.113961
-0.145		0.113961
0.1052		0.113002
0.1015		0.113002
0.1843		0.112383
-0.2914		0.112326
-0.1447		0.111877
0.1117		0.111877
0.1757		0.111652
0.1014		0.111652
-0.1264		0.111315
-0.2813		0.111035
-0.139		0.110586
0.1288		0.110026
0.2025		0.109914
0.2001		0.109914
-0.1813		0.109803
-0.1971		0.109523
0.1934		0.109523
0.09926		0.10902
0.2466		0.108797
-0.09639		0.106793
-0.09938		0.106571
0.2623		0.10646
0.1021		0.106238
0.1222		0.106183
0.2303		0.106016
0.09737		0.105684
0.09983		0.105352
0.1081		0.105296
-0.1289		0.104633
0.2536		0.104633
0.1251		0.10397
0.1387		0.103915
0.1039		0.103915
0.1641		0.10386
-0.3242		0.102208
0.2087		0.101604
-0.2281		0.101494
-0.0971		0.101056
-0.09631		0.100617
-0.1007		0.100344
-0.0825		0.100234
-0.162		0.100234
-0.1185		0.0987597
-0.1375		0.0987052
0.1923		0.0982693
-0.1406		0.0981604
-0.1131		0.0973445
0.1544		0.0966387
0.2185		0.0964217
0.1125		0.0962049
0.2209		0.0961507
0.09064		0.0958798
-0.2096		0.0958798
0.09206		0.0957715
0.3551		0.0956091
-0.105		0.0953926
0.09291		0.0952845
0.1097		0.0952304
-0.08526		0.0951222
-0.1359		0.0950682
-0.1558		0.0950141
0.2272		0.0950141
0.1445		0.094852
0.08729		0.094744
-0.2196		0.0938805
-0.2321		0.0935033
0.123		0.0930188
0.0859		0.0926962
-0.08075		0.0924812
0.3121		0.0924812
-0.1819		0.0923737
-0.08196		0.0921052
0.09192		0.0916222
-0.09867		0.091515
0.08353		0.0909791
0.08352		0.0908185
0.1442		0.0901766
-0.2103		0.0900697
-0.2302		0.0895357
0.1789		0.0893222
0.1968		0.0888424
0.2395		0.088097
-0.1185		0.0878311
0.1196		0.0875122
0.197		0.0874591
0.09307		0.086451
-0.2992		0.0861332
-0.2322		0.0859214
-0.08128		0.0852339
0.1031		0.0843364
0.1084		0.0843364
0.09552		0.0841255
0.1379		0.0840728
-0.1336		0.0840728
-0.07403		0.083704
-0.07258		0.0833355
0.2231		0.0829674
-0.08102		0.0829674
-0.0915		0.082547
-0.1419		0.082547
0.07384		0.082442
0.08072		0.0816027
-0.1465		0.0814455
0.08164		0.0813931
0.1064		0.0801377
-0.08058		0.0800855
-0.08391		0.0799811
0.1302		0.0795114
-0.07439		0.0790944
-0.391		0.0790944
0.144		0.078886
-0.2849		0.078886
0.2019		0.0783135
0.08677		0.0780535
0.07598		0.0780016
-0.07253		0.0778457
-0.08499		0.0775341
-0.07666		0.077067
0.08058		0.077067
0.193		0.077067
-0.08361		0.077067
0.08902		0.0760828
0.08545		0.0758758
0.07236		0.0757724
0.1119		0.075359
0.09743		0.0749975
0.08632		0.074327
0.08798		0.0739149
-0.0689		0.0732975
-0.08263		0.0732975
-0.2228		0.0732975
-0.1575		0.0729891
0.141		0.0725783
-0.06859		0.072527
0.08366		0.0721679
0.07962		0.0721679
-0.09233		0.0715529
0.2233		0.0714505
0.2451		0.0710923
0.1212		0.0710923
0.07739		0.0710412
-0.08027		0.0709389
0.07838		0.0701725
-0.1532		0.0694075
0.08089		0.0691528
-0.07959		0.0687965
0.1335		0.0684913
-0.1023		0.0676785
0.1195		0.0673741
0.07453		0.0671712
0.06943		0.0664621
0.1424		0.066108
-0.06487		0.066108
-0.1648		0.0655015
-0.06416		0.0648456
0.06368		0.0648456
-0.06769		0.0646943
0.1437		0.0637377
-0.1181		0.0635868
0.1247		0.0634863
-0.1196		0.0633355
0.07624		0.0633355
-0.06028		0.0633355
-0.1089		0.0631848
-0.08829		0.0629337
-0.06021		0.0628835
0.1066		0.0628835
-0.08884		0.0628835
-0.09235		0.0627831
0.06164		0.0625824
-0.06142		0.0607304
0.1262		0.0607304
-0.1411		0.0607304
0.05971		0.0603809
-0.0636		0.0596828
0.07645		0.0592346
0.061		0.0581905
0.1382		0.0580416
-0.05824		0.0579919
0.1935		0.0574959
-0.08292		0.0574463
-0.1257		0.0569509
-0.07777		0.0569509
-0.06312		0.056555
0.06686		0.0552213
-0.06339		0.0552213
0.06769		0.0543345
0.08599		0.0541869
-0.05797		0.0533022
0.05231		0.0527134
0.05445		0.0526643
0.1162		0.0526153
0.07165		0.0525173
-0.07738		0.0516359
-0.05625		0.0514892
-0.08831		0.0511471
0.05728		0.0507076
-0.09304		0.05061
0.1263		0.0504636
0.1565		0.0502685
0.103		0.0501223
0.05252		0.0499761
-0.2549		0.0498787
-0.05011		0.0482255
-0.06191		0.0481284
0.05371		0.0480799
-0.05207		0.0478859
-0.08095		0.0476435
-0.07155		0.0471591
0.06654		0.0471107
-0.07649		0.0456127
-0.04596		0.0450343
0.1044		0.044649
-0.1057		0.0445528
-0.04934		0.0445528
-0.06599		0.0445528
-0.04795		0.0445528
-0.04623		0.0444084
0.1088		0.0444084
0.08549		0.0442642
-0.09272		0.0432555
-0.09982		0.0432555
-0.06702		0.0429677
0.2338		0.0429677
0.06101		0.0429197
-0.04559		0.0422012
0.0561		0.0411018
0.04844		0.04072
-0.04941		0.0404816
-0.05437		0.0404816
-0.06804		0.040291
-0.09562		0.0400528
-0.062		0.0399575
0.05785		0.0396244
-0.05773		0.0395768
0.05078		0.0394817
0.06158		0.0389588
0.129		0.0389588
0.0436		0.0389113
0.09532		0.037678
-0.0479		0.037536
-0.1001		0.0371573
0.04269		0.0371573
0.136		0.0370627
0.1954		0.0370627
-0.04807		0.036401
0.06613		0.0360706
0.07053		0.0359762
0.06862		0.0357875
0.04412		0.0348924
0.09234		0.034375
-0.1119		0.0340461
-0.1137		0.0335767
-0.04093		0.0332952
0.03838		0.0332483
-0.04203		0.0331077
-0.3327		0.0318441
0.0429		0.0318441
0.1527		0.0318441
0.06267		0.0317506
-0.1492		0.0316572
0.03633		0.0316105
0.09376		0.0314704
-0.1224		0.0311903
-0.07089		0.0311903
-0.1015		0.0307239
0.07563		0.0306773
0.04114		0.0301184
0.06356		0.0300253
-0.04136		0.0295601
0.04704		0.0293742
-0.1043		0.0293742
0.03862		0.0293278
-0.03886		0.0292813
0.03998		0.0291884
0.07807		0.0290955
-0.0374		0.0289562
0.144		0.0282604
-0.1467		0.0282604
-0.03723		0.0277972
0.03365		0.0273807
0.05499		0.0272882
0.1555		0.0268259
0.04011		0.0268259
-0.03327		0.0267798
-0.06392		0.0267336
-0.05381		0.025028
-0.03718		0.024936
-0.1051		0.02489
-0.03756		0.024798
-0.08254		0.0247521
-0.04153		0.0247521
0.08464		0.0245682
0.0415		0.0244763
0.03396		0.0244303
0.03622		0.0243844
0.1957		0.0243844
0.0302		0.0242007
0.04129		0.0241548
-0.04127		0.0237418
0.09094		0.0231
0.05237		0.0229627
-0.03443		0.0226423
0.04384		0.0226423
-0.04955		0.022505
-0.07511		0.0217738
-0.02867		0.0209071
-0.04561		0.020816
-0.02876		0.0206338
-0.03878		0.0203151
0.03779		0.0202241
0.08846		0.0202241
-0.03577		0.0202241
0.0496		0.0202241
0.02911		0.0199512
0.06532		0.0196784
-0.03482		0.0196784
-0.0253		0.0194058
0.0252		0.0188159
-0.0357		0.0186345
0.02508		0.0185892
0.03201		0.0185438
0.02688		0.0183173
-0.03419		0.0181814
-0.03918		0.0178645
0.02678		0.017367
-0.03114		0.0169604
-0.06468		0.0166444
-0.07749		0.0166444
0.07088		0.016509
0.02542		0.016509
-0.02165		0.0158779
0.02342		0.0151578
0.03628		0.0148431
-0.02872		0.0148431
-0.02683		0.0145286
-0.03163		0.0139452
0.02272		0.0139452
0.0512		0.013721
-0.05438		0.013721
0.03303		0.013721
-0.02037		0.0135866
-0.02823		0.0133178
0.02881		0.0133178
0.02418		0.0131387
0.04018		0.0131387
-0.02356		0.0130045
0.06622		0.0126913
-0.02299		0.0126913
0.04166		0.0124231
0.0185		0.0118425
0.02657		0.0116194
-0.02419		0.0116194
-0.03808		0.0113073
0.02374		0.0108172
-0.02519		0.0107282
0.06282		0.0107282
0.02299		0.0106837
-0.05888		0.0101943
-0.01744		0.0101943
-0.02604		0.00970555
-0.02623		0.00930604
-0.01656		0.00886256
-0.02899		0.00881824
-0.05841		0.00841954
-0.03558		0.00806545
0.01918		0.00793274
0.01619		0.00793274
0.02472		0.00784429
0.0156		0.00762324
0.02148		0.0072698
-0.07445		0.00696077
-0.01397		0.00691664
0.09755		0.00629931
-0.03185		0.00585889
0.01974		0.00559485
0.01488		0.00528701
0.04724		0.00502333
0.01744		0.00497939
-0.01595		0.00497939
0.04855		0.00493547
0.01158		0.00392635
0.01203		0.00296329
-0.02086		0.00296329
-0.01272		0.00287584
0.009447		0.00283213
-0.01052		0.00274471
0.06113		0.00265731
-0.01154		0.002046
0.01306		0.00187149
-0.0112		0.00182788
-0.01156		0.00169706
0.01096		0.00160987
0.01484		0.0015227
0.01737		0.0015227
0.01067		0.00139197
0.0106		0.000477987
0.01746		0.000434512
-0.01394		0
0.01015		0
-0.01703		0
0.02694		0
0.04338		0
0.01561		0
0.006467		0
-0.006084		0
-0.00833		0
0.00957		0
-0.006122		0
-0.01496		0
-0.00757		0
-0.008469		0
0.005944		0
-0.009972		0
-0.003269		0
-0.01102		0
-0.00423		0
0.002592		0
0.002899		0
-0.005298		0
-0.001842		0
0.002667		0
0.001277		0
-0.001355		0
-0.001623		0
0.001178		0
0.001356		0
-0.04455		0
-0.001189		0
-0.001772		0
-0.0005393		0
0.05284		0
0.005725		0
0.7124		#VALUE!
-0.2869		#VALUE!
0		#VALUE!

## Sheet: Figure S2e
1	2	3
385.3	471.5	613.7
200.4	225.8	62.56
1.107	1.981	7.944
729.7	721.1	670.3
13.29	10.9	10.92

## Sheet: Figure S2h
obob	Akita (Sig)	Akita (Non Sig)
Lg2FC	Log2FC	Log2FC
2.339	37.8687
-0.8321		25.2842
-0.5843		9.98338
-0.5917		9.88008
0.6598		9.69058
0.6233		6.2652
0.4526		5.97062
0.5101		5.73447
-0.8433		5.595
0.7813		5.58153
0.4551		5.55207
0.5867	5.42389
-0.9472		5.39675
-0.5933		5.21268
0.3077		5.13124
-0.5702		4.99012
-0.5707		4.93033
0.6622		4.92996
0.3391		4.91222
-0.4562		4.48945
-0.3922		4.44782
-0.5304		4.37768
0.7263		4.37479
0.3851		4.32039
-0.315		4.29499
-0.4386		4.24466
-1.555		4.16896
-0.6198		4.0045
0.4506		3.93033
-0.5388		3.89347
0.6659		3.86519
0.5166		3.84134
0.4671		3.83387
0.3871		3.79751
-0.5184		3.78357
-0.6071		3.78304
-0.5373		3.76777
-0.5583		3.74618
0.3845		3.71041
-0.4889		3.70531
-0.4595		3.6103
-0.3253		3.42713
-0.653		3.36041
0.8826		3.29645
0.3776		3.24703
-0.449		3.22315
0.6586		3.19832
-0.3568		3.18502
-0.5038		3.16266
-0.4979		3.14068
-0.4127		3.12633
-0.4415		3.07915
-0.3518		3.06535
0.4641		3.06183
-0.7489		2.99654
-0.4963		2.98716
-0.3985		2.92775
0.4748		2.91435
-0.4189		2.91151
-0.3118		2.87387
0.3395		2.84771
0.2568		2.77624
0.4612		2.74569
-0.3321		2.72816
-0.4848		2.71354
-0.4693		2.65345
0.4174		2.64436
-0.4019		2.64436
0.3504		2.61583
-0.4757		2.61013
0.2846		2.59688
-0.5541		2.59244
0.3845		2.56783
-0.291		2.54852
0.372		2.49228
-0.5503		2.48825
-0.4537		2.42911
-0.4813		2.40894
0.3862		2.40187
0.5454		2.36171
-0.5236		2.35105
-0.4114		2.34901
-0.297		2.22629
-0.4953		2.19267
-1.146		2.19098
-0.5767		2.18529
-0.3008		2.18389
-0.2591		2.18389
0.3022		2.17731
-0.2295		2.17179
-0.2994		2.16571
-0.3672		2.14062
0.472		2.10874
-0.4666		2.07464
-0.3205		2.07068
0.4036		2.06793
-0.5209		2.05061
0.4652		2.0492
0.4242		2.04614
0.416		2.03114
-0.4872		2.02817
0.3454		2.01746
-0.4633		1.99697
0.3574		1.99654
-0.4682		1.97184
0.4411		1.96019
0.3163		1.94808
-0.5624		1.94769
-0.401		1.94348
-0.427		1.92738
-0.4671		1.91614
0.4709		1.91542
-0.3448		1.87976
-0.3133		1.8655
-0.4586		1.85918
-0.3346		1.85636
-0.3776		1.85636
0.2792		1.85201
0.3929		1.84619
-0.1885		1.84558
0.4122		1.82827
-0.3699		1.80939
0.2717		1.80688
-0.309		1.80688
-0.472		1.80355
0.2974		1.80079
0.3276		1.79833
-0.5083		1.79452
-0.3853		1.79048
0.3424		1.78516
-0.3631		1.78383
-0.5194		1.77314
0.3328		1.77083
-0.4257		1.74594
-0.3826		1.70974
0.3527		1.6968
-0.3816		1.69315
-0.4124		1.67366
-0.3631		1.65837
0.2498		1.65758
-0.453		1.6515
0.2934		1.6413
-0.3104		1.64092
0.2674		1.62215
-0.3454		1.61888
-0.4822		1.60398
-0.2679		1.59722
0.2832		1.59329
-0.4489		1.58653
-0.3066		1.58369
-0.593		1.58369
0.2602		1.58319
0.1935		1.5632
-0.3758		1.56146
-0.4477		1.55052
-0.4801		1.54821
-0.3003		1.54016
-0.6007		1.5236
-0.3401		1.52331
0.3181		1.5078
-0.2508		1.50654
0.3151		1.50557
-0.2534		1.50432
-0.3482		1.50183
0.358		1.48972
-0.4392		1.48505
-0.2913		1.48254
0.3196		1.47873
-0.3129		1.47677
0.2363		1.47638
-0.482		1.46865
-0.3431		1.46143
0.2167		1.45955
-0.282		1.45655
0.2474		1.43333
-0.2788		1.42562
0.2327		1.424
-0.3291		1.41862
-0.2663		1.41488
-0.463		1.39265
0.2374		1.38669
-0.4137		1.37428
0.2716		1.37243
0.1953		1.36775
-0.242		1.35962
-0.3096		1.35576
-0.2561		1.35576
0.257		1.35409
0.2859		1.34795
-0.363		1.33273
-0.2749		1.33152
-0.2279		1.32606
-0.1685		1.32606
-0.6084		1.3234
-0.4114		1.30051
-0.2673		1.28937
-0.1788		1.28659
-0.586		1.28283
-0.2524		1.27523
-0.3596		1.26392
-0.3083		1.26051
0.2095		1.25469
-0.2379		1.25407
-0.1625		1.24558
0.2495		1.24344
-0.2292		1.23695
0.2556		1.22651
-0.4687		1.21803
0.2954		1.21581
0.2793		1.21446
-0.382		1.19627
-0.2797		1.18856
-0.6744		1.17914
-0.1742		1.1727
-0.5535		1.16871
-0.2877		1.16711
0.2463		1.16178
0.4604		1.16172
0.2629		1.15852
0.2258		1.15852
-0.2457		1.15783
0.2148		1.15683
0.3038		1.15416
-0.3237		1.14722
-0.2855		1.1399
0.3284		1.1239
-0.1641		1.11999
-0.264		1.11867
0.2831		1.11776
-0.2554		1.11719
0.2107		1.09669
0.2271		1.09243
0.263		1.08693
-0.3208		1.07743
-0.1597		1.07391
0.258		1.06354
-0.253		1.06349
0.2546		1.06133
-0.276		1.06033
0.2912		1.05483
-0.3031		1.04993
-0.2906		1.04993
-0.3548		1.0391
0.225		1.03692
0.2207		1.03583
-0.2133		1.02849
-0.3007		1.02471
-0.351		1.02406
-0.2861		1.02319
0.2613		1.02118
-0.2015		1.01408
0.1957		1.01345
0.2486		1.00855
-0.4155		1.00573
0.1679		1.00362
0.2205		0.999132
-0.3838		0.998699
0.3472		0.996109
0.3534		0.9914
-0.389		0.98843
-0.2432		0.985479
-0.2448		0.982549
-0.1084		0.982132
-0.3593		0.978811
0.7038		0.970616
-0.3197		0.969805
-0.3284		0.969805
0.1944		0.969805
-0.2479		0.968592
-0.3647		0.965773
-0.2501		0.962972
-0.4265		0.950007
0.2422		0.949234
-0.2325		0.948462
0.2618		0.948076
0.257		0.948076
-0.193		0.94577
-0.229		0.945004
-0.2884		0.94424
-0.2366		0.943858
0.2512		0.943476
0.2811		0.941195
-0.2631		0.940815
0.2814		0.93442
-0.2813		0.933301
-0.2422		0.930332
-0.1826		0.919013
0.1726		0.917574
-0.2961		0.912574
-0.3504		0.910095
0.1643		0.909389
0.2297		0.906578
0.1514		0.905878
0.3688		0.905529
-0.1518		0.902049
-0.4457		0.899285
-0.2164		0.897223
-0.1818		0.896538
-0.333		0.894149
-0.45		0.894149
0.1641		0.893129
0.1971		0.89279
-0.349		0.889747
0.1732		0.885723
-0.2614		0.87844
0.3781		0.875822
0.1878		0.873869
-0.3663		0.872895
-0.3383		0.872571
0.1933		0.871924
-0.2951		0.871601
-0.1995		0.869023
-0.3681		0.868381
0.1853		0.865823
-0.3511		0.864867
-0.2506		0.859178
-0.3394		0.854493
-0.2132		0.850781
-0.1955		0.848018
0.1784		0.841939
-0.3748		0.834459
0.1841		0.831208
-0.2041		0.830914
-0.2524		0.829152
0.3276		0.826814
-0.4209		0.823619
0.2527		0.822464
-0.2884		0.820161
0.2006		0.820161
0.2478		0.819874
-0.254		0.819301
0.2477		0.817585
-0.3967		0.815593
-0.3399		0.812761
0.1389		0.809388
0.2803		0.807154
0.2525		0.806875
0.2757		0.805486
0.2698		0.802995
-0.1961		0.802168
-0.2451		0.797784
-0.2883		0.797512
0.2133		0.793174
-0.1556		0.785421
0.2021		0.784098
0.1405		0.782779
-0.1419		0.778847
-0.1848		0.774432
0.1733		0.773658
-0.2722		0.7602
-0.5661		0.7602
0.1959		0.755475
0.2042		0.751046
-0.2317		0.749824
-0.1867		0.749824
-0.188		0.749336
-0.2503		0.748605
0.2597		0.742321
0.2532		0.742321
0.196		0.742082
0.2072		0.741602
-0.3045		0.737786
0.2047		0.736127
0.1818		0.733533
-0.2139		0.733063
-0.1513		0.728391
0.3457		0.726767
0.2453		0.722162
0.1654		0.720561
-0.1801		0.713993
-0.2761		0.713095
-0.1942		0.708409
-0.2444		0.707744
0.1898		0.705313
-0.1776		0.698102
-0.4268		0.697453
-0.1841		0.689519
-0.2134		0.68403
0.2845		0.682564
-0.1824		0.680894
-0.2958		0.68027
0.2156		0.678195
-0.1643		0.675101
-0.2409		0.673459
0.2123		0.671824
0.1804		0.671009
0.1441		0.669789
-0.1808		0.668978
-0.1628		0.668775
-0.2831		0.66615
-0.1361		0.664141
-0.2013		0.660549
0.2463		0.659358
-0.2034		0.658368
-0.1709		0.65817
-0.2449		0.65817
0.2485		0.657775
0.5325		0.657775
0.1483		0.657775
0.1649		0.653843
-0.3842		0.65267
-0.2048		0.65014
0.2404		0.644166
0.2038		0.643401
-0.1804		0.642065
0.1507		0.638461
-0.2587		0.638083
-0.3579		0.633951
0.1088		0.632831
-0.203		0.632458
0.1761		0.631713
0.1227		0.629487
0.1435		0.629487
-0.13		0.626169
0.2274		0.625985
-0.2235		0.624336
-0.2056		0.623606
-0.2161		0.618524
-0.1754		0.618163
-0.2582		0.61493
0.161		0.614036
-0.2624		0.610125
-0.3301		0.605373
-0.1734		0.603452
-0.6822		0.599808
-0.2907		0.596879
0.1696		0.596365
0.1417		0.594995
0.1556		0.58838
-0.5596		0.58486
-0.1725		0.583692
-0.2135		0.583526
-0.5508		0.579384
0.1559		0.575445
-0.1141		0.573164
0.1741		0.570894
-0.1508		0.569925
-0.1652		0.567031
0.1168		0.56623
-0.1969		0.56607
-0.2146		0.564633
-0.5941		0.562884
-0.111		0.562091
-0.1648		0.559091
-0.2866		0.558148
-0.1765		0.556581
0.1299		0.555175
-0.1977		0.55424
-0.2174		0.55424
0.188		0.552997
0.1809		0.551912
-0.165		0.550059
-0.172		0.549597
-0.3375		0.549443
0.1643		0.548367
0.1644		0.54806
0.1734		0.547447
-0.2808		0.545155
-0.6344		0.544546
-0.3556		0.544546
-0.2221		0.543938
-0.2271		0.541664
-0.2155		0.541513
-0.2028		0.539403
0.1468		0.538952
0.2047		0.536256
0.1634		0.535809
0.1487		0.535212
-0.1746		0.53432
-0.1585		0.534171
0.4298		0.531357
0.1689		0.530031
0.2322		0.52959
-0.182		0.526513
0.2103		0.521289
-0.2135		0.513711
0.1388		0.512437
-0.1753		0.509199
0.1291		0.509199
0.1158		0.507799
-0.2093		0.504456
0.1909		0.50307
-0.1551		0.501827
0.7834		0.49853
-0.2279		0.49853
-0.1549		0.497983
-0.159		0.496073
0.1756		0.495665
-0.2122		0.494986
0.0741		0.489857
0.1602		0.488919
-0.1851		0.486649
0.1375		0.485452
-0.1929		0.482013
0.2017		0.481486
0.1804		0.481223
0.1941		0.48096
0.2956		0.474437
0.1366		0.4675
0.141		0.463063
-0.1235		0.459796
0.2407		0.458546
-0.282		0.456677
-0.1841		0.453951
0.1748		0.451488
0.1754		0.451365
0.1585		0.451242
-0.1438		0.451119
0.1616		0.450506
-0.1343		0.449772
0.2074		0.449405
0.08949		0.44855
-0.1761		0.445874
-0.1759		0.445632
0.115		0.441171
-0.1183		0.437113
0.133		0.435926
0.1441		0.434979
-0.0806		0.431446
0.1323		0.431329
-0.1459		0.430041
-0.104		0.429691
-0.23		0.428058
-0.238		0.427128
-0.153		0.4262
0.1554		0.424466
-0.1855		0.42435
-0.08905		0.421246
0.1571		0.420903
0.1521		0.419645
0.14		0.417482
0.1557		0.416461
0.1365		0.416461
0.199		0.416235
-0.2537		0.416008
0.2125		0.410385
-0.1998		0.41005
0.1506		0.408268
0.09478		0.406825
-0.17		0.406271
-0.2348		0.40616
0.1553		0.40605
0.1144		0.402854
-0.2266		0.402524
-0.3725		0.401866
-0.1607		0.4011
-0.1869		0.400008
0.1045		0.399354
0.1771		0.398266
-0.1887		0.394803
0.136		0.393189
0.1734		0.389127
0.1601		0.388171
-0.1787		0.388064
-0.1913		0.387428
-0.1229		0.38711
0.1183		0.386793
0.1512		0.38637
-0.227		0.382685
0.1027		0.381638
0.1315		0.380802
-0.2726		0.380489
-0.1862		0.380489
0.1419		0.380281
0.1216		0.378305
-0.1037		0.37789
0.101		0.377165
-0.09766		0.376958
-0.08784		0.370896
0.09947		0.368049
0.1167		0.366027
0.186		0.365926
-0.2198		0.364416
0.1404		0.36271
0.1462		0.36271
-0.2377		0.36261
0.1645		0.360912
-0.08792		0.360713
-0.1053		0.359916
-0.1051		0.359817
0.1925		0.358625
-0.1592		0.358229
0.1029		0.35566
-0.1569		0.355463
0.1583		0.35389
0.1139		0.352324
0.09799		0.348819
-0.07847		0.348238
0.1169		0.347947
-0.1493		0.344669
0.1146		0.343231
0.1034		0.341226
0.1492		0.341035
-0.1099		0.339419
-0.2084		0.338566
-0.1662		0.337337
-0.1361		0.337148
0.1411		0.336582
-0.1466		0.334044
0.09126		0.333295
-0.1273		0.333201
0.108		0.328087
-0.1346		0.326887
-0.1545		0.324497
-0.1497		0.324405
-0.1244		0.323672
-0.5228		0.323489
-0.136		0.323124
-0.09556		0.322302
-0.09779		0.321664
-0.1154		0.320027
0.1268		0.319393
-0.1236		0.319121
0.1327		0.31894
0.2281		0.31894
-0.2444		0.318036
-0.1102		0.317945
-0.2054		0.317043
-0.1027		0.316593
0.1253		0.314796
0.0805		0.312828
0.7268		0.312649
-0.1332		0.31256
-0.1024		0.311758
0.1136		0.311047
-0.1129		0.310159
-0.0865		0.309627
-0.1405		0.309095
-0.1451		0.308476
-0.08173		0.307858
0.1002		0.307858
-0.1369		0.303469
0.0975		0.302074
-0.2		0.300769
0.1176		0.300596
0.1193		0.300336
-0.1405		0.297139
0.1307		0.295935
0.08937		0.295849
-0.1279		0.294821
-0.1412		0.29465
0.1899		0.292941
0.1469		0.2926
0.155		0.292174
-0.2124		0.291749
-0.1434		0.291154
-0.1096		0.291154
0.1234		0.287519
-0.08648		0.287434
-0.08627		0.287434
0.1089		0.287098
0.09393		0.286846
0.1107		0.286846
-0.09898		0.285
-0.1105		0.284833
0.1025		0.28383
-0.1408		0.283246
0.1173		0.283246
-0.1157		0.282996
0.1125		0.281664
-0.1211		0.281332
-0.1273		0.280586
0.1669		0.279014
0.5713		0.278767
0.1604		0.278684
0.09742		0.276544
0.111		0.276052
-0.08809		0.276052
-0.1591		0.275315
0.1065		0.275315
0.1047		0.274578
0.08877		0.272377
0.09181		0.270835
-0.1196		0.270349
-0.08602		0.269056
-0.08976		0.268653
0.1757		0.268572
-0.1246		0.267526
0.2638		0.266963
0.09908		0.26504
0.08496		0.262807
0.121		0.262807
-0.1394		0.262648
0.1201		0.261299
-0.1085		0.261219
-0.1813		0.261219
0.1002		0.261219
-0.2075		0.258927
0.1457		0.258533
-0.0729		0.258376
-0.1049		0.257432
-0.09483		0.257118
-0.1055		0.256725
0.0941		0.254769
-0.06446		0.254691
0.1104		0.253989
0.1408		0.2522
-0.09362		0.251424
-0.1359		0.251037
0.05852		0.25065
-0.0962		0.249183
0.1343		0.24726
-0.09902		0.246877
-0.6303		0.244811
-0.1352		0.243364
-0.08945		0.24306
-0.1042		0.240937
0.1204		0.239351
0.111		0.236273
-0.09116		0.235301
-0.08474		0.235077
-0.1108		0.235077
0.08464		0.233662
-0.132		0.231362
0.1175		0.231288
-0.09733		0.230697
-0.07111		0.230327
-0.1201		0.228266
0.07643		0.226799
-0.1068		0.22614
-0.05756		0.225848
0.08944		0.225191
-0.1239		0.2249
0.08104		0.223807
0.09958		0.223807
0.1056		0.220764
-0.2405		0.220404
0.121		0.219539
0.1029		0.219395
-0.09931		0.218891
-0.164		0.217312
0.1445		0.216382
0.1398		0.216239
-0.1367		0.21524
-0.07643		0.213107
0.07754		0.213107
0.08188		0.213036
0.06567		0.211902
-0.1046		0.211832
0.06309		0.211619
0.08127		0.211266
0.07954		0.209222
0.0848		0.209222
-0.05506		0.209082
-0.0573		0.208239
0.0776		0.208169
-0.1101		0.20607
0.1094		0.204189
0.07384		0.203773
-0.1033		0.20211
0.0596		0.201626
-0.1779		0.201211
-0.1081		0.201211
-0.06612		0.201073
-0.0822		0.200453
0.1278		0.200177
-0.06495		0.200108
-0.1227		0.199833
0.0802		0.198871
0.0901		0.197979
0.08198		0.197911
-0.0785		0.197568
-0.5851		0.197432
-0.1161		0.197226
-0.09443		0.197226
0.09816		0.197226
-0.0673		0.19709
-0.1105		0.197021
0.08421		0.196611
-0.06242		0.196065
0.09303		0.195929
-0.09275		0.195929
0.09853		0.193345
0.11		0.190238
0.07467		0.189029
0.1098		0.189029
-0.09474		0.188559
0.1261		0.187621
-0.07269		0.18722
0.09158		0.185752
-0.1128		0.185419
-0.06986		0.185286
-0.4216		0.18409
-0.08724		0.183692
0.08157		0.18217
0.1012		0.18217
-0.0787		0.182104
0.09269		0.181708
-0.0841		0.17993
0.09124		0.179733
0.07652		0.179142
-0.1061		0.178094
0.07322		0.17744
-0.08184		0.175744
-0.1998		0.175159
0.1386		0.175094
-0.1321		0.174379
0.05626		0.17399
-0.1635		0.173796
-0.1039		0.173083
-0.1648		0.172308
0.1264		0.172179
-0.1142		0.171727
0.0655		0.170761
-0.07678		0.169668
-0.1276		0.16845
0.09573		0.168002
0.07331		0.167938
-0.07314		0.166789
-0.1244		0.166534
-0.08258		0.166152
-0.09064		0.165516
-0.1056		0.165452
0.07939		0.165389
-0.3111		0.165071
-0.1113		0.16469
-0.07492		0.163739
0.07656		0.163359
0.08232		0.162854
0.06357		0.162854
0.09574		0.162854
-0.0724		0.161718
-0.09131		0.159016
0.1475		0.158954
-0.2091		0.158828
-0.1138		0.15839
-0.05988		0.158328
0.05725		0.158203
-0.06002		0.15789
0.07553		0.15789
0.05143		0.157516
0.06512		0.154158
-0.0726		0.153787
-0.07931		0.150396
0.03455		0.149721
-0.05216		0.148925
-0.1029		0.148803
0.1042		0.14868
-0.1276		0.147642
0.06366		0.14752
-0.1319		0.146606
0.06382		0.145815
0.06438		0.145694
-0.05559		0.144723
-0.0503		0.144299
-0.07581		0.143634
-0.07676		0.142668
-0.1009		0.142245
0.06544		0.139722
-0.08237		0.138764
0.0714		0.138645
0.05637		0.138406
-0.1276		0.137451
0.06565		0.137332
-0.07077		0.137213
0.06348		0.137213
-0.05245		0.136677
-0.08766		0.136023
-0.04399		0.135904
-0.04837		0.13537
0.1501		0.134245
0.07367		0.132297
0.095		0.132061
-0.126		0.131944
-0.05583		0.131826
-0.05976		0.131121
-0.08504		0.130475
-0.04574		0.130416
0.05376		0.129304
-0.079		0.12907
-0.05381		0.127902
-0.08696		0.126912
-0.06646		0.126215
0.05078		0.126098
-0.07446		0.125228
-0.08791		0.124013
-0.07538		0.123609
0.07013		0.123032
0.04616		0.122917
-0.1317		0.122917
-0.08772		0.122744
0.04205		0.122686
-0.112		0.122398
-0.0808		0.122398
-0.07287		0.122341
-0.05041		0.121134
-0.06457		0.120847
0.06661		0.120388
0.07605		0.120331
-0.0604		0.120331
-0.05671		0.120274
-0.04001		0.120102
-0.1104		0.120044
-0.05326		0.119301
-0.04808		0.118045
0.06983		0.117646
0.04055		0.117362
-0.08794		0.11702
-0.1006		0.114074
-0.07045		0.113509
0.05602		0.113509
-0.05108		0.11227
0.06546		0.112214
-0.06169		0.111989
0.05059		0.110586
0.07077		0.109355
0.06245		0.109244
-0.05309		0.109244
0.04363		0.109244
0.06422		0.109076
0.05285		0.108295
0.286		0.107738
0.2104		0.107349
-0.23		0.107238
0.09187		0.107238
-0.05326		0.107182
-0.04224		0.105629
0.05585		0.10513
-0.1175		0.104743
-0.08015		0.104743
0.1175		0.104025
0.02784		0.102263
0.04429		0.100946
0.05771		0.100782
-0.1598		0.100453
-0.08728		0.0993052
-0.08693		0.0990324
0.04705		0.0983782
-0.06867		0.0983238
0.07024		0.0982693
0.05406		0.0969643
-0.04595		0.0961507
-0.06636		0.0956091
-0.0918		0.095555
-0.1432		0.094906
-0.0405		0.094798
0.06017		0.0942581
-0.07971		0.0937188
0.03333		0.0931803
0.05025		0.0926424
0.04678		0.0923737
-0.1088		0.0923737
0.05909		0.0914078
-0.06425		0.0908185
0.04742		0.090551
0.05266		0.0900697
0.03871		0.0896958
-0.04996		0.0895357
-0.08426		0.0876716
-0.04557		0.0870344
-0.06267		0.0863981
0.03396		0.0853396
-0.06509		0.0849169
0.07129		0.0844419
-0.04236		0.0823895
0.05342		0.0818123
0.08209		0.0807127
0.0469		0.080399
-0.07019		0.0800333
-0.04367		0.0798767
0.05225		0.0797201
0.04362		0.0787819
-0.2586		0.0784176
0.05384		0.0776379
0.03346		0.0776379
-0.0746		0.0774821
-0.0355		0.077067
0.03454		0.0763416
0.04872		0.0761345
0.04329		0.0760828
0.03799		0.0758758
0.03971		0.0757724
0.04177		0.0754623
0.1012		0.075204
0.03776		0.0714505
0.03048		0.0696624
0.03037		0.0687456
0.05267		0.068593
-0.02694		0.0685421
-0.03497		0.0678815
0.03758		0.0678815
-0.04105		0.0671712
-0.0453		0.0660068
-0.05167		0.0658047
0.02268		0.0656531
-0.03856		0.0653501
0.03873		0.0653501
0.04659		0.0650473
-0.03701		0.0649968
0.04196		0.0646439
0.04163		0.0645431
0.04115		0.0640899
-0.04672		0.0626828
-0.05036		0.0626828
0.03815		0.0626326
-0.04037		0.062432
-0.02797		0.0620811
-0.03047		0.0607804
-0.03432		0.060331
-0.03405		0.0595333
-0.02734		0.0594337
-0.02209		0.0578431
-0.035		0.057149
0.02843		0.0567034
-0.02078		0.0562582
-0.02754		0.0557148
0.06265		0.05532
-0.02397		0.0544822
-0.03667		0.0541377
-0.03229		0.0535969
-0.06015		0.0534495
-0.02807		0.0534495
-0.03319		0.0532531
0.03655		0.0531549
0.04662		0.0530567
0.05052		0.0530567
-0.02058		0.0512448
0.0189		0.0509517
0.07341		0.0509029
0.0277		0.0505124
-0.02347		0.0505124
-0.03134		0.0494891
-0.0185		0.0493431
-0.03294		0.0487111
0.02436		0.0487111
-0.0374		0.0483711
0.02612		0.048274
-0.01885		0.0480799
-0.02502		0.0478374
-0.03786		0.0475466
0.01919		0.047256
0.04483		0.0470139
-0.03185		0.0469172
-0.03392		0.0469172
-0.034		0.0466753
-0.02988		0.0465303
0.02762		0.0465303
0.03442		0.0463369
0.06074		0.0459506
-0.01958		0.0459506
-0.04574		0.0456127
-0.02787		0.0456127
0.02647		0.0455163
-0.03517		0.045227
0.04084		0.0449379
-0.0242		0.0442642
0.01451		0.0442161
-0.02863		0.0442161
0.01844		0.0434954
0.03789		0.0431595
-0.0287		0.0423448
0.02301		0.0420577
-0.05551		0.0412451
-0.03149		0.0411018
0.01539		0.0409586
-0.03122		0.0408632
-0.0208		0.0402433
-0.02813		0.0396719
0.01674		0.038484
-0.0306		0.0378675
-0.02458		0.0377728
-0.02497		0.0366845
0.03212		0.0357404
-0.02807		0.0355047
-0.02634		0.0354104
0.01885		0.0351749
-0.02997		0.0347042
-0.01424		0.0346101
0.09243		0.0344691
-0.02694		0.034187
0.02825		0.033389
0.01746		0.0333421
0.01789		0.032452
0.01624		0.0323116
0.02127		0.0322181
0.02816		0.0316572
0.03701		0.0314704
0.0205		0.031097
0.03404		0.0310503
0.02047		0.0307239
-0.02363		0.0300253
0.02822		0.0296066
0.01801		0.028585
0.02162		0.0284922
0.01651		0.0284922
0.01236		0.0277972
-0.01984		0.0273344
0.01543		0.0272419
0.01363		0.0269184
-0.01428		0.0267336
0.01529		0.026595
-0.03646		0.0264565
-0.01097		0.0260413
-0.02044		0.025903
0.01877		0.0256265
0.015		0.025074
-0.01203		0.024982
-0.01446		0.0246142
0.01336		0.0245222
-0.01123		0.0231
0.02613		0.0229169
0.0155		0.0229169
0.01293		0.0228253
0.01412		0.0215456
0.02668		0.0212718
0.01529		0.0212718
0.01409		0.0206793
0.007296		0.0204972
-0.01439		0.0194967
0.01779		0.0188159
-0.006127		0.0183173
0.01495		0.0182267
-0.01317		0.0182267
0.008572		0.0181361
0.008142		0.0168249
0.0124		0.0166895
-0.01602		0.0165993
-0.01068		0.0165993
0.009598		0.0162384
-0.009366		0.0156978
0.02727		0.0146184
-0.00924		0.0140798
0.007836		0.0128702
-0.009932		0.0120657
0.004952		0.0120211
-0.007893		0.0118425
0.009989		0.0113965
0.006885		0.0113965
-0.0149		0.0113519
0.009064		0.011129
-0.00598		0.0107282
0.006992		0.0106392
0.01122		0.0101499
-0.007616		0.00970555
-0.005405		0.00850811
0.004507		0.0081982
0.02432		0.0081982
-0.005122		0.0081097
-0.007672		0.00793274
-0.004282		0.00784429
-0.008167		0.00753485
-0.005487		0.0072698
-0.004836		0.00678428
-0.003084		0.00678428
-0.004011		0.00651968
0.004221		0.00629931
-0.004029		0.00616713
-0.009647		0.0054629
-0.003023		0.00533098
-0.003696		0.00440868
-0.002628		0.00423322
-0.002133		0.00370728
0.001171		0.00248256
0.0002764		0.00056495

## Sheet: Figure S2i
INS
19.7265
18.7222
19.318
18.6611
19.6514
20.2865
18.9689
18.3455
19.8604
19.1946
19.9327
18.7398
19.5177
19.0778
19.6587
19.4718
19.6273
19.7475

## Sheet: Figure S2j
INS
19.2632
19.6746
18.8821
19.8273
19.8021
20.5083
19.9471
18.6118
19.5546
19.3984
18.7132
19.9077
19.5492
19.0988
19.3547
19.2605
19.4926
19.7403
19.6761
18.8936
19.2183
19.4287
19.6258
20.0909
20.3122
19.15
19.1742
20.5624
19.8913
20.2514
18.0485
20.5028
20.0717
20.1522
18.6426
19.7341
19.7768
19.9653

## Sheet: Figure S2k
INS
18.4541
19.3104
17.2602
19.3828
19.3346
17.8788
19.3973
18.5429
18.6
19.5927
20.0642
19.7286
19.0538
19.2755
19.8337
19.9807
18.8328
19.15
18.8221
19.4692
20.0163
19.6791
19.3779
19.0236
19.1088
17.5269
19.1903
19.3343
17.7752
17.5796
18.9392
19.7276
19.7424
18.0733
17.6356
20.3512
17.774
18.1262
18.8811

## Sheet: Figure S2l
WT				ob/ob
1	2	3	4	1	2	3
0.950165	0.914624	1.11826	1.02901	2.85057	3.48522	3.57081
0.984525	1.05885	1.15869	0.827884	1.61608	1.75625	1.74412
0.960096	1.27567	1.16574	0.7004	3.43724	2.33149	2.02968
0.945238	1.15569	1.25158	0.731409	1.97076	2.32745	2.59143
0.554785	1.11342	1.36131	1.18921	1.38511	2.21914	2.00694
0.860055	1.0479	1.15469	0.960928	0.890384	1.35896	1.70232
1.26357	1.05885	1.20372	0.620929	2.5359	2.50099	3.15469

[truncated: 1 more sheets: Figure S2g]
