# Supplementary material for: Polyadenylation of insulin mRNA by Tent5a regulates pancreatic beta cells
Source: Nat Commun. 2026 May 20;17:7295. doi: 10.1038/s41467-026-72905-8 (PMC13402609; doi:10.1038/s41467-026-72905-8)
Supplement: Supplementary file 9 — Source Data [file 41467_2026_72905_MOESM9_ESM.zip › Figure S3 Source Data.xlsx]

## Sheet: Figure S3c
Relative Tent5a Expression in Cell lines with dox induction
Figure S3c
The values below represent the Relative Expression of Tent5a vs. 36b4
	Tent5a WT						Tent5a M1
	1	2	3	4	5	6	1	2	3	4	5	6
0	0.943329	1.11793	1.09873				0.920719	1.06499	0.880157
24	4.7761	5.2446	4.97892	5.50535	4.66163	5.39205	5.1189	5.1189	5.39205	5.20838	5.29942
48	4.69405	4.7267	5.60158	4.74311	5.28108	4.75958	4.87646	4.74311	5.04842	4.84277	5.5822	5.92097

## Sheet: Figure S3i
SignalP-noTM proportions among transcriptome; subset of transcripts
Figure S3i
Color code	Category	Overall	Elongated	Shortened
Dark Purple	SignalP-noTM	517	39	25
Light Purple	non-SignalP	6470	82	322
	Total	6987	121	347

## Sheet: Figures S3j-l
Poly(A) Tail length averages of Pcolce
Figure S3j
Poly(A) tail length (nct)	1	2	3
Control	90.7391	118.1	98
Tent5a WT	189.667	185.111	191.143
Poly(A) Tail length averages of Cstd
Figure S3k
Poly(A) tail length (nct)	1	2	3
Control	112.065	122.124	115.234
Tent5a WT	158.475	157.392	149.477
Poly(A) Tail length averages of Igfbp2
Figure S3l
Poly(A) tail length (nct)	1	2	3
Control	100	106.75	66.3333
Tent5a WT	159.167	149.4	178

## Sheet: Figure S3m (partial)
Northern Blot Line Plots
Figure S3m
Lane Length	GFP	hTENT5C
0	0.343772	0.424341
0.025	0.358967	0.414097
0.05	0.33412	0.438572
0.075	0.351657	0.397476
0.1	0.318755	0.401361
0.125	0.320844	0.387934
0.15	0.361272	0.428138
0.175	0.320061	0.39561
0.2	0.33948	0.408825
0.225	0.359212	0.397971
0.25	0.355365	0.404779
0.275	0.369535	0.398417
0.3	0.3348	0.391869
0.325	0.351137	0.373615
0.35	0.350855	0.392611
0.375	0.352508	0.406099
0.4	0.341881	0.396992
0.425	0.323169	0.38136
0.45	0.362766	0.363836
0.475	0.351935	0.374583
0.5	0.314624	0.398819
0.525	0.374153	0.394233
0.55	0.342489	0.412613
0.575	0.369158	0.397332
0.6	0.379168	0.430037
0.625	0.357643	0.416087
0.65	0.351494	0.381812
0.675	0.333366	0.37507
0.7	0.351145	0.399257
0.725	0.347066	0.394355
0.75	0.331797	0.401884
0.775	0.339495	0.438194
0.8	0.346833	0.446297
0.825	0.348327	0.419424
0.85	0.344093	0.42695
0.875	0.341471	0.429439
0.9	0.333666	0.398615
0.925	0.32741	0.38496
0.95	0.354685	0.395333
0.975	0.352888	0.427736
1	0.347972	0.422588
1.025	0.371254	0.408969
1.05	0.347971	0.414072
1.075	0.339319	0.403817
1.1	0.352474	0.399824
1.125	0.356628	0.423853
1.15	0.354849	0.414006
1.175	0.381544	0.421755
1.2	0.363081	0.400519
1.225	0.339671	0.413872
1.25	0.33853	0.387176
1.275	0.374634	0.430156
1.3	0.384761	0.414914
1.325	0.379136	0.371305
1.35	0.382475	0.37983
1.375	0.382632	0.365758
1.4	0.344228	0.398553
1.425	0.397067	0.40214
1.45	0.384929	0.40691
1.475	0.376713	0.401104
1.5	0.383079	0.424686
1.525	0.388298	0.411201
1.55	0.41011	0.388989
1.575	0.414964	0.387279
1.6	0.399784	0.388423
1.625	0.41321	0.390372
1.65	0.383927	0.379265
1.675	0.407419	0.336827
1.7	0.402084	0.368805
1.725	0.386629	0.389651
1.75	0.377556	0.399943
1.775	0.398487	0.359711
1.8	0.4037	0.360624
1.825	0.389649	0.366803
1.85	0.382842	0.37773
1.875	0.414171	0.366414
1.9	0.384459	0.388917
1.925	0.411576	0.377301
1.95	0.379155	0.399225
1.975	0.386673	0.387172
2	0.412969	0.413691
2.025	0.41908	0.418818
2.05	0.387009	0.410799
2.075	0.393838	0.428515
2.1	0.389288	0.433022
2.125	0.384566	0.396104
2.15	0.397371	0.382221
2.175	0.424151	0.414613
2.2	0.384178	0.411737
2.225	0.41442	0.385731
2.25	0.401428	0.421348
2.275	0.397528	0.407476
2.3	0.425548	0.426745
2.325	0.408767	0.420969
2.35	0.410593	0.41061
2.375	0.4135	0.413467
2.4	0.400685	0.431678
2.425	0.394002	0.405747
2.45	0.403734	0.421776
2.475	0.411456	0.42057
2.5	0.388021	0.424676
2.525	0.427405	0.41633
2.55	0.379068	0.409133
2.575	0.411739	0.407901
2.6	0.419527	0.425617
2.625	0.443969	0.411933
2.65	0.432253	0.428683
2.675	0.416278	0.417295
2.7	0.406577	0.404059
2.725	0.374402	0.400723
2.75	0.388736	0.417842
2.775	0.400778	0.430901
2.8	0.392395	0.412536
2.825	0.393443	0.406111
2.85	0.39172	0.422924
2.875	0.388745	0.419216
2.9	0.402259	0.408999
2.925	0.401926	0.394562
2.95	0.425645	0.414156
2.975	0.435964	0.413949
3	0.452368	0.406852
3.025	0.429781	0.42564
3.05	0.404679	0.422884
3.075	0.414061	0.423597
3.1	0.41616	0.418508
3.125	0.392909	0.41581
3.15	0.407931	0.409998
3.175	0.403604	0.424447
3.2	0.421768	0.402549
3.225	0.40666	0.422802
3.25	0.389144	0.4013
3.275	0.385589	0.400713
3.3	0.397524	0.39688
3.325	0.413812	0.431633
3.35	0.415435	0.416725
3.375	0.384607	0.41889
3.4	0.404653	0.440821
3.425	0.42816	0.420529
3.45	0.390696	0.414896
3.475	0.41057	0.411932
3.5	0.40286	0.425519
3.525	0.383711	0.422781
3.55	0.387024	0.421025
3.575	0.389288	0.41138
3.6	0.401403	0.422927
3.625	0.384159	0.434501
3.65	0.387638	0.410288
3.675	0.381801	0.437363
3.7	0.377658	0.423074
3.725	0.35455	0.45763
3.75	0.401462	0.435116
3.775	0.386324	0.40501
3.8	0.391944	0.403784
3.825	0.390721	0.409715
3.85	0.379972	0.420319
3.875	0.397857	0.419409
3.9	0.40476	0.374591
3.925	0.409807	0.42158
3.95	0.422076	0.406562
3.975	0.403272	0.439491
4	0.422071	0.458249
4.025	0.391398	0.442521
4.05	0.382416	0.45547
4.075	0.3945	0.447407
4.1	0.382012	0.44887
4.125	0.378632	0.427131
4.15	0.325825	0.420546
4.175	0.367998	0.432975
4.2	0.361873	0.416408
4.225	0.380461	0.403881
4.25	0.383541	0.442058
4.275	0.372685	0.431454
4.3	0.371687	0.407941
4.325	0.371105	0.442727
4.35	0.373912	0.455711
4.375	0.40477	0.442522
4.4	0.385416	0.439821
4.425	0.423077	0.430709
4.45	0.415551	0.434186
4.475	0.358662	0.438934
4.5	0.393757	0.443783
4.525	0.40819	0.450631
4.55	0.424577	0.44451
4.575	0.40886	0.449857
4.6	0.402149	0.434929
4.625	0.395246	0.44704
4.65	0.392866	0.447206
4.675	0.394071	0.454298
4.7	0.387556	0.448553
4.725	0.388961	0.450467
4.75	0.356002	0.466723
4.775	0.394562	0.446274
4.8	0.389381	0.448068
4.825	0.38356	0.461547
4.85	0.404034	0.434975
4.875	0.395716	0.435638
4.9	0.382383	0.444719
4.925	0.389491	0.445369
4.95	0.395902	0.447998
4.975	0.390922	0.445952
5	0.404088	0.442886
5.025	0.406938	0.445835
5.05	0.421752	0.450608
5.075	0.397299	0.441451
5.1	0.396828	0.436484
5.125	0.3914	0.436747
5.15	0.381398	0.439333
5.175	0.376697	0.466201
5.2	0.399151	0.452364
5.225	0.373208	0.455109
5.25	0.372719	0.455053
5.275	0.361896	0.448258
5.3	0.3736	0.434509
5.325	0.400418	0.445737
5.35	0.385969	0.452431
5.375	0.393347	0.451691
5.4	0.369792	0.428496
5.425	0.404748	0.450221
5.45	0.409291	0.447246
5.475	0.381266	0.44232
5.5	0.379452	0.447168
5.525	0.424735	0.445751
5.55	0.38263	0.461762
5.575	0.413851	0.485552
5.6	0.379701	0.483727
5.625	0.380963	0.479151
5.65	0.371939	0.467305
5.675	0.382424	0.485095
5.7	0.343618	0.473477
5.725	0.359253	0.46653
5.75	0.381684	0.460162
5.775	0.361537	0.464101
5.8	0.341295	0.457214
5.825	0.34534	0.488025
5.85	0.402239	0.486319
5.875	0.391682	0.482501
5.9	0.356901	0.486491
5.925	0.37557	0.482423
5.95	0.384926	0.491162
5.975	0.399486	0.479931
6	0.384574	0.48715
6.025	0.399302	0.4633
6.05	0.372217	0.483382
6.075	0.400868	0.459631
6.1	0.398057	0.466544
6.125	0.419996	0.471395
6.15	0.422713	0.490959
6.175	0.392055	0.475328
6.2	0.405925	0.473249
6.225	0.381666	0.488996
6.25	0.400659	0.486279
6.275	0.383679	0.47621
6.3	0.387991	0.492508
6.325	0.380165	0.494082
6.35	0.382482	0.484156
6.375	0.398438	0.493017
6.4	0.363155	0.482096
6.425	0.373272	0.490284
6.45	0.399292	0.503933
6.475	0.371383	0.520248
6.5	0.390345	0.485563
6.525	0.396796	0.505071
6.55	0.397451	0.510321
6.575	0.408449	0.508186
6.6	0.395118	0.508483
6.625	0.370969	0.53576
6.65	0.406424	0.495124
6.675	0.38068	0.513263
6.7	0.398356	0.53545
6.725	0.399149	0.510003
6.75	0.410685	0.535317
6.775	0.384026	0.519218
6.8	0.380484	0.507252
6.825	0.384347	0.529026
6.85	0.384581	0.508893
6.875	0.397763	0.534448
6.9	0.376372	0.524494
6.925	0.392721	0.538241
6.95	0.37475	0.529356
6.975	0.385036	0.541101
7	0.390764	0.548796
7.025	0.376524	0.528709
7.05	0.370303	0.531033
7.075	0.389261	0.544571
7.1	0.365389	0.532574
7.125	0.388601	0.529006
7.15	0.371003	0.534155
7.175	0.412583	0.493099
7.2	0.413367	0.522338
7.225	0.36888	0.525814
7.25	0.388953	0.537812
7.275	0.389186	0.510838
7.3	0.414265	0.525886
7.325	0.405259	0.543509
7.35	0.408183	0.536014
7.375	0.427784	0.534345
7.4	0.41219	0.55787
7.425	0.39918	0.52105
7.45	0.38883	0.537163
7.475	0.436026	0.553866
7.5	0.439602	0.555425
7.525	0.422454	0.547707
7.55	0.441858	0.545256
7.575	0.42508	0.562995
7.6	0.418839	0.534062
7.625	0.401433	0.548252
7.65	0.414346	0.556874
7.675	0.432974	0.562813
7.7	0.460151	0.575121
7.725	0.454914	0.560981
7.75	0.448474	0.555548
7.775	0.437088	0.56078
7.8	0.427812	0.566739
7.825	0.426222	0.556683
7.85	0.414501	0.560018
7.875	0.433731	0.592827
7.9	0.42229	0.574682
7.925	0.435853	0.585501
7.95	0.409981	0.578324
7.975	0.417824	0.59465
8	0.424297	0.578778
8.025	0.417449	0.587197
8.05	0.428239	0.590232
8.075	0.427169	0.587271
8.1	0.446537	0.594174
8.125	0.41653	0.581607
8.15	0.406627	0.604236
8.175	0.394828	0.595614
8.2	0.404031	0.599956
8.225	0.440946	0.593707
8.25	0.436521	0.588156
8.275	0.427575	0.594719
8.3	0.455122	0.595408
8.325	0.437883	0.594786
8.35	0.455906	0.609722
8.375	0.461607	0.601184
8.4	0.469872	0.594449
8.425	0.493436	0.607849
8.45	0.499614	0.612003
8.475	0.470848	0.613426
8.5	0.472765	0.627038
8.525	0.459993	0.615706
8.55	0.461812	0.629431
8.575	0.473979	0.648807
8.6	0.43474	0.652492
8.625	0.434505	0.633962
8.65	0.4309	0.63071
8.675	0.45319	0.631879
8.7	0.447193	0.641148
8.725	0.45576	0.650049
8.75	0.461779	0.656464
8.775	0.435219	0.656321
8.8	0.469278	0.663299
8.825	0.430269	0.644269
8.85	0.432096	0.645644
8.875	0.440957	0.656452
8.9	0.445457	0.643307
8.925	0.453399	0.657099
8.95	0.456206	0.656323
8.975	0.452897	0.6541
9	0.459301	0.647587
9.025	0.458766	0.63997
9.05	0.497547	0.666422
9.075	0.47762	0.663202
9.1	0.445214	0.665161
9.125	0.463662	0.658146
9.15	0.447713	0.678049
9.175	0.471602	0.664347
9.2	0.456476	0.648392
9.225	0.488779	0.680276
9.25	0.459895	0.659616
9.275	0.4797	0.667172
9.3	0.474513	0.670737
9.325	0.479858	0.652366
9.35	0.469936	0.647273
9.375	0.458138	0.660029
9.4	0.456206	0.683903
9.425	0.47897	0.678095
9.45	0.451872	0.695001
9.475	0.461143	0.69219
9.5	0.470147	0.709287
9.525	0.499255	0.691132
9.55	0.464858	0.686229
9.575	0.45717	0.701437
9.6	0.468199	0.70331
9.625	0.476127	0.69719
9.65	0.47346	0.70792
9.675	0.482623	0.701558
9.7	0.472924	0.703892
9.725	0.488185	0.70367
9.75	0.493922	0.703565
9.775	0.479399	0.689814
9.8	0.488664	0.698236
9.825	0.480799	0.697926
9.85	0.496122	0.70539
9.875	0.501195	0.696952
9.9	0.499048	0.707892
9.925	0.509946	0.705279
9.95	0.509262	0.71858
9.975	0.486114	0.722356
10	0.498816	0.728254
10.025	0.487807	0.70807
10.05	0.495147	0.732238
10.075	0.516797	0.741253
10.1	0.474959	0.744696
10.125	0.502257	0.729524
10.15	0.508789	0.749099
10.175	0.523332	0.777682
10.2	0.498317	0.749116
10.225	0.514962	0.765783
10.25	0.506683	0.760462
10.275	0.515767	0.761846
10.3	0.511588	0.77134
10.325	0.520382	0.768505
10.35	0.540339	0.769961
10.375	0.53027	0.774982
10.4	0.515088	0.769171
10.425	0.514788	0.76672
10.45	0.519572	0.768556
10.475	0.532218	0.782881
10.5	0.532911	0.772458
10.525	0.531199	0.776392
10.55	0.530124	0.775304
10.575	0.56488	0.769429
10.6	0.547576	0.760169
10.625	0.538632	0.766081
10.65	0.547489	0.776455
10.675	0.576488	0.778133
10.7	0.547897	0.775624
10.725	0.54952	0.776504
10.75	0.54138	0.76578
10.775	0.549603	0.7703
10.8	0.540281	0.776439
10.825	0.549368	0.771774
10.85	0.541525	0.7956
10.875	0.529899	0.787129
10.9	0.553759	0.786474
10.925	0.555226	0.803904
10.95	0.563442	0.784058
10.975	0.547489	0.811988
11	0.546271	0.803432
11.025	0.529761	0.798032
11.05	0.558165	0.808879
11.075	0.540317	0.817714
11.1	0.531197	0.805312
11.125	0.553655	0.794682
11.15	0.54777	0.824505
11.175	0.559868	0.822907
11.2	0.553316	0.822921
11.225	0.546767	0.820514
11.25	0.563018	0.821505
11.275	0.558185	0.799344
11.3	0.571771	0.801687
11.325	0.577955	0.808917
11.35	0.575997	0.816992
11.375	0.558565	0.827185
11.4	0.586335	0.823003
11.425	0.595562	0.808912
11.45	0.601839	0.811658
11.475	0.604707	0.817226
11.5	0.603584	0.832593
11.525	0.604813	0.83312
11.55	0.610224	0.842331
11.575	0.611549	0.823299
11.6	0.604981	0.831201
11.625	0.586822	0.831244
11.65	0.595989	0.834918
11.675	0.606614	0.833002
11.7	0.58739	0.824671
11.725	0.603093	0.836908
11.75	0.633937	0.846466
11.775	0.599025	0.830397
11.8	0.616681	0.853344
11.825	0.60981	0.838536
11.85	0.606307	0.837835
11.875	0.610187	0.853515
11.9	0.617433	0.833379
11.925	0.617738	0.850557
11.95	0.638663	0.858594
11.975	0.622678	0.85778
12	0.620342	0.841611
12.025	0.631388	0.866993
12.05	0.610806	0.862065
12.075	0.631676	0.87164
12.1	0.621561	0.87646
12.125	0.639498	0.878419
12.15	0.629226	0.881676
12.175	0.632686	0.880258
12.2	0.615919	0.864967
12.225	0.629628	0.876582
12.25	0.632698	0.884906
12.275	0.641869	0.883734
12.3	0.634098	0.867429
12.325	0.635725	0.881116
12.35	0.650154	0.880678
12.375	0.658453	0.881835
12.4	0.648964	0.887423
12.425	0.643042	0.900387
12.45	0.653992	0.889589
12.475	0.637681	0.901734
12.5	0.666955	0.906508
12.525	0.676444	0.902175
12.55	0.653587	0.906
12.575	0.675971	0.906325
12.6	0.685897	0.924468
12.625	0.674799	0.901767
12.65	0.677229	0.907972
12.675	0.689772	0.916068
12.7	0.703236	0.911319
12.725	0.69754	0.911133
12.75	0.689973	0.912388
12.775	0.694867	0.926321
12.8	0.704221	0.928127
12.825	0.704118	0.921629
12.85	0.692683	0.912019
12.875	0.697182	0.924365
12.9	0.718906	0.921601
12.925	0.727165	0.922747
12.95	0.720804	0.927651
12.975	0.732601	0.929266
13	0.744126	0.92426
13.025	0.749078	0.930836
13.05	0.74001	0.93031
13.075	0.754528	0.923288
13.1	0.744353	0.924696
13.125	0.756992	0.932312
13.15	0.755378	0.949105
13.175	0.751285	0.932668
13.2	0.751645	0.936394
13.225	0.753795	0.939935
13.25	0.755471	0.940496
13.275	0.765989	0.935612
13.3	0.753667	0.948067
13.325	0.76609	0.95784
13.35	0.756911	0.951241
13.375	0.768812	0.938664
13.4	0.771955	0.959165
13.425	0.766723	0.953889
13.45	0.783777	0.956442
13.475	0.779618	0.953363
13.5	0.772753	0.976012
13.525	0.775166	0.972444
13.55	0.77996	0.960951
13.575	0.780461	0.94987
13.6	0.794331	0.96825
13.625	0.792691	0.970917
13.65	0.806186	0.961548
13.675	0.795759	0.963054
13.7	0.7944	0.95388
13.725	0.794982	0.95437
13.75	0.795329	0.948712
13.775	0.799715	0.944061
13.8	0.808335	0.958146
13.825	0.817743	0.961411
13.85	0.80532	0.961119
13.875	0.806806	0.961653
13.9	0.82224	0.972249
13.925	0.8272	0.96582
13.95	0.818915	0.951425
13.975	0.830801	0.96078
14	0.825139	0.971692
14.025	0.809022	0.965335
14.05	0.813124	0.948271
14.075	0.818843	0.968946
14.1	0.817377	0.961531
14.125	0.80474	0.945693
14.15	0.817893	0.955231
14.175	0.816167	0.95517
14.2	0.811976	0.968041
14.225	0.819002	0.965339
14.25	0.817637	0.962434
14.275	0.820766	0.970823
14.3	0.823308	0.974688
14.325	0.819182	0.987908
14.35	0.817342	0.976646
14.375	0.813336	0.974738
14.4	0.831523	0.963258
14.425	0.826997	0.968743
14.45	0.827374	0.96725
14.475	0.855454	0.968514
14.5	0.843944	0.974872
14.525	0.845124	0.982117
14.55	0.836535	0.984584
14.575	0.846822	0.987354
14.6	0.846892	0.977888
14.625	0.86124	0.993413
14.65	0.859733	0.980938
14.675	0.834121	0.986394
14.7	0.845982	0.975845
14.725	0.853985	0.974288
14.75	0.838019	0.988199
14.775	0.852552	0.982158
14.8	0.852463	0.984544
14.825	0.841441	0.970368
14.85	0.855622	0.967191
14.875	0.858278	0.969782
14.9	0.86402	0.97395
14.925	0.875207	0.974498
14.95	0.860319	0.969964
14.975	0.858315	0.97019
15	0.857503	0.957916
15.025	0.856688	0.960322
15.05	0.873297	0.956895
15.075	0.874412	0.965517
15.1	0.873897	0.955503
15.125	0.862117	0.961826
15.15	0.866289	0.963008
15.175	0.868783	0.961104
15.2	0.87221	0.978651
15.225	0.869928	0.969633
15.25	0.854404	0.951004
15.275	0.87268	0.957434
15.3	0.880101	0.958065
15.325	0.878193	0.966334
15.35	0.877764	0.957546
15.375	0.878902	0.961464
15.4	0.884521	0.964877
15.425	0.894356	0.960789
15.45	0.868873	0.957864
15.475	0.869364	0.959343
15.5	0.876097	0.957071
15.525	0.881079	0.954786
15.55	0.885375	0.953618
15.575	0.892037	0.955987
15.6	0.882176	0.942677
15.625	0.893773	0.953039
15.65	0.897449	0.955387
15.675	0.893782	0.960801
15.7	0.901183	0.94978
15.725	0.896401	0.954375
15.75	0.893956	0.949782
15.775	0.904213	0.947175
15.8	0.88547	0.942854
15.825	0.887783	0.952225
15.85	0.890927	0.949718
15.875	0.891565	0.950477
15.9	0.888771	0.94718
15.925	0.891228	0.947524
15.95	0.89358	0.946013
15.975	0.888849	0.942266
16	0.900294	0.945419
16.025	0.895364	0.943046
16.05	0.893826	0.941603
16.075	0.899987	0.943522
16.1	0.8906	0.92858
16.125	0.906639	0.944273
16.15	0.8922	0.935313
16.175	0.907647	0.933474
16.2	0.90236	0.94042
16.225	0.903125	0.924904
16.25	0.901224	0.944814
16.275	0.884832	0.932104
16.3	0.887184	0.942013
16.325	0.893889	0.942576
16.35	0.897298	0.942871
16.375	0.895681	0.940151
16.4	0.909407	0.926652
16.425	0.891734	0.937595
16.45	0.886757	0.936368
16.475	0.8941	0.94863
16.5	0.911633	0.943179
16.525	0.892008	0.936354
16.55	0.88827	0.950246
16.575	0.904488	0.936583
16.6	0.897215	0.930963
16.625	0.902077	0.944471
16.65	0.893556	0.934625
16.675	0.889985	0.933008
16.7	0.896827	0.917135
16.725	0.880701	0.920678
16.75	0.897753	0.92744
16.775	0.891756	0.930546
16.8	0.899541	0.928027
16.825	0.896907	0.933042
16.85	0.905619	0.935425
16.875	0.898858	0.936777
16.9	0.882761	0.932806
16.925	0.902093	0.932345
16.95	0.896071	0.934612
16.975	0.909513	0.94616
17	0.905837	0.923104
17.025	0.894508	0.936973
17.05	0.891532	0.939107
17.075	0.880276	0.924939
17.1	0.889965	0.935125
17.125	0.890464	0.933469
17.15	0.90198	0.919515
17.175	0.903121	0.925991
17.2	0.900634	0.929811
17.225	0.897019	0.923147
17.25	0.908389	0.90803
17.275	0.878699	0.928209
17.3	0.900429	0.928422
17.325	0.891402	0.917316
17.35	0.901735	0.922202
17.375	0.895406	0.929359
17.4	0.909475	0.922691
17.425	0.891384	0.91229
17.45	0.901956	0.916153
17.475	0.906251	0.91119
17.5	0.904602	0.913467
17.525	0.912978	0.9151
17.55	0.900388	0.916069
17.575	0.909479	0.911704
17.6	0.91643	0.927763
17.625	0.917057	0.921346
17.65	0.905832	0.924365
17.675	0.913878	0.911446
17.7	0.898534	0.915046
17.725	0.902507	0.919003
17.75	0.903569	0.925506
17.775	0.895121	0.926356
17.8	0.913861	0.936151
17.825	0.910158	0.93412
17.85	0.922119	0.935396
17.875	0.921864	0.938289
17.9	0.915932	0.93251
17.925	0.921506	0.938948
17.95	0.914146	0.913762
17.975	0.914854	0.917831
18	0.915948	0.924804
18.025	0.90448	0.919297
18.05	0.902711	0.928637
18.075	0.914007	0.920311
18.1	0.927256	0.926947
18.125	0.930043	0.914286
18.15	0.918856	0.918201
18.175	0.912413	0.920894
18.2	0.907553	0.913403
18.225	0.906432	0.921729
18.25	0.905325	0.91412
18.275	0.90274	0.89965
18.3	0.903769	0.913434
18.325	0.902467	0.919043
18.35	0.914058	0.917026
18.375	0.903788	0.918786
18.4	0.908895	0.916077
18.425	0.900395	0.917499
18.45	0.910505	0.92626
18.475	0.910492	0.925731
18.5	0.905451	0.921293
18.525	0.904182	0.920977
18.55	0.913538	0.923417
18.575	0.895115	0.919055
18.6	0.92387	0.909841
18.625	0.911586	0.920465
18.65	0.911454	0.917848
18.675	0.931367	0.918905
18.7	0.929417	0.91703
18.725	0.929364	0.921134
18.75	0.909231	0.929334
18.775	0.915524	0.923162
18.8	0.915295	0.92148
18.825	0.92381	0.922315
18.85	0.930796	0.938581
18.875	0.927101	0.927301
18.9	0.929949	0.930008
18.925	0.930706	0.929975
18.95	0.937117	0.940432
18.975	0.941927	0.931968
19	0.948636	0.93366
19.025	0.949693	0.935756
19.05	0.948958	0.925511
19.075	0.944623	0.921803
19.1	0.951722	0.916107
19.125	0.941447	0.929811
19.15	0.952262	0.929293
19.175	0.958694	0.929984
19.2	0.954184	0.930674
19.225	0.955591	0.919678
19.25	0.942716	0.92058
19.275	0.949454	0.920115
19.3	0.942948	0.923284
19.325	0.950491	0.917894
19.35	0.956403	0.92972
19.375	0.952	0.913083
19.4	0.959648	0.923794
19.425	0.972766	0.914481
19.45	0.954693	0.928922
19.475	0.959824	0.916724
19.5	0.951538	0.918527
19.525	0.947928	0.931944
19.55	0.96252	0.920609
19.575	0.958212	0.924134
19.6	0.94862	0.923051
19.625	0.942381	0.927832
19.65	0.956716	0.936942
19.675	0.953274	0.934982
19.7	0.946777	0.936095
19.725	0.95524	0.933916
19.75	0.950948	0.936269
19.775	0.960751	0.940186
19.8	0.94343	0.939986
19.825	0.941827	0.932894
19.85	0.951731	0.936155
19.875	0.956881	0.93677
19.9	0.947682	0.943391
19.925	0.94599	0.935421
19.95	0.952868	0.941121
19.975	0.953835	0.937955
20	0.969516	0.943647
20.025	0.961946	0.935719
20.05	0.958825	0.939327
20.075	0.958078	0.926402
20.1	0.957677	0.925616
20.125	0.961153	0.922315
20.15	0.964697	0.931479
20.175	0.970075	0.937804
20.2	0.951985	0.92707
20.225	0.965105	0.91539
20.25	0.972536	0.929768
20.275	0.969087	0.914306
20.3	0.964856	0.922709
20.325	0.95282	0.90927
20.35	0.971028	0.917906
20.375	0.975483	0.915669
20.4	0.962382	0.915065
20.425	0.962475	0.90771
20.45	0.978647	0.908575
20.475	0.970169	0.916285
20.5	0.978983	0.924567
20.525	0.981613	0.916783
20.55	0.979156	0.907888
20.575	1	0.918221
20.6	0.984832	0.915436
20.625	0.983085	0.905424
20.65	0.974273	0.896823
20.675	0.982745	0.904499
20.7	0.97062	0.898823
20.725	0.97408	0.904975
20.75	0.976017	0.901532
20.775	0.968282	0.889039
20.8	0.96417	0.888436
20.825	0.95834	0.886254
20.85	0.971816	0.886879
20.875	0.958271	0.889665
20.9	0.957246	0.880748
20.925	0.95224	0.884736
20.95	0.933005	0.874859
20.975	0.938595	0.880402
21	0.923321	0.886288
21.025	0.932373	0.868986
21.05	0.929096	0.87162
21.075	0.934775	0.877758
21.1	0.924284	0.86563
21.125	0.917512	0.867984
21.15	0.911921	0.862216
21.175	0.91944	0.862125
21.2	0.915234	0.870731
21.225	0.914464	0.852478
21.25	0.90436	0.871835
21.275	0.897428	0.843298
21.3	0.901446	0.83289
21.325	0.8888	0.836658
21.35	0.889219	0.820769
21.375	0.884535	0.819651
21.4	0.866321	0.831332
21.425	0.871312	0.834916
21.45	0.880094	0.815109
21.475	0.867817	0.822942
21.5	0.861448	0.811539
21.525	0.869146	0.803476
21.55	0.878789	0.80703
21.575	0.866302	0.811217
21.6	0.86031	0.809079
21.625	0.871115	0.815673
21.65	0.868634	0.807167
21.675	0.863205	0.792446
21.7	0.868622	0.79313
21.725	0.855117	0.787173
21.75	0.851201	0.785403
21.775	0.844789	0.796557
21.8	0.853104	0.777227
21.825	0.848784	0.78091
21.85	0.841549	0.774279
21.875	0.84598	0.76131
21.9	0.842765	0.763916
21.925	0.839681	0.780777
21.95	0.84129	0.776214
21.975	0.82509	0.755156
22	0.815263	0.770379
22.025	0.817799	0.745357
22.05	0.833044	0.769141
22.075	0.852155	0.759421
22.1	0.838989	0.747028
22.125	0.83352	0.734601
22.15	0.843811	0.748267
22.175	0.83995	0.730578
22.2	0.818384	0.748686
22.225	0.806828	0.730854
22.25	0.809514	0.747584
22.275	0.804912	0.712624
22.3	0.798677	0.72873
22.325	0.799218	0.725623
22.35	0.809679	0.720874
22.375	0.789199	0.729906
22.4	0.806794	0.730032
22.425	0.7847	0.698593
22.45	0.773747	0.706526
22.475	0.78765	0.728209
22.5	0.759544	0.712808
22.525	0.774785	0.70075
22.55	0.761615	0.680573
22.575	0.758533	0.692204
22.6	0.735714	0.686973
22.625	0.737252	0.689579
22.65	0.740054	0.675907
22.675	0.729923	0.677721
22.7	0.715691	0.697395
22.725	0.740075	0.676176
22.75	0.723623	0.667675
22.775	0.728132	0.677741
22.8	0.711607	0.675471
22.825	0.725494	0.663449
22.85	0.716978	0.662905
22.875	0.712308	0.638512
22.9	0.710538	0.651246
22.925	0.680359	0.643078
22.95	0.694375	0.62451
22.975	0.694486	0.614143
23	0.684768	0.617422
23.025	0.686208	0.62236
23.05	0.664171	0.611337
23.075	0.6596	0.613901
23.1	0.680701	0.625843
23.125	0.667785	0.605745
23.15	0.651204	0.604093
23.175	0.645842	0.613624
23.2	0.656176	0.601768
23.225	0.642559	0.600171
23.25	0.651068	0.600757
23.275	0.647451	0.588394
23.3	0.638308	0.585093
23.325	0.621494	0.570201
23.35	0.605704	0.573455
23.375	0.614505	0.583514
23.4	0.597575	0.565734
23.425	0.612261	0.539781
23.45	0.610151	0.540831
23.475	0.590575	0.527348
23.5	0.58132	0.533035
23.525	0.574445	0.516469
23.55	0.570762	0.518736
23.575	0.575638	0.522372
23.6	0.561812	0.518012
23.625	0.569846	0.519424
23.65	0.557124	0.513418
23.675	0.544337	0.492919
23.7	0.52582	0.510581
23.725	0.55746	0.495755
23.75	0.535034	0.497053
23.775	0.531004	0.490033
23.8	0.520679	0.474347
23.825	0.516368	0.472215
23.85	0.512823	0.463325
23.875	0.49454	0.475675
23.9	0.492475	0.462811
23.925	0.478689	0.447982
23.95	0.474619	0.483702
23.975	0.485827	0.447391
24	0.452158	0.470575
24.025	0.444129	0.447781
24.05	0.441261	0.444519
24.075	0.417796	0.41991
24.1	0.4389	0.419851
24.125	0.42261	0.414655
24.15	0.429102	0.421866
24.175	0.41799	0.392046
24.2	0.418143	0.374705
24.225	0.411617	0.373404
24.25	0.416059	0.373766
24.275	0.401271	0.372765
24.3	0.376852	0.370142
24.325	0.368514	0.358591
24.35	0.375576	0.352157
24.375	0.370461	0.365326
24.4	0.370056	0.34028
24.425	0.354285	0.363784
24.45	0.382566	0.367081
24.475	0.347652	0.356998
24.5	0.357587	0.360423
24.525	0.354535	0.352873
24.55	0.367992	0.375562
24.575	0.350765	0.338788
24.6	0.325074	0.370207
24.625	0.332452	0.373016
24.65	0.288263	0.359825
24.675	0.304659	0.3488
24.7	0.316257	0.328341
24.725	0.30865	0.318058
24.75	0.278912	0.313487
24.775	0.317723	0.320358
24.8	0.253164	0.288344
24.825	0.261575	0.310924
24.85	0.284323	0.319921
24.875	0.257133	0.320752
24.9	0.32715	0.341278
24.925	0.29898	0.310065
24.95	0.285378	0.297953
24.975	0.293894	0.328072
25	0.307931	0.313229
25.025	0.272118	0.321372
25.05	0.307785	0.306647
25.075	0.241794	0.308742
25.1	0.281671	0.300652
25.125	0.267042	0.299689
25.15	0.281026	0.306098
25.175	0.232103	0.323941
25.2	0.242527	0.345734
25.225	0.254066	0.303655
25.25	0.242933	0.311638
25.275	0.227592	0.329243
25.3	0.205277	0.310142
25.325	0.220286	0.271691
25.35	0.198997	0.292175
25.375	0.217499	0.266292
25.4	0.190391	0.22822
25.425	0.183179	0.291206
25.45	0.19293	0.278555
25.475	0.195408	0.287501
25.5	0.212606	0.284473
25.525	0.24176	0.255885
25.55	0.236078	0.250967
25.575	0.248462	0.233367
25.6	0.23069	0.26521
25.625	0.212261	0.261629
25.65	0.257197	0.256185
25.675	0.184629	0.251704
25.7	0.197615	0.262232
25.725	0.197272	0.274721
25.75	0.195887	0.289058
25.775	0.17588	0.277419
25.8	0.170008	0.281888
25.825	0.162701	0.288871
25.85	0.190097	0.262023
25.875	0.21647	0.272395
25.9	0.188475	0.285268
25.925	0.193616	0.27772
25.95	0.163173	0.287238
25.975	0.208242	0.256441
26	0.166185	0.227091
26.025	0.196167	0.175792
26.05	0.159866	0.239956
26.075	0.160137	0.23358
26.1	0.183193	0.253747
26.125	0.16564	0.276399
26.15	0.163194	0.271895
26.175	0.176021	0.222025
26.2	0.171324	0.243767
26.225	0.151415	0.203163
26.25	0.170154	0.183429
26.275	0.159198	0.194277
26.3	0.162362	0.205639
26.325	0.163273	0.173026
26.35	0.138047	0.208436
26.375	0.137487	0.189657
26.4	0.164628	0.195789
26.425	0.138526	0.203325
26.45	0.165882	0.220178
26.475	0.192655	0.226922
26.5	0.173994	0.224561
26.525	0.169631	0.234743
26.55	0.175311	0.237898
26.575	0.147911	0.230055
26.6	0.111994	0.221309
26.625	0.177126	0.225839
26.65	0.180691	0.205206
26.675	0.199697	0.227346
26.7	0.188815	0.209624
26.725	0.168949	0.218064
26.75	0.142542	0.204254
26.775	0.167582	0.19069
26.8	0.17596	0.186307
26.825	0.167891	0.175549
26.85	0.190475	0.199658
26.875	0.179323	0.186728
26.9	0.175949	0.204161
26.925	0.185449	0.205743
26.95	0.171254	0.206215
26.975	0.161998	0.237878
27	0.124635	0.220527
27.025	0.148669	0.20457
27.05	0.125502	0.196949
27.075	0.15992	0.222301
27.1	0.127911	0.199557
27.125	0.153044	0.190988
27.15	0.124823	0.204941
27.175	0.156901	0.198777
27.2	0.153064	0.187892
27.225	0.133235	0.21211
27.25	0.148227	0.228577
27.275	0.0993081	0.210849
27.3	0.132525	0.235362
27.325	0.119686	0.205345
27.35	0.131156	0.20628
27.375	0.0859282	0.217995
27.4	0.0876735	0.238881
27.425	0.117194	0.217084
27.45	0.150657	0.268751
27.475	0.118875	0.230614
27.5	0.150124	0.227617
27.525	0.130822	0.224736
27.55	0.097248	0.203967
27.575	0.0881652	0.220823
27.6	0.104669	0.219867
27.625	0.1259	0.181253
27.65	0.113948	0.188609
27.675	0.114294	0.238116
27.7	0.165788	0.246489
27.725	0.168141	0.227922
27.75	0.150603	0.207842
27.775	0.138784	0.175027
27.8	0.0918304	0.193494
27.825	0.0913884	0.19186
27.85	0.163711	0.205749
27.875	0.120732	0.169823
27.9	0.0868664	0.152735
27.925	0.130046	0.199063
27.95	0.117663	0.179686
27.975	0.164852	0.18992
28	0.141559	0.1781
28.025	0.136515	0.177162
28.05	0.0984849	0.174874
28.075	0.110671	0.195731
28.1	0.12419	0.13639
28.125	0.181118	0.159766
28.15	0.155743	0.193619
28.175	0.142854	0.20511
28.2	0.113106	0.189301
28.225	0.105295	0.140568
28.25	0.115059	0.157319
28.275	0.150495	0.136392
28.3	0.123635	0.16419
28.325	0.137096	0.177631
28.35	0.0919739	0.192491
28.375	0.133133	0.194297
28.4	0.141819	0.194659
28.425	0.155267	0.135924
28.45	0.132477	0.133094
28.475	0.179388	0.139547
28.5	0.177857	0.209016
28.525	0.116875	0.18123
28.55	0.106593	0.173383
28.575	0.130111	0.162254
28.6	0.124926	0.163476
28.625	0.135774	0.176471
28.65	0.119571	0.136393
28.675	0.120655	0.163582
28.7	0.131552	0.124068
28.725	0.140723	0.192403
28.75	0.128144	0.146524
28.775	0.113032	0.153342
28.8	0.160182	0.165602
28.825	0.112549	0.16304
28.85	0.153491	0.159881
28.875	0.162596	0.166762
28.9	0.128435	0.164304
28.925	0.122929	0.176547
28.95	0.123961	0.160906
28.975	0.11975	0.145107
29	0.128046	0.164216
29.025	0.101333	0.189872
29.05	0.142652	0.135581
29.075	0.130096	0.148343
29.1	0.12519	0.206252
29.125	0.139683	0.165107
29.15	0.160791	0.155773
29.175	0.177294	0.154153
29.2	0.170566	0.1525
29.225	0.160988	0.144357
29.25	0.13363	0.1752
29.275	0.0960418	0.176527
29.3	0.101395	0.162542
29.325	0.10843	0.148232
29.35	0.118843	0.187248
29.375	0.110907	0.131582
29.4	0.0818129	0.155116
29.425	0.102428	0.144624
29.45	0.113693	0.118714
29.475	0.124554	0.155248
29.5	0.141928	0.13942
29.525	0.111229	0.121674
29.55	0.111666	0.123512
29.575	0.0839464	0.162787
29.6	0.0978996	0.159324
29.625	0.108176	0.131954
29.65	0.0338902	0.159683
29.675	0.0703852	0.157175
29.7	0.0492917	0.185535
29.725	0.0581998	0.168215
29.75	0.0290384	0.158344
29.775	0.0245739	0.177647
29.8	0.078656	0.160049
29.825	0.111707	0.124483
29.85	0.140585	0.133402
29.875	0.151198	0.110975
29.9	0.123172	0.130379
29.925	0.115215	0.134332
29.95	0.107193	0.163898
29.975	0.116227	0.141299
30	0.133711	0.133897
30.025	0.141473	0.117025
30.05	0.100439	0.158071
30.075	0.143055	0.157826
30.1	0.1022	0.161652
30.125	0.124896	0.16542
30.15	0.0777714	0.138705
30.175	0.0629869	0.146625
30.2	0.0845912	0.151046
30.225	0.1052	0.104185
30.25	0.106818	0.121156
30.275	0.102222	0.133297
30.3	0.0561738	0.149883
30.325	0.0985724	0.144037
30.35	0.121033	0.125399
30.375	0.10127	0.13105
30.4	0.092691	0.123395
30.425	0.0983015	0.0815478
30.45	0.10375	0.056981
30.475	0.0622744	0.103452
30.5	0.0652802	0.101354
30.525	0.0464765	0.0687046
30.55	0.0917258	0.072692
30.575	0.0771531	0.109516
30.6	0.0747826	0.105762
30.625	0.0988274	0.0900771
30.65	0.11626	0.0872031
30.675	0.112292	0.110099
30.7	0.134918	0.124616
30.725	0.103526	0.0950329
30.75	0.0447458	0.115328
30.775	0.0917288	0.105977
30.8	0.0576556	0.102122
30.825	0.113597	0.115338
30.85	0.0661325	0.0949754
30.875	0.0706593	0.110911
30.9	0.0809957	0.0896708
30.925	0.108114	0.123082
30.95	0.110684	0.143251
30.975	0.0898132	0.149365
31	0.0966432	0.112121
31.025	0.13603	0.154625
31.05	0.13827	0.160378
31.075	0.121861	0.142305
31.1	0.138051	0.12339
31.125	0.151246	0.167727
31.15	0.113827	0.176903
31.175	0.102422	0.164365
31.2	0.0917935	0.120746
31.225	0.0899124	0.0821321
31.25	0.0617264	0.137751
31.275	0.124777	0.170157
31.3	0.107728	0.164156
31.325	0.102481	0.110181
31.35	0.120902	0.112517
31.375	0.12864	0.116817
31.4	0.0924308	0.143078
31.425	0.0696851	0.12013
31.45	0.105785	0.0798613
31.475	0.110999	0.123629
31.5	0.119672	0.0760126
31.525	0.113433	0.101204
31.55	0.125067	0.100207
31.575	0.119115	0.141383
31.6	0.129667	0.102885
31.625	0.123591	0.114842
31.65	0.119057	0.144561
31.675	0.102503	0.112538
31.7	0.126781	0.0847432
31.725	0.105462	0.115272
31.75	0.177853	0.0752101
31.775	0.14854	0.0973173
31.8	0.153038	0.12898
31.825	0.115745	0.135679
31.85	0.162663	0.10354
31.875	0.153283	0.15579
31.9	0.105505	0.114478
31.925	0.137974	0.118525
31.95	0.133847	0.136452
31.975	0.114104	0.124432
32	0.0929543	0.106168
32.025	0.111692	0.117082
32.05	0.0804545	0.139912
32.075	0.125566	0.128822
32.1	0.104517	0.154541
32.125	0.111221	0.152542
32.15	0.0811401	0.182705
32.175	0.0887626	0.14585
32.2	0.111544	0.166599
32.225	0.127851	0.147581
32.25	0.136795	0.138084
32.275	0.142062	0.105467
32.3	0.120158	0.0803862
32.325	0.105119	0.112477
32.35	0.10774	0.111769
32.375	0.0964653	0.131028
32.4	0.134991	0.130993
32.425	0.0774735	0.156417
32.45	0.062524	0.156035
32.475	0.0754283	0.166377
32.5	0.075029	0.168351
32.525	0.106439	0.144299
32.55	0.0823873	0.147282
32.575	0.0656707	0.159271
32.6	0.0752197	0.150256
32.625	0.093207	0.141586
32.65	0.125812	0.122577
32.675	0.15398	0.135658
32.7	0.137102	0.0989653
32.725	0.12126	0.0933421
32.75	0.12498	0.122686
32.775	0.173152	0.154836
32.8	0.184611	0.0925297
32.825	0.104137	0.0797765
32.85	0.157975	0.0985251
32.875	0.134923	0.113294
32.9	0.160523	0.0998628
32.925	0.183028	0.138032
32.95	0.152074	0.136793
32.975	0.14778	0.145189
33	0.114964	0.162298
33.025	0.137049	0.162303
33.05	0.078591	0.163195
33.075	0.140775	0.121553
33.1	0.0953817	0.111007
33.125	0.0963669	0.164299
33.15	0.100157	0.11838
33.175	0.100083	0.124662
33.2	0.0446974	0.109062
33.225	0.0840438	0.10049
33.25	0.0973429	0.0914263
33.275	0.117046	0.120772
33.3	0.0915063	0.154188
33.325	0.0639017	0.139649
33.35	0.1038	0.135502
33.375	0.1389	0.104995
33.4	0.126767	0.127952
33.425	0.154684	0.153175
33.45	0.166254	0.128266
33.475	0.173019	0.14095
33.5	0.166572	0.115848
33.525	0.138427	0.165268
33.55	0.160143	0.144359
33.575	0.163258	0.14297
33.6	0.154042	0.150118
33.625	0.148503	0.0994445
33.65	0.149111	0.166243
33.675	0.148136	0.115519
33.7	0.174821	0.0850031
33.725	0.170246	0.122677
33.75	0.159113	0.112399
33.775	0.153047	0.091091
33.8	0.142715	0.0978132
33.825	0.126206	0.113091
33.85	0.128565	0.075163
33.875	0.11692	0.0605226
33.9	0.168482	0.0608097
33.925	0.154484	0.0649201
33.95	0.156017	0.0631911
33.975	0.135481	0.11884
34	0.134735	0.110156
34.025	0.113311	0.0953967
34.05	0.135016	0.144901
34.075	0.164138	0.100218
34.1	0.131151	0.0972934
34.125	0.17249	0.119991
34.15	0.128011	0.113253
34.175	0.131282	0.135066
34.2	0.153005	0.140014
34.225	0.140402	0.134366
34.25	0.13449	0.131459
34.275	0.153875	0.121711
34.3	0.161975	0.137767
34.325	0.159794	0.114084
34.35	0.161496	0.0964732
34.375	0.138735	0.0777932
34.4	0.129016	0.0955574
34.425	0.163858	0.08353
34.45	0.146455	0.0805807
34.475	0.144357	0.121659
34.5	0.16336	0.100709
34.525	0.151255	0.0889248
34.55	0.157013	0.0981316
34.575	0.114534	0.0897102
34.6	0.119679	0.10549
34.625	0.129027	0.10456
34.65	0.13544	0.0864105
34.675	0.124837	0.120339
34.7	0.104127	0.153456
34.725	0.0819116	0.0908113
34.75	0.145784	0.0860596
34.775	0.162204	0.0954365
34.8	0.144889	0.0776025
34.825	0.180518	0.105889
34.85	0.169493	0.0934799
34.875	0.171554	0.0853925
34.9	0.161552	0.119856
34.925	0.156887	0.133212
34.95	0.12796	0.111429
34.975	0.165308	0.0952356
35	0.139282	0.130704
35.025	0.13895	0.0869567
35.05	0.174431	0.115927
35.075	0.139417	0.127717
35.1	0.146813	0.0982399
35.125	0.140365	0.0767471
35.15	0.1589	0.0965993
35.175	0.164046	0.114134
35.2	0.140084	0.046458
35.225	0.0738119	0.0665932
35.25	0.142597	0.129659
35.275	0.19594	0.138826
35.3	0.14477	0.068278
35.325	0.1484	0.0978236
35.35	0.191714	0.120532
35.375	0.172749	0.0794591
35.4	0.174485	0.0941035
35.425	0.137367	0.0798002
35.45	0.185063	0.104475
35.475	0.172271	0.10103
35.5	0.162888	0.066905
35.525	0.165082	0.0874677
35.55	0.180761	0.0851923
35.575	0.181692	0.0903734
35.6	0.202693	0.106044
35.625	0.222271	0.0837004
35.65	0.148168	0.119117
35.675	0.189286	0.0853731
35.7	0.184152	0.105776
35.725	0.189708	0.0835666
35.75	0.172374	0.119473
35.775	0.205623	0.110282
35.8	0.177827	0.136607
35.825	0.193613	0.100581
