# Supplementary material for: Polyadenylation of insulin mRNA by Tent5a regulates pancreatic beta cells
Source: Nat Commun. 2026 May 20;17:7295. doi: 10.1038/s41467-026-72905-8 (PMC13402609; doi:10.1038/s41467-026-72905-8)
Supplement: Supplementary file 9 — Source Data [file 41467_2026_72905_MOESM9_ESM.zip › Figure S4 Source Data.xlsx]

## Sheet: Figure S4a
Polysome Profiles
Figure S4a
Control			Tent5a WT
Fraction x value	Absorbance 254 nm		Fraction x value	Absorbance 254 nm
10.0128	1.33264		10.0428	1.64758
10.1113	1.27967		10.1408	1.57611
10.2097	1.23974		10.2388	1.50875
10.3082	1.19587		10.3368	1.44486
10.4068	1.15122		10.4348	1.36943
10.5053	1.11825		10.5328	1.3168
10.6037	1.08743		10.6308	1.25493
10.7022	1.05794		10.7288	1.22184
10.8008	1.02602		10.8268	1.20516
10.8993	0.993469		10.9248	1.15255
10.9977	0.962824		11.0228	1.09997
11.0962	0.937409		11.1208	1.07088
11.1948	0.908176		11.2188	1.0461
11.2933	0.883179		11.3168	1.01191
11.3918	0.85825		11.4148	0.969493
11.4804	0.837476		11.5128	0.929423
11.5789	0.815249		11.6108	0.896433
11.6774	0.79879		11.7088	0.863066
11.7759	0.77422		11.8068	0.839904
11.8744	0.753942		11.9048	0.810879
11.9729	0.73378		12.0028	0.784387
12.0714	0.714251		12.1008	0.770466
12.1699	0.696863		12.1988	0.741736
12.2684	0.679915		12.2968	0.713379
12.3669	0.662764		12.385	0.694306
12.4654	0.650761		12.483	0.682365
12.5639	0.637177		12.581	0.658074
12.6624	0.624118		12.679	0.638595
12.7609	0.611853		12.777	0.621514
12.8594	0.596403		12.875	0.60787
12.9579	0.584776		12.973	0.58938
13.0564	0.575679		13.071	0.572262
13.1549	0.563838		13.169	0.557216
13.2534	0.553512		13.267	0.542465
13.3519	0.545362		13.365	0.528478
13.4504	0.538648		13.463	0.517862
13.5489	0.532276		13.561	0.508771
13.6375	0.523743		13.659	0.496595
13.7361	0.514334		13.757	0.484292
13.8346	0.508962		13.855	0.474144
13.933	0.502493		13.953	0.465533
14.0315	0.496581		14.051	0.453685
14.1301	0.490745		14.149	0.445222
14.2286	0.484379		14.247	0.438266
14.327	0.480016		14.345	0.433869
14.4255	0.476962		14.443	0.426955
14.5241	0.472924		14.5312	0.421509
14.6226	0.466609		14.6292	0.41802
14.721	0.459672		14.7272	0.412747
14.8195	0.454842		14.8252	0.410302
14.918	0.448333		14.9232	0.41148
15.0166	0.442868		15.0212	0.404034
15.1151	0.43436		15.1192	0.398585
15.2135	0.429922		15.2172	0.39467
15.312	0.424858		15.3152	0.393259
15.4106	0.420942		15.4132	0.39013
15.5091	0.41665		15.5112	0.386184
15.5977	0.413643		15.6092	0.381172
15.6962	0.407793		15.7072	0.380173
15.7947	0.407436		15.8052	0.374593
15.8932	0.405401		15.9032	0.371032
15.9917	0.403888		16.0012	0.367357
16.0902	0.399832		16.0992	0.363402
16.1887	0.400689		16.1972	0.360961
16.2872	0.400526		16.2952	0.358808
16.3857	0.399843		16.3932	0.357512
16.4842	0.396851		16.4912	0.355217
16.5827	0.393562		16.5892	0.352912
16.6812	0.392208		16.6872	0.351693
16.7797	0.389159		16.7852	0.350094
16.8782	0.388247		16.8832	0.345374
16.9767	0.384793		16.9812	0.343411
17.0752	0.384079		17.0792	0.341646
17.1836	0.38121		17.1772	0.34136
17.2722	0.383248		17.2752	0.340727
17.3707	0.380204		17.3634	0.340386
17.4692	0.378874		17.4614	0.336824
17.5677	0.376539		17.5594	0.335146
17.6662	0.375916		17.6574	0.333959
17.7647	0.373445		17.7554	0.334242
17.8632	0.372891		17.8534	0.331661
17.9617	0.37188		17.9514	0.330265
18.0602	0.370522		18.0494	0.330323
18.1587	0.368665		18.1474	0.33024
18.2572	0.368886		18.2454	0.328603
18.3557	0.368712		18.3434	0.327369
18.4542	0.369599		18.4414	0.327031
18.5527	0.369085		18.5394	0.326277
18.6512	0.371914		18.6374	0.3259
18.7497	0.370292		18.7354	0.324211
18.8482	0.369012		18.8334	0.323076
18.9467	0.370215		18.9314	0.322837
19.0452	0.372897		19.0294	0.322852
19.1338	0.373801		19.1274	0.322468
19.2324	0.372405		19.2254	0.322972
19.3309	0.373095		19.3136	0.322896
19.4293	0.372518		19.4116	0.323253
19.5279	0.371973		19.5096	0.323537
19.6263	0.371393		19.6076	0.324474
19.7248	0.370991		19.7056	0.324554
19.8234	0.369043		19.8036	0.326486
19.9218	0.369227		19.9016	0.325614
20.0204	0.368183		19.9996	0.330357
20.1188	0.369273		20.0976	0.334461
20.2173	0.366884		20.1956	0.340691
20.3159	0.365838		20.2936	0.339982
20.4143	0.366266		20.3916	0.339147
20.5129	0.365308		20.4896	0.337839
20.6114	0.365013		20.5876	0.340764
20.7098	0.363459		20.6856	0.338144
20.8084	0.363015		20.7836	0.33871
20.9068	0.361801		20.8816	0.338529
21.0053	0.360222		20.9796	0.338497
21.1039	0.358038		21.0776	0.337381
21.1925	0.356062		21.1756	0.335895
21.291	0.348521		21.2736	0.336786
21.3895	0.35134		21.3716	0.33523
21.488	0.351636		21.4696	0.335275
21.5865	0.353169		21.5676	0.332861
21.685	0.348891		21.6656	0.333309
21.7835	0.351513		21.7636	0.331245
21.882	0.353358		21.8616	0.333313
21.9903	0.355981		21.9596	0.331233
22.0889	0.361044		22.0576	0.331477
22.1873	0.370454		22.1556	0.328424
22.2858	0.381483		22.2438	0.327918
22.3844	0.395417		22.3418	0.326154
22.4828	0.418176		22.4398	0.325329
22.5814	0.437952		22.5378	0.323846
22.6798	0.460659		22.6358	0.325025
22.7685	0.487984		22.7338	0.324157
22.867	0.521657		22.8318	0.326793
22.9655	0.553183		22.9298	0.327779
23.064	0.586595		23.0278	0.33258
23.1625	0.61468		23.1258	0.336968
23.261	0.640822		23.2238	0.345366
23.3595	0.659572		23.3218	0.356137
23.458	0.675125		23.4198	0.371049
23.5565	0.683685		23.5178	0.387993
23.655	0.684463		23.6158	0.409719
23.7535	0.677156		23.7138	0.433809
23.852	0.671552		23.8118	0.460167
23.9505	0.656938		23.9098	0.488419
24.049	0.640079		24.0078	0.516628
24.1475	0.621837		24.1058	0.546696
24.246	0.606311		24.194	0.573196
24.3445	0.591996		24.292	0.600107
24.443	0.573689		24.39	0.622375
24.5415	0.554614		24.488	0.643731
24.64	0.539114		24.586	0.658542
24.7286	0.522212		24.684	0.670773
24.8271	0.506257		24.782	0.675156
24.9257	0.487495		24.88	0.676289
25.0241	0.471672		24.978	0.671085
25.1227	0.457129		25.076	0.662832
25.2212	0.442885		25.1838	0.649909
25.3196	0.432561		25.2818	0.632606
25.4182	0.421022		25.3798	0.615542
25.5166	0.41009		25.468	0.59553
25.6151	0.400006		25.566	0.576445
25.7137	0.393228		25.664	0.554974
25.8121	0.385387		25.762	0.534455
25.9107	0.375976		25.86	0.51171
26.0092	0.370569		25.958	0.489737
26.1076	0.36718		26.056	0.469435
26.2062	0.359003		26.154	0.452164
26.3046	0.355111		26.252	0.432035
26.4032	0.350127		26.35	0.418506
26.5017	0.346196		26.448	0.406073
26.6001	0.341757		26.546	0.394385
26.6987	0.338646		26.644	0.38305
26.7971	0.335347		26.742	0.37497
26.8956	0.332017		26.84	0.367312
26.9942	0.328029		26.938	0.359892
27.0926	0.327961		27.036	0.354183
27.1912	0.325293		27.134	0.348761
27.2897	0.31942		27.232	0.344496
27.3881	0.317493		27.33	0.339407
27.4867	0.318504		27.4182	0.337856
27.5851	0.316375		27.5162	0.333499
27.6837	0.313112		27.6142	0.331173
27.7822	0.312249		27.7122	0.326874
27.8806	0.310629		27.8102	0.325591
27.9792	0.310003		27.9082	0.322395
28.0776	0.309165		28.0062	0.321313
28.1761	0.309248		28.1042	0.318921
28.2648	0.309215		28.2022	0.318844
28.3633	0.310095		28.3002	0.317166
28.4618	0.311448		28.3982	0.317265
28.5603	0.313497		28.4962	0.315657
28.6588	0.312991		28.5942	0.316595
28.7573	0.314124		28.6922	0.313921
28.8558	0.316289		28.7902	0.312487
28.9543	0.317747		28.8882	0.312489
29.0528	0.318441		28.9862	0.311696
29.1513	0.320626		29.0842	0.310714
29.2498	0.321307		29.1822	0.310318
29.3483	0.323972		29.2802	0.31132
29.4468	0.324922		29.3684	0.310928
29.5453	0.324962		29.4664	0.311734
29.6438	0.325051		29.5644	0.31285
29.7423	0.324399		29.6624	0.313812
29.8408	0.32355		29.7604	0.315916
29.9393	0.325803		29.8584	0.318
30.0378	0.325299		29.9662	0.31922
30.1363	0.324087		30.0642	0.322684
30.2249	0.32728		30.1622	0.323954
30.3235	0.331879		30.2602	0.325757
30.4219	0.335048		30.3582	0.328112
30.5205	0.341184		30.4562	0.328923
30.619	0.352184		30.5542	0.33015
30.7174	0.365908		30.6522	0.331419
30.816	0.381417		30.7502	0.331593
30.9144	0.396755		30.8482	0.331922
31.013	0.412208		30.9364	0.332967
31.1115	0.42537		31.0344	0.332061
31.2099	0.438105		31.1324	0.333747
31.3085	0.447441		31.2304	0.333661
31.4069	0.453542		31.3284	0.335946
31.5054	0.455385		31.4264	0.339591
31.604	0.456624		31.5244	0.344193
31.7024	0.457545		31.6224	0.352385
31.801	0.455322		31.7204	0.365139
31.8995	0.451571		31.8184	0.376047
31.9979	0.448568		31.9164	0.393514
32.0964	0.444196		32.0144	0.411582
32.1949	0.441016		32.1124	0.429956
32.2934	0.435704		32.2104	0.445742
32.392	0.431206		32.3084	0.463204
32.4905	0.427233		32.4064	0.475636
32.5889	0.420751		32.5044	0.485726
32.6874	0.417363		32.6024	0.493617
32.7859	0.41527		32.7004	0.498441
32.8845	0.409869		32.7886	0.500632
32.983	0.404633		32.8866	0.499723
33.0814	0.403725		32.9846	0.499861
33.1799	0.400559		33.0826	0.494993
33.2784	0.395496		33.1806	0.489517
33.377	0.391699		33.2786	0.480696
33.4656	0.388814		33.3766	0.473645
33.5641	0.385838		33.4746	0.466557
33.6626	0.382906		33.5726	0.459014
33.7611	0.381338		33.6706	0.453497
33.8596	0.379265		33.7686	0.447606
33.9581	0.37768		33.8666	0.440582
34.0566	0.377174		33.9646	0.434834
34.1551	0.377468		34.0626	0.427376
34.2536	0.376856		34.1606	0.422803
34.3521	0.375811		34.2586	0.416696
34.4506	0.376406		34.3566	0.410212
34.5491	0.376968		34.4546	0.406712
34.6476	0.377351		34.5526	0.402843
34.7461	0.379144		34.6506	0.397823
34.8446	0.380613		34.7486	0.398445
34.9431	0.382656		34.8466	0.395405
35.0416	0.385415		34.9446	0.391776
35.1401	0.389066		35.0426	0.387838
35.2386	0.392638		35.1308	0.383808
35.3371	0.397884		35.2288	0.381244
35.4258	0.403695		35.3268	0.38242
35.5243	0.416005		35.4248	0.382745
35.6228	0.430883		35.5228	0.382132
35.7212	0.447893		35.6208	0.382356
35.8197	0.471812		35.7188	0.381428
35.9183	0.503438		35.8168	0.382191
36.0168	0.531403		35.9148	0.381005
36.1153	0.561212		36.0128	0.384476
36.2137	0.588681		36.1108	0.386807
36.3122	0.608209		36.2088	0.387642
36.4206	0.619726		36.3068	0.388549
36.5191	0.621827		36.4048	0.391756
36.6176	0.617925		36.5028	0.397077
36.7161	0.607864		36.6008	0.402585
36.8146	0.596556		36.6988	0.411573
36.9131	0.582797		36.7968	0.421806
37.0018	0.572013		36.8948	0.436176
37.1003	0.558846		36.9928	0.454773
37.1987	0.54834		37.0908	0.475873
37.2972	0.538948		37.179	0.501253
37.3957	0.532491		37.277	0.529032
37.4943	0.524895		37.375	0.554153
37.5928	0.520178		37.473	0.5788
37.6912	0.515095		37.571	0.599022
37.7897	0.512461		37.669	0.609524
37.8882	0.509896		37.767	0.612934
37.9868	0.505466		37.865	0.611452
38.0853	0.50202		37.963	0.60401
38.1838	0.499086		38.061	0.592212
38.2822	0.495574		38.159	0.579316
38.3807	0.49657		38.257	0.565327
38.4793	0.497677		38.355	0.552445
38.5778	0.49879		38.453	0.539057
38.6763	0.504222		38.551	0.527956
38.7747	0.511834		38.649	0.517321
38.8732	0.515122		38.747	0.508456
38.9619	0.515347		38.845	0.499058
39.0604	0.513587		38.943	0.491552
39.1589	0.508998		39.0312	0.483694
39.2574	0.502555		39.1292	0.476596
39.3559	0.493965		39.2272	0.471048
39.4544	0.486919		39.3252	0.466398
39.5529	0.478634		39.4232	0.460438
39.6514	0.471767		39.531	0.458963
39.7499	0.463468		39.629	0.45563
39.8484	0.458973		39.727	0.456049
39.9469	0.452623		39.825	0.456586
40.0454	0.448888		39.9132	0.456786
40.1439	0.44542		40.0112	0.460302
40.2424	0.442937		40.1092	0.462827
40.3409	0.437165		40.2072	0.464131
40.4394	0.438078		40.3052	0.466648
40.5379	0.435886		40.4032	0.464936
40.6364	0.437005		40.5012	0.458734
40.7349	0.437755		40.5992	0.454291
40.8334	0.439246		40.6972	0.450334
40.922	0.440861		40.7952	0.442363
41.0206	0.441711		40.8932	0.434095
41.1289	0.444205		40.9912	0.427012
41.2274	0.449195		41.0892	0.421951
41.3259	0.452876		41.1872	0.417768
41.4244	0.457763		41.2852	0.413791
41.5229	0.466872		41.3832	0.410291
41.6214	0.475609		41.4812	0.407413
41.7199	0.48331		41.5792	0.406041
41.8184	0.492317		41.6772	0.404564
41.9169	0.506447		41.7752	0.40329
42.0154	0.517834		41.8732	0.401732
42.1139	0.523803		41.9614	0.400511
42.2124	0.524364		42.0594	0.401774
42.3109	0.516201		42.1574	0.40276
42.4094	0.506923		42.2554	0.403592
42.5079	0.496816		42.3534	0.405982
42.5966	0.491058		42.4514	0.408281
42.6951	0.482408		42.5494	0.411418
42.7936	0.471359		42.6474	0.414028
42.892	0.461366		42.7454	0.418758
42.9905	0.453451		42.8434	0.425915
43.0891	0.446704		42.9414	0.430664
43.1876	0.439843		43.0394	0.440513
43.2861	0.434005		43.1374	0.45244
43.3845	0.430738		43.2354	0.460656
43.483	0.419715		43.3334	0.466905
43.5816	0.411069		43.4314	0.473965
43.6801	0.414821		43.5294	0.47719
43.7786	0.428039		43.6274	0.474087
43.877	0.435816		43.7254	0.468094
43.9755	0.448178		43.8234	0.459783
44.074	0.45218		43.9116	0.451114
44.1726	0.45491		44.0096	0.440792
44.2711	0.459746		44.1076	0.432558
44.3695	0.468247		44.2056	0.421896
44.468	0.475066		44.3134	0.414143
44.5567	0.479365		44.4114	0.405816
44.6552	0.483223		44.5094	0.400788
44.7537	0.485077		44.6074	0.395769
44.8522	0.484049		44.7054	0.389844
44.9507	0.480949		44.8034	0.385844
45.0492	0.474394		44.9014	0.384228
45.1477	0.467334		44.9994	0.382262
45.2462	0.460697		45.0974	0.382002
45.3447	0.450818		45.1954	0.382367
45.4432	0.443547		45.2934	0.386075
45.5417	0.435841		45.3914	0.388837
45.6402	0.430422		45.4894	0.393353
45.7387	0.426481		45.5776	0.399215
45.8372	0.421926		45.6756	0.405483
45.9357	0.417043		45.7736	0.411016
46.044	0.413532		45.8716	0.420668
46.1327	0.408791		45.9696	0.426285
46.2312	0.407537		46.0676	0.425902
46.3297	0.403683		46.1656	0.425983
46.4282	0.402724		46.2636	0.425909
46.5267	0.400375		46.3616	0.421667
46.6252	0.397792		46.4596	0.413898
46.7237	0.395296		46.5576	0.406328
46.8222	0.396051		46.6556	0.397835
46.9207	0.390644		46.7536	0.391389
47.0192	0.387246		46.8516	0.383551
47.1177	0.384449		46.9496	0.379004
47.2162	0.383721		47.0476	0.373855
47.3147	0.380816		47.1456	0.368986
47.4132	0.379314		47.2436	0.364128
47.5117	0.378206		47.3416	0.362168
47.6102	0.377029		47.4298	0.358565
47.7087	0.377495		47.5278	0.352952
47.8072	0.37638		47.6258	0.3513
47.9057	0.377509		47.7238	0.350642
48.0042	0.376236		47.8218	0.347389
48.0928	0.378795		47.9198	0.343762
48.1913	0.377685		48.0178	0.338907
48.2899	0.379215		48.1158	0.336248
48.3884	0.375985		48.2138	0.332143
48.4868	0.376552		48.3118	0.328556
48.5853	0.375167		48.4098	0.326237
48.6838	0.374512		48.5078	0.321532
48.7824	0.371889		48.6058	0.319111
48.8809	0.371294		48.7038	0.318786
48.9793	0.369671		48.8018	0.317124
49.0778	0.371853		48.8998	0.31598
49.1763	0.371869		48.9978	0.314812
49.2749	0.3774		49.0958	0.318944
49.3734	0.384297		49.1938	0.318951
49.4719	0.394651		49.2918	0.319557
49.5703	0.406932		49.3898	0.32047
49.6688	0.423112		49.4878	0.322327
49.7674	0.434524		49.5858	0.322921
49.8659	0.446427		49.6838	0.32312
49.9644	0.455259		49.7818	0.321621
50.053	0.458654		49.8798	0.320697
50.1515	0.457197		49.9778	0.319889
50.25	0.453327		50.066	0.318906
50.3485	0.448093		50.164	0.318145
50.447	0.441833		50.262	0.315733
50.5455	0.437131		50.36	0.315724
50.644	0.430822		50.458	0.320078
50.7425	0.425973		50.556	0.3257
50.841	0.421673		50.654	0.334505
50.9494	0.419485		50.752	0.346377
51.038	0.417277		50.85	0.361558
51.1365	0.416158		50.948	0.379104
51.235	0.413925		51.046	0.395144
51.3335	0.411132		51.144	0.408703
51.432	0.408685		51.242	0.419264
51.5305	0.407383		51.34	0.422463
51.629	0.405485		51.438	0.424883
51.7275	0.404502		51.536	0.422227
51.826	0.404181		51.634	0.414151
51.9245	0.404662		51.732	0.404251
52.023	0.404319		51.83	0.396143
52.1215	0.406676		51.928	0.388859
52.22	0.407262		52.0162	0.380627
52.3185	0.409037		52.1142	0.374678
52.417	0.411452		52.2122	0.369921
52.5155	0.410877		52.3102	0.36702
52.614	0.41027		52.4082	0.36396
52.7125	0.410215		52.5062	0.362602
52.811	0.410377		52.6042	0.360106
52.9095	0.410004		52.7022	0.358128
52.9982	0.41257		52.8002	0.356447
53.0966	0.417362		52.8982	0.354329
53.1951	0.426135		52.9962	0.35165
53.2936	0.436589		53.0942	0.348604
53.3922	0.449958		53.1922	0.347682
53.4907	0.464284		53.2902	0.348466
53.5891	0.476973		53.3882	0.349444
53.6876	0.485668		53.4862	0.351904
53.7861	0.491633		53.5842	0.353316
53.8847	0.492877		53.6822	0.35534
53.9832	0.490841		53.7802	0.35557
54.0817	0.485407		53.8782	0.354701
54.1801	0.479791		53.9762	0.356264
54.2786	0.472577		54.0742	0.354376
54.3772	0.466903		54.1722	0.354094
54.4757	0.461785		54.2702	0.3591
54.5742	0.456546		54.3682	0.365931
54.6726	0.452581		54.4662	0.374488
54.7711	0.449685		54.5642	0.388175
54.8697	0.448658		54.6622	0.406932
54.9583	0.447647		54.7602	0.425401
55.0568	0.446994		54.8582	0.442551
55.1553	0.445582		54.9562	0.457788
55.2538	0.448094		55.0542	0.468489
55.3523	0.445034		55.1522	0.473377
55.4508	0.447142		55.2404	0.472929
55.5493	0.449112		55.3384	0.46807
55.6478	0.451544		55.4364	0.459354
55.7561	0.45164		55.5344	0.449142
55.8546	0.454757		55.6324	0.438369
55.9532	0.457114		55.7304	0.42934
56.0517	0.461107		55.8284	0.420107
56.1501	0.468829		55.9264	0.411131
56.2486	0.476224		56.0244	0.405582
56.3471	0.486282		56.1224	0.401225
56.4457	0.495249		56.2204	0.397299
56.5343	0.504534		56.3184	0.394856
56.6328	0.510698		56.4164	0.39256
56.7313	0.51599		56.5144	0.391574
56.8298	0.517082		56.6124	0.391501
56.9283	0.518762		56.7104	0.392649
57.0268	0.515932		56.8084	0.394309
57.1253	0.514111		56.9064	0.39482
57.2238	0.510191		57.0044	0.396519
57.3223	0.505205		57.1024	0.401494
57.4208	0.499009		57.1906	0.402852
57.5193	0.49626		57.2886	0.406166
57.6178	0.492409		57.3866	0.412893
57.7163	0.491327		57.4846	0.425663
57.8148	0.490078		57.5826	0.43836
57.9133	0.490277		57.6806	0.453515
58.0118	0.491649		57.7786	0.468693
58.1103	0.494865		57.8766	0.482187
58.2088	0.494287		57.9746	0.492573
58.3073	0.500317		58.0726	0.499327
58.4058	0.505473		58.1706	0.501833
58.4945	0.512016		58.2686	0.501162
58.593	0.517732		58.3666	0.497145
58.6915	0.526309		58.4646	0.492702
58.7899	0.532524		58.5626	0.484954
58.8884	0.537522		58.6606	0.474674
58.987	0.542329		58.7586	0.464778
59.0855	0.543251		58.8566	0.45519
59.184	0.544232		58.9546	0.450218
59.2824	0.541811		59.0526	0.449611
59.3809	0.542773		59.1506	0.447103
59.4794	0.540832		59.2486	0.446988
59.578	0.541844		59.3466	0.448442
59.6765	0.539165		59.4446	0.450509
59.7749	0.541116		59.5426	0.45263
59.8734	0.541467		59.6406	0.45866
59.9719	0.542079		59.7386	0.46339
60.0705	0.54262		59.8366	0.475588
60.169	0.545285		59.9346	0.489561
60.2674	0.548078		60.0228	0.499206
60.3659	0.554349		60.1208	0.504048
60.4644	0.557488		60.2188	0.511792
60.563	0.563665		60.3168	0.516517
60.6615	0.565925		60.4148	0.515654
60.76	0.56796		60.5128	0.514454
60.8584	0.569464		60.6108	0.511943
60.9569	0.57177		60.7088	0.510536
61.0555	0.571108		60.8068	0.507371
61.154	0.57592		60.9048	0.506261
61.2525	0.57821		61.0028	0.502177
61.3509	0.579635		61.1008	0.500754
61.4494	0.579952		61.1988	0.49884
61.548	0.583964		61.2968	0.501319
61.6465	0.589682		61.3948	0.504153
61.745	0.595257		61.4928	0.506754
61.8434	0.600084		61.5908	0.512669
61.9419	0.604279		61.6888	0.521897
62.0404	0.610427		61.7868	0.527612
62.1291	0.611497		61.8848	0.533576
62.2276	0.614133		61.9828	0.534862
62.3261	0.617464		62.071	0.535443
62.4246	0.60659		62.169	0.534348
62.5231	0.604984		62.267	0.531826
62.6216	0.61595		62.365	0.529486
62.7201	0.619267		62.463	0.529753
62.8186	0.620395		62.561	0.527827
62.9171	0.623464		62.659	0.534588
63.0156	0.625203		62.757	0.541668
63.1141	0.626128		62.855	0.544707
63.2126	0.62714		62.953	0.54719
63.3111	0.625866		63.051	0.555385
63.4096	0.627102		63.149	0.560593
63.5081	0.628165		63.247	0.561552
63.6066	0.631193		63.345	0.561488
63.7051	0.635334		63.443	0.558096
63.8036	0.637175		63.5508	0.559926
63.9021	0.636054		63.639	0.559836
63.9907	0.640442		63.737	0.561877
64.0893	0.643536		63.835	0.562186
64.1877	0.643181		63.933	0.570396
64.2862	0.642693		64.031	0.576327
64.3847	0.645887		64.129	0.583396
64.4832	0.647968		64.227	0.584736
64.5817	0.648471		64.325	0.58436
64.6803	0.650203		64.423	0.584288
64.7788	0.64777		64.521	0.584489
64.8773	0.651568		64.619	0.583979
64.9758	0.65363		64.717	0.587972
65.0743	0.654752		64.815	0.589842
65.1727	0.654164		64.913	0.594297
65.2712	0.655288		65.011	0.597153
65.3697	0.655995		65.109	0.599749
65.4682	0.658972		65.207	0.601182
65.5667	0.65875		65.305	0.601305
65.6653	0.657026		65.403	0.600034
65.7638	0.656385		65.501	0.606638
65.8623	0.654658		65.5892	0.609661
65.9608	0.654426		65.6872	0.607726
66.0593	0.654389		65.7852	0.608944
66.1577	0.653446		65.8832	0.612039
66.2562	0.653508		65.9812	0.613729
66.3547	0.651819		66.0792	0.615382
66.4532	0.650765		66.1772	0.616545
66.5517	0.649622		66.2752	0.617786
66.6502	0.642644		66.3732	0.61969
66.7488	0.638816		66.4712	0.618485
66.8473	0.642618		66.5692	0.621947
66.9359	0.644346		66.6672	0.621763
67.0344	0.635911		66.7652	0.625418
67.1329	0.629926		66.8632	0.626148
67.2314	0.627033		66.9612	0.628804
67.3299	0.623194		67.0592	0.629362
67.4284	0.615431		67.1572	0.631729
67.5269	0.608642		67.2552	0.634358
67.6254	0.604178		67.3532	0.636386
67.7239	0.602294		67.4512	0.636545
67.8224	0.599163		67.5394	0.63672
67.9209	0.596302		67.6374	0.635775
68.0194	0.590843		67.7354	0.636886
68.1179	0.586314		67.8334	0.636038
68.2164	0.582083		67.9314	0.634236
68.3149	0.577705		68.0294	0.633816
68.4134	0.574935		68.1274	0.632483
68.5119	0.569246		68.2254	0.631301
68.6104	0.563722		68.3234	0.632016
68.7089	0.557372		68.4214	0.629659
68.7976	0.552038		68.5194	0.623865
68.8961	0.546296		68.6174	0.622624
68.9946	0.54326		68.7154	0.621173
69.0931	0.53828		68.8134	0.617631
69.1916	0.53045		68.9114	0.613083
69.29	0.521643		69.0094	0.608404
69.3885	0.516347		69.1074	0.60437
69.487	0.507547		69.2054	0.600343
69.5855	0.503884		69.3034	0.596135
69.684	0.497304		69.4014	0.591634
69.7826	0.493068		69.4994	0.586583
69.8811	0.4851		69.5974	0.581661
69.9796	0.479757		69.6954	0.576268
70.0781	0.474784		69.7836	0.570616
70.1766	0.467967		69.8816	0.563462
70.275	0.461615		69.9796	0.556836
70.3735	0.453394		70.0776	0.550845
70.472	0.445812		70.1756	0.545029
70.5705	0.437306		70.2736	0.537134
70.669	0.430801		70.3716	0.529464
70.7675	0.423297		70.4696	0.526835
70.8661	0.41811		70.5676	0.523192
70.9646	0.411635		70.6656	0.516838
71.0631	0.407846		70.7636	0.509441
71.1616	0.402878		70.8616	0.502897
71.2601	0.396865		70.9596	0.495792
71.3585	0.391726		71.0576	0.491164
71.457	0.387287		71.1556	0.486417
71.5555	0.382736		71.2536	0.479796
71.654	0.378688		71.3516	0.47247
71.7427	0.375039		71.4496	0.466414
71.8412	0.372262		71.5476	0.461011
71.9397	0.367693		71.6456	0.455187
72.0382	0.363505		71.7436	0.448861
72.1367	0.360052		71.8318	0.443171
72.2352	0.355789		71.9298	0.437959
72.3337	0.35043		72.0278	0.432711
72.4322	0.348753		72.1258	0.428451
72.5307	0.347027		72.2238	0.42373
72.6292	0.342725		72.3218	0.419624
72.7277	0.340381		72.4198	0.415513
72.8262	0.338647		72.5178	0.411708
72.9247	0.336989		72.6158	0.407262
73.0232	0.333871		72.7138	0.402324
73.1217	0.331568		72.8118	0.39761
73.2202	0.329272		72.9098	0.393539
73.3187	0.327338		73.0078	0.389769
73.4172	0.325184		73.1058	0.384736
73.5157	0.323527		73.2038	0.381323
73.6142	0.321837		73.3018	0.377667
73.7028	0.320122		73.3998	0.375787
73.8013	0.318517		73.4978	0.372465
73.8999	0.317719		73.5958	0.369037
73.9984	0.315921		73.6938	0.366015
74.0969	0.313924		73.7918	0.362779
74.1954	0.310807		73.8898	0.360966
74.2939	0.311543		73.9878	0.359413
74.3923	0.30981		74.0858	0.356438
74.4908	0.306803		74.1838	0.35319
74.5893	0.30981		74.2818	0.350933
			74.37	0.349006
			74.468	0.346195
			74.566	0.343347
			74.664	0.340415
			74.762	0.338102
			74.86	0.335774
			74.958	0.334482
			75.056	0.333123
			75.154	0.331831
			75.252	0.33028
			75.35	0.328606
			75.448	0.326767
			75.546	0.324492
			75.644	0.32226
			75.742	0.320205
			75.84	0.318566
			75.938	0.318134
			77.9862	0.318566

## Sheet: Figure S4b-e
Actinomycin D on Pcolce
Figure S4b
The values below represent the Relative Expression relative to t=0
	Control						Tent5a WT						Tent5a M1
	1	2	3	4	5	6	1	2	3	4	5	6	1	2	3	4	5	6
0	1.16272	1.18715	1.02633	0.857079	0.89969	0.915416	1.08298	0.846745	0.965936	0.949342	1.13682	1.04608	1.42158	1.17487	0.854114	0.756546	1.00521	0.921784
4	1.10382	0.720715	0.730775	1.07363	1.11149	0.756546	0.923382	1.07177	1.17691	1.06069	1.20581	1.13288	1.18715	1.15869	1.19956	1.46662	1.18304	1.29459
8	0.918594	1.11922	1.01924	0.937896	0.71326	1.00521	1.18921	1.15669	1.15269	1.04972	1.07923	1.30134	0.746131	0.924984	0.514948	0.587435	0.735858	0.674785
16	0.346878	0.316988	0.263797	0.34329	0.340919	0.248704	0.692555	0.407536	0.568408	0.624165	0.554785	0.626332	0.350503	0.346878	0.408243	0.430027	0.315891	0.362864
24	0.339739	0.227273	0.101005	0.337393	0.333903	0.345678	0.550953	0.389582	0.517632	0.49827	0.45376	0.37501	0.25393	0.21576	0.286677	0.329306	0.219532	0.349291
Actinomycin D on Rps4x
Figure S4c
The values below represent the Relative Expression relative to t=0
	Control						Tent5a WT						Tent5a M1
	1	2	3	4	5	6	1	2	3	4	5	6	1	2	3	4	5	6
0	1.20999	1.14076	1.00696	0.82645	0.917004	0.949342	1.11729	0.917004	0.946058	0.923382	1.18099	0.946058	1.37793	1.00173	0.733312	0.791412	1.05519	1.18304
4	1.17691	0.867539	0.815072	1.20581	1.32869	1.14076	1.06807	1.36604	1.35191	1.24833	1.49485	1.43396	1.27677	1.26795	1.2079	1.46155	1.11535	1.0087
8	1.20164	1.20999	1.27456	1.34257	0.898132	1.21841	1.45397	1.18921	1.16473	1.19334	1.69937	1.64718	0.860055	0.94442	0.663193	0.679479	0.799683	0.723217
16	0.639493	0.543367	0.32197	0.45219	0.501736	0.315344	0.48971	0.367292	0.486327	0.572362	0.477973	0.556711	0.352941	0.352941	0.418268	0.446738	0.384885	0.449845
24	0.420448	0.269807	0.184923	0.366021	0.357249	0.346277	0.445964	0.397768	0.332171	0.257028	0.314253	0.25	0.176471	0.176471	0.207689	0.283712	0.165225	0.224923
Actinomycin D on Memo1
Figure S4d
The values below represent the Relative Expression relative to t=0
	Control						Tent5a WT						Tent5a M1
	1	2	3	4	5	6	1	2	3	4	5	6	1	2	3	4	5	6
0	1.06069	1.1607	1.01045	0.946058	0.904379	0.939523	1.19127	0.86304	0.89969	0.909093	1.25919	0.94442	1.32715	1.15936	0.878633	0.845768	1.01279	0.863539
4	0.659754	0.496546	0.50874	0.664343	0.757858	0.560583	0.549999	0.620929	0.68658	0.645058	0.725728	0.696164	0.703847	0.701412	0.71615	0.83702	0.677519	0.701412
8	0.624165	0.671286	0.594604	0.615572	0.512278	0.622006	0.610262	0.551908	0.533108	0.492263	0.575345	0.658612	0.422884	0.526072	0.339936	0.365599	0.461158	0.419963
16	0.257028	0.220676	0.178624	0.259715	0.280292	0.193446	0.233663	0.176471	0.218015	0.258368	0.189793	0.253051	0.230579	0.228986	0.261219	0.255843	0.215885	0.232183
24	0.183646	0.149685	0.0833312	0.185565	0.188809	0.194117	0.152565	0.1197	0.149426	0.114427	0.130534	0.10493	0.129259	0.121021	0.145928	0.16532	0.135685	0.153184
Actinomycin D on Cep55
Figure S4e
The values below represent the Relative Expression relative to t=0
	Control						Tent5a WT						Tent5a M1
	1	2	3	4	5	6	1	2	3	4	5	6	1	2	3	4	5	6
0	1.19679	1.17623	0.935732	0.846256	0.93898	0.955393	1.06069	0.955945	0.96929	0.942785	1.28343	0.840896	1.57826	1.10063	0.819794	0.884745	0.884745	0.897095
4	0.373497	0.259565	0.243867	0.429035	0.418752	0.289005	0.319746	0.348686	0.406126	0.326465	0.386891	0.349896	0.428787	0.437797	0.419963	0.461158	0.398688	0.356836
8	0.306544	0.426071	0.432019	0.43805	0.298162	0.400304	0.407536	0.37501	0.327598	0.336808	0.406126	0.423373	0.29287	0.267634	0.199344	0.191888	0.287839	0.263036
16	0.17244	0.16599	0.0871211	0.164843	0.202946	0.120672	0.152301	0.0994421	0.142595	0.189465	0.0577114	0.144586	0.121021	0.11977	0.139984	0.147966	0.118531	0.131518
24	0.14202	0.109893	0.0578783	0.118599	0.131139	0.127112	0.102949	0.091823	0.107321	0.075363	0.076415	0.059954	0.0704788	0.0685516	0.0864694	0.101414	0.0835239	0.0913997
