# Supplementary material for: Polyadenylation of insulin mRNA by Tent5a regulates pancreatic beta cells
Source: Nat Commun. 2026 May 20;17:7295. doi: 10.1038/s41467-026-72905-8 (PMC13402609; doi:10.1038/s41467-026-72905-8)
Supplement: Supplementary file 9 — Source Data [file 41467_2026_72905_MOESM9_ESM.zip › Figure S5 Source Data.xlsx]

## Sheet: Figure S5a-c 
Figure S5
Secreted Insulin in Ins1E cells
Figure S5a
The values below represent Secreted insulin as pg/cell
	Control								Tent5a WT
3.3 mM	0.00946323	0.00951915	0.0098228	0.00998461	0.00850376	0.00875845	0.0143629	0.0147058	0.0181438	0.0168665	0.0178476	0.0160816	0.0103679	0.0113291	0.0104616	0.00920073
16.7 mM	0.0151836	0.0177826	0.0152473	0.015815	0.0160115	0.0164367	0.0237621	0.0254708	0.0403255	0.0327834	0.027269	0.0280305	0.0270005	0.0293382	0.0275098	0.0301672
Glucose sensitivity of INS promoter via Luciferase Assay
Figure S5b
The values below represent the ratio of Luciferase to Renilla luminescence
1 mM	11 mM	25 mM
0.0624423	0.0997217	0.205169
0.0583371	0.115364	0.223122
0.0744639	0.14206	0.137539
0.0490994	0.146742	0.144157
	0.173083
	0.149548
	0.150264
	0.113108
Fold Change in Luciferase to Renilla Ratio with Tent5a WT expression
Figure S5c
The values below represent the fold chagne in the Luciferase to Renilla Ratio with Tent5a WT over-expression
Control	Tent5a WT
0.667832	1.41155
0.603412	0.916689
1.07316	1.20406
1.35667	1.16813
1.2044	1.60018
0.916336	0.842646
1.17073	1.00948
1.00746	0.811426

## Sheet: Figures S5e-g
Image analysis of hIsMTs
Figure S5e, S5f, S5g
The following parameters are derived from image analyses of AAV-GFP transduced hIsMTs
S5e		S5f			S5g
DAPI positive cells		beta cell fraction	alpha cell fraction		GFP-positive beta	GFP-positive alpha
2051		49.0005	44.8562		95.8209	99.2391
2088		55.795	40.7088		96.7382	97.0588
2051		49.4881	47.489		99.3103	98.768
1914		48.3804	47.0219		97.7322	97.7778
1954		53.48	42.9376		95.311	97.6162
1987		53.0448	44.6402		94.9715	98.5344
1878		51.1715	45.4207		92.6119	93.7866
1862		51.1815	45.3276		98.7408	99.5261

## Sheet: Figures S5h-l
Transcriptional regulation in hIsMTs
Figure S5h
The values below represent the relative expression of transcripts vs. 36B4
	5.5 mM STD			11 mM GTX
TENT5A	0.976032	0.895025	1.14472	1.00347	1.01045	1.09051
TENT5C	1.04972	1.14076	0.835088	0.926588	0.939523	0.96929
INS	1.10957	1.17691	0.765779	0.752623	1.01748	0.933033
Secreted insulin from hIsMTs in 11 mM Glucotoxic condition
Figure S5i
The values below represent secreted insulin in pg/hIsMT
	AAV-GFP							AAV-TENT5A
3.3 mM	58.5959	76.8359	105.009	117.311	76.731	146.121	94.974	164.01	90.5287	126.973	83.8596	94.2845	183.366	101.768
16.7 mM	324.473	432.726	262.642	457.768	295.496	351.709	279.603	547.823	317.682	319.638	461.919	318.228	492.797	371.817
Secreted insulin from hIsMTs in 5.5 mM Standard condition
Figure S5j
The values below represent secreted insulin in pg/hIsMT
	AAV-GFP							AAV-TENT5A
3.3 mM	11.794	15.4	9.31678	15.3504	9.56389	12.1041	13.9543	10.8297	7.95823	12.0289	14.032	12.6327	11.2353	10.5809
16.7 mM	1010.61	802.588	1159.71	928.814	1234.89	1244.88	889.32	1227.79	1187.28	1136.39	743.135	998.254	786.363	890.645
Secreted insulin in Ins1E WT and Tent5aKO cells
Figure S5l
The values below represent secreted insulin in pg/cell
	Wild Type								Tent5aKO
3.3 mM	0.0157639	0.0162912	0.0161803	0.0128242	0.0127699	0.0120946	0.0139783	0.0163023	0.00540443	0.00790816	0.00688255	0.00606302	0.00496111	0.00685598	0.00668404	0.00769017
16.7 mM	0.0455229	0.0450582	0.0396895	0.0331298	0.0313385	0.0336306	0.0371906	0.044391	0.0373928	0.0324621	0.028102	0.0273415	0.0333918	0.032188	0.0362935
