# Supplementary material for: Polyadenylation of insulin mRNA by Tent5a regulates pancreatic beta cells
Source: Nat Commun. 2026 May 20;17:7295. doi: 10.1038/s41467-026-72905-8 (PMC13402609; doi:10.1038/s41467-026-72905-8)
Supplement: Supplementary file 9 — Source Data [file 41467_2026_72905_MOESM9_ESM.zip › Figure S6 Source Data.xlsx]

## Sheet: Figure S6a
qPCR Validation of RNAseq hits
Figure S6a
The values below represent the Relative Expression of transcripts vs Tbp
	Control				Tent5a WT
Gene	1	2	3	4	1	2	3	4
Sdf2l1	0.937896	0.974342	1.01572	1.07736	3.15469	3.1005	3.01571	3.07908
Hsp90b1	1.04608	0.989657	1.01045	0.955945	2.07772	1.7411	1.91189	1.77769
Pdia6	0.953464	1.04337	1.02901	0.976878	1.65433	2.05801	1.91355	1.80406
Pdia4	0.967612	1.00173	0.977725	1.05519	2.11038	1.50786	1.80563	1.8693
Dnajc3	1.05154	1.01572	0.987943	0.947698	1.60492	2.03144	1.66152	1.78077
Creb3l1	0.981119	1.00521	0.984525	1.0299	1.67888	1.71416	1.63297	1.44143
Clar	0.960096	1.02901	1.01133	1.00087	1.54891	1.82925	1.61468	1.65433
Maged1	0.923382	1.07177	1.05336	0.959264	1.68763	1.65864	1.6529	1.59107
Ndufb8	1.00087	0.953464	1.00783	1.03976	1.70675	1.76694	1.49615	1.42035
Abcc8	0.993093	1.04972	0.972655	0.986233	1.51047	1.72907	1.51572	1.45397
Gpx4	1.00434	1.0219	0.976878	0.997404	1.54355	1.61468	1.50655	1.44518
Eif3c	1.00434	0.983673	1.01484	0.997404	1.59245	1.51178	1.53821	1.4352
Ndufb2	0.975186	1.02722	0.992232	1.00608	1.55698	1.6572	1.47299	1.33677
Tma7	1.06345	0.9651	1.03796	0.938709	1.36014	1.43769	1.59521	1.55698
Psmb5	1.02278	0.967612	1.0122	0.998269	1.47172	1.43147	1.4871	1.53954
Maged2	0.981969	1.12408	0.932225	0.971813	1.53023	1.56238	1.39354	1.44268
Atp51b	1.00434	0.987088	0.963429	1.04699	1.52758	1.55428	1.40566	1.36722
Snd1	0.957603	0.994815	1.03706	1.0122	1.34957	1.44643	1.41667	1.40688
Rpl5	0.961761	0.935461	1.08204	1.02722	1.42776	1.55159	1.36014	1.27788
Rpl13	0.972655	1.01748	1	1.01045	1.41421	1.51572	1.27899	1.32409
Ndufa11	1.05702	0.982821	0.986233	0.976032	1.38032	1.59107	1.29684	1.25701
Nomo1	0.956774	1.04337	0.973498	1.02901	1.44018	1.21947	1.42035	1.35778
Fau	1.0166	0.995677	0.975186	1.01308	1.39354	1.57871	1.23863	1.11246
Mrpl37	0.928195	1.08862	1.01572	0.974342	1.3449	1.39716	1.25484	1.20372
Rpl10	1.06161	0.937084	0.97013	1.03616	1.40566	1.31153	1.2237	1.24941
Rpl32	1.02013	0.922583	0.999134	1.06345	1.30926	1.44769	1.16777	1.05245
Atp5mc1	0.989657	1.02101	1.01045	0.97942	1.31951	1.30134	1.13288	1.06807
Erlec1	1.03526	1.00347	0.965936	0.99654	1.06807	1.11342	1.24401	1.21841
Atp5f1a	0.966774	1.02544	0.980269	1.02901	1.27567	1.12603	1.05427	1.00434
Rps2	0.878887	1.02722	1.04156	1.06345	1.16777	1.1477	0.975186	1.0026
Ndufa8	0.99654	0.99654	1.01748	0.989657	1.06807	1.11342	1.01045	0.904379
Adcy6	0.919391	1.08956	1.0026	0.995677	0.680068	0.736496	0.786626	0.765116
Pabpc4	0.929805	1.09051	1.02101	0.965936	0.812252	0.867539	0.96929	0.936272

## Sheet: Figures S6d,e
Poly(A) Tail length averages for Pdia4
Figure S6d
Poly(A) tail length (nct)	1	2	3
Control	127.85	133.827	133.08
Tent5a WT	135.831	129.846	123.723
Poly(A) Tail length averages for Pdia6
Figure S6e
Poly(A) tail length (nct)	1	2	3
Control	122.108	132.281	129.568
Tent5a WT	136.291	130.54	121.014

## Sheet: Figure S6f
H-89 Treatment qPCR
Figure S6f
The values below represent the Relative Expression of transcripts vs Tbp
	DMSO - Control						DMSO - Tent5a WT						H-89 - Control						H-89 - Tent5a WT
	1	2	3	4	5	6	1	2	3	4	5	6	1	2	3	4	5	6	1	2	3	4	5
Pdia4	0.894508	1.05641	0.916475	1.10127	1.04548	1.00289	2.00578	1.77666	1.97133	1.57917	1.83295	2.01974	0.464634	0.56808	0.459828	0.68976	0.49626	0.492832	0.786853	0.781418	0.741833	0.786853	0.94224
Pdia6	0.796456	1.13813	0.950439	0.973779	1.15003	1.03646	2.10916	1.86176	2.19872	1.68958	1.99538	1.96791	0.653685	0.715323	0.688566	1.04367	0.737987	0.669737	0.97716	0.99424	0.99424	1.01162	1.46071
Hspa5	0.989085	0.897614	1.07487	0.992519	1.08988	0.96873	1.87796	1.72808	1.99193	1.74614	2.04793	1.87146	0.370917	0.411558	0.302324	0.590155	0.322902	0.373497	0.467866	0.625971	0.641342	0.586079	0.831718
Sdf2l1	0.89606	0.997692	1.01513	1.02574	1.09177	0.983957	2.46514	2.39773	2.75426	2.18354	2.40605	2.11648	0.561231	0.597358	0.5328	0.807574	0.62057	0.575013	0.850667	0.953739	0.85362	0.836053	1.04367

## Sheet: Figure S6h
ER as a Percentage of Cytoplasm
Figure S6h
Control	Tent5a WT
46.3719	58.5299
51.9639	59.8589
52.4858	67.3575
53.2125	66.0791
42.1834	48.942
52.8004	61.675
63.1365	61.1382
54.0079	61.1382
32.6956	58.4354
46.1895	64.1172
55.1946	56.2953
51.266	43.0603
47.1251	46.9441
36.9836	55.8244
38.755	48.5553
46.2965	51.4838
47.6808	55.0269
40.8741	45.3039
50.8965	58.572
50.4077	57.7702
52.2187	63.4146
57.362	59.3837
53.2137	57.2012
49.6407	63.0804
35.9275	63.5618
43.4644	57.3935
42.0147	62.9882
24.1411	54.064
	53.5521

## Sheet: Figure S6i
Ddit3 FPKM levels
Figure S6i
Control	Tent5a WT	Tent5a M1
18.0531	18.1193	67.7083
17.4839	20.0052	71.6611
16.7033	18.9445	49.8431

## Sheet: Figure S6k
Densitometry for ph-Eif2alpha
Figure S6k
The values below represent the Fold change in antigen vs gamma-tubulin AUC values
Control	Tent5a WT	Tent5a M1
0.835276	1.48634	0.980727
0.862575	1.16957	0.782139
1.30215	1.0593	0.571012
1.00291	1.13012	1.59762
0.867152	1.28947	1.58232
1.12994	1.5887	1.39683
