# Supplementary material for: Polyadenylation of insulin mRNA by Tent5a regulates pancreatic beta cells
Source: Nat Commun. 2026 May 20;17:7295. doi: 10.1038/s41467-026-72905-8 (PMC13402609; doi:10.1038/s41467-026-72905-8)
Supplement: Supplementary file 9 — Source Data [file 41467_2026_72905_MOESM9_ESM.zip › Figure S7 Source Data.xlsx]

## Sheet: Figure S7a
Venn Diagram of significant genes between Tent5a WT and Tent5a M1
Figure S7a
(Red)		(Blue)		(mixed)
Tent5a WT Only:		Tent5a M1 Only:		Tent5a WT And Tent5a M1
Aldh18a1		Tmpo		Fndc3b
Hspa5		Micos13		Tent5a
Rpl32		Slc25a53		Gnao1
Park7		Sept9		Uqcrc2
Rpl30		Pbld		Rtcb
Snd1		Dek		Slc25a1
Actb		Sfxn3		Gpd2
Rpl23a		Timm50		Ndufa4
Rpl11		Cdipt		Tuba4a
Pdia6				Slc25a5
Ddx5				Rps3
Prph				Slc25a3
Rpl23				Slc25a11
Mcm3				Mtch2
Myl6				Myo1b
Rpl17				Ina
Rps13				Tufm
Trim28				Slc25a4
Rpl27a				Arf4
Myh10				Caprin1
Hsp90b1				Ddx1
Ap2m1				Slc25a10
Gars				Bdh1
Hadhb				Atp2a2
Rpl36				Tubb2a
Rps9				Cct2
Rps8				Arf5
Rpl10				Eif4a3
Hdlbp				Tubb4b
Tpm4				Mcm5
Dstn				Larp1
Rpl18a				Nudt11
Hnrnpf				Atp5f1b
Rps5				Tuba1c
Fasn				Gnas
Myef2				Pcbp1
Mybbp1a				Pklr
Rps24				Sec61b
Myl12b				Fxr2
Rpl14				Tubb5
Prdx1				Slc25a13
Rpl31				Rps20
Rpl26				Rps12
Rpl38				Hspd1
Rps28				Aacs
Ptbp1				Eef1a1
Hsp90ab1				Slc2a2
Rps15				Upf1
Rps7				Gapdh
Rpl7				Vdac3
Pdia3				Dnajb11
Sec61a1				Dpm1
Pgam5				Rps15a
Rps19				Pkm
Rpl9				Nono
Rps3a				Idh2
Rps3a				Rab15
				Atp5f1a
				Hadha
				Rpsa
				Cfl1
				Atp2a3
				Rps14
				Camk2b
				Copa
				Ybx1
				Hsd17b10
				Rps16
				Rpn1
				Atp5f1c
				Rps2
				Atp5mk
				Ewsr1
				Ran
				Mcm7
				Rpl12
				Rps27l
				Alyref
				Eif4a1
				Atp5po
				Slc25a12
				Eef2
				Ddx3x
				Preb
				Sfpq
				Dnaja2
				Pcbp2
				Gnb1
				Tcp1
				Uqcrq
				Immt
				Rack1
				Atxn2l
				Farsa
				Erlin2
				Pabpc1
				Cct7
				Vdac2
				G3bp1

## Sheet: Figure S7b
Subcellular Localization of IP targets
Figure S7b
ER only	Mito Only:	Cytoplasm only:	Nucleus Only:	ER and Mito:		Ribosome and Cytoplasm:		Ribosome, Nucleus, Cytoplasm:
Fndc3b	Uqcrc2	Tuba4a	Mcm5	Hadhb		Rps20		Eif4a3
Atp2a2	Slc25a1	Ina	Nono			Rpl32		Eef1a1
Sec61b	Gpd2	Caprin1	Ewsr1			Rpsa		Gapdh
Dnajb11	Ndufa4	Cct2	Mcm7	ER and Cytoplasm:		Rpl30		Rps15a
Dpm1	Slc25a5	Arf5	Ddx5	Hspa5		Rpl12		Rps14
Atp2a3	Slc25a3	Larp1	Mcm3			Rpl23		Rps16
Camk2b	Slc25a11	Tuba1c	Trim28	Nucleus and Ribosome:		Eif4a1		Rpl23a
Rpn1	Mtch2	Pcbp1	Hnrnpf	Rps12		Rpl17		Rpl11
Pdia6	Tufm	Pklr	Ptbp1	Rps27l		Rpl27a		Rps2
Hsp90b1	Slc25a4	Fxr2				Gars		Eef2
Dnaja2	Aldh18a1	Tubb5		Mito and Ribosome:		Rpl36		Rps13
Erlin2	Slc25a10	Aacs		Rps3		Rpl10		Rps9
Pdia3	Bdh1	Upf1				Rpl18a		Rps8
Sec61a1	Atp5f1b	Park7				Farsa		Rps5
	Slc25a13	Cfl1				Rpl14		Rack1
	Hspd1	Copa				Rpl31		Rps24
	Vdac3	Prph				Rpl26		Rps7
	Idh2	Gnb1				Rpl38		Rps3a
	Hadha	Dstn				Rps28
	Hsd17b10	Tcp1				Rps15
	Atp5f1c	Atxn2l				Rpl7
	Atp5mk	Fasn				Rps19
	Atp5po	Prdx1				Rpl9
	Slc25a12	Cct7
	Uqcrq	G3bp1
	Immt
	Vdac2
	Pgam5

## Sheet: Figure S7c
FEMP Sensor (ER-Mitochondria Proximity)
Figure S7c
The values represent the Basal FRET Efficiency (Ratio)
Uninduced	WT	M1
0.429729	0.297698	0.32197
0.311282	0.434445	0.353035
0.42727	0.394972	0.300449
0.376113	0.438671	0.36156
0.31984	0.44381	0.548569
0.357766	0.448724	0.425928
0.417356	0.484694	0.509033
0.367568	0.341286	0.409468
0.320072	0.36823	0.469525
0.433823	0.37897	0.422178
0.474544	0.292398	0.474965
0.335421	0.231218	0.29063
0.44506	0.298707	0.336067
0.309013	0.509575	0.541711
0.425049	0.410568	0.464902
0.321507	0.552533	0.38574
0.324148	0.306727	0.514029
0.404482	0.433435	0.368481
0.348546	0.384513	0.426177
0.283426	0.344931	0.527823
0.373419	0.332501	0.284233
0.321327	0.451157	0.259581
0.437745	0.452883	0.456737
0.492266	0.305242	0.398534
0.501041	0.508353	0.339778
0.390758	0.441486	0.47492
0.46289	0.348708	0.308338
0.419342	0.334903	0.361129
0.301796	0.392303	0.447147
0.392966	0.29
0.412402	0.298537
0.313597	0.491409
0.430546	0.568882
0.445549	0.450741
0.466589	0.448718
0.32253	0.428545
0.36437	0.377617
0.500428	0.602953
0.473328	0.531406
0.361486	0.298608
0.439544	0.347888
0.480022	0.297102
0.293951	0.404661
0.324919	0.291695
0.343025	0.445854
0.347256	0.474364
0.28276	0.271986
0.307856	0.472479
0.349682	0.344
0.398625	0.341539
0.300779	0.376154
0.516353	0.376112
0.445129	0.533531
0.368264	0.378954
0.283572	0.428966
0.323567	0.50813
0.607487	0.333865
0.558281	0.389899
0.203213
0.600748
0.199919
0.378878
0.383021
0.512165
0.637482
0.521464

## Sheet: Figure 7e
Line Plots for HA-tag and ER
Figure S7e
Scrambled				siFndc3a				siFndc3b				siFndc3a/b
Distance	ER	HA		Distance	ER	HA		Distance	ER	HA		Distance	ER	HA
0	0	0.19401		0	0.324959	0.183131		0	0.357272	0.0834752		0	0.0705293	0.12001
0.0901876	0.0135614	0.175551		0.0901876	0.274515	0.139005		0.0901876	0.426943	0.056004		0.0901876	0.102495	0.089599
0.180375	0.059533	0.188469		0.180375	0.27026	0.136082		0.180375	0.444182	0.080379		0.180375	0.103756	0.0594026
0.270563	0.167011	0.26163		0.270563	0.318646	0.151321		0.270563	0.342002	0.119911		0.270563	0.0991672	0.0731348
0.36075	0.31433	0.345322		0.36075	0.375104	0.229749		0.36075	0.257786	0.129296		0.36075	0.101452	0.114739
0.450938	0.421868	0.295782		0.450938	0.427285	0.415318		0.450938	0.251479	0.0931174		0.450938	0.112413	0.167922
0.541126	0.493107	0.21849		0.541126	0.534607	0.529888		0.541126	0.297534	0.0492803		0.541126	0.123919	0.259661
0.631313	0.59533	0.206945		0.631313	0.569068	0.533853		0.631313	0.392458	0.0360746		0.631313	0.131364	0.339778
0.721501	0.680158	0.230809		0.721501	0.460636	0.452952		0.721501	0.415676	0.0856703		0.721501	0.126643	0.449652
0.811688	0.669263	0.264986		0.811688	0.340644	0.30351		0.811688	0.481049	0.138091		0.811688	0.12252	0.709339
0.901876	0.690687	0.311008		0.901876	0.215439	0.272733		0.901876	0.673298	0.146308		0.901876	0.127068	0.810553
0.992063	0.715359	0.425523		0.992063	0.121542	0.431507		0.992063	0.82573	0.168854		0.992063	0.1253	0.690604
1.08225	0.65099	0.506789		1.08225	0.0757173	0.549357		1.08225	0.848366	0.266461		1.08225	0.106638	0.54887
1.17244	0.662655	0.40318		1.17244	0.0869843	0.479904		1.17244	0.808075	0.515337		1.17244	0.0971758	0.529594
1.26263	0.803822	0.291493		1.26263	0.119719	0.349426		1.26263	0.788194	0.763494		1.26263	0.091024	0.606667
1.35281	0.961888	0.373064		1.35281	0.131137	0.243811		1.35281	0.855564	0.928388		1.35281	0.0781372	0.581046
1.443	1	0.551434		1.443	0.104904	0.178337		1.443	0.891122	1		1.443	0.0812891	0.404332
1.53319	0.806216	0.609895		1.53319	0.0740159	0.161723		1.53319	0.727936	0.830474		1.53319	0.102655	0.387234
1.62338	0.575733	0.568449		1.62338	0.0474194	0.21552		1.62338	0.518235	0.589639		1.62338	0.132566	0.543683
1.71356	0.538417	0.504005		1.71356	0.0479772	0.264669		1.71356	0.385168	0.337806		1.71356	0.257895	0.660015
1.80375	0.561608	0.432308		1.80375	0.100307	0.22247		1.80375	0.273296	0.181892		1.80375	0.456231	0.732006
1.89394	0.473893	0.363145		1.89394	0.141178	0.151314		1.89394	0.201092	0.180634		1.89394	0.611518	0.791495
1.98413	0.411824	0.274561		1.98413	0.165705	0.0912171		1.98413	0.215986	0.211367		1.98413	0.598111	0.732425
2.07431	0.476606	0.227187		2.07431	0.204137	0.112586		2.07431	0.285361	0.179803		2.07431	0.429928	0.541327
2.1645	0.475392	0.180452		2.1645	0.365651	0.175541		2.1645	0.353426	0.112801		2.1645	0.276941	0.402548
2.25469	0.361982	0.119544		2.25469	0.519137	0.244381		2.25469	0.383774	0.0565399		2.25469	0.145707	0.37401
2.34488	0.248216	0.131724		2.34488	0.578487	0.310258		2.34488	0.349653	0.0638389		2.34488	0.0890691	0.373247
2.43507	0.18921	0.234747		2.43507	0.532698	0.320179		2.43507	0.318032	0.118798		2.43507	0.060356	0.324815
2.52525	0.150659	0.338191		2.52525	0.493744	0.266911		2.52525	0.270708	0.131623		2.52525	0.056997	0.214227
2.61544	0.146747	0.388478		2.61544	0.49556	0.182687		2.61544	0.183112	0.121721		2.61544	0.0546993	0.142021
2.70563	0.174509	0.407843		2.70563	0.489234	0.15206		2.70563	0.210334	0.142223		2.70563	0.0485278	0.130505
2.79582	0.163794	0.413201		2.79582	0.3524	0.181551		2.79582	0.31557	0.16717		2.79582	0.0455156	0.131373
2.886	0.119363	0.374537		2.886	0.226041	0.183222		2.886	0.353847	0.160174		2.886	0.0514767	0.155172
2.97619	0.0940934	0.325552		2.97619	0.143605	0.169727		2.97619	0.390913	0.127978		2.97619	0.0642829	0.165794
3.06638	0.0954943	0.299657		3.06638	0.090545	0.168401		3.06638	0.449519	0.115209		3.06638	0.0870297	0.145533
3.15657	0.108483	0.254007		3.15657	0.0495029	0.150112		3.15657	0.472662	0.105094		3.15657	0.110792	0.157463
3.24675	0.111442	0.22283		3.24675	0.0472791	0.132531		3.24675	0.389864	0.119354		3.24675	0.116313	0.186198
3.33694	0.109544	0.22393		3.33694	0.0868087	0.129112		3.33694	0.325505	0.13231		3.33694	0.114933	0.192362
3.42713	0.148097	0.218807		3.42713	0.182642	0.144991		3.42713	0.340552	0.132463		3.42713	0.130949	0.15894
3.51732	0.200124	0.187501		3.51732	0.313142	0.19421		3.51732	0.385671	0.158947		3.51732	0.138655	0.156074
3.6075	0.197002	0.138229		3.6075	0.430859	0.202692		3.6075	0.424769	0.19942		3.6075	0.116322	0.25202
3.69769	0.168799	0.122088		3.69769	0.407303	0.180619		3.69769	0.410102	0.222453		3.69769	0.0775238	0.390917
3.78788	0.139517	0.135074		3.78788	0.350172	0.173368		3.78788	0.376531	0.250775		3.78788	0.0606848	0.427207
3.87807	0.107488	0.0985485		3.87807	0.25628	0.22192		3.87807	0.362369	0.337842		3.87807	0.059255	0.414827
3.96825	0.0863159	0.038028		3.96825	0.169863	0.230974		3.96825	0.343302	0.377488		3.96825	0.0593112	0.453785
4.05844	0.0922528	0.0224187		4.05844	0.129966	0.208318		4.05844	0.287168	0.266463		4.05844	0.0663748	0.477802
4.14863	0.120915	0.071448		4.14863	0.102849	0.212027		4.14863	0.243201	0.156782		4.14863	0.087903	0.492785
4.23882	0.155297	0.14915		4.23882	0.103228	0.248266		4.23882	0.280113	0.157513		4.23882	0.105331	0.543448
4.329	0.170338	0.173884		4.329	0.163693	0.254702		4.329	0.315209	0.261162		4.329	0.107874	0.562051
4.41919	0.13717	0.142613		4.41919	0.283395	0.239458		4.41919	0.293125	0.380011		4.41919	0.0937142	0.40378
4.50938	0.0930268	0.110335		4.50938	0.394983	0.301843		4.50938	0.20748	0.388021		4.50938	0.0825372	0.313747
4.59957	0.0695996	0.111892		4.59957	0.464419	0.352021		4.59957	0.142346	0.304813		4.59957	0.0747678	0.325251
4.68975	0.065636	0.115878		4.68975	0.453995	0.367589		4.68975	0.126073	0.230891		4.68975	0.0630381	0.365421
4.77994	0.0654766	0.1395		4.77994	0.40797	0.350444		4.77994	0.115789	0.221729		4.77994	0.0426501	0.446586
4.87013	0.0571893	0.154955		4.87013	0.344359	0.376846		4.87013	0.101383	0.199865		4.87013	0.0369446	0.547001
4.96032	0.0499136	0.136194		4.96032	0.28545	0.473385		4.96032	0.104037	0.153378		4.96032	0.0608352	0.578206
5.05051	0.048418	0.124637		5.05051	0.226912	0.450593		5.05051	0.159369	0.158257		5.05051	0.10198	0.623148
5.14069	0.057309	0.107627		5.14069	0.161478	0.446091		5.14069	0.239326	0.196445		5.14069	0.13471	0.824252
5.23088	0.0811785	0.0772083		5.23088	0.104413	0.642744		5.23088	0.246367	0.235281		5.23088	0.178493	0.916849
5.32107	0.092154	0.0646444		5.32107	0.0664718	0.796568		5.32107	0.202391	0.263057		5.32107	0.218444	0.82151
5.41126	0.0847622	0.0811542		5.41126	0.0472872	0.672031		5.41126	0.24851	0.256637		5.41126	0.244233	0.801115
5.50144	0.0916577	0.115483		5.50144	0.0449403	0.481651		5.50144	0.379623	0.226108		5.50144	0.263274	0.831379
5.59163	0.120403	0.159149		5.59163	0.0550499	0.42154		5.59163	0.429695	0.290443		5.59163	0.240209	0.736594
5.68182	0.143352	0.227643		5.68182	0.0710977	0.407791		5.68182	0.30992	0.344606		5.68182	0.191849	0.49063
5.77201	0.139097	0.282563		5.77201	0.0773147	0.403172		5.77201	0.188855	0.264389		5.77201	0.149	0.324578
5.86219	0.148546	0.262145		5.86219	0.0805147	0.348962		5.86219	0.16007	0.263186		5.86219	0.159844	0.317201
5.95238	0.191277	0.249044		5.95238	0.102154	0.295214		5.95238	0.152949	0.389922		5.95238	0.191155	0.34611
6.04257	0.233128	0.290837		6.04257	0.117835	0.248824		6.04257	0.152633	0.462048		6.04257	0.244535	0.443613
6.13276	0.257035	0.292256		6.13276	0.108197	0.211143		6.13276	0.135719	0.463404		6.13276	0.318173	0.58179
6.22294	0.291127	0.237545		6.22294	0.0843045	0.204373		6.22294	0.11742	0.401812		6.22294	0.396411	0.679044
6.31313	0.367019	0.223714		6.31313	0.054057	0.222596		6.31313	0.115489	0.287029		6.31313	0.41887	0.627192
6.40332	0.482552	0.25038		6.40332	0.0329251	0.169572		6.40332	0.101017	0.193286		6.40332	0.379497	0.554193
6.49351	0.563669	0.266495		6.49351	0.0299034	0.121621		6.49351	0.0760191	0.1402		6.49351	0.323749	0.629329
6.58369	0.582488	0.267589		6.58369	0.0305302	0.107056		6.58369	0.0769356	0.159966		6.58369	0.321866	0.869993
6.67388	0.583144	0.262593		6.67388	0.0522453	0.167088		6.67388	0.127574	0.242082		6.67388	0.339783	0.968085
6.76407	0.545723	0.256798		6.76407	0.137935	0.239873		6.76407	0.198524	0.277721		6.76407	0.434602	0.78752
6.85426	0.441251	0.239504		6.85426	0.295003	0.238279		6.85426	0.210547	0.297738		6.85426	0.662462	0.751105
6.94444	0.347701	0.205153		6.94444	0.391301	0.238159		6.94444	0.138053	0.306259		6.94444	0.895306	0.862551
7.03463	0.286237	0.176764		7.03463	0.389591	0.286234		7.03463	0.101198	0.214087		7.03463	0.895163	0.956921
7.12482	0.260289	0.18192		7.12482	0.301944	0.31634		7.12482	0.122887	0.133357		7.12482	0.673304	0.990853
7.21501	0.28237	0.186359		7.21501	0.225839	0.285471		7.21501	0.143572	0.110486		7.21501	0.473394	0.95306
7.30519	0.296982	0.159104		7.30519	0.130148	0.180973		7.30519	0.164983	0.0965047		7.30519	0.5148	0.760343
7.39538	0.280603	0.124149		7.39538	0.0748576	0.139791		7.39538	0.246117	0.0609929		7.39538	0.67543	0.661294
7.48557	0.237344	0.113662		7.48557	0.055573	0.105334		7.48557	0.335172	0.0328749		7.48557	0.644931	0.731644
7.57576	0.159913	0.135127		7.57576	0.0638052	0.0689681		7.57576	0.32492	0.0412925		7.57576	0.422933	0.798735
7.66595	0.0977825	0.166605		7.66595	0.0844635	0.0593726		7.66595	0.263923	0.0608014		7.66595	0.221413	0.778168
7.75613	0.103247	0.212242		7.75613	0.100982	0.0919392		7.75613	0.249081	0.065103		7.75613	0.12191	0.641637
7.84632	0.12655	0.22976		7.84632	0.109264	0.248613		7.84632	0.267425	0.079299		7.84632	0.0969212	0.624832
7.93651	0.124492	0.163326		7.93651	0.112656	0.592607		7.93651	0.245936	0.0995858		7.93651	0.0814656	0.612283
8.0267	0.12447	0.0874942		8.0267	0.156163	0.889843		8.0267	0.209603	0.101651		8.0267	0.0696303	0.526237
8.11688	0.129155	0.0870855		8.11688	0.294568	1		8.11688	0.21727	0.110273		8.11688	0.0686389	0.381435
8.20707	0.120337	0.12305		8.20707	0.455752	0.964078		8.20707	0.268351	0.176112		8.20707	0.0478292	0.258648
8.29726	0.117484	0.131835		8.29726	0.462496	0.8605		8.29726	0.297056	0.224376		8.29726	0.0414417	0.241689
8.38745	0.127064	0.126171		8.38745	0.314755	0.727068		8.38745	0.262268	0.187458		8.38745	0.0778358	0.270552
8.47763	0.125995	0.138416		8.47763	0.167041	0.550509		8.47763	0.201373	0.120381		8.47763	0.152299	0.312543
8.56782	0.113274	0.149079		8.56782	0.118597	0.501082		8.56782	0.167885	0.11304		8.56782	0.257553	0.326619
8.65801	0.107072	0.187485		8.65801	0.111471	0.488472		8.65801	0.191732	0.129656		8.65801	0.345304	0.339812
8.7482	0.106687	0.267205		8.7482	0.085709	0.413325		8.7482	0.199768	0.0806699		8.7482	0.331608	0.389756
8.83838	0.104863	0.292335		8.83838	0.050141	0.2886		8.83838	0.143872	0.0417054		8.83838	0.2106	0.500995
8.92857	0.111849	0.224832		8.92857	0.0408834	0.218321		8.92857	0.0678044	0.0611341		8.92857	0.103627	0.545339
9.01876	0.13121	0.178343		9.01876	0.0563879	0.161604		9.01876	0.0806254	0.0903815		9.01876	0.0689659	0.447643
9.10895	0.152768	0.218176		9.10895	0.0713395	0.135808		9.10895	0.235456	0.0933121		9.10895	0.089795	0.373131
9.19913	0.166599	0.26937		9.19913	0.0710406	0.208254		9.19913	0.431495	0.0835682		9.19913	0.109925	0.385766
9.28932	0.197543	0.29125		9.28932	0.0543697	0.331837		9.28932	0.484101	0.0963409		9.28932	0.0994801	0.422227
9.37951	0.24591	0.337913		9.37951	0.0328929	0.417771		9.37951	0.386309	0.137024		9.37951	0.07339	0.431693
9.4697	0.258874	0.427907		9.4697	0.0343715	0.318969		9.4697	0.26542	0.171765		9.4697	0.0503003	0.416264
9.55989	0.226462	0.471274		9.55989	0.0634677	0.226764		9.55989	0.196831	0.149998		9.55989	0.0581136	0.477119
9.65007	0.181579	0.436525		9.65007	0.108627	0.18449		9.65007	0.197498	0.0850613		9.65007	0.100718	0.683486
9.74026	0.153471	0.373551		9.74026	0.157362	0.184058		9.74026	0.293471	0.048905		9.74026	0.154221	0.908842
9.83045	0.141169	0.262107		9.83045	0.164716	0.158065		9.83045	0.42217	0.0501109		9.83045	0.191298	1
9.92064	0.130424	0.177165		9.92064	0.132973	0.108325		9.92064	0.607182	0.054011		9.92064	0.183723	0.876345
10.0108	0.115311	0.22266		10.0108	0.101655	0.0967684		10.0108	0.753728	0.0740237		10.0108	0.135314	0.618998
10.101	0.105301	0.305082		10.101	0.0845453	0.121798		10.101	0.591399	0.148445		10.101	0.0713415	0.472215
10.1912	0.108405	0.292438		10.1912	0.0695294	0.178501		10.1912	0.394956	0.308926		10.1912	0.0346165	0.407094
10.2814	0.118675	0.191274		10.2814	0.0488324	0.200769		10.2814	0.37111	0.436764		10.2814	0.0279634	0.295033
10.3716	0.103675	0.107501		10.3716	0.054162	0.180068		10.3716	0.393941	0.396269		10.3716	0.0283883	0.294864
10.4618	0.0605078	0.0706786		10.4618	0.0839584	0.208105		10.4618	0.317767	0.290221		10.4618	0.0281255	0.400905
10.5519	0.027467	0.0412101		10.5519	0.13533	0.303688		10.5519	0.184051	0.192642		10.5519	0.0270293	0.418015
10.6421	0.0218739	0.0126595		10.6421	0.205282	0.382751		10.6421	0.103375	0.141973		10.6421	0.0313059	0.422752
10.7323	0.0332697	0		10.7323	0.319245	0.32938		10.7323	0.131286	0.167163		10.7323	0.0385754	0.505374
10.8225	0.0469059	0.0242379		10.8225	0.360141	0.239279		10.8225	0.199068	0.237587		10.8225	0.0509631	0.533865
10.9127	0.0494233	0.076715		10.9127	0.333757	0.154884		10.9127	0.20052	0.315848		10.9127	0.0681914	0.439221
11.0029	0.0386412	0.112484		11.0029	0.274994	0.116719		11.0029	0.182483	0.331063		11.0029	0.0688346	0.36492
11.0931	0.0292252	0.100892		11.0931	0.247005	0.142457		11.0931	0.186978	0.275783		11.0931	0.0674423	0.324945
11.1833	0.0339781	0.0759423		11.1833	0.244941	0.24637		11.1833	0.26677	0.204489		11.1833	0.079938	0.345762
11.2734	0.0550481	0.10159		11.2734	0.21571	0.374692		11.2734	0.391301	0.147587		11.2734	0.087746	0.394064
11.3636	0.0881382	0.181774		11.3636	0.174464	0.385659		11.3636	0.473992	0.164164		11.3636	0.0831734	0.405275
11.4538	0.1406	0.255281		11.4538	0.139867	0.294157		11.4538	0.5663	0.211547		11.4538	0.0768657	0.384377
11.544	0.207572	0.27914		11.544	0.11746	0.15068		11.544	0.650535	0.156663		11.544	0.0735594	0.34132
11.6342	0.263177	0.249675		11.6342	0.0945686	0.126941		11.6342	0.610815	0.0793257		11.6342	0.0794536	0.285906
11.7244	0.283495	0.23121		11.7244	0.0779244	0.123693		11.7244	0.504261	0.0612627		11.7244	0.0842885	0.262185
11.8146	0.317525	0.282615		11.8146	0.0763036	0.104191		11.8146	0.386347	0.0691414		11.8146	0.0884762	0.271679
11.9048	0.438512	0.336826		11.9048	0.0865485	0.0680562		11.9048	0.345077	0.108869		11.9048	0.0817706	0.335682
11.9949	0.527218	0.39726		11.9949	0.102545	0.020915		11.9949	0.372147	0.174055		11.9949	0.0797292	0.35927
12.0851	0.50831	0.476747		12.0851	0.10751	0.0151956		12.0851	0.328598	0.201419		12.0851	0.0867449	0.339232
12.1753	0.454894	0.465926		12.1753	0.0929033	0.0430518		12.1753	0.265296	0.182938		12.1753	0.0926064	0.334701
12.2655	0.329896	0.391383		12.2655	0.080394	0.104191		12.2655	0.286335	0.171761		12.2655	0.0843455	0.321527
12.3557	0.206337	0.417164		12.3557	0.0914355	0.164363		12.3557	0.402077	0.207517		12.3557	0.0683101	0.232145
12.4459	0.17841	0.552042		12.4459	0.118618	0.183176		12.4459	0.525104	0.31754		12.4459	0.0637551	0.142145
12.5361	0.206501	0.642757		12.5361	0.128963	0.157206		12.5361	0.577277	0.418077		12.5361	0.0707746	0.104326
12.6263	0.259638	0.592833		12.6263	0.113029	0.172884		12.6263	0.594238	0.398751		12.6263	0.0622497	0.127996
12.7165	0.333037	0.440486		12.7165	0.101225	0.205652		12.7165	0.666043	0.29398		12.7165	0.0525151	0.196001
12.8066	0.411512	0.351483		12.8066	0.101784	0.228274		12.8066	0.670383	0.219249		12.8066	0.0569553	0.273703
12.8968	0.475257	0.407788		12.8968	0.109555	0.210059		12.8968	0.666196	0.238436		12.8968	0.0729256	0.289711
12.987	0.480191	0.409058		12.987	0.107319	0.268612		12.987	0.746226	0.281963		12.987	0.111137	0.241669
13.0772	0.384055	0.260225		13.0772	0.0894746	0.296646		13.0772	0.715735	0.30193		13.0772	0.183754	0.252348
13.1674	0.306199	0.124669		13.1674	0.0881066	0.227393		13.1674	0.578502	0.339644		13.1674	0.231559	0.29739
13.2576	0.29806	0.0790516		13.2576	0.0797945	0.133116		13.2576	0.614747	0.352118		13.2576	0.236375	0.39482
13.3478	0.352485	0.0703865		13.3478	0.0664428	0.0685775		13.3478	0.716746	0.357278		13.3478	0.199303	0.465262
13.438	0.401875	0.0845351		13.438	0.070684	0.0430641		13.438	0.746956	0.340958		13.438	0.151292	0.393961
13.5281	0.385749	0.132029		13.5281	0.0800708	0.0455137		13.5281	0.769846	0.294164		13.5281	0.119286	0.256001
13.6183	0.342968	0.198942		13.6183	0.109171	0.0598771		13.6183	0.883476	0.257074		13.6183	0.106073	0.189049
13.7085	0.328861	0.290142		13.7085	0.208748	0.10637		13.7085	1	0.214515		13.7085	0.13467	0.220557
13.7987	0.29324	0.338532		13.7987	0.366779	0.185242		13.7987	0.953792	0.211658		13.7987	0.198527	0.238064
13.8889	0.224053	0.260344		13.8889	0.665094	0.397892		13.8889	0.816167	0.322288		13.8889	0.335384	0.189687
13.9791	0.215986	0.187926		13.9791	0.952677	0.706124		13.9791	0.712128	0.432823		13.9791	0.562063	0.22535
14.0693	0.283796	0.245864		14.0693	1	0.901694		14.0693	0.609388	0.41358		14.0693	0.831249	0.318673
14.1595	0.465641	0.386383		14.1595	0.817305	0.813028		14.1595	0.651177	0.261296		14.1595	1	0.37201
14.2496	0.701079	0.518542		14.2496	0.561331	0.636733		14.2496	0.725644	0.18219		14.2496	0.931397	0.429055
14.3398	0.815519	0.588341		14.3398	0.450325	0.438695		14.3398	0.705327	0.218291		14.3398	0.69213	0.411175
14.43	0.858182	0.553319		14.43	0.332616	0.323509		14.43	0.66376	0.256613		14.43	0.443121	0.304635
14.5202	0.878175	0.486116		14.5202	0.197296	0.239475		14.5202	0.588967	0.337297		14.5202	0.286118	0.175677
14.6104	0.839986	0.479355		14.6104	0.109573	0.148973		14.6104	0.596202	0.402347		14.6104	0.129513	0.103984
14.7006	0.754961	0.468822		14.7006	0.0554331	0.0541206		14.7006	0.696713	0.388791		14.7006	0.0397169	0.0524011
14.7908	0.645613	0.558871		14.7908	0.0247919	0.00748331		14.7908	0.804362	0.380459		14.7908	0.0142195	0.0320667
14.881	0.652403	0.724272		14.881	0.00537449	0		14.881	0.922142	0.347822		14.881	0.0077802	0.0455089
14.9711	0.694226	0.889009		14.9711	0	0.0445289		14.9711	0.895049	0.282995		14.9711	0.00365981	0.0684786
15.0613	0.600603	1		15.0613	0.00550856	0.103257		15.0613	0.658604	0.188247		15.0613	0.000979714	0.0728557
15.1515	0.460719	0.990537		15.1515	0.0181525	0.131941		15.1515	0.443296	0.108474		15.1515	0.000306381	0.05373
15.2417	0.370074	0.831315		15.2417	0.0329485	0.1767		15.2417	0.335515	0.0544753		15.2417	0.000122462	0.0303901
15.3319	0.326265	0.681712		15.3319	0.0494161	0.162569		15.3319	0.24851	0.0323955		15.3319	2.37572e-07	0.0147653
15.4221	0.25814	0.524726		15.4221	0.0616662	0.130541		15.4221	0.159209	0.0432374		15.4221	7.28244e-05	0.00769835
15.5123	0.259788	0.332265		15.5123	0.0801663	0.158228		15.5123	0.0816113	0.0553154		15.5123	0.00018502	0.00637363
15.6025	0.3167	0.313147		15.6025	0.135534	0.273779		15.6025	0.0346206	0.066374		15.6025	0.000121565	0.00681348
15.6926	0.339487	0.347174		15.6926	0.227449	0.457828		15.6926	0.0111008	0.0581799		15.6926	3.92706e-05	0.0063255
15.7828	0.285259	0.287569		15.7828	0.258526	0.585579		15.7828	0	0.0188665		15.7828	3.88638e-05	0.00341246
15.873	0.181432	0.256565		15.873	0.214221	0.559337		15.873	0.00087444	0		15.873	3.19359e-05	0.00172831
15.9632	0.118459	0.302056		15.9632	0.171896	0.386129		15.9632	0.00521112	0.0343418		15.9632	5.41836e-05	0.000640827
16.0534	0.0981768	0.311938		16.0534	0.143523	0.228077		16.0534	0.0071645	0.0595156		16.0534	0	0

## Sheet: Figure S7f
Pearson Correlation Coefficient
Figure S7f
Scrambled	siFndc3a + 3b	siFndc3b	siFndc3a
0.797	0.817	0.76	0.816
0.774	0.696	0.624	0.801
0.777	0.698	0.671	0.829
0.664	0.795	0.756	0.813
0.766	0.789	0.749	0.821
0.791	0.566	0.631	0.576
0.562	0.789	0.602	0.568
0.778	0.756	0.652	0.525
0.747	0.609	0.526	0.84
0.761	0.618	0.542	0.767
0.68	0.567	0.493	0.791
0.743	0.612	0.734	0.811
0.658	0.562	0.684	0.682
0.774	0.762	0.499	0.635
0.76	0.725	0.812	0.751
0.749	0.681	0.617	0.64
0.676	0.548	0.46	0.738
0.713	0.657	0.683	0.79
0.788	0.656	0.647	0.796
0.786	0.726	0.626	0.638
0.711	0.714	0.694	0.732
0.696	0.73	0.611	0.656
0.812	0.686	0.628	0.707
0.712	0.614	0.754	0.564
0.778	0.837	0.853	0.624
0.746	0.802	0.676	0.815
0.626	0.748	0.686	0.749
0.587	0.771	0.673	0.729
0.661	0.727	0.59	0.858
0.774	0.78	0.74	0.765
0.815	0.725	0.669	0.627
0.837	0.703	0.803	0.717
0.688	0.778	0.786	0.729
0.618	0.822	0.816	0.73
0.739	0.728	0.744	0.716
0.821	0.508	0.842	0.657
0.622	0.832	0.847	0.773
0.773	0.738	0.722	0.769
0.685	0.728	0.795	0.728
0.789	0.777	0.711	0.685
0.705	0.617	0.568	0.587
0.76	0.78	0.735	0.616
0.797	0.751	0.706	0.691
0.715	0.663	0.585	0.485
0.821	0.663	0.57	0.799
0.809	0.696	0.701	0.622
0.803	0.61	0.726	0.827
0.792	0.654	0.687	0.551
0.809	0.665	0.671	0.803
0.845	0.574	0.696	0.787
0.779	0.665	0.898	0.729
0.611	0.752	0.915	0.695
0.661	0.627	0.877	0.65
0.602	0.753	0.831	0.63
0.542	0.549	0.777	0.778
0.687	0.779	0.525	0.514
0.778	0.523	0.826	0.518
0.554	0.697	0.802	0.738
0.828	0.691	0.718	0.616
0.621	0.707	0.782	0.708
0.753	0.718	0.773	0.67
0.68	0.733	0.637	0.658
0.735	0.699	0.771	0.741
0.654	0.521	0.843	0.675
0.806	0.761	0.671	0.783
0.831	0.763	0.691	0.832
0.803	0.689	0.782	0.725
0.754	0.503	0.674	0.752
0.758	0.813	0.742	0.793
0.723	0.832	0.829	0.802
0.674	0.754	0.799	0.701
0.619	0.541	0.782	0.638
0.798	0.716	0.826	0.517
0.699	0.575	0.821	0.748
0.771	0.75	0.72	0.734
0.691	0.703	0.732	0.72
0.71	0.818	0.558	0.76
0.779	0.65	0.785	0.612
0.611	0.766	0.596	0.822
0.757	0.664	0.559	0.736
0.734	0.639	0.644	0.826
0.741	0.55	0.792	0.83
0.808	0.65	0.808	0.663
0.814	0.61	0.823	0.789
0.742	0.471	0.636	0.801
0.735	0.692	0.718	0.728
0.779	0.768	0.721	0.567
0.78	0.746	0.687	0.7
0.729		0.755	0.857
0.726		0.568	0.691
0.815		0.771	0.746
0.789		0.757	0.748
0.77		0.692	0.608
0.837		0.807	0.615
0.72		0.795	0.75
0.65		0.568	0.769
0.791		0.66	0.642
0.653		0.728	0.667
0.745		0.729	0.85
0.59		0.836	0.647
0.806		0.691	0.689
0.748		0.523	0.745
0.782		0.788	0.695
0.743		0.724	0.78
0.655		0.739	0.618
0.823		0.751	0.802
0.757		0.681	0.579
0.752		0.794	0.641
0.77		0.594	0.536
0.739		0.741	0.655
0.623		0.593	0.829
0.778		0.707	0.625
0.631		0.716	0.679
0.676		0.713	0.804
0.72		0.677	0.531
0.764		0.786	0.569
0.621		0.709	0.738
0.787		0.676	0.576
0.731		0.5	0.657
0.77		0.815	0.789
0.763		0.782	0.789
0.765		0.803	0.632
0.776		0.772	0.736
0.726		0.824	0.871
0.836		0.75	0.653
0.817		0.697	0.736
0.675		0.723	0.762
0.73		0.428	0.612
0.655		0.783	0.803
0.846		0.72	0.76
0.701		0.711	0.755
0.666		0.691	0.771
0.774		0.63	0.71
0.834		0.572	0.734
		0.449	0.702
		0.589	0.688
		0.814	0.771
		0.655	0.891
		0.609	0.788
		0.8	0.655
		0.778	0.624
		0.723	0.751
		0.708	0.489
		0.75	0.791
		0.783	0.662
		0.775	0.662
		0.595	0.738
		0.816	0.759
		0.808	0.673
			0.702
			0.706
			0.548

## Sheet: Figure 7h
Densitometry Graphs
Figure S7h
The values below represent the Fold change in antigen vs gamma-tubulin AUC values
	Control-Scrambled				Control siFndc3a/b				Tent5a WT - Scrambled				Tent5a WT - siFndc3a/b				Tent5a WT - siFndc3b				Tent5a WT - siFndc3a
Rep:	1	2	3	4	1	2	3	4	1	2	3	4	1	2	3	4	1	2	3	4	1	2	3	4
Fndc3a	0.980712	1.01929	0.926679	1.07332	0.531056	0.548882	0.453166	0.532622	1.02508	1.00918	0.952321	1.01986	0.559996	0.540848	0.683229	0.689435	0.970212	0.976802	1.16862	1.17171	0.635344	0.557487	0.596087	0.591111
Fndc3b	1.07126	0.928735	1.08212	0.917879	0.441178	0.510645	0.159423	0.214602	1.41663	1.62155	1.32604	1.01623	1.03817	1.01284	0.383649	0.46215	1.39723	1.19346	0.655856	0.893975	2.41965	2.7431	3.50112	3.12381
Pdia4	0.96038	1.03962	0.925803	1.0742	1.21928	0.982767	0.761421	1.0105	1.40626	1.33433	1.53477	1.27054	1.15207	1.29655	0.984191	0.78789	1.30764	1.64696	1.21843	1.58469	1.43126	1.40162	1.37372	1.18062
BIP	1.03954	0.960463	0.876135	1.12387	1.17822	1.29532	0.699924	0.940643	1.45962	1.44405	1.54764	1.45873	1.1564	1.24025	1.10461	1.13862	1.49514	1.45461	1.36578	1.40316	1.27364	1.35692	1.22563	1.40094

## Sheet: Figure 7i
qPCR for Chaperones with truncation Mutations
Figure S7i
The values below represent the Relative Expression of transcripts vs 36b4
	Control						Tent5a WT						Tent5a ∆N						Tent5a ∆C
Rep:	1	2	3	4	5	6	1	2	3	4	5	6	1	2	3	4	5	6	1	2	3	4	5	6
Tent5a	1.50177	0.790955	0.871557	0.856584	0.95705	1.17827	3.65955	3.52266	3.21912	3.32111	2.71634	3.19688	3.12026	3.90864	4.94739	3.30962	4.48985	4.6001	5.52765	6.26219	6.43824	5.41389	5.39516	5.76239
Pdia4	0.993092	0.849685	0.96929	1.22264	0.986233	1.01396	2.09943	2.32141	2.38667	2.83825	3.00008	2.28945	0.952638	1.03886	1.04972	1.04608	1.11342	1.10573	1.19334	1.06437	1.23542	1.17691	1.02811	1.38511
Pdia6	0.998845	0.893992	1.0558	1.08172	1.05214	0.931956	2.66352	2.53737	3.33649	2.89454	3.77986	3.10229	0.83702	0.971532	1.00231	0.944965	1.0558	0.872564	1.13945	0.825496	1.07798	0.964821	0.878633	0.915945
Hspa5	1.30059	1.05275	0.935732	0.870048	0.952088	0.94224	3.02968	3.30389	2.56537	2.51258	3.0192	2.88619	1.01337	0.808975	1.14406	1.00289	0.913304	1.03467	0.916475	1.10509	1.05641	1.03109	1.08611	1.33253

## Sheet: Figure S7k
Histograms of KD Fndc3a/b and Ptbp1 with Tent5a WT
Figure S7k
poly(A) Tail Length	Scrambled	si-Fndc3a/b	si-Ptbp1
10	2	0	0
20	9	4	2
30	12	7	3
40	19	18	6
50	26	32	15
60	33	32	11
70	61	52	15
80	58	68	15
90	89	91	22
100	104	110	32
110	139	133	45
120	192	186	72
130	294	298	99
140	497	472	146
150	652	760	245
160	1028	1031	352
170	1251	1131	404
180	1327	1057	453
190	1353	1036	391
200	1192	773	392
210	920	587	294
220	728	426	230
230	548	284	171
240	420	212	117
250	256	130	82
260	169	104	59
270	131	59	47
280	106	54	39
290	64	29	29
300	36	35	20
310	42	35	22
320	24	31	8
330	28	20	14
340	28	21	14
350	15	16	7
360	23	19	5
370	19	11	10
380	20	10	6
390	14	10	10
400	15	10	8
410	9	7	3
420	10	11	6
430	10	9	5
440	8	1	2
450	9	7	8
460	5	5	6
470	5	2	3
480	6	5	4
490	3	2	4
500	2	6	1
